# Supplementary material for: The dynamics and functional impact of tRNA repertoires during early embryogenesis in zebrafish
Source: EMBO J. 2024 Oct 14;43(22):19. doi: 10.1038/s44318-024-00265-4 (PMC11574265; doi:10.1038/s44318-024-00265-4)
Supplement: Supplementary file 3 — Dataset EV1 [file 44318_2024_265_MOESM3_ESM.xlsx]

## Sheet: Legend_dataset_EV1
Dataset EV1:	Analysis of tRNA expression and modification status during zebrafish early embryogenesis with mim-tRNAseq.
Sheet1 to Sheet6:	Differential expression analysis at tRNA transcript anticodon and isotype level using DESeq2 in embryos relative to Egg (0 hpf).
Sheet7:	Misincorporation proportions per nucleotide in each unique transcript and sample, filtered for low coverage transcripts (--min-cov 0.001 corresponding to a minimum of 0.1% of all tRNA-mapped reads).
Sheet8:	Predicted modifications in zebrafish tRNAs
Sheet9:	Significant changes in average misincorporation proportions (n=2, padj <=0.05) at specified tRNA positions between Sphere (4 hpf) and Bud (10 hpf) stage embryos.

## Sheet: Transcript DE analysis
Table EV1: mim-tRNAseq data and differential tRNA expression analysis, proportion of cytosolic tRNA-mapped reads, newly predicted modifications and their potential modification type based on this data. See Supplemental Table legends in manuscript for more details.
		256-cell (2.5 hpf) vs Egg (0 hpf)		1000-cell (3 hpf) vs Egg (0 hpf)		Sphere (4 hpf) vs Egg (0 hpf)		Shield (6 hpf) vs Egg (0 hpf)		Bud (10 hpf) vs Egg (0 hpf)
Unique tRNA	Base mean	log2FoldChange	Adjusted p-value	log2FoldChange	Adjusted p-value	log2FoldChange	Adjusted p-value	log2FoldChange	Adjusted p-value	log2FoldChange	Adjusted p-value
Danio_rerio_tRNA-Arg-CCU-1	72.1404	2.82711	0.000426142	2.36659	0.00935472	2.40967	0.00634726	2.39495	0.00103896	2.33833	0.000841341
Danio_rerio_tRNA-Val-AAC-7	385.595	3.22344	0.000426142	3.00998	0.00161319	2.878	0.00370386	2.49424	0.00397507	2.0722	0.0158558
Danio_rerio_tRNA-Arg-UCU-24	59.9676	6.17753	0.00282044	6.37718	0.00161319	6.59824	0.00109002	5.94708	0.000844896	5.3659	0.00165943
Danio_rerio_tRNA-Arg-UCU-9	23.7678	-2.7153	0.02138	-2.20011	0.117362	-2.1816	0.115192	-2.1903	0.0195975	-2.14458	0.0192037
Danio_rerio_tRNA-Tyr-GUA-14	273.897	1.0759	0.02138	1.15686	0.00935472	0.0299742	0.989119	1.15652	0.00103896	0.835925	0.0233846
Danio_rerio_tRNA-His-GUG-35	93.9429	3.1652	0.0301833	2.88274	0.0849704	3.50363	0.00635716	3.32114	0.00252995	3.46127	0.000782912
Danio_rerio_tRNA-Glu-CUC-3	635.163	-1.42088	0.0329656	-1.31948	0.0849704	-1.03666	0.220543	-0.928973	0.107782	-0.896419	0.0998085
Danio_rerio_tRNA-Tyr-GUA-5	179.372	-1.70778	0.0359221	-1.51712	0.0968328	-2.07943	0.00370386	-1.70286	0.00646428	-1.20391	0.0616891
Danio_rerio_tRNA-Asn-GUU-99	308.015	-0.85376	0.0615113	-0.517767	0.539751	-0.400979	0.823069	-0.232113	0.658392	-0.270962	0.567637
Danio_rerio_tRNA-Ile-AAU-64	184.224	-1.76402	0.0615113	-1.79266	0.0849704	-1.83318	0.0544634	-1.67552	0.0202949	-1.38446	0.0532555
Danio_rerio_tRNA-Ser-CGA-14	2015.24	0.64887	0.0615113	0.098566	0.951706	0.292224	0.854845	1.36293	1.92628e-10	3.32923	3.52476e-68
Danio_rerio_tRNA-Ser-UGA-19	4193.14	0.626156	0.0615113	0.113752	0.923219	0.302325	0.785851	1.09657	3.63379e-07	2.98777	9.1158e-57
Danio_rerio_tRNA-Lys-CUU-16	285.099	-0.790731	0.0744962	-0.771322	0.104417	-0.237833	0.935261	-0.73553	0.02733	0.401389	0.297226
Danio_rerio_tRNA-Met-CAU-45	166.82	-0.832381	0.0744962	-0.708869	0.237674	-0.62635	0.365549	-0.797242	0.0204535	-0.721217	0.0349965
Danio_rerio_tRNA-Asn-GUU-45	744.319	-1.08283	0.0789813	-1.20118	0.0684602	-0.366201	0.91972	-1.22188	0.00646428	-0.755096	0.118398
Danio_rerio_tRNA-Lys-UUU-33	27.0874	4.98553	0.0789813	4.55303	0.155204	5.10994	0.0809526	4.73367	0.0281333	5.282	0.00714756
Danio_rerio_tRNA-Asn-GUU-176	2756.17	-0.736605	0.091641	-0.701866	0.133901	-0.411573	0.734277	-0.940857	0.0019359	-0.908744	0.00160429
Danio_rerio_tRNA-His-GUG-17	445.795	-1.15382	0.091641	-1.18796	0.0968328	-1.18214	0.0984656	-1.32753	0.00646428	-1.00341	0.0441569
Danio_rerio_tRNA-Pro-UGG-11	169.745	-0.997115	0.091641	-1.04087	0.0968328	-0.743378	0.400752	-1.43906	0.000348768	-1.51937	6.97661e-05
Danio_rerio_tRNA-Ala-AGC-2	7860.79	0.855118	0.0956602	0.172882	0.921196	0.642354	0.400752	1.87282	4.44253e-09	3.91123	2.00363e-43
Danio_rerio_tRNA-Arg-UCU-12	2020.94	-1.03864	0.0956602	-0.587819	0.642632	-0.188771	0.986119	-0.732023	0.168751	-1.08337	0.0139095
Danio_rerio_tRNA-Gly-CCC-19	41.2478	1.50724	0.0956602	1.41254	0.200006	0.689344	0.91972	0.647829	0.503281	0.68061	0.44457
Danio_rerio_tRNA-Val-AAC-21	65.6546	1.98122	0.0956602	1.89289	0.166627	2.03608	0.102338	1.83708	0.0485057	1.72559	0.0532555
Danio_rerio_tRNA-Val-AAC-5	39.7429	2.06026	0.0956602	2.20315	0.0968328	2.16255	0.0984656	1.70149	0.0898862	1.70661	0.0702281
Danio_rerio_tRNA-Ala-UGC-38	149.577	2.28875	0.105046	1.56448	0.539751	1.76623	0.405429	2.14194	0.0525103	1.45117	0.22107
Danio_rerio_tRNA-Ser-AGA-156	330.978	1.02189	0.105046	1.07615	0.101415	0.219002	0.986119	1.02373	0.0321771	0.243134	0.738276
Danio_rerio_tRNA-Val-UAC-24	120.587	-1.66852	0.111835	-1.82534	0.0968328	-1.92131	0.0721921	-2.63135	0.000205296	-2.71878	5.34584e-05
Danio_rerio_tRNA-Gly-GCC-141	38.3022	1.4155	0.119072	1.33048	0.260084	0.0742992	0.989119	1.39245	0.0416324	1.15051	0.0986176
Danio_rerio_tRNA-Val-UAC-10	2304.01	0.746866	0.119072	0.125118	0.956888	0.22458	0.95496	1.61471	4.52045e-08	3.91386	5.52854e-51
Danio_rerio_tRNA-Ile-AAU-39	2555.41	-0.552594	0.119896	-0.421844	0.525182	-0.539629	0.176441	-0.773083	0.00169603	-0.806305	0.000479493
Danio_rerio_tRNA-Lys-CUU-50	41.259	1.84046	0.119896	1.93952	0.129848	2.02725	0.0984656	1.56842	0.098917	1.69955	0.0531218
Danio_rerio_tRNA-Lys-CUU-70	600.214	-0.593363	0.121091	-0.628763	0.129848	-0.256217	0.91972	-0.426676	0.187678	0.504703	0.0737558
Danio_rerio_tRNA-His-GUG-15	401.507	-0.939006	0.135	-0.913685	0.233245	-1.17105	0.0528095	-1.35596	0.00142998	-1.41634	0.000418798
Danio_rerio_tRNA-Glu-UUC-13	448.839	1.01796	0.141971	0.863293	0.464271	1.19729	0.0809526	1.11377	0.0272319	1.09148	0.0223404
Danio_rerio_tRNA-Leu-UAG-6	663.522	0.608474	0.168248	0.21892	0.857914	0.624416	0.189923	1.46278	5.79639e-09	3.27289	5.64381e-49
Danio_rerio_tRNA-Asn-GUU-54	37.3023	-2.67163	0.169023	-2.89726	0.180701	-2.14378	0.505319	-2.49815	0.0878237	-2.68446	0.0497021
Danio_rerio_tRNA-Asp-GUC-4	698.392	-0.835685	0.169023	-0.743568	0.464271	-0.506102	0.785851	-0.273802	0.687748	-0.133949	0.84926
Danio_rerio_tRNA-Gln-UUG-11	416.116	-0.67365	0.169023	-0.802328	0.0968328	-0.764042	0.120301	-1.30022	2.34858e-05	-1.39501	1.28667e-06
Danio_rerio_tRNA-Glu-CUC-13	705.308	-0.777799	0.169023	-0.910366	0.0968328	-0.341956	0.91972	-0.146316	0.843547	-0.407719	0.40308
Danio_rerio_tRNA-Gly-CCC-13	42.6666	1.40994	0.169023	1.68485	0.0968328	0.570062	0.92091	0.966668	0.260514	1.06653	0.180653
Danio_rerio_tRNA-Lys-CUU-173	111.743	-0.829402	0.169023	-0.70844	0.525182	-0.635555	0.580357	-0.671135	0.154726	-0.0475597	0.951299
Danio_rerio_tRNA-Pro-CGG-18	197.703	-0.983078	0.169023	-0.855154	0.465676	-0.759546	0.530596	-1.36052	0.00429735	-1.51692	0.000638416
Danio_rerio_tRNA-Val-AAC-41	25.7658	-1.89637	0.176858	-0.470765	0.906222	-0.577497	0.974758	-1.12452	0.349827	-0.618778	0.655947
Danio_rerio_tRNA-Gly-UCC-4	1344.45	0.901451	0.197369	0.762578	0.525182	-0.0813988	0.989119	0.51029	0.414273	0.286858	0.685051
Danio_rerio_tRNA-Ile-AAU-30	456.448	1.34618	0.202852	1.33943	0.300139	0.639041	0.91972	1.30277	0.0898862	0.974671	0.224255
Danio_rerio_tRNA-Gln-CUG-1	1594.26	-1.11986	0.205434	-1.08277	0.36258	-1.03822	0.375855	-1.57055	0.00646428	-1.42081	0.0106595
Danio_rerio_tRNA-Leu-UAG-27	28.5802	4.3886	0.211447	3.68134	0.539751	5.97039	0.0528095	8.08403	0.000126327	6.34374	0.00225429
Danio_rerio_tRNA-Lys-CUU-35	262.157	-2.06754	0.216126	-1.75732	0.538886	-1.68079	0.532577	-1.1232	0.462765	-0.605467	0.714133
Danio_rerio_tRNA-Cys-GCA-7	188.447	1.15081	0.218333	1.08354	0.464271	-0.097022	0.989119	0.931622	0.195626	0.268809	0.785946
Danio_rerio_tRNA-Lys-UUU-76	53.2424	5.24675	0.232261	4.93205	0.464271	6.17993	0.134393	5.04698	0.10519	4.53493	0.134175
Danio_rerio_tRNA-Arg-UCU-33	133.86	-1.01644	0.275054	-0.40201	0.857914	-0.124041	0.989119	-0.663468	0.360175	-1.90871	0.000172547
Danio_rerio_tRNA-Ala-CGC-3	5527.91	1.30386	0.278595	1.11507	0.539751	0.884538	0.785851	0.837358	0.382242	0.660188	0.491685
Danio_rerio_tRNA-Leu-CAG-5	1020.8	-0.627244	0.306216	-0.143424	0.940922	-0.0793455	0.989119	0.0100379	0.989282	-0.0307909	0.961195
Danio_rerio_tRNA-Arg-UCG-6	309.443	-1.0735	0.327351	-1.05935	0.475574	-0.8443	0.697023	-1.92783	0.00103896	-2.01766	0.000270988
Danio_rerio_tRNA-Gly-CCC-2	1112.63	0.768583	0.327351	0.670581	0.539751	0.722227	0.468659	1.36469	0.00103896	2.08958	5.03206e-09
Danio_rerio_tRNA-Leu-AAG-109	700.773	1.15485	0.327351	0.998837	0.539751	0.51942	0.92091	1.36937	0.0569398	1.02098	0.164729
Danio_rerio_tRNA-Thr-AGU-28	382.854	1.20972	0.327351	1.00072	0.573689	-0.0282632	0.989119	0.654347	0.529426	-0.638857	0.495498
Danio_rerio_tRNA-Trp-CCA-16	94.075	0.950367	0.327351	0.860641	0.539751	0.0664272	0.989119	0.814016	0.209645	0.960483	0.0952566
Danio_rerio_tRNA-Val-AAC-19	3093.87	-0.354307	0.327351	-0.405741	0.255832	-0.285598	0.680539	-0.395122	0.0734162	-0.368276	0.0800641
Danio_rerio_tRNA-Ser-GCU-194	1129.31	-0.540063	0.336056	-0.285128	0.85391	-0.20029	0.962488	-0.354334	0.392048	-0.13448	0.788388
Danio_rerio_tRNA-Ile-UAU-29	66.0636	-1.25884	0.340241	-1.15993	0.539751	-1.00895	0.697023	-1.62341	0.0332368	-1.92014	0.00651767
Danio_rerio_tRNA-Ala-UGC-20	29.057	1.67169	0.347518	1.53905	0.539751	1.77427	0.375855	0.8761	0.549249	1.18998	0.326598
Danio_rerio_tRNA-Gly-CCC-42	26.9459	1.28274	0.347518	1.04969	0.612411	0.674802	0.91972	0.925424	0.346411	0.566025	0.618628
Danio_rerio_tRNA-Asp-GUC-2	92219.4	-0.422221	0.351667	-0.406912	0.525182	-0.00630847	0.990636	0.0988215	0.837203	0.433076	0.0986176
Danio_rerio_tRNA-Leu-UAG-2	98.9548	-1.23234	0.351667	-0.598142	0.856007	-0.51046	0.940883	0.658623	0.529426	1.82431	0.00569917
Danio_rerio_tRNA-Ser-CGA-34	31.8162	1.33323	0.352618	1.33881	0.525182	0.335806	0.986119	1.43218	0.0998052	0.73924	0.494448
Danio_rerio_tRNA-Glu-CUC-25	64.8401	1.17048	0.362642	0.734482	0.797515	0.945315	0.725204	1.38429	0.0647289	1.6934	0.0114181
Danio_rerio_tRNA-Gly-GCC-15	633.879	0.574212	0.371225	0.280056	0.856007	-0.278871	0.92091	0.0937082	0.895876	-0.211407	0.69227
Danio_rerio_tRNA-Lys-CUU-13	428.948	-0.923989	0.371447	-0.968978	0.467051	-0.67501	0.785851	-0.406495	0.637477	0.161774	0.874147
Danio_rerio_tRNA-Lys-UUU-156	2404.07	-0.516875	0.371447	-0.487458	0.539751	-0.177924	0.986119	-0.571655	0.0998052	0.449793	0.20516
Danio_rerio_tRNA-Asn-GUU-100	76.4937	-0.898957	0.373492	-0.634989	0.767319	-0.544961	0.91972	-1.10804	0.061544	-1.35109	0.0140448
Danio_rerio_tRNA-Glu-CUC-44	89.059	-1.29513	0.373492	-1.27851	0.539751	-1.26429	0.519013	-1.2627	0.177849	-0.941549	0.334273
Danio_rerio_tRNA-His-GUG-8	3052.6	-0.446348	0.373492	-0.463968	0.479043	-0.594562	0.139999	-0.917874	0.000345307	-1.00207	2.06233e-05
Danio_rerio_tRNA-Ile-AAU-1	382.873	1.32686	0.373492	-0.552601	0.860842	0.670241	0.91972	2.85005	0.000179942	4.74739	1.98091e-13
Danio_rerio_tRNA-Leu-AAG-45	49.8502	1.21471	0.373492	1.46017	0.300139	0.988471	0.734277	1.50225	0.0599477	0.770587	0.434194
Danio_rerio_tRNA-Leu-CAG-112	414.688	-0.56008	0.373492	-0.102277	0.970819	0.0541342	0.989119	0.0867857	0.903542	0.761896	0.0233329
Danio_rerio_tRNA-Lys-CUU-133	69.0985	-0.941095	0.373492	-0.495092	0.856007	-0.355379	0.974758	-0.334961	0.723805	0.377639	0.655947
Danio_rerio_tRNA-Pro-CGG-11	30.1292	-1.10524	0.373492	-1.07606	0.539751	-0.281011	0.986119	-1.20326	0.101897	-1.78513	0.0089499
Danio_rerio_tRNA-Glu-UUC-9	53.7718	1.29577	0.388412	1.42847	0.465676	1.04249	0.744696	1.26882	0.17948	0.93534	0.357476
Danio_rerio_tRNA-Ile-AAU-68	122.902	-0.610744	0.400133	-0.176146	0.923319	-0.687557	0.400752	-1.02775	0.00679439	-0.677516	0.0985363
Danio_rerio_tRNA-Arg-UCU-16	295.317	-0.780771	0.415728	-0.693812	0.589924	-0.315658	0.962488	-1.29718	0.00868156	-1.54766	0.000638416
Danio_rerio_tRNA-Asn-GUU-283	53.5476	-0.983626	0.415728	-0.763456	0.705478	-0.637095	0.91972	-1.42754	0.02733	-1.54962	0.0126897
Danio_rerio_tRNA-Leu-UAG-78	75.0017	0.83767	0.42389	0.597193	0.780474	0.944386	0.400752	1.26588	0.0202949	1.01068	0.0679391
Danio_rerio_tRNA-Tyr-GUA-1	12519.2	0.609564	0.42389	-0.0143506	0.994694	-0.0227217	0.989119	0.934699	0.0202949	3.29751	4.85232e-28
Danio_rerio_tRNA-Val-AAC-28	42.1392	-0.93323	0.426058	-0.870686	0.589924	-0.852157	0.697023	-0.868497	0.218932	-0.86636	0.211121
Danio_rerio_tRNA-Met-CAU-70	184.775	-0.568779	0.433272	-0.557028	0.539751	-0.621022	0.456852	-1.09653	0.0019359	-1.12861	0.000969253
Danio_rerio_tRNA-Trp-CCA-10	80.3752	1.27189	0.438617	1.15595	0.589924	0.32835	0.98656	1.19486	0.228268	1.35725	0.12662
Danio_rerio_tRNA-Ala-UGC-16	39.1039	1.654	0.439895	1.70445	0.539751	1.88603	0.400752	2.66919	0.0146556	2.67092	0.00966805
Danio_rerio_tRNA-Asn-GUU-155	317.88	-0.636166	0.439895	-0.410036	0.837874	-0.15354	0.988964	-1.10652	0.00814894	-1.19701	0.00212214
Danio_rerio_tRNA-Gln-CUG-11	175.011	1.31109	0.439895	1.27662	0.541114	0.0185598	0.990636	0.982948	0.390648	0.171731	0.921582
Danio_rerio_tRNA-Glu-UUC-5	39.9137	2.57283	0.439895	2.17001	0.657501	2.56031	0.585106	2.7003	0.177849	2.54161	0.181453
Danio_rerio_tRNA-Ile-AAU-7	2033.57	-0.43645	0.439895	-0.37959	0.632972	-0.253286	0.91972	-0.347567	0.355383	0.369936	0.2812
Danio_rerio_tRNA-Ser-AGA-124	160.073	-0.677683	0.439895	-0.507782	0.767319	-0.17039	0.98656	-0.655923	0.214438	-0.652437	0.196805
Danio_rerio_tRNA-Tyr-GUA-49	82.0463	0.956223	0.439895	1.03602	0.536641	0.830821	0.734277	0.89378	0.240055	0.937865	0.186951
Danio_rerio_tRNA-Val-CAC-30	192.983	-0.722633	0.439895	-0.346318	0.857914	-0.369314	0.92091	-0.72718	0.190143	-0.929994	0.0549178
Danio_rerio_tRNA-Glu-CUC-21	5372.78	0.514767	0.443846	0.495419	0.567928	-0.219024	0.962488	0.608378	0.11238	0.472401	0.231371
Danio_rerio_tRNA-Asn-GUU-212	230.873	-0.529276	0.446308	-0.329467	0.85391	-0.534086	0.588793	-0.653727	0.0927673	-1.03338	0.00161475
Danio_rerio_tRNA-Gln-UUG-6	2073.02	0.543524	0.449386	-0.0568203	0.993105	0.126007	0.989119	0.946438	0.00885367	3.40606	1.99955e-34
Danio_rerio_tRNA-Gly-CCC-3	62.8435	0.993313	0.449386	0.899493	0.628601	0.865689	0.744696	0.595422	0.545308	-0.190513	0.883673
Danio_rerio_tRNA-Val-AAC-49	61.7905	-0.725828	0.449386	-1.00075	0.29925	-0.715944	0.680539	-0.762556	0.178611	-0.981589	0.0535724
Danio_rerio_tRNA-Lys-UUU-114	70.5837	1.09009	0.468981	0.571204	0.856007	0.637018	0.91972	0.858403	0.38292	0.913489	0.313668
Danio_rerio_tRNA-Ala-UGC-2	498.686	1.3199	0.488948	1.10631	0.702803	0.295517	0.989119	1.14388	0.330111	0.131241	0.943869
Danio_rerio_tRNA-Glu-UUC-30	29.686	1.3901	0.488948	1.0469	0.780474	1.06516	0.882657	1.0938	0.38608	0.232499	0.900683
Danio_rerio_tRNA-Asn-GUU-285	1109.11	-0.385305	0.498013	-0.207261	0.856007	-0.291899	0.882657	-0.620959	0.0247581	-0.935344	6.97661e-05
Danio_rerio_tRNA-Pro-AGG-18	290.267	0.926782	0.512772	0.779478	0.705478	1.02209	0.519013	0.339321	0.766917	-0.16311	0.893227
Danio_rerio_tRNA-Lys-CUU-180	278.475	-0.521379	0.527118	-0.413455	0.773419	-0.337862	0.91972	-0.182108	0.780318	0.420109	0.354451
Danio_rerio_tRNA-Met-CAU-3	23.6536	-0.979727	0.527118	-1.13757	0.539751	-0.52779	0.923594	-1.11862	0.15889	-1.10628	0.158285
Danio_rerio_tRNA-His-GUG-34	86.0128	-0.594891	0.527467	-0.39744	0.85391	-0.443906	0.908594	-0.859004	0.0575854	-0.807104	0.068289
Danio_rerio_tRNA-Asp-GUC-7	376.313	-0.395107	0.530341	-0.384624	0.621913	-0.0769364	0.989119	-0.000312971	0.99895	-0.119171	0.793166
Danio_rerio_tRNA-Gly-GCC-27	3169.53	0.566945	0.530341	0.297555	0.857914	0.012165	0.989119	0.658725	0.162297	0.820067	0.045799
Danio_rerio_tRNA-Ile-AAU-2	661.503	0.451161	0.530341	0.252279	0.856007	0.447235	0.697023	1.00917	0.000926484	3.14666	1.97973e-38
Danio_rerio_tRNA-Leu-AAG-15	490.734	0.591825	0.530341	0.736022	0.466729	1.23466	0.0121606	1.92086	9.91659e-08	1.40419	0.000150858
Danio_rerio_tRNA-Leu-CAG-83	86.6587	0.763951	0.533859	0.932556	0.525182	0.548342	0.91972	1.12072	0.057666	0.0586185	0.95712
Danio_rerio_tRNA-Leu-UAG-25	157.588	0.874279	0.533859	0.872281	0.602165	1.32988	0.176441	1.8661	0.0019359	1.01516	0.136011
Danio_rerio_tRNA-Lys-UUU-70	66.173	2.06951	0.533859	2.11832	0.587902	2.99757	0.217998	2.20724	0.214438	2.34701	0.146189
Danio_rerio_tRNA-Ser-UGA-68	41.1211	1.30128	0.533859	1.49458	0.539751	0.514469	0.986119	1.53631	0.158415	0.417349	0.786926
Danio_rerio_tRNA-Val-AAC-16	28.2351	-1.00599	0.533859	-0.374131	0.903591	-0.898377	0.785851	-0.961494	0.280671	-1.47157	0.0557061
Danio_rerio_tRNA-Gly-GCC-2	113.745	0.797645	0.536143	0.394353	0.860842	0.612066	0.907406	1.31993	0.0263773	2.15942	1.13212e-05
Danio_rerio_tRNA-Asn-GUU-209	90.1653	-0.808565	0.536734	-0.590514	0.828662	-0.426008	0.940057	-0.783635	0.280947	-1.59728	0.00464235
Danio_rerio_tRNA-Gly-GCC-145	56.9347	0.855986	0.541557	0.409497	0.863061	0.312579	0.986119	0.536293	0.563712	0.741061	0.338805
Danio_rerio_tRNA-Asn-GUU-65	1024.64	-0.690959	0.54157	-0.697492	0.599739	-0.212953	0.986119	-0.320103	0.697772	-0.324843	0.66963
Danio_rerio_tRNA-Leu-CAA-58	51.9911	-0.813449	0.542242	-0.785125	0.673997	0.480044	0.91972	-0.0526199	0.969643	-0.565076	0.483327
Danio_rerio_tRNA-Ser-AGA-94	395.691	0.842467	0.542242	0.925301	0.539751	0.693027	0.871039	0.952546	0.195626	0.425677	0.645898
Danio_rerio_tRNA-Ser-CGA-3	43.0599	-0.979616	0.542242	-0.909391	0.687051	-0.923695	0.751583	-1.30969	0.0998052	-1.73977	0.0168651
Danio_rerio_tRNA-Val-CAC-42	43.4734	-0.75744	0.542242	-0.335267	0.869207	-0.507212	0.91972	-0.643578	0.376552	-0.268151	0.762193
Danio_rerio_tRNA-Ser-UGA-10	1109.89	1.55702	0.548046	1.6711	0.567928	0.220753	0.989119	1.74757	0.205728	0.306806	0.883943
Danio_rerio_tRNA-His-GUG-38	210.852	0.771065	0.553927	0.783668	0.607179	0.819625	0.680539	0.397651	0.658462	0.152053	0.883943
Danio_rerio_tRNA-Gln-CUG-73	362.688	1.57647	0.558281	1.32887	0.767319	-0.454201	0.98656	1.02924	0.562146	0.0193409	0.991768
Danio_rerio_tRNA-Glu-CUC-59	1107.05	-0.38487	0.558281	-0.272392	0.85391	-0.0608616	0.989119	-0.689828	0.0202949	-0.773924	0.00407991
Danio_rerio_tRNA-Leu-UAG-12	27.8284	1.18835	0.558281	-0.131382	0.994569	0.935011	0.91972	1.50794	0.133312	2.51972	0.00160429
Danio_rerio_tRNA-Ile-AAU-22	119.581	0.575115	0.559783	0.474196	0.780474	-0.178299	0.986119	0.400562	0.530987	0.256316	0.705489
Danio_rerio_tRNA-Pro-AGG-31	327.22	-0.539515	0.565673	-0.399323	0.837874	-0.206284	0.986119	-0.565148	0.255529	-0.91805	0.0233329
Danio_rerio_tRNA-Ser-AGA-134	30.4876	0.912603	0.565673	0.74162	0.793122	0.426301	0.983862	0.654783	0.517612	0.341516	0.763066
Danio_rerio_tRNA-Gly-CCC-53	3222.5	0.400359	0.565764	0.248	0.856007	0.155936	0.986119	-0.230832	0.622058	-0.579711	0.0623405
Danio_rerio_tRNA-His-GUG-6	98.6066	0.93653	0.565764	0.582532	0.856007	0.46922	0.95496	0.719963	0.474941	0.129994	0.927299
Danio_rerio_tRNA-Ser-AGA-64	699.209	0.452305	0.594269	0.476827	0.607179	0.494398	0.680539	0.507097	0.227811	0.449716	0.282701
Danio_rerio_tRNA-Arg-UCU-18	52.6189	0.78516	0.600515	0.685751	0.780474	1.12883	0.3612	1.17803	0.0734431	0.557733	0.509271
Danio_rerio_tRNA-Glu-UUC-17	502.813	-0.403031	0.600515	-0.549903	0.467051	-0.337206	0.901836	-0.82318	0.00868156	-1.12165	5.95881e-05
Danio_rerio_tRNA-His-GUG-51	60.3344	0.695408	0.600515	0.350493	0.865803	0.102677	0.989119	0.299215	0.750898	0.512933	0.485072
Danio_rerio_tRNA-Leu-UAA-13	1257.65	0.473065	0.600515	0.248539	0.860842	0.450884	0.785851	0.748111	0.0597598	2.03239	4.29079e-12
Danio_rerio_tRNA-Lys-CUU-201	101.758	-0.571697	0.600515	-0.117704	0.982261	-0.730601	0.519013	-0.345785	0.611082	0.145012	0.84926
Danio_rerio_tRNA-Thr-AGU-1	6625.45	0.424224	0.600515	-0.401228	0.705478	0.221437	0.949478	1.21039	9.25603e-05	3.87637	6.34046e-53
Danio_rerio_tRNA-Thr-CGU-8	1199.07	-0.697291	0.600515	-0.600277	0.773419	-0.45624	0.91972	-1.14516	0.0486061	-1.05833	0.0552747
Danio_rerio_tRNA-Arg-UCU-7	82.0641	0.676272	0.602013	0.806595	0.539751	0.956586	0.387417	0.470619	0.549461	0.42747	0.574828
Danio_rerio_tRNA-Gln-CUG-42	29.0773	6.98299	0.602013	6.66455	0.702803	6.73373	0.785851	6.02061	0.418162	5.85927	0.404642
Danio_rerio_tRNA-Met-CAU-15	654.084	-0.809427	0.602013	-0.777584	0.702803	-0.878031	0.697023	-1.49285	0.0247581	-1.3893	0.0287892
Danio_rerio_tRNA-Val-UAC-4	1929.4	0.39612	0.602013	-0.148004	0.921196	0.124076	0.986119	0.566778	0.101897	2.92194	2.44663e-34
Danio_rerio_tRNA-Gly-CCC-33	25.1409	1.36417	0.607093	1.13781	0.793122	0.556134	0.986119	0.170553	0.942138	0.505804	0.773145
Danio_rerio_tRNA-Met-CAU-97	876.329	-0.447628	0.615516	-0.547464	0.539751	-0.484274	0.706622	-0.688633	0.0790881	-0.45471	0.291461
Danio_rerio_tRNA-Ala-CGC-2	15534.8	0.335164	0.627968	-0.0165262	0.994694	0.124733	0.986119	0.461116	0.141093	2.39744	2.23019e-30
Danio_rerio_tRNA-Arg-CCU-3	597.083	-0.377923	0.627968	-0.16015	0.903278	-0.264686	0.91972	-0.832274	0.00646428	-0.759029	0.0101285
Danio_rerio_tRNA-Asn-GUU-192	267.546	-0.501614	0.627968	-0.558123	0.612411	-0.229707	0.986119	-0.33808	0.578269	-0.0603222	0.940504
Danio_rerio_tRNA-Asp-GUC-3	141.541	-0.612683	0.627968	-0.213119	0.940922	0.147308	0.989119	0.722216	0.228268	0.251851	0.755472
Danio_rerio_tRNA-Asp-GUC-9	139.519	-0.513749	0.627968	-0.331934	0.856007	0.0150421	0.989119	-0.00466569	0.993968	0.452742	0.395585
Danio_rerio_tRNA-Gln-CUG-19	305.856	-1.36817	0.627968	-1.5371	0.602165	-1.44256	0.743689	-1.37933	0.346411	-1.34208	0.326072
Danio_rerio_tRNA-Gln-CUG-21	561.216	1.40571	0.627968	1.09628	0.85391	0.185401	0.989119	1.03818	0.549461	0.535746	0.773145
Danio_rerio_tRNA-Glu-UUC-8	187.028	-0.541854	0.627968	-0.402568	0.85391	-0.425981	0.91972	-0.986818	0.0332368	-1.35298	0.00104303
Danio_rerio_tRNA-Gly-GCC-8	143.993	0.610153	0.627968	0.416809	0.856007	0.470288	0.91972	0.425418	0.562994	0.43104	0.526292
Danio_rerio_tRNA-Ile-AAU-53	513.295	-0.463104	0.627968	-0.356464	0.85391	-0.210858	0.986119	-0.852688	0.0301685	-0.692222	0.0785744
Danio_rerio_tRNA-Leu-CAG-47	35.1213	-0.925053	0.627968	-0.184332	0.984452	0.36725	0.986119	0.151012	0.93033	-0.00729735	0.995406
Danio_rerio_tRNA-Phe-GAA-7	26.0878	0.892025	0.627968	0.597167	0.856007	0.589029	0.92091	0.218637	0.883473	-0.14102	0.927299
Danio_rerio_tRNA-Pro-CGG-12	28.6765	1.06483	0.627968	0.778546	0.856007	1.70179	0.254211	1.06248	0.349827	0.891122	0.441272
Danio_rerio_tRNA-Pro-UGG-42	25.3315	-0.903618	0.627968	0.0126391	0.994694	-0.144357	0.989119	-0.529055	0.626357	-0.0255717	0.987341
Danio_rerio_tRNA-Pro-UGG-46	11698.7	-0.296579	0.627968	-0.309217	0.674318	-0.12881	0.986119	-0.467213	0.0871722	-0.0907509	0.823333
Danio_rerio_tRNA-Ser-AGA-97	221.99	0.484485	0.627968	0.492691	0.705478	0.792599	0.244953	1.40049	0.000151956	1.28399	0.000323362
Danio_rerio_tRNA-Ser-UGA-2	361.154	1.25183	0.627968	1.42791	0.589924	0.316216	0.989119	1.54066	0.211351	0.420952	0.796984
Danio_rerio_tRNA-Ser-UGA-85	162.846	1.35015	0.627968	1.68841	0.539751	0.435399	0.98656	1.67019	0.216918	0.210601	0.925922
Danio_rerio_tRNA-Thr-UGU-4	3421.26	0.679111	0.627968	0.506145	0.85391	0.0572897	0.989119	0.0604374	0.963935	0.239015	0.79279
Danio_rerio_tRNA-Val-AAC-13	233.032	-1.19123	0.627968	-1.52551	0.539751	-1.37127	0.697023	-2.17935	0.0368999	-1.98002	0.0517477
Danio_rerio_tRNA-Val-AAC-35	55.6401	-0.88417	0.627968	-0.894673	0.711166	-0.600504	0.91972	-1.05035	0.235956	-0.963098	0.280937
Danio_rerio_tRNA-Glu-CUC-51	26.5114	2.57523	0.630164	2.44124	0.767319	2.82071	0.734277	2.00021	0.532593	2.04067	0.483327
Danio_rerio_tRNA-Gly-GCC-48	27.6772	0.873778	0.630164	0.693701	0.85391	0.650408	0.91972	1.08948	0.212179	1.64654	0.0223404
Danio_rerio_tRNA-Gly-UCC-3	3510.82	0.318434	0.630164	-0.0800792	0.970819	0.0736018	0.989119	0.87306	0.000657474	2.88767	9.84988e-45
Danio_rerio_tRNA-His-GUG-9	2296.25	-0.328083	0.630164	-0.519798	0.36258	-0.335646	0.785851	-0.41693	0.211347	-0.228065	0.557053
Danio_rerio_tRNA-Leu-AAG-18	24.6989	1.16791	0.630164	1.64455	0.525182	1.70116	0.400752	2.57354	0.00646428	2.11587	0.0273267
Danio_rerio_tRNA-Leu-UAA-12	63.6737	1.3643	0.630164	1.18785	0.797366	1.32219	0.854845	1.1308	0.496797	0.686795	0.697246
Danio_rerio_tRNA-Lys-CUU-14	532.424	-0.66381	0.630164	-0.653638	0.756288	-0.643408	0.860016	-0.793219	0.248027	-0.0359201	0.974488
Danio_rerio_tRNA-Lys-CUU-68	209.47	-0.430644	0.630164	-0.54469	0.567928	-0.191383	0.986119	0.00584571	0.993897	1.0646	0.00104303
Danio_rerio_tRNA-Ser-CGA-17	60.0476	-0.827033	0.630164	-0.996324	0.589924	-0.772574	0.882657	-0.714335	0.467332	-1.23147	0.100277
Danio_rerio_tRNA-Leu-CAG-101	817.404	-0.426201	0.636284	0.00647771	0.994694	0.0128662	0.989119	0.149055	0.828222	0.17266	0.765265
Danio_rerio_tRNA-Met-CAU-80	55.5348	0.782475	0.636284	0.708539	0.793122	-0.196491	0.989119	0.410948	0.707935	-0.128804	0.925922
Danio_rerio_tRNA-Asn-GUU-30	28.1894	0.924412	0.646504	0.537136	0.860842	0.177123	0.989119	0.760259	0.51365	0.913758	0.361027
Danio_rerio_tRNA-Gly-GCC-12	26950	0.459221	0.646504	0.275545	0.860842	-0.0335707	0.989119	-0.11107	0.892499	-0.550935	0.229901
Danio_rerio_tRNA-Ile-AAU-12	8297.76	-0.259632	0.646504	-0.213699	0.85391	-0.11736	0.986119	-0.13263	0.723805	-0.0394606	0.930684
Danio_rerio_tRNA-His-GUG-30	243.754	0.391137	0.646911	0.288374	0.856007	0.280476	0.91972	0.153736	0.808627	0.234782	0.645898
Danio_rerio_tRNA-Ser-AGA-47	90.4147	-0.553231	0.646911	-0.312034	0.860842	-0.258868	0.986119	-0.7262	0.200483	-0.918513	0.068289
Danio_rerio_tRNA-Glu-CUC-38	25.5817	-1.04747	0.65133	-0.431165	0.921196	-0.735477	0.92091	-0.432477	0.788224	-0.1121	0.949862
Danio_rerio_tRNA-Met-CAU-98	96.8234	-0.626245	0.65133	-0.786074	0.589924	-0.48596	0.91972	-1.42866	0.00885367	-1.35536	0.0117315
Danio_rerio_tRNA-Ser-UGA-9	33.1469	-0.874244	0.659134	-0.945521	0.715018	-0.759478	0.91972	-0.425657	0.740993	-0.459984	0.695412
Danio_rerio_tRNA-Ile-AAU-11	5264.24	-0.285321	0.666838	-0.206833	0.856007	0.0222209	0.989119	0.0287021	0.9602	0.276744	0.38519
Danio_rerio_tRNA-Pro-AGG-106	117.218	0.509345	0.666838	0.598038	0.640946	0.732993	0.505319	0.983299	0.0332368	1.48382	0.000166545
Danio_rerio_tRNA-Ile-AAU-19	71.5544	-1.18659	0.668434	-0.967021	0.85391	-1.06562	0.91972	-0.561435	0.763391	-0.349769	0.847442
Danio_rerio_tRNA-Gln-CUG-44	151.709	1.14813	0.668469	0.838895	0.856007	-0.537384	0.986119	0.639682	0.70036	-0.243021	0.900375
Danio_rerio_tRNA-Arg-UCU-23	35.8677	-0.72447	0.669557	-0.265862	0.94381	0.0135081	0.990636	-0.454811	0.644334	-0.535048	0.557053
Danio_rerio_tRNA-Asn-GUU-67	34.1039	0.711701	0.669557	0.530433	0.856007	-0.19308	0.989119	0.630194	0.486185	0.166992	0.893105
Danio_rerio_tRNA-Gly-CCC-15	73.7509	0.960161	0.669557	0.509455	0.869207	-0.382799	0.986119	-0.012198	0.993968	-1.01871	0.350967
Danio_rerio_tRNA-Gly-GCC-66	584.1	-0.41676	0.669557	-0.596039	0.539751	-0.266895	0.940883	-0.785302	0.0493121	-0.309548	0.55422
Danio_rerio_tRNA-His-GUG-28	1179.77	0.60496	0.669557	0.617265	0.766347	0.496237	0.91972	0.189597	0.856207	0.0282463	0.981128
Danio_rerio_tRNA-Ala-UGC-27	130.861	0.824567	0.672987	0.9477	0.657501	0.742919	0.91972	0.967041	0.304596	0.561577	0.60143
Danio_rerio_tRNA-Gln-UUG-13	65.7925	-1.55986	0.672987	-1.25882	0.85391	-1.44026	0.91972	-1.36985	0.500789	-1.88686	0.255335
Danio_rerio_tRNA-Phe-GAA-5	32873.7	-0.295622	0.672987	-0.39737	0.539751	-0.206851	0.92091	-0.576113	0.0416324	0.0719895	0.883943
Danio_rerio_tRNA-Glu-CUC-60	42.0345	-0.605137	0.678751	-1.0575	0.467051	-0.0941929	0.989119	0.130961	0.905767	0.703118	0.265468
Danio_rerio_tRNA-Lys-CUU-191	182.445	0.66501	0.678751	0.630246	0.793122	0.447996	0.932535	0.464633	0.618143	-0.0524431	0.961195
Danio_rerio_tRNA-Lys-UUU-59	124.983	-0.491563	0.678751	-0.393654	0.856007	-0.356398	0.92091	-0.70545	0.17948	0.169905	0.81629
Danio_rerio_tRNA-Pro-UGG-17	24.0117	0.842781	0.678751	0.969591	0.695698	0.5576	0.940883	0.745548	0.500789	0.454835	0.706375
Danio_rerio_tRNA-Val-CAC-26	73.2473	1.05426	0.678751	1.16703	0.705478	1.22174	0.749476	1.03058	0.433132	1.11001	0.354451
Danio_rerio_tRNA-His-GUG-23	50.3348	1.21459	0.679682	0.862372	0.856007	0.877422	0.92091	1.04369	0.529426	0.900457	0.566703
Danio_rerio_tRNA-Ala-UGC-36	171.533	1.0498	0.689324	0.693156	0.860842	1.19557	0.785851	0.373079	0.849516	0.588648	0.697246
Danio_rerio_tRNA-Asn-GUU-203	51.0308	0.818649	0.689324	0.896131	0.756288	-0.55757	0.940883	0.888158	0.382242	-0.686432	0.535045
Danio_rerio_tRNA-Gln-UUG-12	783.517	0.625362	0.689324	0.610205	0.793122	0.344326	0.983862	0.449589	0.61844	-0.0822505	0.945216
Danio_rerio_tRNA-Glu-CUC-9	947.118	-0.273673	0.689324	-0.272162	0.791934	-0.0866586	0.989119	-0.681669	0.00698708	-0.698969	0.00328087
Danio_rerio_tRNA-Gly-CCC-31	38.2723	1.04104	0.689324	1.13889	0.756288	0.884571	0.91972	0.5238	0.763391	0.451205	0.775277
Danio_rerio_tRNA-Gly-GCC-21	25.4895	0.820012	0.689324	0.648153	0.856007	0.132444	0.989119	0.374225	0.783261	-0.231232	0.874299
Danio_rerio_tRNA-His-GUG-31	477.595	1.08117	0.689324	0.878493	0.856007	0.313144	0.989119	0.794386	0.605587	0.453509	0.777109
Danio_rerio_tRNA-Ile-AAU-50	36.4872	-0.703284	0.689324	-0.728562	0.791934	-0.660732	0.91972	-0.349004	0.75591	-0.099561	0.939622
Danio_rerio_tRNA-Ile-AAU-80	54.1463	-0.600508	0.689324	-0.747098	0.657157	-0.618863	0.893034	-0.607444	0.416489	0.255027	0.772799
Danio_rerio_tRNA-Met-CAU-104	329.5	-0.635002	0.689324	-0.773613	0.640946	-0.962364	0.505319	-0.854121	0.234212	-1.15059	0.0577848
Danio_rerio_tRNA-Pro-AGG-95	375.187	-0.353111	0.689324	-0.384813	0.761406	-0.157107	0.986119	-0.31641	0.51365	-0.317713	0.474935
Danio_rerio_tRNA-Ser-AGA-116	55.9004	-0.624473	0.689324	-0.418705	0.860842	-0.125335	0.989119	-0.464095	0.597834	-0.565013	0.475702
Danio_rerio_tRNA-Ser-AGA-87	27572.1	0.279074	0.689324	0.195619	0.856007	0.361842	0.697023	0.513536	0.0734431	0.571496	0.0283476
Danio_rerio_tRNA-Thr-AGU-30	3911.51	-0.325062	0.689324	-0.342284	0.767319	-0.000747451	0.999729	-0.669151	0.0363101	0.292661	0.470848
Danio_rerio_tRNA-Val-AAC-14	2091.07	-0.261899	0.689324	-0.193743	0.856007	-0.432813	0.395794	-0.437142	0.10978	-0.74047	0.000908572
Danio_rerio_tRNA-Asn-GUU-245	24.1046	1.19346	0.691796	1.28424	0.767319	-0.347907	0.989119	1.42103	0.326827	-0.573271	0.762193
Danio_rerio_tRNA-Val-AAC-27	2777.43	-0.336504	0.691796	-0.393758	0.687892	-0.260224	0.91972	-0.355726	0.406928	-0.315052	0.452533
Danio_rerio_tRNA-Ala-UGC-34	177.519	0.687123	0.696261	0.858734	0.640946	0.582343	0.91972	0.81723	0.334342	0.735183	0.371823
Danio_rerio_tRNA-Lys-CUU-12	53.2883	-0.52961	0.696261	-0.212337	0.940922	-0.402251	0.92091	-0.109246	0.921783	0.100685	0.920656
Danio_rerio_tRNA-Thr-CGU-9	468.119	-0.619964	0.696261	-0.580316	0.837874	-0.435444	0.932535	-1.25537	0.047386	-1.36515	0.0190043
Danio_rerio_tRNA-Asp-GUC-5	462.589	0.718055	0.705134	0.850963	0.710427	0.191674	0.989119	1.45406	0.0596667	0.588809	0.556296
Danio_rerio_tRNA-Gln-CUG-22	193.074	0.938485	0.705134	0.697259	0.856007	0.139776	0.989119	0.441834	0.790258	0.0838184	0.961195
Danio_rerio_tRNA-Glu-CUC-16	94.8106	-0.436352	0.705134	-0.0962601	0.991928	-0.0615449	0.989119	-0.0441826	0.96546	0.249274	0.706375
Danio_rerio_tRNA-Glu-UUC-2	12039	-0.392773	0.705134	-0.53164	0.589924	-0.258034	0.947241	0.0248099	0.977455	0.114023	0.865417
Danio_rerio_tRNA-His-GUG-26	36.5551	0.694652	0.705134	-0.14861	0.991928	0.0706477	0.989119	0.102464	0.942138	-0.0583124	0.964171
Danio_rerio_tRNA-His-GUG-47	83.526	0.993608	0.705134	0.754495	0.856007	0.0625816	0.989119	0.686913	0.646189	0.216704	0.903745
Danio_rerio_tRNA-His-GUG-48	3082.87	0.781482	0.705134	0.660804	0.856007	0.253359	0.989119	0.576651	0.626612	0.445659	0.706375
Danio_rerio_tRNA-His-GUG-50	102.544	0.448727	0.705134	0.382726	0.856007	0.272332	0.982394	0.419428	0.51365	0.521712	0.339313
Danio_rerio_tRNA-Leu-AAG-14	45.6869	0.773114	0.705134	0.964939	0.681155	1.18672	0.532577	1.13047	0.212179	0.771175	0.443706
Danio_rerio_tRNA-Leu-UAA-5	204.103	0.816027	0.705134	0.620252	0.856007	0.982933	0.785851	0.748188	0.530987	0.481501	0.697246
Danio_rerio_tRNA-Lys-CUU-146	80.0177	-0.506013	0.705134	-0.865275	0.525182	-0.423101	0.91972	-0.366672	0.627656	0.732925	0.180653
Danio_rerio_tRNA-Lys-UUU-135	26.6198	-0.695883	0.705134	-0.763264	0.793122	-0.186357	0.989119	-0.340108	0.77388	0.150364	0.903745
Danio_rerio_tRNA-Met-CAU-10	734.769	-0.378559	0.705134	-0.595955	0.539751	-0.527143	0.69259	-0.757898	0.0612674	-0.665941	0.0931979
Danio_rerio_tRNA-Met-CAU-18	84.1489	-1.55194	0.705134	0.38013	0.984452	0.165368	0.989119	-1.56585	0.469775	-1.34366	0.524056
Danio_rerio_tRNA-Pro-AGG-34	121.04	-0.431669	0.705134	-0.63114	0.567928	-0.144578	0.989119	-0.160995	0.838818	0.239142	0.706375
Danio_rerio_tRNA-SeC-UCA-1	471.162	0.425653	0.705134	0.116771	0.972522	0.267685	0.962488	0.758504	0.0997776	2.63952	3.01019e-16
Danio_rerio_tRNA-Ser-UGA-28	65.284	0.530263	0.705134	0.589459	0.780474	0.604016	0.871039	0.594812	0.390648	0.308991	0.706375
Danio_rerio_tRNA-Ser-UGA-69	54.9874	0.59593	0.705134	0.809125	0.612411	0.490618	0.91972	0.286552	0.788232	-0.342679	0.716966
Danio_rerio_tRNA-Thr-AGU-14	286.708	-0.385043	0.705134	-0.490141	0.644688	-0.315262	0.91972	-0.857602	0.027651	-0.737892	0.0556617
Danio_rerio_tRNA-Thr-UGU-10	1136.95	0.53086	0.705134	0.404562	0.856007	0.354101	0.94785	0.340884	0.69274	1.37607	0.0049962
Danio_rerio_tRNA-Val-AAC-1	5076.34	0.271755	0.705134	0.0519891	0.991928	0.0963088	0.989119	0.680417	0.0116852	2.5958	1.49467e-36
Danio_rerio_tRNA-Val-AAC-33	155.477	-0.598669	0.705134	-0.145147	0.984452	-0.0979892	0.989119	-0.567654	0.507675	-0.608467	0.427401
Danio_rerio_tRNA-Ala-CGC-4	85.3485	0.523109	0.723593	0.326936	0.869207	0.173915	0.989119	-0.244342	0.808627	-0.449583	0.557053
Danio_rerio_tRNA-Arg-UCU-22	169.37	-0.407321	0.723593	-0.0151537	0.994694	0.547268	0.723956	-0.00445281	0.993968	-0.251901	0.69227
Danio_rerio_tRNA-Glu-CUC-71	47.1873	0.736349	0.723593	0.0400035	0.994694	-0.193567	0.989119	0.576613	0.614224	0.199482	0.883943
Danio_rerio_tRNA-Gly-GCC-6	642.251	-0.470412	0.723593	-0.64815	0.607179	-0.733583	0.532577	-1.24828	0.00827793	-1.55904	0.000243294
Danio_rerio_tRNA-Ser-GCU-41	23.6441	1.23973	0.723593	1.30756	0.795375	0.0830202	0.989119	1.10495	0.550402	0.67324	0.736608
Danio_rerio_tRNA-Thr-UGU-2	7015.67	-0.307497	0.723593	-0.195261	0.864631	0.161556	0.986119	-0.531868	0.139289	-0.349409	0.372166
Danio_rerio_tRNA-Cys-GCA-1	66493.7	0.269201	0.724657	0.173855	0.863061	0.149839	0.986119	0.0429457	0.942138	0.622245	0.0208784
Danio_rerio_tRNA-Ser-GCU-20	52.5239	-0.571782	0.724657	0.000653832	0.998816	0.112673	0.989119	-0.132178	0.91398	0.426672	0.603906
Danio_rerio_tRNA-Ala-UGC-41	167.884	0.902014	0.726208	0.600285	0.860842	0.58309	0.96963	-0.0560455	0.978791	-0.0202218	0.991768
Danio_rerio_tRNA-Asn-GUU-158	30.579	-0.755416	0.726208	-0.917606	0.769366	-0.642992	0.92091	0.270124	0.855327	-0.0559945	0.97135
Danio_rerio_tRNA-Gln-CUG-6	234.147	-0.711755	0.726208	-0.805751	0.780474	-0.556691	0.923594	-0.362273	0.785156	-0.0354673	0.982537
Danio_rerio_tRNA-Glu-CUC-43	90.9209	0.568646	0.726208	0.359173	0.869207	-0.237956	0.986119	0.666925	0.38608	0.461842	0.578178
Danio_rerio_tRNA-Ile-AAU-26	1006.08	-0.475119	0.726208	-0.357328	0.857914	-0.461977	0.91972	-0.619172	0.334342	-0.482726	0.462318
Danio_rerio_tRNA-Leu-AAG-6	220.46	0.954243	0.726208	1.28131	0.640946	1.42342	0.66351	3.24661	0.000455514	2.32363	0.0144608
Danio_rerio_tRNA-Lys-CUU-169	184.817	-0.539484	0.726208	0.131757	0.987943	-0.546829	0.91972	0.202212	0.852927	0.260098	0.770945
Danio_rerio_tRNA-Lys-CUU-3	61.0279	0.610203	0.726208	0.685376	0.780474	-0.250941	0.98656	0.301463	0.789217	0.266959	0.793166
Danio_rerio_tRNA-Lys-CUU-86	76.4004	-0.434526	0.726208	-0.497117	0.791934	-0.281668	0.974758	-0.176601	0.83001	1.00402	0.016893
Danio_rerio_tRNA-Lys-UUU-20	140.196	2.35486	0.726208	2.15573	0.856007	5.56468	0.116059	3.38233	0.260514	2.9961	0.316974
Danio_rerio_tRNA-Met-CAU-1	71.9684	-0.57582	0.726208	-0.685423	0.769366	-0.411146	0.947241	-0.730677	0.349827	-0.589748	0.460821
Danio_rerio_tRNA-Pro-AGG-15	285.046	-0.459966	0.726208	-0.337832	0.860842	-0.19287	0.986119	-0.251204	0.765693	-0.980142	0.0451468
Danio_rerio_tRNA-Val-CAC-64	25.5411	-0.633836	0.726208	-0.292226	0.940383	-0.54866	0.92091	-0.783518	0.363359	-0.0652018	0.959165
Danio_rerio_tRNA-Ser-GCU-146	419.136	-0.507817	0.727656	-0.436749	0.856007	0.226837	0.986119	0.139624	0.897868	1.05874	0.0493417
Danio_rerio_tRNA-Glu-UUC-38	33.2054	0.726615	0.727945	0.307028	0.950823	0.191667	0.989119	0.793162	0.453164	0.8273	0.398662
Danio_rerio_tRNA-Lys-CUU-230	1063.31	-0.373505	0.727945	-0.534606	0.607179	0.0742919	0.989119	-0.0837726	0.927939	1.09948	0.00212214
Danio_rerio_tRNA-Thr-AGU-32	385.059	0.740117	0.727945	0.686653	0.856007	0.807486	0.907406	0.228693	0.883473	0.303497	0.810706
Danio_rerio_tRNA-Glu-CUC-50	378.14	-0.310584	0.728307	-0.312821	0.85391	0.00746667	0.990636	-0.40579	0.339422	0.0384218	0.951299
Danio_rerio_tRNA-Gly-CCC-20	4486.5	0.363994	0.728307	0.121465	0.970819	0.121248	0.989119	0.86827	0.0301685	2.44139	6.3857e-16
Danio_rerio_tRNA-Ser-UGA-74	29.1751	-0.8159	0.728307	-0.157981	0.991928	-0.417399	0.986119	-0.577016	0.669035	-0.319285	0.823333
Danio_rerio_tRNA-Asp-GUC-12	144.752	-0.385358	0.737403	-0.254226	0.869207	0.130399	0.989119	0.215968	0.763391	0.387738	0.476185
Danio_rerio_tRNA-Gly-GCC-101	43.9034	1.0825	0.737403	0.967339	0.856007	0.953488	0.91972	0.321321	0.892499	0.138682	0.951044
Danio_rerio_tRNA-Ile-AAU-57	734.275	-0.228204	0.737403	-0.166088	0.860842	-0.176858	0.940883	-0.0900034	0.852459	-0.0659091	0.883943
Danio_rerio_tRNA-Leu-AAG-38	228.34	0.469761	0.737403	0.470319	0.85391	0.852025	0.436206	0.514378	0.472142	0.334024	0.660344
Danio_rerio_tRNA-Lys-CUU-113	2517.59	-0.287126	0.737403	-0.401917	0.640946	-0.286513	0.91972	-0.231983	0.622058	0.829748	0.00363082
Danio_rerio_tRNA-Met-CAU-4	951.138	-0.256942	0.737403	-0.568889	0.238591	-0.0416771	0.989119	-0.146227	0.763391	2.16725	7.60199e-25
Danio_rerio_tRNA-Pro-AGG-7	215.548	-0.347016	0.737403	-0.199762	0.903278	-0.0453662	0.989119	-0.610291	0.15889	-0.790332	0.038897
Danio_rerio_tRNA-Pro-CGG-8	393.947	-0.425526	0.737403	-0.367014	0.856007	-0.185694	0.986119	-0.7605	0.148615	-0.991386	0.0287892
Danio_rerio_tRNA-Ser-AGA-112	28.6087	0.649659	0.737403	0.657697	0.85391	0.453336	0.973895	1.08141	0.17948	0.523011	0.613341
Danio_rerio_tRNA-Pro-AGG-13	81.0917	0.918872	0.73967	0.842091	0.856007	0.868514	0.91972	0.826416	0.578269	0.575673	0.706375
Danio_rerio_tRNA-Ile-AAU-58	26.8319	-0.628264	0.747931	-0.460773	0.860842	-0.523203	0.935261	-0.245668	0.852459	0.534313	0.567637
Danio_rerio_tRNA-Gln-UUG-25	67.0273	-0.478131	0.748658	-0.652864	0.710427	0.0732273	0.989119	-0.655915	0.326827	0.0299404	0.977735
Danio_rerio_tRNA-Gly-GCC-1	4280.48	0.292165	0.748658	-0.00110986	0.998816	0.435797	0.698905	1.05495	0.000492743	2.31766	1.3059e-20
Danio_rerio_tRNA-Gly-GCC-90	25.1974	0.865811	0.748658	0.793268	0.856007	0.381507	0.986119	-0.212485	0.921783	-0.691034	0.643881
Danio_rerio_tRNA-Leu-CAG-109	34.6795	0.815788	0.748658	1.13588	0.672062	0.436574	0.986119	1.03002	0.383029	0.501872	0.716966
Danio_rerio_tRNA-Thr-CGU-7	3351.58	0.749952	0.751463	0.684148	0.856007	-0.116506	0.989119	0.125055	0.942138	-0.682165	0.55586
Danio_rerio_tRNA-Ser-UGA-67	56.2323	-0.495901	0.761958	0.118179	0.991928	-0.123171	0.989119	-0.090204	0.937148	-0.178303	0.84926
Danio_rerio_tRNA-Thr-AGU-13	901.853	-0.418238	0.761958	-0.315262	0.860842	0.0244862	0.989119	-0.995819	0.0440572	-0.770765	0.123044
Danio_rerio_tRNA-Ile-UAU-22	401.328	-0.282732	0.764247	-0.186608	0.869207	-0.103524	0.989119	-0.841436	0.00730147	-0.942911	0.0012928
Danio_rerio_tRNA-Leu-UAA-1	189.333	0.5194	0.764247	0.749968	0.648454	0.406835	0.940883	1.08337	0.0891039	2.6033	4.08532e-08
Danio_rerio_tRNA-Ser-AGA-3	477.765	0.365486	0.764247	-0.193601	0.922388	0.249214	0.978207	1.13331	0.00441301	2.77164	1.40398e-18
Danio_rerio_tRNA-Gly-CCC-11	191.361	0.463238	0.764699	0.304825	0.869207	0.035837	0.989119	-0.0405606	0.973621	-0.560847	0.406869
Danio_rerio_tRNA-Arg-ACG-2	72.3822	0.719492	0.766462	0.419857	0.903591	0.679998	0.91972	0.517948	0.695659	0.336594	0.796394
Danio_rerio_tRNA-Leu-CAA-68	58.3361	0.632908	0.766462	0.70401	0.837874	0.577814	0.92091	0.82239	0.382743	0.60519	0.547276
Danio_rerio_tRNA-Met-CAU-83	932.04	-0.436121	0.766462	-0.611628	0.681155	-0.406385	0.91972	-0.806578	0.15889	-0.212756	0.787107
Danio_rerio_tRNA-Ser-AGA-79	24.0257	-0.800065	0.766462	-1.45045	0.539751	-0.582054	0.962488	-0.80835	0.541257	-1.1179	0.320793
Danio_rerio_tRNA-Arg-UCG-4	431.704	0.412363	0.770256	0.32941	0.860842	-0.376671	0.92091	0.740441	0.180674	1.27389	0.00346938
Danio_rerio_tRNA-Gly-GCC-46	90.8814	0.42304	0.770256	0.346056	0.860842	-0.0167855	0.989119	-0.066172	0.949809	-0.235179	0.765265
Danio_rerio_tRNA-Lys-UUU-138	180.26	0.549977	0.770256	0.378879	0.869207	-0.0314062	0.989119	0.116558	0.936761	-0.00102449	0.999002
Danio_rerio_tRNA-Pro-AGG-48	84.0831	-0.397456	0.770256	-0.201645	0.933177	0.0619819	0.989119	-0.233655	0.765693	-0.00175046	0.997688
Danio_rerio_tRNA-Ser-AGA-72	6243.53	0.196924	0.770256	0.219099	0.837874	0.172263	0.92091	0.233691	0.459509	0.525803	0.0159966
Danio_rerio_tRNA-Val-UAC-5	1488.29	-0.331334	0.770256	-0.283341	0.856007	-0.419364	0.871039	-0.663185	0.119238	-1.02487	0.0035219
Danio_rerio_tRNA-Glu-UUC-22	364.37	-0.363027	0.770674	-0.392842	0.85391	-0.178706	0.986119	-0.849096	0.0597598	-1.14001	0.0035219
Danio_rerio_tRNA-Pro-CGG-29	152.264	-0.316496	0.770674	-0.528286	0.589924	-0.410727	0.871039	-0.940027	0.00953998	-1.18574	0.000479493
Danio_rerio_tRNA-Ile-UAU-14	25.747	2.94503	0.776528	2.50136	0.857914	3.46101	0.91972	3.5129	0.466296	2.33458	0.645973
Danio_rerio_tRNA-Met-CAU-66	42.8477	0.523591	0.776528	0.515475	0.856007	-0.300324	0.986119	0.374765	0.703057	-0.0858991	0.945577
Danio_rerio_tRNA-Ser-AGA-143	92.4493	0.364939	0.776528	0.149287	0.970819	0.0845339	0.989119	-0.170423	0.833575	0.0583503	0.945577
Danio_rerio_tRNA-Val-CAC-53	42.3824	-0.519369	0.776528	-0.560689	0.85391	-0.585403	0.91972	-0.801761	0.283306	0.110206	0.926621
Danio_rerio_tRNA-Leu-UAA-22	106.475	0.454201	0.780404	0.448994	0.856007	0.383096	0.940883	0.372922	0.651958	-0.0630519	0.951299
Danio_rerio_tRNA-Pro-AGG-105	947.613	-0.424231	0.780404	-0.43528	0.856007	-0.628472	0.747119	-0.851787	0.132482	-0.580891	0.338814
Danio_rerio_tRNA-Ala-UGC-8	141.68	0.493014	0.784492	0.67924	0.756288	0.194477	0.989119	0.479026	0.588809	0.088011	0.940426
Danio_rerio_tRNA-Arg-ACG-4	1012.87	-0.350825	0.784492	-0.372113	0.856007	-0.503716	0.825789	-0.131726	0.873721	0.299224	0.638672
Danio_rerio_tRNA-Arg-UCU-30	32.6008	-0.5943	0.784492	-0.267374	0.958224	0.253923	0.989119	-0.260162	0.852927	-0.37774	0.748087
Danio_rerio_tRNA-Gln-CUG-41	53.9765	0.708317	0.784492	0.593158	0.860842	0.303709	0.989119	0.747454	0.563712	0.571179	0.664125
Danio_rerio_tRNA-Gln-CUG-55	89.9281	0.446921	0.784492	0.335698	0.869207	-0.200233	0.988964	0.105647	0.931049	0.190292	0.833136
Danio_rerio_tRNA-Gln-UUG-18	88.1921	0.425135	0.784492	0.259699	0.909275	0.206014	0.986119	-0.0142735	0.989282	-0.582731	0.383141
Danio_rerio_tRNA-Glu-UUC-11	462.34	-0.269296	0.784492	-0.304325	0.85391	-0.0224109	0.989119	-0.467826	0.224356	-1.12216	8.84082e-05
Danio_rerio_tRNA-Glu-UUC-34	49.8238	-1.00041	0.784492	-1.40079	0.767319	-1.20079	0.91972	-1.86131	0.209645	-2.27494	0.0810262
Danio_rerio_tRNA-Gly-GCC-111	208.928	0.454983	0.784492	0.572996	0.793122	0.166884	0.989119	0.0686817	0.955587	-0.216788	0.806668
Danio_rerio_tRNA-Gly-GCC-78	45.9489	-0.501172	0.784492	-0.119107	0.991928	0.0196955	0.989119	-0.186569	0.873721	0.600585	0.449999
Danio_rerio_tRNA-His-GUG-40	564.721	0.436562	0.784492	0.6698	0.646773	0.0742728	0.989119	0.421641	0.593664	0.0227211	0.984666
Danio_rerio_tRNA-Ile-AAU-81	224.227	-0.480971	0.784492	-0.168993	0.970819	-0.307915	0.986119	-0.457879	0.614224	-0.578623	0.459765
Danio_rerio_tRNA-Ile-AAU-9	765.289	0.440686	0.784492	0.432946	0.856007	0.400393	0.923594	0.20969	0.838818	0.18924	0.831402
Danio_rerio_tRNA-Leu-CAG-115	40.6044	-0.651235	0.784492	-0.0222704	0.994694	0.063409	0.989119	-0.129803	0.937933	-0.606035	0.603874
Danio_rerio_tRNA-Leu-CAG-129	167.8	0.942565	0.784492	1.34346	0.737453	0.212926	0.989119	2.03225	0.112942	0.998005	0.525806
Danio_rerio_tRNA-Leu-CAG-132	32.3111	-0.629535	0.784492	-0.366137	0.921196	0.377328	0.986119	0.147881	0.930489	-0.187381	0.893227
Danio_rerio_tRNA-Leu-UAA-19	3135.62	0.289265	0.784492	0.243861	0.860842	0.4066	0.852157	0.323794	0.532878	0.687601	0.0556043
Danio_rerio_tRNA-Leu-UAG-80	35.3708	0.654709	0.784492	0.62953	0.856007	0.535902	0.95496	0.972677	0.349827	0.499035	0.687494
Danio_rerio_tRNA-Lys-CUU-44	29062.5	-0.234059	0.784492	-0.408336	0.587902	-0.0261635	0.989119	0.0457014	0.941593	1.15205	2.42133e-06
Danio_rerio_tRNA-Lys-CUU-79	71.7583	-0.490541	0.784492	-0.083696	0.994569	-0.459023	0.923594	-0.0663094	0.961691	0.0687443	0.951607
Danio_rerio_tRNA-Lys-CUU-88	28.141	-0.574934	0.784492	-0.535394	0.856007	-0.725012	0.91972	-0.424269	0.70036	-0.339482	0.759448
Danio_rerio_tRNA-Lys-UUU-150	36.7263	1.17933	0.784492	0.969584	0.860842	2.87441	0.214962	1.31636	0.530987	0.857706	0.696401
Danio_rerio_tRNA-Met-CAU-64	75.0457	-0.532777	0.784492	-0.533931	0.856007	-0.616804	0.91972	-0.888323	0.266951	-0.551574	0.548205
Danio_rerio_tRNA-Phe-GAA-10	3560.68	-0.363036	0.784492	-0.429622	0.82023	-0.188925	0.986119	-0.7766	0.101897	-0.06841	0.934554
Danio_rerio_tRNA-Phe-GAA-15	101.785	0.379264	0.784492	0.22796	0.916486	0.0143677	0.989119	0.776964	0.119238	0.90423	0.0476175
Danio_rerio_tRNA-Pro-CGG-26	25.9163	0.860239	0.784492	0.563417	0.903278	0.749667	0.940883	0.32381	0.873721	0.0820856	0.966912
Danio_rerio_tRNA-Pro-UGG-16	9828.96	-0.177643	0.784492	-0.231088	0.775336	-0.0112613	0.989119	-0.183623	0.555065	0.336274	0.136823
Danio_rerio_tRNA-Ser-AGA-108	48.5943	0.718923	0.784492	0.820239	0.85391	1.31676	0.580357	2.17093	0.0116852	0.76535	0.524056
Danio_rerio_tRNA-Ser-GCU-14	144.196	-0.501863	0.784492	-0.272929	0.923319	0.267407	0.986119	-0.435316	0.639454	-0.175363	0.874147
Danio_rerio_tRNA-Thr-UGU-8	8348.03	0.20192	0.784492	-0.151554	0.864631	0.122037	0.986119	0.450778	0.0936054	2.26258	3.62549e-34
Danio_rerio_tRNA-Tyr-GUA-29	618.382	0.498551	0.784492	0.510155	0.856007	0.440241	0.935261	0.193222	0.872657	0.387559	0.66963
Danio_rerio_tRNA-Val-AAC-26	48.5683	-0.441768	0.784492	-0.623069	0.769366	-0.686306	0.785851	-0.945263	0.114234	-1.07416	0.0579819
Danio_rerio_tRNA-Arg-UCU-36	36.5776	-0.51872	0.792128	-0.0118243	0.994694	0.142078	0.989119	0.173728	0.892499	-0.372862	0.70657
Danio_rerio_tRNA-Gln-UUG-27	141.687	-0.743647	0.792128	-0.735625	0.856007	-0.639369	0.940883	-1.29548	0.252267	-1.1282	0.320793
Danio_rerio_tRNA-Leu-UAA-9	103.578	0.408218	0.792128	0.714338	0.589924	-0.108314	0.989119	0.540458	0.433132	0.101115	0.922017
Danio_rerio_tRNA-Gln-CUG-29	40.5644	0.541718	0.796209	0.550568	0.856007	0.195151	0.989119	0.456423	0.67218	0.335274	0.759574
Danio_rerio_tRNA-His-GUG-58	66.6638	0.727978	0.796209	0.322284	0.969336	0.520365	0.986119	0.650935	0.648989	0.876076	0.4728
Danio_rerio_tRNA-Glu-CUC-1	74083.3	-0.210417	0.798661	-0.27304	0.797515	0.0958456	0.988964	0.308383	0.385271	0.979145	2.19347e-05
Danio_rerio_tRNA-Glu-UUC-41	106.579	-0.411516	0.798661	-0.290573	0.884575	-0.196586	0.98656	-0.331067	0.695128	-0.459505	0.523727
Danio_rerio_tRNA-His-GUG-29	3839.42	0.258034	0.798661	0.104186	0.970819	0.142626	0.986119	0.21529	0.690474	0.696227	0.0333726
Danio_rerio_tRNA-Leu-CAA-26	98.6648	0.982474	0.798661	1.79744	0.573689	0.214787	0.989119	1.39006	0.411465	-0.470923	0.823333
Danio_rerio_tRNA-Leu-CAA-51	48.2668	-0.601555	0.798661	-0.475974	0.869207	0.586642	0.92091	-0.402708	0.763391	-0.544467	0.634553
Danio_rerio_tRNA-Met-CAU-37	38.9653	0.603331	0.798661	0.455526	0.869207	-0.145315	0.989119	0.466457	0.713718	-0.331689	0.793284
Danio_rerio_tRNA-Met-CAU-72	30870	-0.244815	0.798661	-0.465194	0.539751	-0.343209	0.871039	-0.458433	0.21739	0.155107	0.754969
Danio_rerio_tRNA-Pro-AGG-102	67.4771	-0.381567	0.798661	-0.368216	0.857914	-0.411451	0.91972	-0.533112	0.413753	0.0856562	0.930684
Danio_rerio_tRNA-Pro-UGG-62	36.2381	-0.428149	0.798661	-0.609775	0.793122	-0.246469	0.986119	-0.61904	0.38608	-0.866304	0.173025
Danio_rerio_tRNA-Gln-UUG-5	178.135	0.368787	0.799051	0.415709	0.856007	-0.0918108	0.989119	0.0402663	0.971249	-0.232727	0.761035
Danio_rerio_tRNA-Glu-CUC-70	45.6253	-0.438865	0.799051	-0.502958	0.856007	-0.177927	0.989119	0.207012	0.848264	0.49502	0.510845
Danio_rerio_tRNA-Ile-AAU-6	25.4751	-0.616351	0.799051	-0.473969	0.869207	-0.40196	0.986119	-1.1361	0.234526	-0.994765	0.316974
Danio_rerio_tRNA-Leu-UAG-57	156.842	0.473182	0.799051	0.647539	0.791934	0.263751	0.986119	1.14243	0.0850225	1.74624	0.00150022
Danio_rerio_tRNA-Lys-UUU-18	50.6161	-0.583495	0.799051	-0.397088	0.903591	0.89026	0.785851	1.69979	0.0204535	1.09008	0.179963
Danio_rerio_tRNA-Ile-AAU-17	135.358	-0.340676	0.799084	-0.295663	0.860842	-0.258552	0.986104	-0.532706	0.352858	-0.487571	0.385217
Danio_rerio_tRNA-His-GUG-16	1818.67	-0.290379	0.799807	-0.405933	0.780474	-0.411335	0.882657	-0.844494	0.0313955	-0.668767	0.0898159
Danio_rerio_tRNA-Arg-UCU-1	1425.17	-0.211009	0.801301	-0.225196	0.856007	0.208025	0.92091	0.571755	0.0495622	2.40165	1.08434e-30
Danio_rerio_tRNA-Gly-GCC-94	246.068	0.370001	0.801301	0.148615	0.970819	0.519551	0.885678	0.204346	0.819852	0.956753	0.050008
Danio_rerio_tRNA-Glu-CUC-10	1035.5	-0.321693	0.801796	-0.314554	0.857409	-0.013479	0.989119	0.137764	0.870621	0.111178	0.883943
Danio_rerio_tRNA-Glu-CUC-7	86.0028	0.911401	0.801796	0.669421	0.88221	1.0681	0.91972	1.46627	0.346411	1.38563	0.34721
Danio_rerio_tRNA-Glu-UUC-27	39.9325	-0.498898	0.801796	0.0611121	0.994694	-0.12401	0.989119	-0.116069	0.936761	0.125417	0.925827
Danio_rerio_tRNA-Gly-CCC-5	389.735	0.416691	0.801796	0.327249	0.869207	0.194147	0.989119	-0.345648	0.703057	-0.883768	0.146639
Danio_rerio_tRNA-Leu-AAG-82	86.1458	0.485022	0.801796	0.56192	0.856007	1.12388	0.400752	1.72999	0.00646428	1.12283	0.0985226
Danio_rerio_tRNA-Leu-CAA-75	84.2646	0.594232	0.801796	0.612871	0.856007	0.393479	0.986119	1.08846	0.251128	0.359386	0.773145
Danio_rerio_tRNA-Leu-CAG-87	66.3197	-0.452075	0.801796	-0.21865	0.956888	0.0400712	0.989119	-0.595049	0.480598	-0.653735	0.395585
Danio_rerio_tRNA-Lys-CUU-15	1237.39	-0.380768	0.801796	-0.420441	0.856007	0.0366496	0.989119	0.203962	0.831217	0.486811	0.466574
Danio_rerio_tRNA-Phe-GAA-14	1102.36	-0.350608	0.801796	-0.346874	0.856007	-0.155672	0.989119	-0.972655	0.0516887	-0.741615	0.141846
Danio_rerio_tRNA-Pro-CGG-2	62.2346	-0.575177	0.801796	-0.574286	0.856007	-1.28139	0.468659	-0.476457	0.697772	-1.58921	0.044261
Danio_rerio_tRNA-Ser-AGA-71	34.3281	-0.631469	0.801796	-0.121076	0.994569	-0.143912	0.989119	0.0973777	0.958759	-0.310904	0.823333
Danio_rerio_tRNA-Ser-UGA-3	146.428	-0.272529	0.801796	-0.141224	0.95288	0.0633213	0.989119	-0.229532	0.695659	-0.158051	0.787107
Danio_rerio_tRNA-Ser-UGA-45	23.4424	-0.571364	0.801796	-0.194676	0.984452	-0.589469	0.92091	-0.968303	0.309754	-1.38709	0.0986176
Danio_rerio_tRNA-Tyr-GUA-20	122.934	0.532071	0.801796	0.467474	0.860842	-0.156636	0.989119	0.319637	0.808627	0.337297	0.765265
Danio_rerio_tRNA-Tyr-GUA-7	1390.44	-0.343287	0.801796	-0.259393	0.873447	-0.584113	0.744696	-0.865277	0.0862217	-1.32365	0.00155622
Danio_rerio_tRNA-Val-AAC-38	57.6748	-0.37769	0.801796	-0.0488517	0.994694	-0.378811	0.936749	-0.132137	0.896092	-0.65716	0.291461
Danio_rerio_tRNA-Val-CAC-2	2974.29	-0.255376	0.801796	-0.263616	0.856007	-0.322859	0.91972	-0.495341	0.217649	-0.642431	0.0602373
Danio_rerio_tRNA-Val-AAC-6	25375.1	-0.256161	0.808311	-0.275861	0.856007	-0.210431	0.974758	-0.316746	0.532878	-0.256584	0.603906
Danio_rerio_tRNA-Arg-UCU-15	64.6133	0.946021	0.808611	0.804562	0.869207	0.383634	0.989119	0.59351	0.808627	-0.298223	0.903745
Danio_rerio_tRNA-Asn-GUU-51	32.6943	0.50879	0.808611	0.717509	0.828454	-0.531144	0.940883	0.654889	0.529426	-0.0345339	0.982537
Danio_rerio_tRNA-Asp-GUC-10	112.374	-0.327997	0.808611	-0.4289	0.85391	-0.042136	0.989119	0.196548	0.80889	0.307214	0.645898
Danio_rerio_tRNA-Asp-GUC-6	4862.25	0.290676	0.808611	0.335618	0.856007	0.0373323	0.989119	0.782093	0.076253	0.488254	0.320793
Danio_rerio_tRNA-Gln-CUG-10	81.7332	-0.419585	0.808611	-0.587015	0.828454	-0.542956	0.91972	-1.05464	0.0998052	-0.755635	0.281133
Danio_rerio_tRNA-Glu-CUC-32	129.268	-0.343276	0.808611	0.0133017	0.994694	-0.398971	0.91972	0.166702	0.854514	0.700764	0.179963
Danio_rerio_tRNA-Gly-CCC-18	2489.91	0.400387	0.808611	0.208828	0.954625	0.36381	0.95496	-0.248285	0.808627	-0.280053	0.752085
Danio_rerio_tRNA-His-GUG-46	32.3936	0.481653	0.808611	0.356166	0.903591	0.327305	0.986119	-0.235178	0.856207	0.343382	0.750258
Danio_rerio_tRNA-Ile-AAU-28	159.039	-0.276348	0.808611	-0.409145	0.791934	-0.0741801	0.989119	-0.102449	0.89261	0.00618437	0.991768
Danio_rerio_tRNA-Leu-CAA-16	463.639	0.398682	0.808611	0.549155	0.82023	0.766488	0.680539	0.684478	0.330111	0.229934	0.793166
Danio_rerio_tRNA-Leu-CAA-47	39.3002	-0.475945	0.808611	-0.0733276	0.994694	0.874419	0.706073	0.0970961	0.942138	-0.405913	0.69227
Danio_rerio_tRNA-Leu-CAG-39	41154.7	-0.234511	0.808611	-0.0234549	0.994694	0.270298	0.91972	0.0779011	0.911285	0.111094	0.844401
Danio_rerio_tRNA-Leu-CAG-71	23.5142	0.602794	0.808611	0.446028	0.903278	0.558179	0.95009	0.760673	0.529426	0.231914	0.883943
Danio_rerio_tRNA-Leu-UAG-99	3945.95	0.270553	0.808611	0.401833	0.780474	0.813541	0.138553	0.988748	0.00716507	0.268029	0.621435
Danio_rerio_tRNA-Pro-AGG-75	41.1921	0.50767	0.808611	0.41713	0.869207	0.086385	0.989119	0.200497	0.886705	-0.324213	0.778247
Danio_rerio_tRNA-Pro-UGG-30	40.3904	-0.426604	0.808611	-0.350926	0.873447	-0.420621	0.940883	-0.496872	0.572465	-0.602986	0.448539
Danio_rerio_tRNA-Ser-AGA-77	28.4974	0.884848	0.808611	1.11128	0.85391	0.188354	0.989119	1.12916	0.530987	0.364813	0.870114
Danio_rerio_tRNA-Ser-GCU-206	101.548	0.555721	0.808611	0.648993	0.856007	0.102066	0.989119	0.475115	0.697772	0.0670198	0.961195
Danio_rerio_tRNA-Thr-AGU-23	198.23	-0.582428	0.808611	-0.825861	0.797366	-0.744448	0.91972	-1.22397	0.200483	-1.50026	0.0702281
Danio_rerio_tRNA-Val-CAC-17	95.4012	-0.535277	0.808611	-0.434599	0.870802	-0.482196	0.962488	-0.795934	0.434993	-0.680729	0.49652
Danio_rerio_tRNA-Val-CAC-57	25.8885	-0.493045	0.808611	-0.825589	0.756288	-0.461632	0.949478	-0.86584	0.310801	-1.14277	0.136011
Danio_rerio_tRNA-Ala-UGC-43	125.745	0.397724	0.811759	0.0359368	0.994694	0.0728115	0.989119	-0.0492026	0.969981	-0.0491512	0.961195
Danio_rerio_tRNA-His-GUG-52	77.263	-0.783646	0.811759	-0.842465	0.856007	-0.572557	0.986119	-0.898765	0.59103	-0.997543	0.502746
Danio_rerio_tRNA-Lys-CUU-2	288.371	-0.558351	0.811759	-0.485819	0.869207	-0.0372692	0.989119	-0.536612	0.66805	0.0977609	0.949862
Danio_rerio_tRNA-Ser-UGA-100	24.0614	-0.505365	0.811759	-1.02925	0.632972	0.0476445	0.989119	-0.463922	0.683663	-0.478937	0.657037
Danio_rerio_tRNA-Arg-UCU-8	487.617	-0.231816	0.813893	0.172304	0.903278	0.588001	0.375855	-0.0646068	0.931049	-0.525165	0.142276
Danio_rerio_tRNA-Pro-AGG-33	3798.49	-0.20596	0.815981	-0.239601	0.856007	-0.0517204	0.989119	-0.214053	0.637041	0.126413	0.787107
Danio_rerio_tRNA-Gln-UUG-28	373.439	-0.252597	0.823916	-0.300385	0.856007	-0.165334	0.986119	-0.427539	0.371951	0.134489	0.823333
Danio_rerio_tRNA-Ile-UAU-8	148.546	-0.349351	0.823916	-0.297602	0.869207	-0.443587	0.91972	-0.963556	0.0798694	-1.25306	0.0106295
Danio_rerio_tRNA-Ala-UGC-15	2341.73	0.260568	0.827505	0.0305597	0.994694	-0.0358319	0.989119	-0.0375214	0.966359	-0.0830246	0.907391
Danio_rerio_tRNA-His-GUG-3	196.747	0.620151	0.827505	0.71632	0.856007	0.483777	0.986119	0.0628524	0.974843	0.444784	0.757731
Danio_rerio_tRNA-His-GUG-36	34.5928	-2.41833	0.827505	-2.77565	0.856007	-2.97971	0.91972	-3.97937	0.392048	-2.86589	0.557053
Danio_rerio_tRNA-Leu-AAG-85	18236.7	0.242295	0.827505	0.30742	0.856007	0.822537	0.0998669	1.00969	0.00326739	1.01532	0.00155622
Danio_rerio_tRNA-Lys-CUU-182	25.5839	0.505298	0.827505	0.592975	0.856007	-0.288469	0.988964	0.53265	0.637041	0.794335	0.398662
Danio_rerio_tRNA-Pro-CGG-31	31.401	0.468224	0.827505	0.472825	0.860842	0.269211	0.98656	0.115469	0.937148	0.316039	0.773145
Danio_rerio_tRNA-Ser-AGA-147	42.908	0.618941	0.827505	0.865885	0.853069	0.872409	0.91972	1.50798	0.134052	0.929476	0.421919
Danio_rerio_tRNA-Arg-ACG-3	1722.92	-0.273286	0.827566	-0.261554	0.860842	-0.304926	0.92091	-0.533694	0.287028	-0.282773	0.634553
Danio_rerio_tRNA-Asn-GUU-26	291.435	-0.431597	0.827566	-0.344059	0.892054	-0.301721	0.986119	-0.325592	0.77045	0.290357	0.772799
Danio_rerio_tRNA-Ile-AAU-46	112.801	0.607582	0.827566	0.956628	0.780474	-0.190206	0.989119	0.738755	0.578269	-0.28219	0.854572
Danio_rerio_tRNA-Gln-UUG-4	2335.57	0.272964	0.829563	-0.314397	0.856007	0.0176198	0.989119	0.887005	0.0335703	3.14112	3.09409e-24
Danio_rerio_tRNA-Arg-UCG-5	118.378	0.363142	0.830366	0.10868	0.991928	-0.0543112	0.989119	0.406682	0.622058	0.810363	0.178686
Danio_rerio_tRNA-Gln-UUG-29	30.1842	-0.775604	0.830366	-0.775129	0.860842	-0.869744	0.923594	-0.735671	0.69274	-1.43435	0.311288
Danio_rerio_tRNA-Glu-UUC-3	26.6057	-0.585167	0.830366	-0.642344	0.857914	-0.97503	0.882657	-0.648843	0.622058	-1.09793	0.311288
Danio_rerio_tRNA-Gly-GCC-44	1734.1	0.214676	0.830366	0.219404	0.860842	0.166847	0.986119	0.251112	0.605587	1.28993	1.48266e-06
Danio_rerio_tRNA-Leu-UAA-18	129.506	0.58934	0.830366	0.91205	0.793122	0.953168	0.882657	0.730304	0.578269	0.278438	0.852223
Danio_rerio_tRNA-Pro-UGG-59	89.9391	-0.372577	0.830366	-0.091744	0.991928	-0.878375	0.532577	-0.418267	0.61844	-0.44694	0.56708
Danio_rerio_tRNA-Gln-CUG-36	27.6776	-0.517409	0.830711	-0.195203	0.984452	-0.0808289	0.989119	-0.826296	0.42787	-0.0865481	0.951607
Danio_rerio_tRNA-Leu-CAA-18	55.9569	0.810913	0.8324	1.06613	0.856007	1.67373	0.697023	1.60139	0.289439	0.603482	0.756432
Danio_rerio_tRNA-Lys-CUU-8	76.0769	0.326651	0.834078	0.387736	0.856007	-0.0885351	0.989119	0.316901	0.691793	0.30635	0.686117
Danio_rerio_tRNA-Met-CAU-42	31.661	-0.491438	0.834078	-0.66631	0.856007	-0.863467	0.871039	-0.874793	0.372327	-0.352567	0.765265
Danio_rerio_tRNA-Ser-CGA-7	278.35	0.343515	0.834078	0.432263	0.856007	0.518183	0.91972	0.680405	0.293202	1.01738	0.0532555
Danio_rerio_tRNA-Ser-GCU-6	70.7574	-0.343344	0.834078	-0.196853	0.955758	0.350985	0.947241	-0.0882621	0.936761	0.0840058	0.934554
Danio_rerio_tRNA-Trp-CCA-15	33.7713	0.421657	0.834078	-0.320633	0.921196	-0.236891	0.989119	-0.0362924	0.979315	0.758954	0.328846
Danio_rerio_tRNA-Leu-UAA-24	223.939	0.346734	0.84273	0.394505	0.856007	0.445201	0.91972	0.228209	0.814871	-0.432209	0.565225
Danio_rerio_tRNA-Pro-AGG-93	36.3332	-0.407795	0.84273	0.0841109	0.994569	-0.580406	0.91972	-0.226794	0.852459	-0.146763	0.900683
Danio_rerio_tRNA-Lys-UUU-1	468.457	0.337975	0.84395	0.241756	0.921196	0.0161208	0.989119	-0.243486	0.801144	-0.440223	0.545039
Danio_rerio_tRNA-Asn-GUU-60	125.091	-0.38221	0.844753	-0.409602	0.860842	-0.0195664	0.989119	0.0257911	0.982233	-0.284736	0.761035
Danio_rerio_tRNA-Pro-AGG-107	453.493	0.393833	0.845276	0.398478	0.860842	0.522463	0.91972	-0.192225	0.873721	-0.610866	0.441272
Danio_rerio_tRNA-Asn-GUU-113	40.2548	-0.407046	0.845572	-0.400503	0.869207	-0.566533	0.91972	-0.540296	0.562994	-0.31374	0.758157
Danio_rerio_tRNA-Gly-UCC-2	83807.2	0.196702	0.845572	0.103029	0.970819	0.123167	0.986119	0.244316	0.59741	0.448629	0.188403
Danio_rerio_tRNA-Ile-AAU-23	51995.9	-0.142466	0.845572	-0.174247	0.856007	-0.115115	0.986119	-0.198077	0.544028	0.473841	0.0292499
Danio_rerio_tRNA-Leu-CAA-70	118.774	-0.382538	0.845572	0.0233861	0.994694	1.16752	0.220543	0.121731	0.930489	-0.246501	0.794816
Danio_rerio_tRNA-Pro-CGG-3	6811.15	-0.183388	0.847579	-0.261987	0.85391	-0.0641213	0.989119	-0.544035	0.0838985	-0.646293	0.0209958
Danio_rerio_tRNA-Arg-UCG-1	10249.7	0.219731	0.850282	-0.0409376	0.994694	0.270856	0.92091	0.711713	0.0612674	1.95597	4.29079e-12
Danio_rerio_tRNA-Gln-CUG-52	114.945	0.388769	0.850282	0.359641	0.873447	-0.166919	0.989119	-0.0233507	0.986699	-0.0262637	0.985988
Danio_rerio_tRNA-Glu-UUC-49	850.125	-1.04397	0.850282	-1.0352	0.864586	-0.978812	0.983862	-0.582532	0.856207	-0.71586	0.786926
Danio_rerio_tRNA-Gly-CCC-6	33.6847	-0.421349	0.850282	-0.583175	0.856007	-0.457973	0.949478	-1.23092	0.0998052	-1.21468	0.0986176
Danio_rerio_tRNA-Gly-GCC-119	1428.98	0.299588	0.850282	0.141609	0.970819	-0.20279	0.986119	-0.360001	0.622058	-0.0209306	0.984666
Danio_rerio_tRNA-His-GUG-12	402.485	0.349894	0.850282	0.355239	0.860842	0.0730695	0.989119	0.251069	0.808627	0.34194	0.687237
Danio_rerio_tRNA-His-GUG-22	190.38	0.238482	0.850282	0.364308	0.85391	-0.18125	0.986119	-0.0291311	0.973621	-0.218936	0.712441
Danio_rerio_tRNA-Ile-AAU-48	37.7028	0.371589	0.850282	0.541279	0.85391	0.327993	0.986119	0.0720968	0.955587	-0.136728	0.903745
Danio_rerio_tRNA-Ile-AAU-67	43.8572	0.449343	0.850282	0.275471	0.95288	-0.106388	0.989119	0.541612	0.614224	0.722902	0.429806
Danio_rerio_tRNA-Ile-UAU-21	39.4219	0.422002	0.850282	0.489266	0.860842	0.6361	0.91972	-0.209879	0.873721	-0.183578	0.883943
Danio_rerio_tRNA-Leu-AAG-49	81.4079	0.467844	0.850282	0.785211	0.793122	0.654578	0.91972	1.30498	0.114914	1.05798	0.213118
Danio_rerio_tRNA-Pro-AGG-2	215.026	-0.227803	0.850282	-0.151651	0.940922	0.0316979	0.989119	-0.406372	0.406928	-0.678608	0.0791259
Danio_rerio_tRNA-Ser-GCU-101	26.1865	0.464166	0.850282	0.556152	0.857914	0.105948	0.989119	0.054247	0.974843	-0.520448	0.655947
Danio_rerio_tRNA-Ser-UGA-5	468.788	0.297893	0.850282	0.430139	0.85391	0.237447	0.986119	0.416784	0.549461	0.119095	0.893227
Danio_rerio_tRNA-Ser-UGA-81	76.034	0.314473	0.850282	0.382842	0.856007	0.440037	0.91972	0.50575	0.473703	-0.127723	0.893227
Danio_rerio_tRNA-Tyr-GUA-25	145.338	0.349935	0.850282	0.219171	0.946925	-0.120011	0.989119	0.113702	0.930489	0.540597	0.460821
Danio_rerio_tRNA-Val-AAC-40	1120.89	-0.261326	0.850282	-0.268263	0.860842	-0.157263	0.98656	-0.316367	0.622058	-0.151162	0.826891
Danio_rerio_tRNA-Val-CAC-16	48.4455	-0.350056	0.850282	-0.225692	0.946925	-0.279804	0.986119	-0.600081	0.42787	-1.02006	0.0985226
Danio_rerio_tRNA-Gly-CCC-27	32.2932	0.378529	0.850804	0.120565	0.991928	0.0985155	0.989119	-0.0332564	0.979315	-0.0184455	0.991373
Danio_rerio_tRNA-Gln-CUG-27	67.262	0.315074	0.855477	0.093661	0.991928	-0.0573855	0.989119	-0.174932	0.867649	-0.104525	0.922017
Danio_rerio_tRNA-Gln-CUG-4	36551.5	0.180231	0.855477	-0.0275953	0.994694	0.12369	0.986119	0.135654	0.808627	0.837635	0.00180626
Danio_rerio_tRNA-Glu-CUC-12	972.763	-0.260501	0.855477	-0.202326	0.921196	0.0788012	0.989119	0.0890193	0.93033	0.32048	0.599134
Danio_rerio_tRNA-Glu-CUC-26	119.827	0.300707	0.855477	-0.187933	0.956888	-0.0725511	0.989119	0.390471	0.614224	0.791517	0.148315
Danio_rerio_tRNA-Glu-UUC-26	113.406	-0.24723	0.855477	-0.0338041	0.994694	0.0368524	0.989119	-0.348894	0.562994	-0.679481	0.130816
Danio_rerio_tRNA-Gly-GCC-147	361.215	0.245501	0.855477	0.232379	0.873447	-0.228855	0.986119	-0.175248	0.814871	0.0359691	0.961195
Danio_rerio_tRNA-His-GUG-56	425.837	0.32257	0.855477	0.404694	0.856007	0.37009	0.940883	0.00648379	0.993968	0.547457	0.423963
Danio_rerio_tRNA-Lys-CUU-161	24.4513	-0.434883	0.855477	-1.12218	0.589924	-0.275568	0.98656	-0.184017	0.897868	0.271211	0.814791
Danio_rerio_tRNA-Lys-CUU-38	622.922	0.306225	0.855477	0.267064	0.903278	0.00388874	0.998963	0.404109	0.605587	0.889744	0.0986176
Danio_rerio_tRNA-Lys-CUU-7	31.3697	-0.970054	0.855477	-1.14313	0.860842	-1.03956	0.962488	-0.825049	0.775638	-0.435317	0.883943
Danio_rerio_tRNA-Lys-UUU-130	1044.94	-0.395336	0.855477	-0.113028	0.991928	-0.603244	0.91972	-0.868024	0.290754	-0.768136	0.338805
Danio_rerio_tRNA-Pro-AGG-32	85.2373	0.481251	0.855477	0.57425	0.857914	0.896703	0.871039	0.554355	0.656022	0.313592	0.80976
Danio_rerio_tRNA-Ser-AGA-131	62.2755	0.463049	0.855477	0.129648	0.991928	0.242687	0.989119	0.336281	0.814214	-0.132015	0.934554
Danio_rerio_tRNA-Ser-AGA-96	528.494	0.317188	0.855477	0.447062	0.856007	0.466082	0.91972	0.498448	0.513409	0.0448887	0.961195
Danio_rerio_tRNA-Ser-UGA-92	25.7819	0.423969	0.855477	0.465748	0.860842	0.425787	0.983862	0.0356042	0.979315	0.117992	0.934554
Danio_rerio_tRNA-Trp-CCA-4	17197.5	0.242369	0.855477	0.135448	0.970819	0.166403	0.986119	0.38408	0.520981	0.398747	0.453108
Danio_rerio_tRNA-Tyr-GUA-10	571.703	0.37545	0.855477	0.394525	0.864586	0.259632	0.986119	-0.222066	0.856207	-0.694443	0.379112
Danio_rerio_tRNA-Val-AAC-36	60.7687	-0.291295	0.855477	0.0744761	0.994437	-0.740805	0.679862	0.0847575	0.936761	-0.557653	0.377063
Danio_rerio_tRNA-Ile-AAU-51	28.1686	-0.58691	0.855614	0.18894	0.991928	0.505094	0.986119	0.203204	0.93033	0.481954	0.756432
Danio_rerio_tRNA-Arg-UCG-8	10986.7	-0.170702	0.858581	-0.224327	0.856007	0.013387	0.989119	-0.691549	0.0204535	-0.791392	0.00322434
Danio_rerio_tRNA-Glu-CUC-46	71.1434	0.359398	0.858581	0.294408	0.921196	0.0806544	0.989119	0.454895	0.622058	0.358646	0.704867
Danio_rerio_tRNA-Leu-UAG-92	40.9571	0.744628	0.858581	1.13582	0.85391	-0.0507976	0.989119	1.33037	0.446523	-0.139045	0.95295
Danio_rerio_tRNA-Pro-AGG-72	104.851	-0.27177	0.858581	-0.216819	0.923219	-0.101393	0.989119	-0.730297	0.177849	-1.18213	0.00979301
Danio_rerio_tRNA-Ala-UGC-46	137.191	0.433357	0.860478	0.154153	0.991928	-0.297777	0.986119	0.127693	0.937148	-0.928795	0.313475
Danio_rerio_tRNA-Asn-GUU-275	79.3712	-0.362364	0.860478	-0.142137	0.991928	-0.0520763	0.989119	-0.46554	0.622058	-0.817154	0.281133
Danio_rerio_tRNA-Gln-UUG-26	34.6506	-0.422039	0.860478	-1.23351	0.539751	-0.984255	0.732716	-1.43845	0.0705202	-1.48423	0.0535724
Danio_rerio_tRNA-Glu-CUC-49	110.551	0.268619	0.860478	0.105296	0.991928	0.323903	0.940883	-0.395387	0.568732	-0.962621	0.0507433
Danio_rerio_tRNA-Lys-CUU-56	43.5357	0.372864	0.860478	0.218595	0.970819	0.111185	0.989119	0.383667	0.717032	0.576261	0.506832
Danio_rerio_tRNA-Phe-GAA-26	1010.81	0.306442	0.860478	0.145566	0.972522	-0.127272	0.989119	-0.0382252	0.974843	0.0487912	0.961195
Danio_rerio_tRNA-Ser-AGA-126	64.0464	0.291003	0.860779	0.117106	0.991928	0.422178	0.91972	0.0837066	0.937148	0.236358	0.771988
Danio_rerio_tRNA-Arg-CCG-4	876.892	0.303848	0.869165	0.215994	0.946048	0.0930673	0.989119	-0.33041	0.715173	-0.789038	0.202048
Danio_rerio_tRNA-Asn-GUU-103	28.9971	1.17287	0.869165	-2.00329	0.857914	4.09226	0.189923	6.12007	0.00103896	6.44277	0.000194109
Danio_rerio_tRNA-Asn-GUU-181	43.2709	-0.386393	0.869165	-0.112949	0.991928	-0.539806	0.92091	-0.533868	0.614224	-0.847236	0.326072
Danio_rerio_tRNA-Glu-CUC-41	151.345	-0.242751	0.869165	-0.244594	0.884575	-0.0639639	0.989119	0.133544	0.873721	0.803196	0.0676444
Danio_rerio_tRNA-His-GUG-21	323.319	0.276763	0.869165	0.292487	0.869207	0.37988	0.92091	0.0952117	0.933385	0.160265	0.84926
Danio_rerio_tRNA-Ile-AAU-16	470.26	-0.233884	0.869165	-0.0445859	0.994694	0.0788493	0.989119	-0.273801	0.687224	0.125527	0.865417
Danio_rerio_tRNA-Ile-AAU-35	1720.02	0.947794	0.869165	0.931612	0.877039	-0.294679	0.989119	0.710538	0.817306	-0.0620365	0.987095
Danio_rerio_tRNA-Leu-UAA-20	237.765	-0.332421	0.869165	-0.344999	0.869207	-0.275356	0.986119	-0.540737	0.530987	-0.967472	0.126336
Danio_rerio_tRNA-Met-CAU-44	139.027	-0.309766	0.869165	-0.634135	0.778215	-0.106354	0.989119	0.626988	0.384474	2.31703	2.73304e-07
Danio_rerio_tRNA-Phe-GAA-18	25.1299	-0.434289	0.869165	-0.522563	0.860842	-0.148383	0.989119	-0.76139	0.4837	-0.218415	0.87702
Danio_rerio_tRNA-Pro-AGG-24	214.136	0.39704	0.869165	0.44649	0.864586	-0.0683658	0.989119	0.30543	0.814871	-0.193139	0.883943
Danio_rerio_tRNA-Pro-AGG-38	495.774	-0.210653	0.869165	-0.240787	0.860842	-0.0750007	0.989119	-0.313756	0.575748	-0.0197106	0.981128
Danio_rerio_tRNA-Ser-UGA-90	90.1459	0.396754	0.869165	0.540201	0.856007	-0.33573	0.986119	0.676607	0.51365	-0.287137	0.805647
Danio_rerio_tRNA-Val-CAC-8	1080.02	-0.226394	0.869165	-0.22842	0.873447	-0.1862	0.986119	-0.97107	0.0195975	-1.13305	0.00221706
Danio_rerio_tRNA-Ile-AAU-43	46.1425	-0.357013	0.86942	0.0403248	0.994694	-0.401552	0.974758	-0.37293	0.723805	-0.011377	0.991768
Danio_rerio_tRNA-His-GUG-2	66739.3	0.173853	0.873273	0.073972	0.987943	0.114011	0.988964	-0.0141251	0.982233	0.501388	0.141846
Danio_rerio_tRNA-Pro-AGG-57	74.4992	0.555128	0.873273	0.551875	0.887932	-0.360799	0.989119	0.508399	0.777013	-0.0502324	0.982266
Danio_rerio_tRNA-Tyr-GUA-19	397.748	-0.276968	0.873273	-0.186099	0.955758	-0.465005	0.91972	-0.746006	0.214438	-0.726018	0.205353
Danio_rerio_tRNA-Glu-CUC-15	63.634	0.283015	0.87348	0.069791	0.994694	0.165941	0.989119	0.855455	0.141093	0.875115	0.10813
Danio_rerio_tRNA-Gly-GCC-142	55.0261	0.384811	0.87348	0.0784735	0.994694	-0.012493	0.992294	-0.141086	0.930885	-0.469998	0.661239
Danio_rerio_tRNA-Leu-CAA-72	48.1035	0.323305	0.87348	0.0678278	0.994694	0.417566	0.940883	0.990055	0.134052	0.274148	0.773145
Danio_rerio_tRNA-Leu-UAA-10	1911.31	0.276305	0.87348	0.344903	0.860842	0.524434	0.907406	0.210486	0.824858	0.151391	0.866742
Danio_rerio_tRNA-Pro-AGG-25	46.2116	-0.327866	0.87348	-0.194832	0.970819	-0.455291	0.926798	-0.673213	0.392048	-0.714778	0.342248
Danio_rerio_tRNA-Ala-UGC-18	51.4485	0.327697	0.875622	0.827401	0.632972	0.140169	0.989119	0.463347	0.622058	-0.490537	0.599134
Danio_rerio_tRNA-Arg-ACG-5	1107.56	0.158707	0.875622	0.0535487	0.991928	-0.0282889	0.989119	-0.424124	0.256271	-0.686326	0.0233329
Danio_rerio_tRNA-Asp-GUC-14	150.074	-0.195078	0.875622	0.0972999	0.984452	-0.309528	0.92091	0.3519	0.51365	0.14579	0.810706
Danio_rerio_tRNA-Gln-CUG-43	143.433	0.556613	0.875622	0.711118	0.860842	0.584065	0.986119	0.397613	0.852927	0.174311	0.934554
Danio_rerio_tRNA-Gln-CUG-53	121.64	0.476642	0.875622	0.652521	0.860842	-0.311589	0.989119	0.129832	0.949373	-0.621297	0.655947
Danio_rerio_tRNA-Gln-CUG-7	59.8369	0.689521	0.875622	0.719085	0.897914	0.660997	0.986119	0.102165	0.973621	0.169981	0.949862
Danio_rerio_tRNA-Gln-UUG-22	38.4297	-0.314628	0.875622	-0.58573	0.85391	-0.636743	0.91972	-0.547001	0.546029	-0.876582	0.238383
Danio_rerio_tRNA-Gln-UUG-24	54.2785	0.336489	0.875622	0.558909	0.856007	0.111421	0.989119	0.0164788	0.989824	0.0618997	0.961195
Danio_rerio_tRNA-Glu-CUC-66	24.0727	-0.462597	0.875622	-0.866778	0.85391	0.198308	0.989119	1.61445	0.0721842	0.582343	0.645898
Danio_rerio_tRNA-Gly-CCC-30	41.1199	0.361443	0.875622	0.191145	0.973465	-0.177712	0.989119	-0.632181	0.532878	-0.812133	0.361027
Danio_rerio_tRNA-Gly-GCC-39	47.1974	0.350733	0.875622	0.53415	0.856007	0.0533645	0.989119	0.734405	0.40473	1.06377	0.136823
Danio_rerio_tRNA-Gly-GCC-58	142.152	0.238388	0.875622	0.187807	0.946048	0.309972	0.949478	0.519743	0.38608	2.1208	7.88892e-09
Danio_rerio_tRNA-His-GUG-19	300.244	0.46018	0.875622	0.508574	0.869207	-0.410046	0.986119	0.304006	0.856207	-0.252279	0.874147
Danio_rerio_tRNA-His-GUG-49	29.0449	0.457908	0.875622	1.25161	0.573689	1.10735	0.744696	0.711261	0.578269	0.234771	0.883943
Danio_rerio_tRNA-Ile-AAU-25	32.9445	0.359495	0.875622	0.504482	0.860842	-0.62371	0.91972	0.586106	0.576252	0.37881	0.735891
Danio_rerio_tRNA-Ile-AAU-31	27.5031	0.415439	0.875622	0.549435	0.860842	-0.137722	0.989119	0.615898	0.605587	0.267383	0.847983
Danio_rerio_tRNA-Ile-AAU-38	75.5554	-0.336735	0.875622	-0.151094	0.986804	-0.0378415	0.989119	-0.344941	0.747929	-0.535669	0.54195
Danio_rerio_tRNA-Ile-AAU-8	35.9917	0.569844	0.875622	0.616519	0.872816	0.460002	0.986119	0.0906676	0.971249	0.608819	0.70657
Danio_rerio_tRNA-Lys-CUU-153	122.036	0.26068	0.875622	0.36443	0.857914	-0.224629	0.986119	0.399986	0.592674	0.460087	0.489005
Danio_rerio_tRNA-Lys-CUU-183	25.136	-0.432428	0.875622	-0.660844	0.856007	-0.30198	0.988964	-0.200901	0.903542	0.224617	0.880964
Danio_rerio_tRNA-Lys-CUU-66	38.9224	-0.325722	0.875622	-0.554673	0.856007	0.148948	0.989119	-0.967374	0.187125	-0.171104	0.883943
Danio_rerio_tRNA-Lys-UUU-47	43.0389	-0.440822	0.875622	-0.4494	0.903591	1.36072	0.413582	2.29204	0.00230728	1.70875	0.0287654
Danio_rerio_tRNA-Lys-UUU-66	24.0736	-0.503208	0.875622	-0.245316	0.984452	1.134	0.785851	2.04095	0.0263773	1.50194	0.119702
Danio_rerio_tRNA-Lys-UUU-8	58.0944	-0.428866	0.875622	-0.136959	0.992552	1.30728	0.515434	2.15509	0.00698708	1.82954	0.0215936
Danio_rerio_tRNA-Pro-AGG-11	347.817	0.262706	0.875622	0.352814	0.857914	-0.0182988	0.989119	0.204362	0.82335	0.102927	0.91341
Danio_rerio_tRNA-Pro-AGG-30	38.8095	0.385719	0.875622	0.219574	0.970819	0.434247	0.986119	0.307728	0.827752	0.760611	0.434194
Danio_rerio_tRNA-Pro-CGG-13	63.0307	-0.271563	0.875622	-0.193928	0.958224	-0.0861081	0.989119	-0.537093	0.471087	-0.358858	0.655947
Danio_rerio_tRNA-Pro-UGG-19	38.9503	-0.323132	0.875622	-0.494922	0.856007	-0.36304	0.986119	-0.67506	0.421148	-0.120388	0.924403
Danio_rerio_tRNA-Thr-UGU-9	1168.87	-0.243977	0.875622	-0.0927055	0.991928	0.168917	0.988964	-0.699848	0.196926	-0.678882	0.184753
Danio_rerio_tRNA-Trp-CCA-6	136.749	0.202116	0.875622	0.577916	0.539751	-0.15426	0.986119	0.26601	0.651958	-0.0619322	0.934554
Danio_rerio_tRNA-Val-AAC-10	178.168	0.233562	0.875622	0.12783	0.971763	0.0605485	0.989119	-0.214091	0.792554	-0.460429	0.438587
Danio_rerio_tRNA-Val-AAC-12	252.231	0.487481	0.875622	0.412589	0.93631	-0.252627	0.989119	0.233508	0.906968	-0.262173	0.883943
Danio_rerio_tRNA-Val-AAC-20	40.4618	0.374626	0.875622	0.314143	0.940922	-0.161695	0.989119	0.350859	0.790706	-0.483807	0.675111
Danio_rerio_tRNA-Val-AAC-8	104.588	0.326211	0.875622	-0.0374055	0.994694	0.376358	0.982394	0.0490746	0.973621	0.0837329	0.94572
Danio_rerio_tRNA-Val-UAC-2	1053.83	-0.213701	0.875622	-0.336326	0.856007	-0.543481	0.743689	-0.771766	0.0998052	-1.242	0.00128338
Danio_rerio_tRNA-Pro-AGG-85	158.248	-0.194971	0.877813	-0.0779544	0.991928	-0.0180165	0.989119	0.0383885	0.966359	-0.00668543	0.991768
Danio_rerio_tRNA-Asn-GUU-267	515.827	-0.226135	0.879182	-0.215603	0.921196	-0.128141	0.989119	-0.364617	0.592345	-0.810216	0.0855115
Danio_rerio_tRNA-Met-CAU-21	3009.96	0.541745	0.881573	0.473729	0.930916	-0.336138	0.989119	0.102854	0.968255	-0.110582	0.95712
Danio_rerio_tRNA-Asn-GUU-253	199.319	-0.190355	0.885734	0.0957613	0.984452	-0.140704	0.988964	-0.0609662	0.941154	0.0475005	0.949976
Danio_rerio_tRNA-Leu-CAG-4	45.4667	0.429905	0.885734	1.32755	0.539751	1.37448	0.515434	1.38872	0.162382	0.645389	0.607155
Danio_rerio_tRNA-Lys-CUU-118	40.3924	-0.329881	0.885734	-0.14347	0.991928	-0.737859	0.901836	-0.129484	0.931049	-0.152084	0.903745
Danio_rerio_tRNA-Ser-AGA-14	3897.42	0.141334	0.885734	0.166646	0.869207	0.298411	0.904661	0.181557	0.695659	-0.170155	0.697223
Danio_rerio_tRNA-Arg-UCU-19	123.991	-0.2116	0.88743	0.0294774	0.994694	0.481014	0.882657	0.157759	0.852927	0.0806474	0.927299
Danio_rerio_tRNA-Asn-GUU-101	1684.65	-0.337905	0.88743	-0.361807	0.903278	-0.261132	0.98656	-0.410165	0.723805	-0.547968	0.574825
Danio_rerio_tRNA-Gln-CUG-23	20082.2	-0.154433	0.88743	-0.319944	0.810486	-0.0349844	0.989119	-0.27304	0.563148	0.406609	0.282701
Danio_rerio_tRNA-Gln-CUG-33	29.2817	-0.294064	0.88743	-0.64477	0.833842	-0.86915	0.727089	-0.494945	0.59103	-0.873175	0.244597
Danio_rerio_tRNA-Gly-GCC-17	38.4327	0.370035	0.88743	0.0823685	0.994694	-0.732815	0.91972	-0.278064	0.852927	-0.767506	0.469515
Danio_rerio_tRNA-Gly-GCC-54	1166.15	-0.284057	0.88743	-0.383137	0.860842	-0.45424	0.92091	-0.929118	0.177849	-1.32128	0.021584
Danio_rerio_tRNA-Gly-GCC-7	34.0324	-0.320946	0.88743	-0.504073	0.857914	-0.559751	0.91972	-0.786607	0.376076	-1.04656	0.179963
Danio_rerio_tRNA-His-GUG-18	2528.76	-0.17442	0.88743	-0.236952	0.860842	-0.172295	0.986119	-0.581169	0.181196	-0.509958	0.23295
Danio_rerio_tRNA-His-GUG-25	112.246	0.213994	0.88743	0.220397	0.921196	0.23518	0.986119	-0.0899447	0.931049	-0.016766	0.987095
Danio_rerio_tRNA-His-GUG-41	137.992	0.291091	0.88743	0.794666	0.632972	0.546134	0.91972	0.189467	0.873721	-0.122961	0.91888
Danio_rerio_tRNA-Leu-CAA-2	528.977	0.189519	0.88743	0.158642	0.946541	0.397804	0.91972	0.967395	0.0165588	2.69243	1.81627e-18
Danio_rerio_tRNA-Lys-CUU-154	1129.86	-0.244175	0.88743	-0.149037	0.970819	-0.225591	0.986119	-0.0274199	0.979315	0.562909	0.394501
Danio_rerio_tRNA-Lys-CUU-76	368.064	-0.15333	0.88743	-0.327363	0.828662	-0.0970475	0.989119	-0.171017	0.763556	0.736819	0.0192037
Danio_rerio_tRNA-Met-CAU-2	1076.68	-0.166904	0.88743	-0.506672	0.587902	-0.329173	0.91972	-0.209692	0.723805	0.443513	0.301285
Danio_rerio_tRNA-Pro-CGG-1	3135.32	-0.152745	0.88743	-0.275359	0.856007	-0.0578724	0.989119	-0.0471623	0.942138	1.05249	0.000194109
Danio_rerio_tRNA-Pro-CGG-10	1044.24	0.182152	0.88743	0.332832	0.85391	-0.258655	0.940883	0.0362284	0.967246	-0.388701	0.421919
Danio_rerio_tRNA-Pro-UGG-35	49.0458	0.402314	0.88743	0.487707	0.873447	-0.405762	0.986119	0.372781	0.808627	-0.310607	0.826891
Danio_rerio_tRNA-Ser-AGA-59	407.575	-0.14813	0.88743	-0.254149	0.856007	0.0623798	0.989119	-0.084228	0.895876	0.18882	0.695412
Danio_rerio_tRNA-Ser-CGA-6	208.788	-0.17997	0.88743	0.024142	0.994694	0.097752	0.989119	-0.499528	0.280947	-0.789228	0.0395112
Danio_rerio_tRNA-Tyr-GUA-34	155.404	0.258879	0.88743	0.175638	0.970819	-0.340134	0.978123	-0.0229877	0.98432	0.233736	0.793166
Danio_rerio_tRNA-Tyr-GUA-59	113.362	-0.183561	0.88743	-0.491362	0.705478	-0.330558	0.91972	-0.713568	0.0998052	-0.00794411	0.991768
Danio_rerio_tRNA-Val-AAC-53	26.3876	-0.392252	0.88743	-0.15423	0.991928	-0.607724	0.940883	-1.18952	0.240821	-1.21679	0.221768
Danio_rerio_tRNA-Val-CAC-5	153.699	0.578819	0.88743	0.668158	0.884284	0.495535	0.986119	0.163205	0.950424	-0.192374	0.934554
Danio_rerio_tRNA-Asp-GUC-8	46.7627	-0.273298	0.888597	-0.274467	0.923319	0.301828	0.986119	-0.189664	0.86908	0.016499	0.991751
Danio_rerio_tRNA-Gln-CUG-26	46.3831	-0.765998	0.888597	-0.718236	0.930916	-1.015	0.974758	-1.17745	0.646507	-0.91238	0.716966
Danio_rerio_tRNA-Pro-UGG-28	46.3077	-0.28481	0.88899	-0.0962198	0.994437	0.264676	0.986119	0.306883	0.771938	-0.200304	0.84926
Danio_rerio_tRNA-Ala-UGC-31	123.147	0.184446	0.895129	-0.171952	0.954625	0.243007	0.986119	-0.279956	0.697772	-0.0111029	0.991768
Danio_rerio_tRNA-Ala-UGC-4	2063.47	0.140101	0.895129	-0.208909	0.869207	-0.138693	0.986119	0.380191	0.413753	2.04865	5.29638e-14
Danio_rerio_tRNA-Arg-ACG-7	836.05	0.144731	0.895129	0.0571076	0.991928	-0.0967278	0.989119	0.184547	0.763391	0.503853	0.200505
Danio_rerio_tRNA-Arg-UCG-2	2632.1	0.165503	0.895129	0.0154858	0.994694	0.29308	0.91972	0.806564	0.0326189	1.0583	0.0012928
Danio_rerio_tRNA-Asn-GUU-186	233.22	0.166302	0.895129	0.166518	0.940922	-0.366773	0.91972	0.0812227	0.930489	0.305403	0.59302
Danio_rerio_tRNA-Gln-CUG-16	295.334	-0.292168	0.895129	-0.293704	0.930916	0.124386	0.989119	-0.616374	0.532876	-0.616995	0.491685
Danio_rerio_tRNA-Gln-CUG-18	1326.67	0.173677	0.895129	-0.0418714	0.994694	0.0163283	0.989119	-0.184928	0.808627	0.0102896	0.991768
Danio_rerio_tRNA-Gln-UUG-1	5356.82	-0.204288	0.895129	-0.343325	0.856007	-0.386052	0.91972	-0.538114	0.382242	-0.201278	0.785946
Danio_rerio_tRNA-Gln-UUG-15	399.18	-0.278302	0.895129	0.275945	0.930916	-0.140537	0.989119	-0.192648	0.873721	-0.578777	0.489005
Danio_rerio_tRNA-Gln-UUG-20	65.4994	-0.219192	0.895129	-0.251374	0.923319	-0.0514876	0.989119	-0.716344	0.296024	-0.389462	0.635699
Danio_rerio_tRNA-Glu-CUC-27	79.0479	-0.230303	0.895129	0.0493902	0.994694	0.151176	0.989119	0.544829	0.421148	0.860419	0.107187
Danio_rerio_tRNA-Glu-CUC-64	44.9058	0.27528	0.895129	-0.043572	0.994694	0.293842	0.986119	0.708881	0.366151	1.29821	0.028273
Danio_rerio_tRNA-Gly-CCC-1	415.335	-0.264757	0.895129	-0.343247	0.869207	-0.152225	0.989119	-0.886004	0.206059	-0.226929	0.810706
Danio_rerio_tRNA-Gly-GCC-117	27.174	0.26886	0.895129	0.0525667	0.994694	-0.342597	0.986119	0.126041	0.933385	0.437229	0.661239
Danio_rerio_tRNA-Gly-GCC-82	26.9756	0.368007	0.895129	0.186825	0.991928	0.0293241	0.989119	0.472828	0.725056	2.04955	0.00613446
Danio_rerio_tRNA-His-GUG-24	43.7048	-0.264728	0.895129	0.278442	0.923319	-0.390184	0.974758	-0.0758906	0.955587	0.00599192	0.995406
Danio_rerio_tRNA-His-GUG-43	733.276	0.26906	0.895129	0.248826	0.955758	0.367702	0.986119	0.0473007	0.974843	0.124491	0.925922
Danio_rerio_tRNA-His-GUG-54	51.0667	0.239865	0.895129	-0.00753552	0.994694	0.208839	0.989119	-0.0924921	0.940367	0.589693	0.429978
Danio_rerio_tRNA-Ile-AAU-62	3854.81	-0.109967	0.895129	-0.117889	0.923219	-0.226226	0.91972	-0.30387	0.372327	0.222258	0.527349
Danio_rerio_tRNA-Ile-AAU-70	44.0269	0.331796	0.895129	0.19417	0.980656	0.221537	0.989119	0.296668	0.827752	0.497495	0.645898
Danio_rerio_tRNA-Leu-CAA-13	429.273	0.248062	0.895129	0.685933	0.702803	1.10316	0.244953	0.630809	0.401678	-0.0753282	0.94572
Danio_rerio_tRNA-Leu-UAA-3	89.8928	0.242909	0.895129	0.439512	0.856007	0.470989	0.91972	0.296198	0.77045	-0.129283	0.905937
Danio_rerio_tRNA-Lys-CUU-103	267.652	0.305004	0.895129	0.515551	0.860842	-0.0219314	0.989119	0.688862	0.532878	0.496954	0.655947
Danio_rerio_tRNA-Lys-CUU-106	354.237	-0.179838	0.895129	-0.490785	0.780474	-0.0591422	0.989119	-0.121359	0.893412	0.860903	0.0549178
Danio_rerio_tRNA-Lys-CUU-120	30.3016	-0.273554	0.895129	-0.380776	0.896053	-0.752153	0.904661	-0.274934	0.828222	-0.103595	0.939676
Danio_rerio_tRNA-Lys-CUU-139	122.733	-0.234069	0.895129	-0.564466	0.837874	-0.624499	0.885678	-0.486646	0.565703	-0.183311	0.84926
Danio_rerio_tRNA-Lys-CUU-145	414.362	0.492256	0.895129	0.575802	0.903591	-0.148794	0.989119	0.822904	0.639009	0.659721	0.705489
Danio_rerio_tRNA-Lys-CUU-149	111.543	0.186692	0.895129	0.267213	0.869207	0.550484	0.744696	-0.140356	0.86908	0.101503	0.900683
Danio_rerio_tRNA-Lys-CUU-36	212.653	-0.132667	0.895129	-0.296813	0.856007	-0.242684	0.935261	-0.293062	0.535687	0.985757	0.000638416
Danio_rerio_tRNA-Lys-CUU-55	9108.19	-0.131948	0.895129	-0.151906	0.921196	-0.293696	0.91972	-0.107853	0.86908	0.277575	0.541038
Danio_rerio_tRNA-Lys-CUU-98	26.4863	-0.328064	0.895129	-0.209416	0.977755	-0.829099	0.908594	0.00532551	0.996341	0.123499	0.934554
Danio_rerio_tRNA-Met-CAU-103	31.5891	0.263357	0.895129	-0.149513	0.991928	-0.114263	0.989119	-0.664338	0.45146	0.0801152	0.949862
Danio_rerio_tRNA-Phe-GAA-44	1306.77	0.143184	0.895129	0.073451	0.991928	-0.128095	0.986119	-0.265746	0.59103	-0.173812	0.733802
Danio_rerio_tRNA-Pro-AGG-110	45.702	-0.23109	0.895129	-0.25969	0.920598	-0.408184	0.92091	-0.101515	0.930781	-0.0571618	0.951607
Danio_rerio_tRNA-Pro-AGG-65	43.5594	0.310759	0.895129	0.623802	0.856007	0.0390276	0.989119	0.396297	0.77045	-0.0959949	0.949976
Danio_rerio_tRNA-Pro-CGG-4	79.1105	0.355933	0.895129	0.361797	0.923219	0.445841	0.986119	0.119593	0.942138	0.126481	0.934554
Danio_rerio_tRNA-Pro-UGG-32	59.6566	-0.281998	0.895129	-0.637058	0.828662	-0.420814	0.949478	-0.974338	0.18732	-0.942426	0.189053
Danio_rerio_tRNA-Ser-AGA-151	25.9438	-0.360866	0.895129	-0.450275	0.903931	0.768104	0.91972	0.407906	0.780905	0.473538	0.70738
Danio_rerio_tRNA-Ser-AGA-161	203.038	-0.176386	0.895129	-0.0736097	0.991928	0.41875	0.91972	0.447989	0.445436	0.593851	0.227598
Danio_rerio_tRNA-Ser-AGA-58	341.813	-0.170056	0.895129	-0.12567	0.970819	-0.113155	0.989119	-0.540337	0.260514	-0.733922	0.0721978
Danio_rerio_tRNA-Ser-CGA-25	392.264	-0.156253	0.895129	-0.085311	0.991928	0.0290199	0.989119	-0.470738	0.33418	-0.584982	0.161859
Danio_rerio_tRNA-Ser-UGA-11	563.567	0.13023	0.895129	0.217965	0.860842	0.351017	0.871039	0.4649	0.217087	0.358685	0.361027
Danio_rerio_tRNA-Thr-AGU-6	95.0151	0.354363	0.895129	0.488663	0.869207	0.491866	0.983862	0.0858161	0.96546	-0.10851	0.947656
Danio_rerio_tRNA-Thr-CGU-1	21637.2	-0.156232	0.895129	-0.241903	0.860842	0.193702	0.986119	-0.318796	0.530987	0.121191	0.831402
Danio_rerio_tRNA-Thr-UGU-12	300.165	0.181262	0.895129	-0.0707189	0.993105	0.500003	0.871039	0.258728	0.72628	1.033	0.0164299
Danio_rerio_tRNA-Tyr-GUA-18	27.0799	0.313868	0.895129	0.364483	0.923219	-0.278549	0.989119	0.0443075	0.979315	0.240429	0.862324
Danio_rerio_tRNA-Tyr-GUA-26	47.5987	-0.237102	0.895129	-0.41497	0.860842	-0.0813552	0.989119	-0.281045	0.780905	-0.361104	0.685013
Danio_rerio_tRNA-Tyr-GUA-3	232.769	-0.391624	0.895129	-0.839206	0.856007	-0.720264	0.923594	-1.04754	0.417682	-0.80032	0.551036
Danio_rerio_tRNA-Tyr-GUA-32	90.975	-0.216568	0.895129	-0.142189	0.970819	-0.477092	0.91972	-0.621473	0.316772	-0.403988	0.557053
Danio_rerio_tRNA-Tyr-GUA-37	1099.97	0.135248	0.895129	0.167177	0.903278	-0.0453053	0.989119	-0.520173	0.162297	-0.825601	0.00640988
Danio_rerio_tRNA-Tyr-GUA-40	79.055	0.295587	0.895129	0.336506	0.915286	-0.195805	0.989119	0.165666	0.905767	0.469502	0.642164
Danio_rerio_tRNA-Tyr-GUA-8	476.923	0.170998	0.895129	-0.109142	0.980656	-0.46118	0.871039	0.280844	0.658392	2.40718	4.3037e-14
Danio_rerio_tRNA-Val-AAC-23	39.1528	0.529188	0.895129	0.383193	0.970819	0.485833	0.98656	-0.210204	0.937148	-0.287526	0.903745
Danio_rerio_tRNA-Val-AAC-37	2300.99	-0.177691	0.895129	-0.148092	0.955758	-0.16906	0.986119	-0.266325	0.676713	-0.255259	0.66963
Danio_rerio_tRNA-Val-AAC-58	117.549	0.410303	0.895129	-0.00373578	0.998816	-0.73422	0.92091	-0.346995	0.852927	-0.741225	0.591148
Danio_rerio_tRNA-Val-AAC-62	42.0905	-0.267374	0.895129	-0.0436502	0.994694	-0.28848	0.986119	-0.63305	0.467885	-0.085139	0.945577
Danio_rerio_tRNA-Val-AAC-64	188.23	0.230658	0.895129	0.465164	0.856007	0.0625408	0.989119	-0.0474291	0.971338	-0.740044	0.285406
Danio_rerio_tRNA-Val-CAC-48	26716.5	-0.114602	0.895129	-0.207648	0.856007	-0.255213	0.91972	-0.313033	0.3768	0.0561961	0.91341
Danio_rerio_tRNA-Val-UAC-22	7024.17	-0.128321	0.895129	-0.195062	0.860842	-0.355145	0.825853	-0.788425	0.00923741	-1.24094	1.47149e-06
Danio_rerio_tRNA-Glu-CUC-4	1069.54	-0.136695	0.895199	-0.174782	0.903931	0.150973	0.986119	-0.120195	0.856207	-0.143363	0.793284
Danio_rerio_tRNA-Lys-CUU-27	256.405	-0.183927	0.895199	-0.157696	0.970819	-0.0134024	0.989119	-0.191677	0.824786	0.381284	0.55422
Danio_rerio_tRNA-Pro-UGG-56	30.3798	0.272706	0.895199	-0.0556763	0.994694	0.0302206	0.989119	0.167142	0.905767	-0.437458	0.687494
Danio_rerio_tRNA-Ser-AGA-135	7751.13	0.139595	0.895199	0.143764	0.940922	0.325719	0.91972	0.21478	0.711708	0.150965	0.788388
Danio_rerio_tRNA-Pro-UGG-22	68.0562	-0.247908	0.896651	0.125947	0.991928	-0.496482	0.92091	-0.229805	0.852459	-0.393305	0.685013
Danio_rerio_tRNA-Val-CAC-20	654.158	-0.114164	0.896651	-0.0701366	0.986795	-0.196984	0.947241	-0.58632	0.0599477	-1.08632	1.75613e-05
Danio_rerio_tRNA-Leu-UAG-56	1244.7	-0.201105	0.901006	-0.0307304	0.994694	0.306602	0.983862	0.0513018	0.966359	0.230974	0.777857
Danio_rerio_tRNA-Arg-ACG-8	1248.29	0.224235	0.901948	0.120026	0.991928	-0.122772	0.989119	-0.25111	0.814871	-0.362217	0.682194
Danio_rerio_tRNA-Pro-UGG-55	481.648	-0.114458	0.901948	0.0413804	0.994569	-0.0736138	0.989119	-0.130407	0.808627	0.0731675	0.893227
Danio_rerio_tRNA-Ser-AGA-19	29.2396	-0.296724	0.901948	-0.575991	0.860842	-0.337172	0.986119	0.636794	0.563712	0.7923	0.410715
Danio_rerio_tRNA-Pro-UGG-49	43.5253	0.255546	0.902607	0.695492	0.793122	0.34007	0.986119	0.533029	0.589702	0.812542	0.311288
Danio_rerio_tRNA-Glu-CUC-17	39974	-0.0980832	0.906353	-0.174375	0.860842	0.037083	0.989119	0.0315237	0.955587	0.419529	0.130597
Danio_rerio_tRNA-Gly-GCC-85	31.4308	0.412964	0.906353	0.363479	0.970819	0.764278	0.940883	1.35463	0.326366	2.34631	0.0259246
Danio_rerio_tRNA-His-GUG-57	93.4243	-0.168149	0.906353	-0.208602	0.923219	-0.316502	0.940883	-0.48287	0.418162	-0.725426	0.141846
Danio_rerio_tRNA-Lys-CUU-222	62.209	-0.236485	0.906353	-0.153563	0.986804	-0.159638	0.989119	-0.0221905	0.987314	0.541244	0.524056
Danio_rerio_tRNA-Ser-CGA-4	537.311	-0.119313	0.906353	-0.151227	0.921196	-0.142591	0.986119	-0.447348	0.234526	-0.855063	0.0035219
Danio_rerio_tRNA-Lys-CUU-63	56.5239	-0.323235	0.907273	-0.164734	0.991928	-0.846948	0.91972	-0.770437	0.544176	-0.852749	0.455254
Danio_rerio_tRNA-Gln-UUG-9	272.708	0.156728	0.910186	-0.00678781	0.994694	-0.495958	0.849942	-0.434074	0.467885	-0.629388	0.190896
Danio_rerio_tRNA-Glu-CUC-65	78.2261	0.269512	0.910186	0.227075	0.970819	0.0453159	0.989119	0.828489	0.384474	0.996966	0.231039
Danio_rerio_tRNA-Glu-CUC-73	238.35	-0.146836	0.910186	-0.115282	0.970819	-0.152258	0.98656	-0.306341	0.61452	-0.300455	0.60143
Danio_rerio_tRNA-His-GUG-59	59.3429	0.255114	0.910186	0.092675	0.994569	-0.135057	0.989119	-0.00240726	0.998695	0.0593049	0.961195
Danio_rerio_tRNA-Met-CAU-48	77.4535	0.28368	0.910186	-0.0305909	0.994694	-0.156669	0.989119	0.82957	0.418162	0.964026	0.291461
Danio_rerio_tRNA-Lys-CUU-175	53.74	-0.335411	0.912401	0.281458	0.970819	-0.162255	0.989119	0.0298041	0.988185	0.0731221	0.964731
Danio_rerio_tRNA-Gln-CUG-2	23275.4	-0.0990039	0.912806	-0.22691	0.856007	-0.157238	0.986119	-0.430089	0.181554	-0.126222	0.772799
Danio_rerio_tRNA-Glu-CUC-62	117.068	0.172393	0.912806	-0.167065	0.970819	0.0499911	0.989119	0.190824	0.83001	0.312608	0.658046
Danio_rerio_tRNA-Gly-GCC-34	62.8722	0.338182	0.912806	-0.287626	0.970819	0.0747671	0.989119	0.386619	0.823753	2.68904	0.00122518
Danio_rerio_tRNA-Ile-UAU-30	36.4764	0.254784	0.912806	0.217917	0.970819	-0.354386	0.986119	-0.0358452	0.979315	0.0191411	0.991751
Danio_rerio_tRNA-Leu-UAG-26	34.1468	0.304613	0.912806	0.658189	0.856007	1.25291	0.588793	1.81992	0.0332368	0.679476	0.567531
Danio_rerio_tRNA-Lys-CUU-9	183.893	0.150998	0.912806	0.0094821	0.994694	-0.233953	0.986119	0.712323	0.127046	0.803353	0.0557061
Danio_rerio_tRNA-Val-CAC-6	46.8204	0.257084	0.912806	-0.302271	0.940922	-0.167522	0.989119	-0.145804	0.930489	-0.453754	0.68406
Danio_rerio_tRNA-Arg-UCG-3	3259.72	0.24091	0.914177	0.326315	0.920598	0.318768	0.986119	0.437008	0.69274	2.5094	1.65578e-05
Danio_rerio_tRNA-Arg-UCU-35	44.4718	-0.226122	0.914177	0.447141	0.860842	0.0726785	0.989119	0.112661	0.936761	0.0921949	0.944682
Danio_rerio_tRNA-Gln-CUG-3	2503.53	-0.13833	0.914177	-0.200838	0.903591	-0.182867	0.986119	-0.551855	0.251128	-0.472154	0.326598
Danio_rerio_tRNA-Gln-CUG-5	60.8001	0.262369	0.914177	-0.134138	0.991928	-0.163283	0.989119	0.0580314	0.973621	0.142799	0.925922
Danio_rerio_tRNA-Glu-UUC-39	34.7627	-0.501559	0.914177	-0.409883	0.970819	-0.340458	0.989119	0.0666414	0.982035	-0.72557	0.752085
Danio_rerio_tRNA-His-GUG-5	161.269	0.220374	0.914177	0.255406	0.945151	-0.259833	0.986119	-0.251311	0.837203	-0.135605	0.912926
Danio_rerio_tRNA-Ile-AAU-78	502.171	0.206262	0.914177	0.165745	0.97242	0.0375178	0.989119	0.21173	0.854514	0.454297	0.590819
Danio_rerio_tRNA-Leu-AAG-70	37.6189	0.267274	0.914177	0.57833	0.856007	0.64644	0.91972	0.772322	0.466296	-0.0444631	0.977735
Danio_rerio_tRNA-Lys-CUU-104	41.2126	-0.228928	0.914177	-0.0207907	0.994694	0.497787	0.92091	0.201722	0.872657	0.58395	0.494448
Danio_rerio_tRNA-Lys-CUU-196	94.6076	0.204898	0.914177	0.167493	0.971763	-0.205441	0.989119	0.537839	0.530987	0.432374	0.609592
Danio_rerio_tRNA-Tyr-GUA-11	42.8825	0.223852	0.914177	-0.135259	0.991928	-0.180639	0.989119	0.0557542	0.969643	-0.00496787	0.995406
Danio_rerio_tRNA-Val-UAC-16	49.4686	0.203098	0.914177	0.64355	0.778288	0.0248336	0.989119	0.143457	0.905767	-0.193737	0.84926
Danio_rerio_tRNA-His-GUG-42	77.2595	0.296671	0.915208	0.21569	0.984452	0.378102	0.986119	0.0593998	0.974843	0.078593	0.961195
Danio_rerio_tRNA-Pro-CGG-32	103.299	0.155927	0.915598	0.0676109	0.994569	-0.122397	0.989119	-0.133023	0.883473	-0.681051	0.199738
Danio_rerio_tRNA-Ser-GCU-42	105.743	-0.164697	0.915598	0.0182459	0.994694	0.155019	0.989119	-0.146909	0.873721	0.0476711	0.959165
Danio_rerio_tRNA-Tyr-GUA-6	284.864	-0.229093	0.915598	-0.390048	0.869207	-0.228582	0.989119	-0.223869	0.867442	0.834969	0.298428
Danio_rerio_tRNA-Pro-AGG-59	33.2982	-0.202437	0.915653	-0.228911	0.955758	-0.306555	0.986119	-0.0520892	0.969643	0.0140442	0.991768
Danio_rerio_tRNA-Leu-AAG-108	39.4681	0.25461	0.91768	0.501713	0.860842	0.14847	0.989119	1.06765	0.228268	0.164112	0.910372
Danio_rerio_tRNA-Lys-CUU-125	51.789	-0.237559	0.91768	-0.458332	0.863061	-0.71566	0.91972	-0.186984	0.895876	0.444347	0.674509
Danio_rerio_tRNA-Ser-AGA-63	26.0376	-0.243949	0.918666	0.0295868	0.994694	0.237196	0.989119	0.324928	0.808627	0.147572	0.91888
Danio_rerio_tRNA-Lys-UUU-160	24.5701	0.315309	0.91938	0.86344	0.85391	0.149844	0.989119	0.699562	0.622058	0.67247	0.62801
Danio_rerio_tRNA-Pro-AGG-98	34.2902	-0.215201	0.923124	-0.193163	0.970819	-0.131068	0.989119	-0.281419	0.812263	-0.0797424	0.949976
Danio_rerio_tRNA-Met-CAU-88	297.088	0.317126	0.923666	0.392476	0.940922	-0.229024	0.989119	0.0174263	0.993897	0.0145959	0.991768
Danio_rerio_tRNA-Gln-UUG-3	48560	-0.100671	0.923736	-0.160637	0.903278	-0.181835	0.983862	-0.393259	0.326366	-0.389	0.297226
Danio_rerio_tRNA-Glu-CUC-39	290.223	-0.123162	0.923736	-0.240066	0.865803	0.0832246	0.989119	0.455914	0.355087	1.05733	0.00212214
Danio_rerio_tRNA-Glu-UUC-4	534.247	-0.13895	0.923736	-0.268729	0.864586	-0.0342568	0.989119	-0.758121	0.11238	-0.800302	0.0690058
Danio_rerio_tRNA-Ile-AAU-54	100.455	0.150848	0.923736	0.0265134	0.994694	-0.273628	0.986119	-0.0497679	0.963935	0.211314	0.774695
Danio_rerio_tRNA-Pro-AGG-10	162.489	0.132416	0.923736	0.0133848	0.994694	-0.3538	0.91972	-0.0614271	0.942138	-0.200749	0.758157
Danio_rerio_tRNA-Pro-CGG-16	26.5035	0.29164	0.923736	0.155496	0.991928	-0.0102349	0.996383	0.122043	0.949809	-0.12321	0.945577
Danio_rerio_tRNA-Ile-AAU-5	238.691	0.215768	0.926699	0.257139	0.95288	0.526328	0.92091	0.304061	0.808627	0.483919	0.622002
Danio_rerio_tRNA-Tyr-GUA-50	421.692	0.240503	0.927626	-0.0235484	0.994694	-0.270959	0.988964	0.00588404	0.996341	0.389651	0.743045
Danio_rerio_tRNA-Gly-UCC-1	61.3717	-0.339196	0.929106	-0.351495	0.970819	-0.278219	0.989119	-2.11926	0.0733962	-1.80135	0.125077
Danio_rerio_tRNA-Lys-CUU-6	62.6333	-0.298037	0.929106	-0.895424	0.85391	-0.778087	0.91972	-0.662742	0.652698	-0.250592	0.883943
Danio_rerio_tRNA-Thr-AGU-25	40.0036	-0.182064	0.931426	-0.226447	0.954625	-0.177783	0.989119	-0.839365	0.234212	-0.727761	0.32234
Danio_rerio_tRNA-Leu-AAG-59	38.7574	-0.236931	0.935179	-0.058468	0.994694	-0.252002	0.989119	0.51443	0.664412	-0.683365	0.524056
Danio_rerio_tRNA-Ser-GCU-27	213.212	-0.124088	0.936586	0.0579887	0.994569	0.743242	0.32813	0.958916	0.017827	1.18733	0.000969523
Danio_rerio_tRNA-Arg-UCU-29	27.2906	-0.260502	0.936955	0.033626	0.994694	-0.0409435	0.989119	-0.259805	0.873721	-0.157611	0.926765
Danio_rerio_tRNA-Gln-UUG-7	254.036	0.142174	0.936955	0.0984824	0.991928	-0.0783888	0.989119	-0.510203	0.421148	-0.772209	0.130868
Danio_rerio_tRNA-Glu-UUC-33	99.8258	-0.240393	0.936955	-0.169598	0.991928	0.211761	0.989119	0.136939	0.936761	-0.0501789	0.974488
Danio_rerio_tRNA-Pro-AGG-83	66788.7	-0.0659993	0.936955	-0.108351	0.909275	-0.0689086	0.989119	-0.176546	0.592674	0.0570039	0.883943
Danio_rerio_tRNA-Tyr-GUA-35	64.6822	0.148191	0.936955	-0.0351684	0.994694	-0.498755	0.91972	-0.559861	0.390648	-0.573997	0.361027
Danio_rerio_tRNA-Gly-GCC-41	88.1837	0.226015	0.939603	0.410409	0.896053	0.0591047	0.989119	-0.203975	0.895876	-0.424234	0.716966
Danio_rerio_tRNA-His-GUG-7	4553.62	0.0730599	0.939603	0.0169088	0.994694	0.0980467	0.986119	-0.180161	0.637041	-0.0644065	0.883943
Danio_rerio_tRNA-Leu-CAA-7	54.1673	-0.170992	0.939603	0.0723609	0.994694	0.255112	0.986119	-0.304101	0.763391	-1.03243	0.103344
Danio_rerio_tRNA-Ser-GCU-91	32.0658	-0.180242	0.939603	-0.677283	0.797366	-0.236329	0.98656	-0.493251	0.588809	0.426075	0.633286
Danio_rerio_tRNA-Phe-GAA-3	32.8792	-0.215828	0.939734	-0.449353	0.869207	-0.48996	0.95496	-0.456045	0.698385	-2.11164	0.00562499
Danio_rerio_tRNA-Ala-UGC-32	31.7923	-0.218732	0.943763	0.117659	0.993105	-0.390171	0.986119	-0.984778	0.302349	-0.71415	0.486031
Danio_rerio_tRNA-His-GUG-20	130.896	-0.116433	0.943763	-0.263438	0.860842	-0.217111	0.986119	-0.270996	0.66805	0.0108591	0.991751
Danio_rerio_tRNA-Glu-UUC-23	187.558	-0.138323	0.944513	0.209522	0.930916	0.0238645	0.989119	0.1394	0.883473	0.0145909	0.99072
Danio_rerio_tRNA-Asn-GUU-282	27.4073	-0.221163	0.945742	-0.330717	0.940922	-0.468202	0.983862	-0.667892	0.562994	-0.526843	0.655947
Danio_rerio_tRNA-Leu-AAG-77	90.4485	0.210324	0.945742	0.305786	0.940922	1.14075	0.529056	2.32301	0.000616534	2.19441	0.000733283
Danio_rerio_tRNA-Lys-UUU-101	133.747	-0.133419	0.945742	-0.147339	0.970819	0.065926	0.989119	0.139647	0.87643	0.190998	0.796394
Danio_rerio_tRNA-Asn-GUU-39	96.5273	0.125329	0.946486	0.18859	0.940922	0.224757	0.986119	0.831849	0.0767085	0.656102	0.180653
Danio_rerio_tRNA-Gly-CCC-47	102.599	-0.196543	0.948635	-0.113138	0.991928	-0.433627	0.974758	-0.790745	0.398504	-1.53813	0.0310954
Danio_rerio_tRNA-Lys-CUU-186	44.0455	-0.249224	0.948635	-0.146125	0.991928	-0.353511	0.986119	-0.0889686	0.966359	-0.32918	0.823333
Danio_rerio_tRNA-Val-AAC-43	74.307	-0.144342	0.948635	-0.0416773	0.994694	-0.149709	0.989119	-0.440162	0.563148	-0.414304	0.574825
Danio_rerio_tRNA-His-GUG-60	104.815	0.138425	0.949193	0.0671965	0.994569	-0.062495	0.989119	-0.132467	0.895876	0.268118	0.729655
Danio_rerio_tRNA-Leu-CAG-2	287.654	-0.130485	0.949244	0.406173	0.856007	0.638515	0.698905	1.43615	0.00108356	1.37672	0.00111824
Danio_rerio_tRNA-Met-CAU-29	43.2218	0.218006	0.949616	0.858842	0.780474	0.0661732	0.989119	0.146464	0.936409	0.263766	0.848821
Danio_rerio_tRNA-Thr-CGU-6	396.019	0.152626	0.949616	-0.00310703	0.998816	0.398506	0.940198	-0.248863	0.808627	-0.28553	0.745804
Danio_rerio_tRNA-Glu-CUC-30	114.329	0.199921	0.950846	-0.053418	0.994694	0.254512	0.989119	0.914742	0.334342	1.12494	0.1652
Danio_rerio_tRNA-Glu-CUC-52	420.212	-0.0974227	0.950846	-0.00701783	0.994694	0.0165148	0.989119	0.348463	0.501421	0.819714	0.0192037
Danio_rerio_tRNA-Ile-AAU-77	25.7277	-0.194813	0.950846	0.296175	0.940922	-0.0582096	0.989119	-0.0453294	0.977455	0.406264	0.70657
Danio_rerio_tRNA-Tyr-GUA-21	167.472	0.180648	0.950846	0.0699766	0.994694	-0.202981	0.989119	-0.0829902	0.955587	0.165602	0.893227
Danio_rerio_tRNA-Ala-UGC-29	31.6573	-0.197661	0.954148	-0.0927163	0.994694	-0.274062	0.989119	-0.235241	0.883473	-0.579754	0.634553
Danio_rerio_tRNA-Ala-UGC-44	29.203	0.222827	0.954148	0.345237	0.947594	-0.569203	0.96963	-0.468597	0.763391	-0.850219	0.483327
Danio_rerio_tRNA-Arg-CCG-5	1769.07	0.0931231	0.954148	0.0707163	0.991928	0.085993	0.989119	-0.363268	0.517612	-0.764703	0.0497021
Danio_rerio_tRNA-Asn-GUU-222	1256.13	-0.0767824	0.954148	-0.0273743	0.994694	-0.368513	0.785851	-0.278857	0.533769	-0.538365	0.0952566
Danio_rerio_tRNA-Asp-GUC-11	94.5065	-0.113151	0.954148	-0.281797	0.864586	-0.165493	0.98656	0.418346	0.486185	0.293718	0.645898
Danio_rerio_tRNA-Gln-CUG-14	1231.81	-0.105965	0.954148	-0.307244	0.857914	-0.221248	0.986119	-0.716455	0.141093	-0.635943	0.179963
Danio_rerio_tRNA-Glu-CUC-28	214.663	-0.145902	0.954148	-0.0593903	0.994694	0.202461	0.989119	0.43995	0.614224	0.620947	0.388469
Danio_rerio_tRNA-Glu-CUC-31	275.622	-0.0935762	0.954148	-0.0426408	0.994694	0.257647	0.940883	0.330509	0.539839	0.47321	0.282684
Danio_rerio_tRNA-Glu-CUC-48	31.4669	-0.211362	0.954148	-0.292897	0.958224	0.0709746	0.989119	-0.0895992	0.9602	-0.148814	0.925922
Danio_rerio_tRNA-Glu-CUC-8	1087.29	-0.140023	0.954148	-0.22293	0.940922	0.0922709	0.989119	0.330699	0.703057	0.794343	0.180653
Danio_rerio_tRNA-Glu-UUC-6	68.3536	0.178843	0.954148	0.172505	0.984452	0.462966	0.949478	0.437746	0.695659	0.599983	0.527349
Danio_rerio_tRNA-Ile-UAU-26	33.1016	-0.188114	0.954148	-0.432146	0.884575	0.0457108	0.989119	-0.417854	0.747929	-1.32686	0.122386
Danio_rerio_tRNA-Leu-CAA-15	829.171	0.104533	0.954148	0.30484	0.856007	0.767695	0.259588	0.279449	0.65475	-0.232787	0.70561
Danio_rerio_tRNA-Leu-CAA-8	252.425	-0.127467	0.954148	0.229015	0.921196	0.708497	0.651175	-0.0349768	0.974843	-0.541433	0.384275
Danio_rerio_tRNA-Lys-CUU-69	183.511	-0.119498	0.954148	-0.159956	0.970819	-0.0435701	0.989119	-0.354375	0.64041	-0.190925	0.810706
Danio_rerio_tRNA-Lys-UUU-162	46.0414	0.185318	0.954148	0.30549	0.946541	1.44858	0.220543	2.42145	0.000194597	2.60235	1.65578e-05
Danio_rerio_tRNA-Ser-AGA-27	3049.73	-0.0780852	0.954148	-0.0423274	0.994569	0.289354	0.91972	0.314374	0.49391	0.624428	0.0535724
Danio_rerio_tRNA-Ser-CGA-1	92.4481	0.11479	0.954148	0.0828285	0.991928	0.263629	0.986119	0.20513	0.808627	-0.134008	0.875963
Danio_rerio_tRNA-Ser-UGA-101	32.735	-0.201125	0.954148	-0.23522	0.970819	-0.355155	0.986119	0.0391413	0.979315	0.452304	0.70657
Danio_rerio_tRNA-Ser-UGA-34	34.7143	-0.171919	0.954148	0.106646	0.994569	-0.403533	0.986119	-0.161167	0.91398	-0.414436	0.706375
Danio_rerio_tRNA-Trp-CCA-14	68.7475	0.131069	0.954148	-0.0784804	0.994569	0.643887	0.785851	0.844752	0.148615	1.06313	0.0386135
Danio_rerio_tRNA-Tyr-GUA-22	50.535	0.158057	0.954148	0.100868	0.991928	-0.116525	0.989119	-0.186795	0.873721	0.0371799	0.975757
Danio_rerio_tRNA-Tyr-GUA-56	57.9751	0.16454	0.954148	0.641108	0.837874	0.180449	0.989119	0.0178454	0.989282	-0.41137	0.687494
Danio_rerio_tRNA-Val-CAC-25	175.027	-0.134586	0.954148	-0.172348	0.970819	-0.23447	0.986119	-0.761395	0.255529	-1.39633	0.00883175
Danio_rerio_tRNA-Val-CAC-32	271.094	-0.0880367	0.954148	-0.0327144	0.994694	-0.123655	0.989119	-0.217576	0.703287	0.486914	0.230435
Danio_rerio_tRNA-Glu-CUC-36	286.912	-0.212026	0.957599	-0.570152	0.860842	-0.290379	0.989119	-0.275392	0.873721	0.0796049	0.961195
Danio_rerio_tRNA-Leu-AAG-91	1595.01	0.107977	0.957599	0.18744	0.940922	0.58767	0.734277	0.262983	0.72758	0.271931	0.693774
Danio_rerio_tRNA-Gln-CUG-30	26.5084	0.198482	0.95811	-0.689766	0.856007	-0.467309	0.986119	-0.458447	0.77045	-1.32731	0.211121
Danio_rerio_tRNA-Gln-UUG-2	2121.95	0.114582	0.95811	0.0650725	0.994694	0.00181177	0.999729	-0.249603	0.780905	-0.274127	0.723321
Danio_rerio_tRNA-Gly-CCC-4	51.0588	0.174662	0.95811	-0.247702	0.970819	0.0428733	0.989119	0.186958	0.905767	0.314601	0.793292
Danio_rerio_tRNA-Gly-GCC-10	681.144	0.135048	0.95811	0.0577316	0.994694	-0.0979339	0.989119	-0.497453	0.578044	-0.778901	0.270634
Danio_rerio_tRNA-Gly-UCC-5	7789.47	0.084103	0.95811	0.0289205	0.994694	0.031983	0.989119	-0.481523	0.291335	-0.630301	0.0986176
Danio_rerio_tRNA-Leu-AAG-81	47.4252	0.182989	0.95811	0.111826	0.994569	0.952663	0.785851	2.10549	0.0054288	1.60154	0.0395112
Danio_rerio_tRNA-Leu-UAA-11	198.023	0.150716	0.95811	0.441573	0.860842	0.186623	0.989119	0.0203993	0.989133	-0.518026	0.590819
Danio_rerio_tRNA-Lys-UUU-96	28.0076	-0.205193	0.95811	0.125378	0.994569	0.491683	0.986119	1.35111	0.190143	1.1212	0.291461
Danio_rerio_tRNA-Met-CAU-105	38.7757	-0.152447	0.95811	-0.524848	0.856007	-1.15016	0.505319	-0.810563	0.355383	-0.766713	0.372166
Danio_rerio_tRNA-Ser-AGA-163	269.817	0.0952469	0.95811	0.0189175	0.994694	0.0807298	0.989119	0.506046	0.355383	0.177372	0.793166
Danio_rerio_tRNA-Ser-CGA-16	74.2897	0.103943	0.95811	0.0451821	0.994694	-0.233305	0.986119	-0.272708	0.71821	-0.947473	0.0532555
Danio_rerio_tRNA-Val-AAC-3	1515.34	0.232728	0.95811	0.179196	0.991928	-0.1958	0.989119	-0.126631	0.955587	-0.372942	0.82621
Danio_rerio_tRNA-Val-CAC-11	84.6696	-0.107733	0.95811	-0.378876	0.856007	-0.394978	0.91972	-0.709528	0.204941	-1.22703	0.00883175
Danio_rerio_tRNA-Val-CAC-65	33.0025	0.146059	0.95811	-0.01334	0.994694	-0.461949	0.94785	-0.43653	0.675136	0.0344209	0.981128
Danio_rerio_tRNA-Arg-UCG-10	297.305	-0.28153	0.959067	-0.240756	0.991928	-0.12732	0.989119	-0.927846	0.637041	-1.00297	0.574828
Danio_rerio_tRNA-Gln-CUG-71	38.4146	-0.153623	0.959067	-0.169335	0.987943	-0.294667	0.986119	-0.958118	0.267375	-0.709365	0.449999
Danio_rerio_tRNA-Glu-UUC-29	51.576	-0.118068	0.959067	0.0593771	0.994694	-0.215739	0.98656	0.128252	0.906968	0.289787	0.729655
Danio_rerio_tRNA-Pro-AGG-1	18578.2	-0.0553168	0.959067	-0.143333	0.872855	-0.00940361	0.989119	-0.0960327	0.843547	0.233496	0.483327
Danio_rerio_tRNA-Pro-CGG-34	24.3573	0.182015	0.959067	0.241284	0.970819	-0.107462	0.989119	0.0147735	0.993897	-0.545747	0.677565
Danio_rerio_tRNA-Val-AAC-45	118.811	-0.152084	0.959067	-0.12692	0.991928	-0.736811	0.904661	-0.563833	0.592345	-0.889255	0.291461
Danio_rerio_tRNA-Lys-CUU-60	276.61	0.0746187	0.962049	-0.102551	0.970819	-0.122632	0.989119	0.274352	0.59791	1.00183	0.00135474
Danio_rerio_tRNA-Ser-UGA-12	67.9101	-0.12615	0.962933	-0.0222702	0.994694	0.0296138	0.989119	-0.442998	0.622058	-0.301525	0.752085
Danio_rerio_tRNA-Pro-AGG-52	40.2497	-0.127857	0.963878	0.0924765	0.994437	-0.499711	0.92091	-0.62028	0.466296	-0.712751	0.361027
Danio_rerio_tRNA-Gln-CUG-15	91.3279	0.119513	0.964849	0.1539	0.980656	-0.0338664	0.989119	-0.625545	0.422924	-0.814722	0.231371
Danio_rerio_tRNA-Gly-GCC-61	63.1142	0.148822	0.964849	0.134388	0.991928	0.306296	0.986119	-0.0223189	0.989109	0.582196	0.560363
Danio_rerio_tRNA-Phe-GAA-1	10833.8	-0.0774599	0.964849	-0.266785	0.857914	-0.0343059	0.989119	0.141288	0.847295	0.810751	0.0273267
Danio_rerio_tRNA-Pro-AGG-6	180.818	0.0744162	0.964849	-0.00238681	0.998816	0.479378	0.723956	0.0220639	0.977455	-0.128647	0.831402
Danio_rerio_tRNA-Gln-CUG-20	172.233	0.514918	0.965762	0.225499	0.994694	0.696976	0.989119	0.891113	0.856207	0.391869	0.938974
Danio_rerio_tRNA-Glu-CUC-14	59.7906	0.15634	0.965762	0.467119	0.869207	0.358666	0.986119	0.779791	0.462765	1.01115	0.256108
Danio_rerio_tRNA-Ile-AAU-52	57.5395	-0.126414	0.965762	-0.0671672	0.994694	0.260215	0.986119	-0.365823	0.723805	-0.109256	0.930934
Danio_rerio_tRNA-Ser-CGA-23	166.981	-0.102624	0.965762	-0.0850618	0.991928	0.163809	0.989119	-0.189114	0.849516	-0.351844	0.64396
Danio_rerio_tRNA-Ser-GCU-1	116.845	-0.155779	0.965762	0.142042	0.991928	-0.0948203	0.989119	-0.372266	0.785156	-0.462212	0.693774
Danio_rerio_tRNA-Asn-GUU-170	135.28	0.0980298	0.966119	0.24004	0.921196	-0.52677	0.908594	-0.102648	0.930489	-0.642701	0.291461
Danio_rerio_tRNA-Cys-GCA-4	939.093	0.085061	0.966119	0.317346	0.860842	0.119177	0.989119	-0.241438	0.765693	-0.627159	0.242236
Danio_rerio_tRNA-Gln-CUG-56	77.8778	-0.150442	0.966119	0.527592	0.860842	-0.035606	0.989119	0.657235	0.578269	0.642981	0.563641
Danio_rerio_tRNA-Glu-CUC-19	111.832	0.0938973	0.966119	0.0371088	0.994694	0.119306	0.989119	0.424948	0.549461	0.7308	0.176291
Danio_rerio_tRNA-Gly-CCC-36	64.8676	-0.120403	0.966119	-0.604748	0.85391	-0.523489	0.91972	-1.02422	0.162075	-1.2719	0.0535724
Danio_rerio_tRNA-Gly-CCC-7	27.7922	-0.145086	0.966119	0.0375941	0.994694	0.296949	0.98656	-0.632573	0.593997	-0.818644	0.441272
Danio_rerio_tRNA-Gly-GCC-40	29.7606	0.181615	0.966119	0.737049	0.856007	-0.50101	0.986119	0.595539	0.703287	1.27624	0.262618
Danio_rerio_tRNA-Ile-AAU-15	171.447	-0.243588	0.966119	-0.150511	0.994694	0.0605108	0.989119	-0.209117	0.937933	-0.2014	0.934554
Danio_rerio_tRNA-Ile-AAU-45	90.7248	0.103355	0.966119	-0.0591709	0.994694	0.493828	0.91972	0.749118	0.234212	0.858141	0.130499
Danio_rerio_tRNA-Leu-CAA-65	41.2515	0.172716	0.966119	0.827401	0.85391	0.820661	0.91972	1.08005	0.367481	0.020531	0.991768
Danio_rerio_tRNA-Leu-CAG-58	28.3954	0.155101	0.966119	0.187344	0.991928	0.76492	0.91972	0.742868	0.529426	0.665905	0.556296
Danio_rerio_tRNA-Lys-CUU-26	119.159	-0.0870369	0.966119	-0.155564	0.970819	-0.0231084	0.989119	-0.729049	0.181196	-0.923638	0.0557061
Danio_rerio_tRNA-Lys-CUU-29	35.0059	-0.119823	0.966119	0.0700735	0.994694	-0.592095	0.91972	-0.248421	0.843547	-0.711611	0.414461
Danio_rerio_tRNA-Met-CAU-49	30.8198	-0.14851	0.966119	-0.897472	0.780474	-0.0882625	0.989119	0.0122161	0.993897	1.04941	0.211121
Danio_rerio_tRNA-Pro-CGG-9	131.234	-0.114381	0.966119	-0.0631859	0.994694	0.267612	0.986119	-0.291388	0.790258	-0.739344	0.325225
Danio_rerio_tRNA-Ser-UGA-84	288.994	-0.0973833	0.966119	-0.160695	0.970819	0.489414	0.91972	0.181452	0.852135	0.353949	0.618628
Danio_rerio_tRNA-Thr-UGU-3	457.992	0.0583826	0.966119	-0.152637	0.918938	-0.0354083	0.989119	0.602514	0.0644216	2.18151	9.53677e-21
Danio_rerio_tRNA-Tyr-GUA-23	97.3822	0.0883566	0.966119	-0.546989	0.756288	-0.339686	0.936749	-0.618047	0.274471	-0.124481	0.883943
Danio_rerio_tRNA-Val-AAC-2	2301.4	0.0755067	0.966119	-0.238649	0.869207	-0.241583	0.983862	0.416745	0.466296	2.21766	6.6866e-12
Danio_rerio_tRNA-Gln-CUG-61	174.836	-0.106396	0.966519	-0.100933	0.991928	0.0424438	0.989119	-0.0871595	0.942138	0.246003	0.793166
Danio_rerio_tRNA-Ile-AAU-3	2095.19	-0.0485429	0.966519	-0.176905	0.860842	-0.133696	0.986119	0.0889663	0.867649	0.717164	0.00375371
Danio_rerio_tRNA-Lys-CUU-58	101.161	-0.102567	0.966519	-0.534341	0.85391	0.0581405	0.989119	-0.0520462	0.96844	1.13948	0.0415704
Danio_rerio_tRNA-Gly-GCC-24	3296.61	0.0652691	0.967633	-0.0684107	0.991928	0.031669	0.989119	-0.521948	0.243939	-0.382629	0.421919
Danio_rerio_tRNA-Leu-CAA-54	69.5882	0.104	0.967633	0.186487	0.970819	0.655718	0.871039	0.419471	0.637041	0.688517	0.329952
Danio_rerio_tRNA-Lys-UUU-6	2389.73	0.100514	0.967633	-0.410521	0.857914	1.34746	0.0984656	2.78936	1.23114e-08	2.9599	1.3049e-10
Danio_rerio_tRNA-Met-CAU-7	88.8519	0.103039	0.967633	0.189331	0.970819	-0.292425	0.986119	-0.0862101	0.942138	-0.155376	0.883943
Danio_rerio_tRNA-Pro-AGG-41	61.2682	-0.0891373	0.967633	-0.0987602	0.991928	-0.071673	0.989119	-0.00920614	0.993897	0.391975	0.585496
Danio_rerio_tRNA-Glu-CUC-45	84.9927	-0.114898	0.96788	-0.230711	0.970819	0.142685	0.989119	0.514657	0.605587	1.10375	0.109579
Danio_rerio_tRNA-Ile-AAU-42	154.825	-0.104513	0.969969	0.0614801	0.994694	-0.46202	0.926798	0.0249678	0.984631	-0.322624	0.740598
Danio_rerio_tRNA-Leu-AAG-1	443.101	-0.0704587	0.969969	0.114875	0.972522	0.476239	0.854845	0.586205	0.243939	0.474575	0.361027
Danio_rerio_tRNA-Lys-CUU-132	29.2771	-0.119625	0.969969	-0.27303	0.955758	0.413787	0.986104	-0.0731036	0.964783	0.935403	0.245861
Danio_rerio_tRNA-Thr-AGU-22	118.144	0.0732146	0.969969	0.068244	0.993105	0.0242932	0.989119	-0.711177	0.155111	-0.55758	0.291461
Danio_rerio_tRNA-Leu-CAA-25	24.2568	0.131775	0.97176	-0.143699	0.991928	0.44471	0.986119	-0.0986438	0.955587	-0.643231	0.585496
Danio_rerio_tRNA-Arg-CCG-2	2782.8	0.059138	0.974497	0.042754	0.994694	0.110305	0.989119	0.0367528	0.967791	1.38032	2.99798e-05
Danio_rerio_tRNA-Arg-UCG-9	159.649	-0.261265	0.974497	-0.441354	0.984452	-0.192412	0.989119	-0.989251	0.750898	-1.35697	0.599134
Danio_rerio_tRNA-Glu-CUC-11	779.001	0.0884161	0.974497	0.185482	0.970819	0.477782	0.91972	0.711343	0.358555	0.763701	0.280465
Danio_rerio_tRNA-Glu-CUC-34	62.2948	0.0892472	0.974497	0.0355056	0.994694	0.189605	0.989119	0.305719	0.780221	0.729634	0.329952
Danio_rerio_tRNA-Glu-UUC-24	113.506	-0.0889287	0.974497	-0.0367788	0.994694	0.109852	0.989119	0.389955	0.658392	0.131893	0.901744
Danio_rerio_tRNA-Gly-CCC-22	122.739	-0.0592963	0.974497	-0.023805	0.994694	-0.115138	0.989119	-0.404733	0.494293	-0.513136	0.318169
Danio_rerio_tRNA-Gly-GCC-33	673.158	-0.0545205	0.974497	-0.139962	0.958224	-0.193779	0.986119	-0.813325	0.0525773	-1.09925	0.00230621
Danio_rerio_tRNA-Gly-GCC-36	291.389	0.109166	0.974497	0.0093892	0.994694	-0.122885	0.989119	-0.32716	0.808627	-0.558356	0.590819
Danio_rerio_tRNA-His-GUG-33	68.2553	0.0971548	0.974497	0.221077	0.970819	-0.378482	0.986119	-0.252547	0.852927	-0.365343	0.740598
Danio_rerio_tRNA-Leu-CAA-14	90.8037	-0.0837462	0.974497	0.012251	0.994694	0.357693	0.962488	0.11112	0.930781	-0.693744	0.317384
Danio_rerio_tRNA-Leu-CAG-43	765.398	0.0911355	0.974497	0.260973	0.940922	-0.0408622	0.989119	0.304646	0.788687	-0.124465	0.921582
Danio_rerio_tRNA-Leu-UAA-4	51.8627	-0.124283	0.974497	0.169426	0.991928	0.0971331	0.989119	-0.20183	0.903542	-0.467807	0.706375
Danio_rerio_tRNA-Leu-UAG-18	274.712	0.0597374	0.974497	0.157816	0.940922	0.0389438	0.989119	0.739521	0.0612674	2.50255	1.40398e-18
Danio_rerio_tRNA-Leu-UAG-73	61.5862	0.0966157	0.974497	0.448892	0.860842	0.186593	0.989119	0.831756	0.306578	0.696634	0.400227
Danio_rerio_tRNA-Lys-CUU-31	93.8938	0.0901107	0.974497	0.0290303	0.994694	0.334881	0.986119	0.191356	0.873721	0.947122	0.166934
Danio_rerio_tRNA-Lys-CUU-33	142.753	-0.0794501	0.974497	-0.243986	0.930916	0.769686	0.680539	-0.474973	0.562994	0.193913	0.831791
Danio_rerio_tRNA-Phe-GAA-17	34.1368	0.412789	0.974497	0.796696	0.970819	-0.096041	0.989119	-0.00430618	0.99895	-0.244265	0.961195
Danio_rerio_tRNA-Phe-GAA-9	416.666	-0.0795355	0.974497	0.0167395	0.994694	-3.74776e-05	0.99992	-0.463712	0.530987	-0.619885	0.311288
Danio_rerio_tRNA-Pro-CGG-17	229.211	-0.0961894	0.974497	0.147564	0.991928	-0.111594	0.989119	-0.18855	0.892499	-0.39445	0.706375
Danio_rerio_tRNA-Ser-AGA-52	109.751	0.0735314	0.974497	0.247105	0.909275	0.196376	0.986119	0.152598	0.873721	0.352633	0.622002
Danio_rerio_tRNA-Ser-GCU-142	59.9568	-0.123365	0.974497	0.592717	0.860842	-0.360822	0.986119	0.278299	0.867649	-0.694369	0.562783
Danio_rerio_tRNA-Ser-GCU-68	45.0881	-0.103702	0.974497	0.024851	0.994694	0.870223	0.806833	1.12696	0.181196	1.00722	0.229901
Danio_rerio_tRNA-Ser-GCU-97	183.289	-0.0680078	0.974497	0.229651	0.921196	0.380645	0.92091	0.638786	0.292579	0.77417	0.141697
Danio_rerio_tRNA-Ser-UGA-16	31.8406	0.135815	0.974497	0.587033	0.869207	-0.0858113	0.989119	0.170014	0.936761	-0.516705	0.740598
Danio_rerio_tRNA-Ser-UGA-6	43.0526	-0.0978264	0.974497	0.0451285	0.994694	0.335789	0.986119	-0.0109967	0.993897	-0.623249	0.473817
Danio_rerio_tRNA-Thr-AGU-11	25068.1	-0.0558433	0.974497	-0.0856484	0.984452	0.0214336	0.989119	-0.569181	0.164275	-0.245801	0.638672
Danio_rerio_tRNA-Tyr-GUA-2	124319	0.0456087	0.974497	-0.0160425	0.994694	-0.169732	0.986119	-0.207484	0.65784	0.0183795	0.975478
Danio_rerio_tRNA-Pro-UGG-31	23.7495	0.112282	0.974916	0.57321	0.860842	0.0216571	0.990636	-0.0557204	0.974843	-0.413693	0.759104
Danio_rerio_tRNA-Gln-CUG-62	109.545	0.0598847	0.976605	-0.25016	0.887932	-0.546958	0.806833	-0.352444	0.601217	0.078083	0.930684
Danio_rerio_tRNA-Glu-UUC-20	24.6153	-0.106471	0.976605	0.00302326	0.998816	0.640798	0.92091	0.789234	0.4754	0.739306	0.486031
Danio_rerio_tRNA-Ser-AGA-98	44.5595	0.104604	0.976605	0.370515	0.921196	0.00177697	0.999729	0.40718	0.765693	-0.0147238	0.991768
Danio_rerio_tRNA-Ser-GCU-87	8807.43	0.0530235	0.976605	0.221892	0.884575	0.255565	0.962488	0.240146	0.72165	0.707509	0.0944091
Danio_rerio_tRNA-Ser-UGA-21	39.023	0.081233	0.976605	-0.345402	0.90225	0.460527	0.923594	0.331662	0.747929	0.217494	0.831402
Danio_rerio_tRNA-Leu-CAA-4	2344.71	0.045288	0.977089	0.265199	0.856007	0.742978	0.17175	0.802471	0.0272319	0.700334	0.0493417
Danio_rerio_tRNA-Ser-UGA-89	36.9267	-0.0744544	0.977089	0.178964	0.970819	0.257856	0.986119	0.285811	0.778036	0.168781	0.87478
Danio_rerio_tRNA-Ser-UGA-93	34.1309	0.0964394	0.977089	-0.0453366	0.994694	0.414126	0.986119	0.273569	0.852459	0.528022	0.634553
Danio_rerio_tRNA-Val-AAC-24	139.428	0.0521466	0.977089	0.182049	0.930916	-0.262919	0.96963	-0.538496	0.295217	-0.762903	0.0809382
Danio_rerio_tRNA-Asn-GUU-162	58.0892	-0.0764441	0.978445	0.0418152	0.994694	-0.363914	0.985544	-0.46737	0.617682	-1.45661	0.021584
Danio_rerio_tRNA-Arg-UCU-28	73.1374	-0.0800783	0.983254	0.0235531	0.994694	0.417669	0.96963	0.201237	0.87451	0.449488	0.649758
Danio_rerio_tRNA-Glu-UUC-54	24.5945	0.0880752	0.983254	0.229683	0.970819	0.256998	0.989119	0.431105	0.720661	0.619123	0.546808
Danio_rerio_tRNA-Glu-UUC-1	2294.64	0.0496676	0.98403	0.155865	0.955758	-0.000842828	0.999729	0.0818159	0.933385	-0.138937	0.84926
Danio_rerio_tRNA-Gly-GCC-104	35.8919	-0.0821231	0.98403	-0.68645	0.85391	-0.713238	0.91972	-1.1388	0.189121	-1.04493	0.229901
Danio_rerio_tRNA-Gly-GCC-5	130.452	-0.0519374	0.98403	-0.242104	0.906222	0.176029	0.98656	0.548426	0.358555	1.79311	3.1298e-06
Danio_rerio_tRNA-Ile-AAU-71	40.7385	-0.0835941	0.98403	-0.0310135	0.994694	-0.121269	0.989119	0.00336488	0.998366	-0.0717446	0.961195
Danio_rerio_tRNA-Leu-UAG-33	77.3279	0.0885493	0.98403	0.253978	0.970819	0.875619	0.871039	0.405172	0.77045	0.180366	0.903745
Danio_rerio_tRNA-Pro-AGG-9	466.235	-0.0400807	0.98403	-0.185808	0.896053	0.573135	0.42736	1.35108	7.25835e-06	1.25151	1.56782e-05
Danio_rerio_tRNA-Ser-AGA-127	114.228	-0.0636262	0.98403	0.00859773	0.994694	0.47512	0.91972	0.101734	0.936761	-0.119847	0.915298
Danio_rerio_tRNA-Ser-GCU-55	27.9904	-0.119136	0.98403	-0.352309	0.970819	-0.0223635	0.990636	-0.193073	0.936409	-0.536977	0.750258
Danio_rerio_tRNA-Gln-CUG-37	63.479	0.0564586	0.986493	-0.187754	0.970819	-0.169748	0.989119	-0.289592	0.747929	-0.170996	0.84926
Danio_rerio_tRNA-Glu-CUC-33	540.536	-0.0469443	0.986493	-0.0844167	0.991928	0.0575615	0.989119	0.313187	0.644334	0.715728	0.126336
Danio_rerio_tRNA-Thr-AGU-26	26.9795	0.0852173	0.986493	-0.238231	0.970819	-0.253745	0.989119	-1.01198	0.334342	-0.638148	0.588505
Danio_rerio_tRNA-Lys-UUU-52	278.576	0.0644845	0.987661	-0.0153696	0.994694	0.892345	0.66672	2.22994	9.25603e-05	2.40954	3.98057e-06
Danio_rerio_tRNA-Pro-AGG-50	179.348	-0.0408443	0.987661	-0.0866376	0.991928	0.216945	0.986119	0.101539	0.897868	0.208813	0.733802
Danio_rerio_tRNA-Ala-AGC-3	84985.7	-0.0238059	0.989347	-0.104818	0.946541	-0.020395	0.989119	-0.0855643	0.872657	0.0465273	0.930767
Danio_rerio_tRNA-Ala-CGC-1	66273.5	-0.0243371	0.989347	-0.186483	0.860842	0.0188054	0.989119	-0.370877	0.326366	-0.38028	0.277415
Danio_rerio_tRNA-Ala-UGC-42	47.0259	-0.0628623	0.989347	0.0173783	0.994694	-0.446355	0.986119	-0.439491	0.763391	-0.613413	0.615652
Danio_rerio_tRNA-Asn-GUU-164	726.993	0.0659719	0.989347	0.0229713	0.994694	-0.36406	0.986119	-0.373634	0.808627	-0.921552	0.361027
Danio_rerio_tRNA-Asp-GUC-13	93.0644	-0.0336069	0.989347	0.0173141	0.994694	0.200285	0.986119	0.543295	0.326366	0.574643	0.266122
Danio_rerio_tRNA-Cys-GCA-3	1130.61	-0.0481908	0.989347	0.0119312	0.994694	-0.14012	0.989119	-0.34599	0.765693	-0.104552	0.934554
Danio_rerio_tRNA-Gln-CUG-58	195.195	0.0349746	0.989347	0.278896	0.856007	-0.337272	0.91972	-0.0641666	0.936761	-0.662906	0.0985363
Danio_rerio_tRNA-Gln-CUG-72	24.2987	0.0662118	0.989347	-0.131281	0.991928	0.134706	0.989119	-0.0791992	0.963935	-0.823385	0.419365
Danio_rerio_tRNA-Gly-CCC-26	49.1642	0.0568616	0.989347	0.103235	0.994437	0.0795172	0.989119	-0.713959	0.45146	-1.23204	0.0996183
Danio_rerio_tRNA-Gly-GCC-50	27.5988	0.0636119	0.989347	-0.13686	0.991928	-0.254791	0.989119	0.542225	0.651588	1.47639	0.0557061
Danio_rerio_tRNA-Gly-GCC-96	50.8915	0.0566324	0.989347	-0.0712365	0.994694	-0.503892	0.940883	-0.540839	0.614224	-0.423614	0.696401
Danio_rerio_tRNA-His-GUG-10	411.642	-0.0497834	0.989347	-0.020831	0.994694	0.0685048	0.989119	-0.323284	0.785156	-0.529295	0.569184
Danio_rerio_tRNA-His-GUG-27	69.2249	0.0499363	0.989347	0.101167	0.991928	-0.137738	0.989119	-0.0346825	0.979315	0.138428	0.903745
Danio_rerio_tRNA-Ile-AAU-69	28.4623	-0.0534295	0.989347	-0.148019	0.991928	-0.1419	0.989119	-0.375467	0.747929	0.353451	0.740598
Danio_rerio_tRNA-Leu-UAA-14	286.124	-0.0742992	0.989347	0.100881	0.994694	0.186673	0.989119	-0.0980057	0.955587	-0.161081	0.91888
Danio_rerio_tRNA-Leu-UAA-17	154.848	-0.0457486	0.989347	-0.0102543	0.994694	0.110558	0.989119	-0.28107	0.808627	-0.89347	0.207478
Danio_rerio_tRNA-Lys-CUU-155	33.2811	-0.056685	0.989347	-0.371404	0.921196	0.0109286	0.994944	-0.156542	0.93033	0.764961	0.429978
Danio_rerio_tRNA-Lys-CUU-160	67.1252	-0.0639702	0.989347	0.012673	0.994694	-0.17026	0.989119	0.261065	0.824434	0.17056	0.883943
Danio_rerio_tRNA-Lys-CUU-225	24.206	-0.0815388	0.989347	-0.0618913	0.994694	-0.382978	0.986119	0.216637	0.895876	0.549701	0.649758
Danio_rerio_tRNA-Lys-UUU-9	106.876	-0.0627611	0.989347	-0.353645	0.940922	1.55997	0.265049	2.94595	9.04692e-05	2.32925	0.00156124
Danio_rerio_tRNA-Pro-CGG-19	96.6542	0.041575	0.989347	-0.0623358	0.994694	0.313873	0.974758	-0.286236	0.738341	-0.531732	0.424856
Danio_rerio_tRNA-Ser-AGA-142	31.1589	0.0651753	0.989347	-0.105368	0.994569	-0.109912	0.989119	0.00841566	0.993968	-0.405348	0.70657
Danio_rerio_tRNA-Ser-AGA-29	24.1337	-0.0744345	0.989347	0.103355	0.994694	0.792869	0.91972	1.78479	0.0575854	1.64828	0.068289
Danio_rerio_tRNA-Ser-AGA-42	716.999	-0.026121	0.989347	0.0238386	0.994694	0.14976	0.986119	0.0579975	0.930489	0.441803	0.157072
Danio_rerio_tRNA-Thr-AGU-17	310.831	0.0671363	0.989347	-0.131489	0.991928	-0.146239	0.989119	-0.587565	0.576252	-0.663551	0.475702
Danio_rerio_tRNA-Thr-CGU-11	168.483	0.0400822	0.989347	0.468045	0.769366	-0.235924	0.986119	-0.188763	0.808627	-0.941791	0.0271986
Danio_rerio_tRNA-Thr-UGU-7	780.574	-0.044366	0.989347	0.0549014	0.994694	0.190874	0.988964	-0.0780056	0.942138	1.30583	0.00883175
Danio_rerio_tRNA-Val-AAC-55	26.6907	0.0553076	0.989347	0.102183	0.994569	-0.238628	0.989119	-0.136256	0.933385	-0.352836	0.762193
Danio_rerio_tRNA-Val-AAC-60	85.4014	0.0384871	0.989347	0.157489	0.970819	-0.176273	0.98656	0.0560505	0.955587	-0.535776	0.361027
Danio_rerio_tRNA-Val-UAC-21	99.1586	0.0309704	0.989347	0.0338063	0.994694	-0.316393	0.936749	-0.248002	0.723805	-0.868916	0.0532555
Danio_rerio_tRNA-Val-UAC-28	163.705	0.0652696	0.989347	0.403475	0.869207	-0.181496	0.989119	-0.578372	0.578269	-0.704374	0.438725
Danio_rerio_tRNA-Arg-CCU-2	32416.4	-0.020946	0.989886	-0.0967012	0.970819	0.143212	0.986119	0.0857152	0.903542	0.559657	0.118411
Danio_rerio_tRNA-Asn-GUU-246	24.9881	0.044236	0.989886	0.080805	0.994694	0.44528	0.983862	-0.332049	0.808627	-0.420223	0.728587
Danio_rerio_tRNA-Asp-GUC-1	6292.02	0.0163846	0.989886	-0.299926	0.85391	0.0117525	0.989119	0.776644	0.0252826	2.92947	4.02481e-30
Danio_rerio_tRNA-Gln-UUG-10	188.485	0.0400573	0.989886	-0.120552	0.991928	-0.28714	0.986119	-0.475814	0.651958	-0.558732	0.55573
Danio_rerio_tRNA-Glu-CUC-23	1147.19	0.0236614	0.989886	0.089549	0.991928	0.340355	0.940883	0.41021	0.563712	0.424486	0.513204
Danio_rerio_tRNA-Glu-UUC-21	332.227	0.0393583	0.989886	0.181861	0.984452	0.511573	0.940883	0.475788	0.691793	0.505191	0.643881
Danio_rerio_tRNA-Gly-CCC-50	63.2836	0.0420766	0.989886	0.14931	0.991928	-0.090516	0.989119	-0.423755	0.763391	-1.69689	0.0436721
Danio_rerio_tRNA-Gly-GCC-26	24.757	-0.139233	0.989886	-1.00042	0.91639	-0.656919	0.989119	-1.14591	0.740993	-1.21126	0.697246
Danio_rerio_tRNA-Gly-GCC-3	292.149	-0.0290049	0.989886	-0.222724	0.903591	0.371385	0.91972	1.45237	0.000128257	3.10459	4.96603e-23
Danio_rerio_tRNA-His-GUG-13	4458.14	0.03706	0.989886	-0.0248544	0.994694	-0.0321668	0.989119	-0.536898	0.59741	-0.62243	0.485072
Danio_rerio_tRNA-Ile-AAU-27	222.618	0.0269176	0.989886	0.263429	0.873447	0.19365	0.986119	-0.160353	0.856207	-0.181742	0.810442
Danio_rerio_tRNA-Ile-AAU-56	28.5698	-0.0349761	0.989886	-0.0427367	0.994694	-0.513679	0.949478	-0.201129	0.89261	-0.360718	0.762193
Danio_rerio_tRNA-Ile-AAU-60	49.4198	0.0340271	0.989886	-0.228214	0.946048	-0.500705	0.91972	0.0441724	0.972481	0.16916	0.862324
Danio_rerio_tRNA-Leu-AAG-43	87.9297	0.0758754	0.989886	0.0959787	0.994694	0.246786	0.989119	0.694195	0.775165	0.423705	0.858703
Danio_rerio_tRNA-Leu-CAG-106	34.8982	0.0414547	0.989886	0.476288	0.869207	0.352736	0.986119	0.406562	0.771401	-0.0935029	0.951607
Danio_rerio_tRNA-Leu-CAG-118	74.1739	0.0318681	0.989886	-0.168376	0.97242	0.274129	0.986119	0.368347	0.695659	0.480905	0.556887
Danio_rerio_tRNA-Lys-CUU-39	360.595	0.0509364	0.989886	0.0328974	0.994694	0.149232	0.989119	0.0524597	0.977455	0.508819	0.69227
Danio_rerio_tRNA-Lys-CUU-81	63.392	0.0583826	0.989886	-0.184397	0.991928	-0.394705	0.986119	0.460079	0.783261	0.643713	0.645831
Danio_rerio_tRNA-Pro-CGG-28	30.3707	0.0358756	0.989886	-0.229999	0.970819	-0.538324	0.92091	-0.603219	0.529426	-0.557941	0.55331
Danio_rerio_tRNA-Ser-GCU-119	43.2867	0.0552474	0.989886	0.512861	0.91781	-0.089418	0.989119	0.453167	0.814214	-0.0678193	0.974488
Danio_rerio_tRNA-Ser-GCU-9	92.7623	0.0266293	0.989886	0.257005	0.923219	0.507182	0.91972	0.327064	0.721188	0.64563	0.338814
Danio_rerio_tRNA-Thr-AGU-27	80.8292	-0.0256329	0.989886	-0.00606215	0.994694	-0.550606	0.901836	-0.395242	0.605587	-0.446584	0.524056
Danio_rerio_tRNA-Val-AAC-15	429.671	0.0283329	0.989886	0.0416585	0.994694	0.145433	0.988964	-0.0932549	0.91398	0.0608441	0.939676
Danio_rerio_tRNA-Val-AAC-17	72.2407	-0.0225486	0.989886	0.151195	0.970819	-0.15835	0.989119	-0.153664	0.86908	-0.0527597	0.951607
Danio_rerio_tRNA-Val-AAC-4	540.925	-0.0163497	0.989886	-0.0161612	0.994694	-0.289824	0.904661	-0.449258	0.155111	-1.15086	1.08489e-06
Danio_rerio_tRNA-Val-AAC-50	24.3482	-0.0569343	0.989886	-0.144138	0.994694	0.27458	0.989119	-0.34625	0.884533	-0.308241	0.890902
Danio_rerio_tRNA-Val-CAC-38	114.86	0.0306284	0.989886	0.270878	0.88221	-0.319925	0.95496	-0.355207	0.631209	-1.07883	0.0289754
Danio_rerio_tRNA-Gln-CUG-40	23.5602	0.0332894	0.991402	-0.63381	0.857914	0.0535703	0.989119	0.211012	0.897868	0.073577	0.961195
Danio_rerio_tRNA-Glu-CUC-20	133.105	-0.0211012	0.991402	-0.348692	0.860842	0.00642187	0.99637	0.256979	0.785443	0.597935	0.361027
Danio_rerio_tRNA-Gly-GCC-150	40.256	-0.0329777	0.991402	0.0360896	0.994694	-0.448888	0.986119	-0.144245	0.937148	0.503324	0.697246
Danio_rerio_tRNA-Leu-UAG-13	53.1651	0.0310497	0.991402	-0.157272	0.991928	0.65157	0.91972	1.41473	0.0936054	0.777317	0.440717
Danio_rerio_tRNA-Ser-AGA-105	341.563	0.0148298	0.991402	-0.194593	0.903278	0.186165	0.986119	0.23969	0.687224	0.289563	0.574828
Danio_rerio_tRNA-Ser-AGA-46	53.2276	-0.0250118	0.991402	-0.175419	0.970819	0.481208	0.92091	-0.058664	0.966359	-0.387958	0.675111
Danio_rerio_tRNA-Ser-AGA-8	472.332	0.0147425	0.991402	-0.0506508	0.994569	0.352365	0.91972	0.15712	0.823753	0.411106	0.385571
Danio_rerio_tRNA-Val-UAC-12	2499.67	0.0120629	0.991402	0.0911754	0.970819	-0.308095	0.885678	-0.142702	0.780221	-0.574493	0.0483763
Danio_rerio_tRNA-Gly-GCC-35	19959.3	-0.011391	0.992114	-0.191376	0.864631	-0.0252455	0.989119	-0.328159	0.433132	0.674235	0.0256293
Danio_rerio_tRNA-Glu-CUC-18	391.332	-0.020383	0.993046	0.0496952	0.994694	0.180734	0.989119	-0.287193	0.852459	-0.809563	0.424856
Danio_rerio_tRNA-Glu-CUC-2	327.399	-0.0158194	0.993046	-0.0058454	0.994694	0.297559	0.974758	0.166314	0.862534	0.16852	0.839466
Danio_rerio_tRNA-Glu-CUC-61	29.6279	-0.0200065	0.993046	0.173246	0.991594	0.397388	0.986119	0.652684	0.529426	1.21177	0.100583
Danio_rerio_tRNA-Glu-UUC-50	119.861	0.0328247	0.993046	0.359363	0.970819	0.0218128	0.990636	-0.398388	0.852927	-0.0038751	0.997688
Danio_rerio_tRNA-Gly-GCC-30	47.3659	-0.0149126	0.993046	0.112974	0.991928	0.0709651	0.989119	-0.0990334	0.936761	0.491293	0.523727
Danio_rerio_tRNA-Gly-GCC-4	140.848	0.0638456	0.993046	-0.0476236	0.994694	-0.352348	0.989119	0.0664787	0.989282	0.777483	0.843166
Danio_rerio_tRNA-His-GUG-37	213.939	0.00932424	0.993046	-0.184525	0.903591	-0.151619	0.986119	-0.406113	0.384474	-0.0238954	0.973842
Danio_rerio_tRNA-Lys-UUU-149	24.6656	-0.0257888	0.993046	-0.195998	0.991928	-0.104416	0.989119	0.128853	0.942138	0.345005	0.802959
Danio_rerio_tRNA-Pro-AGG-14	237.441	0.0194413	0.993046	-0.0880593	0.994569	0.298857	0.986119	0.155712	0.906968	-0.314283	0.759448
Danio_rerio_tRNA-Ser-CGA-11	537.872	0.00827	0.993046	-0.00653286	0.994694	0.113337	0.988964	-0.196016	0.695659	-0.54298	0.0969736
Danio_rerio_tRNA-Val-AAC-32	33.8305	-0.0193511	0.993046	-0.194273	0.970819	0.102527	0.989119	-0.389892	0.69274	-0.332339	0.733802
Danio_rerio_tRNA-Thr-AGU-16	29019.7	0.00888969	0.993572	-0.0462023	0.994694	0.0384014	0.989119	-0.523949	0.228268	-0.464964	0.281133
Danio_rerio_tRNA-Gln-CUG-8	214.277	-0.0152417	0.996217	0.00112272	0.998816	-0.000551707	0.99992	-0.676751	0.58098	-0.769072	0.483327
Danio_rerio_tRNA-Lys-CUU-123	24.1803	0.0202252	0.996217	0.0955465	0.994694	-0.571673	0.986119	0.203549	0.927048	0.0617439	0.974488
Danio_rerio_tRNA-Met-CAU-58	25.5532	0.0145166	0.996217	-0.184137	0.991928	-0.406851	0.986119	-0.00988951	0.993968	-0.472223	0.715788
Danio_rerio_tRNA-Pro-AGG-5	96.1591	-0.00889545	0.996217	0.18092	0.956888	0.263813	0.986119	0.928007	0.0733962	0.948886	0.0531218
Danio_rerio_tRNA-Val-UAC-9	20245.9	0.00448732	0.996217	-0.0817516	0.970819	-0.323136	0.726057	-0.170995	0.657482	-0.49592	0.045799
Danio_rerio_tRNA-Ser-GCU-45	46.6832	0.0124118	0.997268	-0.235755	0.970819	0.00493484	0.998963	0.329882	0.82335	0.807217	0.428714
Danio_rerio_tRNA-Gln-UUG-19	25.9197	0.00831589	0.997298	0.0016937	0.998816	-0.174375	0.989119	-0.238499	0.852927	-0.570936	0.55729
Danio_rerio_tRNA-Pro-AGG-8	51.6399	-0.00817042	0.997298	-0.0542012	0.994694	-0.0404789	0.989119	-0.108256	0.936761	0.0868297	0.944682
Danio_rerio_tRNA-Val-AAC-30	119.303	-0.0058975	0.997298	0.043991	0.994694	0.0568553	0.989119	-0.736868	0.216634	-1.01985	0.050008
Danio_rerio_tRNA-Val-CAC-47	39.274	0.00848535	0.997298	0.244463	0.940922	-0.211091	0.989119	-0.228006	0.839851	-0.478673	0.578178
Danio_rerio_tRNA-Gln-CUG-24	117.608	0.013251	0.998254	-0.0928499	0.994694	-1.15491	0.91972	-0.85792	0.691793	-1.80615	0.24194
Danio_rerio_tRNA-Gln-CUG-38	67.2652	0.0086567	0.998421	-0.125599	0.994694	0.131362	0.989119	-0.17493	0.949809	-0.143294	0.951607
Danio_rerio_tRNA-Glu-UUC-37	237.369	0.00367104	0.998421	-0.103312	0.987943	-0.112093	0.989119	-0.50226	0.384474	-0.779126	0.0918039
Danio_rerio_tRNA-Met-CAU-43	190.821	-0.00162239	0.998421	-0.130624	0.970819	-0.118836	0.989119	-0.764369	0.0612674	-0.513174	0.25723
Danio_rerio_tRNA-Ser-AGA-56	356.903	-0.00149024	0.998421	0.0432519	0.994569	0.322671	0.901836	0.113884	0.848264	0.251806	0.55422
Danio_rerio_tRNA-Ser-UGA-71	43.8362	-0.0059857	0.998421	0.053827	0.994694	0.317263	0.986119	0.27068	0.856207	-0.0870975	0.951607
Danio_rerio_tRNA-Ser-UGA-77	32.5943	0.00372494	0.998421	0.116197	0.991928	-0.639147	0.91972	0.38718	0.74712	-0.307952	0.790866
Danio_rerio_tRNA-Gly-GCC-105	876.769	-0.00120983	0.999026	-0.075813	0.991928	0.0225128	0.989119	-0.613695	0.24469	-0.728833	0.118129
Danio_rerio_tRNA-Ile-AAU-41	55.7372	-0.000898776	0.999264	0.298818	0.970819	-0.291693	0.989119	0.658059	0.69274	0.918349	0.502009
Danio_rerio_tRNA-Leu-AAG-110	178.003	0.000345634	0.999264	0.106282	0.991928	0.339987	0.94785	0.226355	0.808627	-0.227133	0.778247
Danio_rerio_tRNA-Ala-AGC-1	23.0911	1.45144	NA	1.13332	0.85391	1.22222	0.91972	0.704029	0.725056	0.513746	0.793166
Danio_rerio_tRNA-Ala-CGC-5	10.7743	1.54626	NA	0.359429	NA	1.17798	NA	1.30783	NA	0.574223	0.84926
Danio_rerio_tRNA-Ala-CGC-6	21.1658	0.657794	NA	0.356427	0.95288	-0.837396	0.91972	-0.29255	0.872797	-0.71713	0.603906
Danio_rerio_tRNA-Ala-UGC-28	8.73237	4.07909	NA	3.15388	NA	3.58092	NA	3.1631	NA	2.71779	0.429978
Danio_rerio_tRNA-Ala-UGC-33	14.2821	0.786229	NA	0.86406	NA	0.481939	NA	1.17879	0.412379	-0.255788	0.903745
Danio_rerio_tRNA-Ala-UGC-37	21.9219	0.610858	NA	1.13839	0.85391	1.06776	0.91972	0.317825	0.902579	0.908607	0.613341
Danio_rerio_tRNA-Ala-UGC-45	16.2101	0.898037	NA	0.614196	NA	0.870228	NA	0.633102	0.765693	1.52475	0.291461
Danio_rerio_tRNA-Ala-UGC-47	0.212942	1.69811	NA	0	NA	0	NA	0	NA	0	NA
Danio_rerio_tRNA-Ala-UGC-6	11.4961	1.57981	NA	1.09716	NA	0.979687	NA	0.984185	NA	0.865653	0.738187
Danio_rerio_tRNA-Arg-CCU-4	5.11128	-1.70141	NA	-0.912872	NA	-1.92327	NA	-1.68278	NA	0.217189	NA
Danio_rerio_tRNA-Arg-UCG-7	23.1986	0.385602	NA	0.129135	0.994437	0.815725	0.91972	0.460488	0.738341	0.875569	0.400257
Danio_rerio_tRNA-Arg-UCU-17	0.115739	0	NA	0	NA	0.816045	NA	0	NA	0	NA
Danio_rerio_tRNA-Arg-UCU-26	17.3992	-0.494493	NA	0.113311	NA	0.317603	NA	0.277326	0.858305	-0.210238	0.893227
Danio_rerio_tRNA-Arg-UCU-27	10.8289	-0.150389	NA	-0.0802618	NA	-0.0707073	NA	-0.844091	NA	-1.31321	0.361027
Danio_rerio_tRNA-Arg-UCU-3	0.205508	0.092902	NA	0	NA	0.596849	NA	0	NA	0.241512	NA
Danio_rerio_tRNA-Arg-UCU-31	9.32549	-0.468369	NA	-0.424804	NA	0.0115227	NA	-1.34079	NA	-2.96616	0.0557061
Danio_rerio_tRNA-Arg-UCU-32	14.4131	-1.11204	NA	0.882479	NA	0.144606	NA	0.0814771	0.970935	0.0394375	0.986302
Danio_rerio_tRNA-Arg-UCU-34	15.6127	-0.912591	NA	-0.40096	NA	-0.277149	NA	-0.195346	0.913441	-0.31094	0.826891
Danio_rerio_tRNA-Arg-UCU-37	5.67873	1.01773	NA	0.0501822	NA	1.00777	NA	1.55445	NA	0.624461	NA
Danio_rerio_tRNA-Asn-GUU-104	0	NA	NA	NA	NA	NA	NA	NA	NA	NA	NA
Danio_rerio_tRNA-Asn-GUU-11	4.45781	0.8085	NA	0.430103	NA	1.54414	NA	1.35198	NA	0.237015	NA
Danio_rerio_tRNA-Asn-GUU-111	0	NA	NA	NA	NA	NA	NA	NA	NA	NA	NA
Danio_rerio_tRNA-Asn-GUU-114	7.98208	-0.0634917	NA	-0.150753	NA	-0.826803	NA	0.15546	NA	0.445627	0.823333
Danio_rerio_tRNA-Asn-GUU-117	2.01376	1.70297	NA	3.59727	NA	1.75755	NA	2.56161	NA	2.71228	NA
Danio_rerio_tRNA-Asn-GUU-119	0.476881	-1.17276	NA	-1.93843	NA	0.363355	NA	-1.86324	NA	-1.05322	NA
Danio_rerio_tRNA-Asn-GUU-12	15.9256	1.29221	NA	1.18246	NA	-0.54244	NA	1.89435	0.228268	1.59997	0.320793
Danio_rerio_tRNA-Asn-GUU-120	0.609732	2.30418	NA	0.973637	NA	0	NA	1.38059	NA	0	NA
Danio_rerio_tRNA-Asn-GUU-121	11.0222	1.42263	NA	1.54758	NA	1.01424	NA	1.3225	NA	1.70939	0.214256
Danio_rerio_tRNA-Asn-GUU-122	0.244041	1.28609	NA	0	NA	0.596848	NA	0	NA	0	NA
Danio_rerio_tRNA-Asn-GUU-125	0.249279	-1.19564	NA	-1.92494	NA	-0.691691	NA	-3.32418	NA	-2.43197	NA
Danio_rerio_tRNA-Asn-GUU-129	2.0876	-1.44083	NA	-1.23109	NA	-1.47323	NA	-3.29698	NA	-2.37872	NA
Danio_rerio_tRNA-Asn-GUU-136	1.63818	1.16837	NA	3.47785	NA	0.620737	NA	3.07972	NA	1.18636	NA
Danio_rerio_tRNA-Asn-GUU-139	13.7418	0.315305	NA	0.689864	NA	0.296112	NA	0.180319	0.937148	0.319556	0.874147
Danio_rerio_tRNA-Asn-GUU-151	0	NA	NA	NA	NA	NA	NA	NA	NA	NA	NA
Danio_rerio_tRNA-Asn-GUU-153	23.2404	-0.587582	NA	-0.548284	0.860842	-0.778796	0.91972	-1.40785	0.139555	-1.00408	0.329952
Danio_rerio_tRNA-Asn-GUU-157	7.62672	0.177614	NA	-0.430067	NA	-2.13827	NA	-0.765503	NA	-0.453349	NA
Danio_rerio_tRNA-Asn-GUU-163	2.01611	-2.00159	NA	-3.33815	NA	-3.40271	NA	-2.34506	NA	-2.25508	NA
Danio_rerio_tRNA-Asn-GUU-168	3.62708	0.148043	NA	0.39655	NA	-0.577257	NA	0.210352	NA	-0.435017	NA
Danio_rerio_tRNA-Asn-GUU-173	16.0732	0.0753606	NA	0.235737	NA	0.161422	NA	0.161658	0.936272	-0.854234	0.49652
Danio_rerio_tRNA-Asn-GUU-174	0	NA	NA	NA	NA	NA	NA	NA	NA	NA	NA
Danio_rerio_tRNA-Asn-GUU-177	0.689165	1.64654	NA	0.746148	NA	0.609896	NA	0.407598	NA	1.94713	NA
Danio_rerio_tRNA-Asn-GUU-178	2.88571	0.906696	NA	1.38503	NA	1.49444	NA	2.42996	NA	2.32819	NA
Danio_rerio_tRNA-Asn-GUU-180	3.52749	0.568572	NA	1.13364	NA	0.0869771	NA	-0.517974	NA	-0.225009	NA
Danio_rerio_tRNA-Asn-GUU-182	0.0254294	-0.498768	NA	0	NA	0	NA	0	NA	0	NA
Danio_rerio_tRNA-Asn-GUU-185	2.91007	-2.65362	NA	-1.91593	NA	-1.75793	NA	-2.15827	NA	-2.50542	NA
Danio_rerio_tRNA-Asn-GUU-188	0	NA	NA	NA	NA	NA	NA	NA	NA	NA	NA
Danio_rerio_tRNA-Asn-GUU-191	1.43767	2.9341	NA	3.04963	NA	0.607668	NA	1.93824	NA	0.252138	NA
Danio_rerio_tRNA-Asn-GUU-194	0.713237	-4.67574	NA	-1.94711	NA	-3.73067	NA	-2.48385	NA	-4.08722	NA
Danio_rerio_tRNA-Asn-GUU-196	0.205075	-1.78731	NA	-1.92494	NA	-2.07543	NA	-3.32418	NA	-1.04703	NA
Danio_rerio_tRNA-Asn-GUU-199	6.68173	-0.680368	NA	-0.135812	NA	-1.05087	NA	-1.40994	NA	-0.799461	NA
Danio_rerio_tRNA-Asn-GUU-205	6.46887	-1.38542	NA	-1.26063	NA	-0.587974	NA	-2.41049	NA	-1.63287	NA
Danio_rerio_tRNA-Asn-GUU-211	0	NA	NA	NA	NA	NA	NA	NA	NA	NA	NA
Danio_rerio_tRNA-Asn-GUU-215	0.0867118	0	NA	0	NA	0.596849	NA	0	NA	0	NA
Danio_rerio_tRNA-Asn-GUU-216	1.80346	-0.518313	NA	-3.06374	NA	0.527486	NA	0.88407	NA	-2.15609	NA
Danio_rerio_tRNA-Asn-GUU-217	13.1034	0.439762	NA	-0.267976	NA	0.396406	NA	0.782892	0.747929	-0.149005	0.95712
Danio_rerio_tRNA-Asn-GUU-219	1.06004	-2.19577	NA	0.995336	NA	-1.09965	NA	-0.032579	NA	-1.45523	NA
Danio_rerio_tRNA-Asn-GUU-220	18.9973	0.725461	NA	0.89904	0.825127	-0.51502	0.986119	0.526953	0.71821	0.332228	0.823333
Danio_rerio_tRNA-Asn-GUU-223	0	NA	NA	NA	NA	NA	NA	NA	NA	NA	NA
Danio_rerio_tRNA-Asn-GUU-224	0.159956	-0.49877	NA	1.01916	NA	0	NA	0	NA	0	NA
Danio_rerio_tRNA-Asn-GUU-226	0	NA	NA	NA	NA	NA	NA	NA	NA	NA	NA
Danio_rerio_tRNA-Asn-GUU-228	0	NA	NA	NA	NA	NA	NA	NA	NA	NA	NA
Danio_rerio_tRNA-Asn-GUU-230	5.52218	0.220678	NA	0.465281	NA	0.46317	NA	-0.129753	NA	-1.16694	NA
Danio_rerio_tRNA-Asn-GUU-231	2.73908	1.11576	NA	0.955047	NA	1.18429	NA	1.63324	NA	2.12673	NA
Danio_rerio_tRNA-Asn-GUU-232	1.3533	-0.541769	NA	-1.34097	NA	-0.444533	NA	-0.108943	NA	0.682411	NA
Danio_rerio_tRNA-Asn-GUU-233	13.5296	-0.975507	NA	-0.285352	NA	-0.177049	NA	-1.31158	0.349827	-1.26114	0.361027
Danio_rerio_tRNA-Asn-GUU-240	1.66325	2.08367	NA	2.81276	NA	2.65955	NA	2.60352	NA	1.29793	NA
Danio_rerio_tRNA-Asn-GUU-241	3.65111	-1.09251	NA	-1.65167	NA	0.170928	NA	-1.00977	NA	-1.74924	NA
Danio_rerio_tRNA-Asn-GUU-242	2.79593	0.561196	NA	1.37302	NA	-0.5161	NA	0.217903	NA	1.66891	NA
Danio_rerio_tRNA-Asn-GUU-244	12.3327	-0.250525	NA	0.285009	NA	0.141062	NA	-0.149767	0.942138	-0.345983	0.84926
Danio_rerio_tRNA-Asn-GUU-247	0.0404582	0	NA	0	NA	0	NA	-0.610478	NA	0	NA
Danio_rerio_tRNA-Asn-GUU-248	2.15667	0.254608	NA	-0.751793	NA	-1.44554	NA	-1.10539	NA	-0.797013	NA
Danio_rerio_tRNA-Asn-GUU-249	5.14205	0.356162	NA	0.658851	NA	1.37937	NA	0.706204	NA	0.447003	NA
Danio_rerio_tRNA-Asn-GUU-251	7.12451	-0.941863	NA	-0.260558	NA	-0.42935	NA	-0.636889	NA	-0.7413	NA
Danio_rerio_tRNA-Asn-GUU-254	4.23342	-0.26939	NA	-1.74148	NA	-1.3621	NA	-1.06484	NA	-1.25566	NA
Danio_rerio_tRNA-Asn-GUU-258	4.55726	0.0418078	NA	-0.973229	NA	-0.81862	NA	-0.612049	NA	-0.902068	NA
Danio_rerio_tRNA-Asn-GUU-259	0.134038	0	NA	0	NA	0	NA	-0.54815	NA	0.455936	NA
Danio_rerio_tRNA-Asn-GUU-260	0.221521	-1.78731	NA	-1.92493	NA	-2.07543	NA	-0.880487	NA	-2.43197	NA
Danio_rerio_tRNA-Asn-GUU-261	2.74379	-1.6174	NA	-1.04678	NA	-1.05561	NA	-1.0647	NA	-0.980432	NA
Danio_rerio_tRNA-Asn-GUU-264	0	NA	NA	NA	NA	NA	NA	NA	NA	NA	NA
Danio_rerio_tRNA-Asn-GUU-266	22.0417	-0.279535	NA	0.182495	0.991928	-0.774637	0.92091	-0.391456	0.834046	-1.53926	0.188403
Danio_rerio_tRNA-Asn-GUU-268	0.150396	0.575264	NA	0	NA	0	NA	-0.54815	NA	0	NA
Danio_rerio_tRNA-Asn-GUU-269	0	NA	NA	NA	NA	NA	NA	NA	NA	NA	NA
Danio_rerio_tRNA-Asn-GUU-271	0	NA	NA	NA	NA	NA	NA	NA	NA	NA	NA
Danio_rerio_tRNA-Asn-GUU-274	0	NA	NA	NA	NA	NA	NA	NA	NA	NA	NA
Danio_rerio_tRNA-Asn-GUU-277	0.0658876	-0.498768	NA	0	NA	0	NA	-0.610478	NA	0	NA
Danio_rerio_tRNA-Asn-GUU-278	9.54267	-1.04147	NA	-1.88755	NA	-0.442327	NA	-0.490874	NA	-0.632661	0.70657
Danio_rerio_tRNA-Asn-GUU-281	2.02742	2.61387	NA	1.80727	NA	2.73204	NA	3.54781	NA	1.76001	NA
Danio_rerio_tRNA-Asn-GUU-284	2.38414	0.213955	NA	-1.47943	NA	-0.621692	NA	-1.28616	NA	-2.05673	NA
Danio_rerio_tRNA-Asn-GUU-35	4.68668	-0.182919	NA	-0.468777	NA	0.0248967	NA	0.677255	NA	0.247661	NA
Danio_rerio_tRNA-Asn-GUU-47	12.469	1.32704	NA	1.50266	NA	-0.100586	NA	0.856951	0.617604	0.707382	0.685962
Danio_rerio_tRNA-Asn-GUU-66	0	NA	NA	NA	NA	NA	NA	NA	NA	NA	NA
Danio_rerio_tRNA-Asn-GUU-7	6.98322	-0.522782	NA	-0.89876	NA	0.41158	NA	0.114221	NA	1.57245	NA
Danio_rerio_tRNA-Asn-GUU-86	5.89058	-0.495114	NA	-0.867431	NA	-1.23315	NA	-1.2274	NA	-1.61821	NA
Danio_rerio_tRNA-Asn-GUU-87	2.58441	0.0812211	NA	0.729669	NA	-0.310039	NA	-0.922589	NA	-1.62073	NA
Danio_rerio_tRNA-Asn-GUU-93	0.221238	0	NA	1.01916	NA	0.596842	NA	0	NA	0	NA
Danio_rerio_tRNA-Asn-GUU-96	1.28905	-0.578187	NA	1.35138	NA	-1.33772	NA	-1.61242	NA	-3.20114	NA
Danio_rerio_tRNA-Asp-GUC-15	9.52229	0.939321	NA	1.23811	NA	0.637109	NA	1.55678	NA	1.73424	0.265468
Danio_rerio_tRNA-Asp-GUC-16	15.2035	-1.05228	NA	-1.02634	NA	-0.9477	NA	-1.17824	0.366151	-2.05687	0.0602373
Danio_rerio_tRNA-Cys-GCA-6	21.7043	1.62028	NA	1.82086	0.539751	0.635595	0.986119	0.329198	0.895876	1.02905	0.55331
Danio_rerio_tRNA-Gln-CUG-17	9.02513	1.64176	NA	0.340184	NA	1.55001	NA	1.50873	NA	1.0071	0.655947
Danio_rerio_tRNA-Gln-CUG-25	6.43193	-0.775559	NA	-0.623461	NA	-1.34015	NA	-0.746065	NA	-1.72537	NA
Danio_rerio_tRNA-Gln-CUG-28	0.0919012	0	NA	0.729904	NA	0	NA	0	NA	0	NA
Danio_rerio_tRNA-Gln-CUG-31	8.20072	-0.687443	NA	-1.68301	NA	-0.729833	NA	-1.09702	NA	-1.2247	0.475702
Danio_rerio_tRNA-Gln-CUG-32	23.0003	-0.363117	NA	-0.0592431	0.994694	-0.016229	0.990636	-0.219747	0.88403	0.76165	0.433339
Danio_rerio_tRNA-Gln-CUG-34	0.931257	1.70647	NA	2.47409	NA	2.30121	NA	-0.57217	NA	0	NA
Danio_rerio_tRNA-Gln-CUG-35	1.8296	-0.877487	NA	-0.313262	NA	-0.063975	NA	0.0661178	NA	-0.892668	NA
Danio_rerio_tRNA-Gln-CUG-39	1.19888	-0.17101	NA	0.339213	NA	-1.03781	NA	0.0868782	NA	-0.21681	NA
Danio_rerio_tRNA-Gln-CUG-45	11.0898	0.392669	NA	0.153307	NA	0.00480511	NA	-0.361806	NA	-0.0230381	0.991768
Danio_rerio_tRNA-Gln-CUG-46	3.94802	-0.743722	NA	-0.394851	NA	-0.452641	NA	-1.28629	NA	0.300777	NA
Danio_rerio_tRNA-Gln-CUG-47	0.271372	-3.02049	NA	-1.92494	NA	-0.472495	NA	-1.83669	NA	-2.43197	NA
Danio_rerio_tRNA-Gln-CUG-48	10.0376	-0.142102	NA	-0.228529	NA	0.147432	NA	0.744543	NA	1.15441	0.465659
Danio_rerio_tRNA-Gln-CUG-49	7.92366	-1.70328	NA	-1.30362	NA	-0.818398	NA	-1.223	NA	-1.33144	0.358448
Danio_rerio_tRNA-Gln-CUG-50	1.68784	2.54372	NA	2.63741	NA	2.78705	NA	2.67203	NA	0.415071	NA
Danio_rerio_tRNA-Gln-CUG-51	2.20888	-0.378301	NA	-0.832803	NA	-0.485896	NA	-0.510484	NA	-0.781407	NA
Danio_rerio_tRNA-Gln-CUG-54	1.84761	0.947137	NA	0.402309	NA	1.66491	NA	0.189434	NA	-0.233487	NA
Danio_rerio_tRNA-Gln-CUG-57	0.616778	-1.79143	NA	-1.93383	NA	0.539338	NA	-3.33308	NA	0.658085	NA
Danio_rerio_tRNA-Gln-CUG-59	0.262537	1.0089	NA	0	NA	0.596862	NA	-0.548183	NA	0	NA
Danio_rerio_tRNA-Gln-CUG-60	0	NA	NA	NA	NA	NA	NA	NA	NA	NA	NA
Danio_rerio_tRNA-Gln-CUG-63	0.0439254	0	NA	0	NA	0	NA	-0.54815	NA	0	NA
Danio_rerio_tRNA-Gln-CUG-64	0.770112	-1.8615	NA	-1.27402	NA	-1.279	NA	-1.61296	NA	-0.296766	NA
Danio_rerio_tRNA-Gln-CUG-65	17.2229	-0.26028	NA	-0.0677165	NA	-0.0599308	NA	-0.83615	0.4837	-0.330185	0.810706
Danio_rerio_tRNA-Gln-CUG-66	0.586123	-3.02808	NA	-0.313125	NA	-0.507692	NA	-1.85215	NA	0.182058	NA
Danio_rerio_tRNA-Gln-CUG-67	0	NA	NA	NA	NA	NA	NA	NA	NA	NA	NA
Danio_rerio_tRNA-Gln-CUG-68	16.6502	0.372648	NA	0.503646	NA	-0.544856	NA	-0.353256	0.866676	-0.208721	0.922017
Danio_rerio_tRNA-Gln-CUG-69	18.3131	-0.199047	NA	-0.528641	0.869207	-0.751241	0.91972	-0.71116	0.576252	-0.69251	0.574825
Danio_rerio_tRNA-Gln-CUG-70	0.159255	0.092902	NA	0	NA	0	NA	-0.610478	NA	0.241512	NA
Danio_rerio_tRNA-Gln-CUG-74	13.9711	2.08969	NA	2.00366	NA	0.671532	NA	1.18862	0.4837	1.61355	0.249308
Danio_rerio_tRNA-Gln-UUG-14	8.66256	0.351245	NA	-0.200306	NA	-0.550285	NA	-0.44388	NA	-1.22258	0.483327
Danio_rerio_tRNA-Gln-UUG-16	0	NA	NA	NA	NA	NA	NA	NA	NA	NA	NA
Danio_rerio_tRNA-Gln-UUG-17	7.94761	0.86001	NA	1.14469	NA	0.119283	NA	-0.0399506	NA	0.706394	0.712256
Danio_rerio_tRNA-Gln-UUG-21	22.5897	-0.66563	NA	-1.05579	0.644688	-0.459606	0.983862	-0.368505	0.780905	-0.582378	0.599134
Danio_rerio_tRNA-Gln-UUG-23	3.18527	-1.5727	NA	-0.603863	NA	-1.6039	NA	-0.568058	NA	-1.3318	NA
Danio_rerio_tRNA-Gln-UUG-30	0.273446	0.092902	NA	0	NA	0.596848	NA	0	NA	1.11306	NA
Danio_rerio_tRNA-Gln-UUG-31	1.64027	2.80253	NA	1.8097	NA	2.29144	NA	1.96101	NA	2.72503	NA
Danio_rerio_tRNA-Gln-UUG-32	13.1783	-0.120678	NA	-0.444475	NA	0.260666	NA	-0.707191	0.61844	-0.638803	0.655947
Danio_rerio_tRNA-Gln-UUG-8	21.2347	-0.862422	NA	0.840997	0.860842	0.148998	0.989119	-0.648102	0.77045	-0.697771	0.721672
Danio_rerio_tRNA-Glu-CUC-22	18.3383	1.82444	NA	1.70509	0.860842	2.19261	0.91972	2.05243	0.568304	1.21947	0.752085
Danio_rerio_tRNA-Glu-CUC-24	3.0063	-0.137368	NA	-0.325822	NA	-1.21527	NA	-1.01904	NA	-0.577895	NA
Danio_rerio_tRNA-Glu-CUC-29	8.08707	1.11313	NA	0.47775	NA	0.961054	NA	0.859496	NA	0.198558	0.971934
Danio_rerio_tRNA-Glu-CUC-35	4.70115	-0.937625	NA	-1.15072	NA	-0.641683	NA	-0.979238	NA	-1.21447	NA
Danio_rerio_tRNA-Glu-CUC-37	12.1742	0.143515	NA	-0.116791	NA	0.601123	NA	0.866337	0.636611	1.42593	0.323537
Danio_rerio_tRNA-Glu-CUC-40	10.787	0.353955	NA	0.970454	NA	0.443497	NA	0.854431	NA	1.25786	0.372166
Danio_rerio_tRNA-Glu-CUC-42	0.80293	2.25544	NA	0.749513	NA	0.731666	NA	1.73985	NA	0.257007	NA
Danio_rerio_tRNA-Glu-CUC-47	1.02753	-1.15389	NA	-0.391709	NA	0.194009	NA	0.864126	NA	0.738552	NA
Danio_rerio_tRNA-Glu-CUC-5	2.28721	0.502973	NA	-0.0535286	NA	1.1886	NA	-0.664914	NA	-1.10593	NA
Danio_rerio_tRNA-Glu-CUC-53	0.19278	0	NA	0	NA	0	NA	0.974236	NA	0.241511	NA
Danio_rerio_tRNA-Glu-CUC-54	1.84841	-0.576746	NA	-1.11867	NA	-3.7101	NA	0.284745	NA	-1.15379	NA
Danio_rerio_tRNA-Glu-CUC-55	12.0024	-0.455377	NA	-0.854468	NA	0.0279383	NA	0.455989	0.866481	-0.991137	0.638672
Danio_rerio_tRNA-Glu-CUC-56	3.02894	1.4535	NA	2.5675	NA	0.292741	NA	2.37306	NA	1.52892	NA
Danio_rerio_tRNA-Glu-CUC-57	19.9521	-0.442842	NA	-0.999635	0.767319	-0.78635	0.91972	-0.254275	0.872657	0.445825	0.713497
Danio_rerio_tRNA-Glu-CUC-58	0	NA	NA	NA	NA	NA	NA	NA	NA	NA	NA
Danio_rerio_tRNA-Glu-CUC-6	1.81718	-1.04576	NA	-1.58138	NA	-0.224366	NA	-0.706882	NA	0.995186	NA
Danio_rerio_tRNA-Glu-CUC-63	0.607832	-0.494207	NA	0.978958	NA	0	NA	1.04561	NA	2.31141	NA
Danio_rerio_tRNA-Glu-CUC-67	1.78222	0.0633518	NA	0.102824	NA	0.0695768	NA	0.285735	NA	0.234564	NA
Danio_rerio_tRNA-Glu-CUC-68	22.9538	-0.300071	NA	-1.01159	0.674318	0.0963145	0.989119	0.0863578	0.955587	0.725301	0.421236
Danio_rerio_tRNA-Glu-CUC-69	0.844675	0.553255	NA	1.59911	NA	0.75441	NA	-0.607086	NA	2.73849	NA
Danio_rerio_tRNA-Glu-CUC-72	1.20489	-0.592893	NA	-1.69134	NA	-1.75227	NA	-1.44769	NA	-0.607755	NA
Danio_rerio_tRNA-Glu-UUC-10	8.59747	-1.28076	NA	-0.229141	NA	-0.167131	NA	0.127229	NA	-0.242853	0.939676
Danio_rerio_tRNA-Glu-UUC-15	3.77694	2.08157	NA	2.66894	NA	1.73611	NA	2.22999	NA	0.338885	NA
Danio_rerio_tRNA-Glu-UUC-16	15.3744	-0.0334595	NA	-0.476682	NA	-0.343606	NA	0.0768905	0.971338	0.00840091	0.995406
Danio_rerio_tRNA-Glu-UUC-18	10.0395	0.913625	NA	0.788981	NA	0.846404	NA	0.632933	NA	-0.644146	0.771988
Danio_rerio_tRNA-Glu-UUC-19	6.37689	0.473898	NA	1.11367	NA	0.868074	NA	0.225393	NA	0.734041	NA
Danio_rerio_tRNA-Glu-UUC-25	2.40672	-0.975664	NA	0.170196	NA	-1.77058	NA	-0.42718	NA	-1.55769	NA
Danio_rerio_tRNA-Glu-UUC-28	17.7231	-0.286686	NA	0.18608	NA	-0.163587	NA	-0.139482	0.936761	-0.183069	0.903745
Danio_rerio_tRNA-Glu-UUC-31	2.33118	-0.965041	NA	-0.352192	NA	-2.752	NA	-0.467629	NA	-4.59531	NA
Danio_rerio_tRNA-Glu-UUC-32	5.29167	1.39059	NA	1.03301	NA	1.09335	NA	0.412961	NA	0.23583	NA
Danio_rerio_tRNA-Glu-UUC-35	6.04312	0.491234	NA	0.655233	NA	-0.174616	NA	0.185685	NA	-0.919462	NA
Danio_rerio_tRNA-Glu-UUC-36	7.10324	0.509416	NA	0.11516	NA	0.547661	NA	-0.390601	NA	-0.632158	NA
Danio_rerio_tRNA-Glu-UUC-40	2.92775	-1.82717	NA	-0.90964	NA	-0.631422	NA	-1.57968	NA	-0.901214	NA
Danio_rerio_tRNA-Glu-UUC-42	11.5405	-1.21465	NA	-0.633498	NA	-0.616057	NA	-1.46585	NA	-1.06963	0.494448
Danio_rerio_tRNA-Glu-UUC-43	6.79148	1.15364	NA	0.141788	NA	0.39725	NA	0.781974	NA	0.118042	NA
Danio_rerio_tRNA-Glu-UUC-44	1.40302	0.702311	NA	2.34147	NA	1.65541	NA	2.72974	NA	2.5982	NA
Danio_rerio_tRNA-Glu-UUC-45	2.21038	-1.33579	NA	-3.41437	NA	-3.72581	NA	-2.92794	NA	-5.47924	NA
Danio_rerio_tRNA-Glu-UUC-46	0.323823	-0.816104	NA	-0.558578	NA	-2.07542	NA	-1.83667	NA	-2.43196	NA
Danio_rerio_tRNA-Glu-UUC-47	19.2294	-0.245338	NA	-0.882807	0.85391	0.0537741	0.989119	0.137003	0.937148	0.652373	0.574828
Danio_rerio_tRNA-Glu-UUC-48	6.93134	1.1582	NA	0.898456	NA	0.338461	NA	1.24141	NA	1.1828	NA
Danio_rerio_tRNA-Glu-UUC-51	21.4133	-1.09824	NA	-1.5593	0.539751	-1.04677	0.896009	-1.08141	0.389313	-1.02217	0.410759
Danio_rerio_tRNA-Glu-UUC-52	22.8795	-0.155869	NA	-0.0367208	0.994694	-0.0189735	0.990636	0.14309	0.936761	0.364158	0.786926
Danio_rerio_tRNA-Glu-UUC-53	21.449	-0.455535	NA	-0.748662	0.856007	-0.620692	0.940883	-0.239079	0.884533	-0.644104	0.60143
Danio_rerio_tRNA-Glu-UUC-55	2.58377	-0.0319438	NA	0.0463486	NA	-0.26098	NA	-0.206693	NA	-0.617591	NA
Danio_rerio_tRNA-Glu-UUC-7	0.115739	0	NA	0	NA	0.816045	NA	0	NA	0	NA
Danio_rerio_tRNA-Gly-CCC-10	16.3938	-0.484273	NA	-0.641023	NA	-1.0536	NA	-2.67274	0.134052	-3.2267	0.0557061
Danio_rerio_tRNA-Gly-CCC-12	9.65598	1.44964	NA	1.25529	NA	0.667148	NA	2.09865	NA	3.03001	0.0535724
Danio_rerio_tRNA-Gly-CCC-14	2.9906	-1.82453	NA	-1.68259	NA	-1.74159	NA	-2.38023	NA	-3.20959	NA
Danio_rerio_tRNA-Gly-CCC-16	18.1465	-1.25584	NA	-0.973267	NA	-1.48038	NA	-1.49799	0.322041	-2.37483	0.06
Danio_rerio_tRNA-Gly-CCC-17	1.73479	-2.50744	NA	-2.43046	NA	-0.46053	NA	-1.16994	NA	-1.34734	NA
Danio_rerio_tRNA-Gly-CCC-21	0.571921	-0.767978	NA	0.286439	NA	-0.537969	NA	-0.895724	NA	-2.44693	NA
Danio_rerio_tRNA-Gly-CCC-23	0.251857	-0.498771	NA	1.82809	NA	0	NA	0	NA	0	NA
Danio_rerio_tRNA-Gly-CCC-24	2.52164	0.0410444	NA	-0.385194	NA	-1.70528	NA	-3.11226	NA	-2.30324	NA
Danio_rerio_tRNA-Gly-CCC-25	3.84831	-0.896651	NA	-0.68275	NA	-0.213039	NA	-1.4546	NA	-2.17107	NA
Danio_rerio_tRNA-Gly-CCC-28	0.577746	0	NA	2.49639	NA	0	NA	0.35362	NA	1.1174	NA
Danio_rerio_tRNA-Gly-CCC-29	1.84034	0.0397489	NA	0.371482	NA	0.449679	NA	-4.47929	NA	-1.04149	NA
Danio_rerio_tRNA-Gly-CCC-32	0.407923	0.108092	NA	1.82599	NA	0.599975	NA	-0.554209	NA	0	NA
Danio_rerio_tRNA-Gly-CCC-34	1.81747	1.64067	NA	1.46533	NA	0.307839	NA	1.38429	NA	-0.132572	NA
Danio_rerio_tRNA-Gly-CCC-35	0.368615	-1.78731	NA	-1.92493	NA	0.561268	NA	-3.32418	NA	-2.43197	NA
Danio_rerio_tRNA-Gly-CCC-37	2.13325	-0.846913	NA	0.424317	NA	-2.06024	NA	-1.365	NA	0.187957	NA
Danio_rerio_tRNA-Gly-CCC-38	2.5114	-0.0375002	NA	-0.764894	NA	-0.904113	NA	-0.104243	NA	-1.25991	NA
Danio_rerio_tRNA-Gly-CCC-39	1.16673	0.737757	NA	0.311259	NA	0.769583	NA	0.435975	NA	-0.151796	NA
Danio_rerio_tRNA-Gly-CCC-40	2.22774	0.0159216	NA	1.55644	NA	0.848522	NA	-0.422696	NA	-0.945455	NA
Danio_rerio_tRNA-Gly-CCC-41	0.626388	0.861981	NA	1.81671	NA	0.733631	NA	0.407512	NA	0.256515	NA
Danio_rerio_tRNA-Gly-CCC-43	0.611975	2.29161	NA	0	NA	1.66802	NA	0	NA	0.44821	NA
Danio_rerio_tRNA-Gly-CCC-44	16.1258	0.4625	NA	0.657352	NA	0.292389	NA	-0.0612629	0.977455	-0.829534	0.574828
Danio_rerio_tRNA-Gly-CCC-45	0.258792	0.575263	NA	0	NA	0	NA	0.408053	NA	0.241512	NA
Danio_rerio_tRNA-Gly-CCC-46	18.4737	1.46341	NA	1.13305	0.85391	0.766426	0.974758	0.031064	0.990332	-0.130936	0.95712
Danio_rerio_tRNA-Gly-CCC-48	5.39843	-0.048794	NA	-0.636642	NA	-1.0024	NA	-1.60303	NA	-1.89413	NA
Danio_rerio_tRNA-Gly-CCC-49	0.811572	2.51323	NA	1.82365	NA	0	NA	1.78403	NA	0	NA
Danio_rerio_tRNA-Gly-CCC-51	3.14215	0.472917	NA	1.53793	NA	0.268643	NA	0.195822	NA	0.88503	NA
Danio_rerio_tRNA-Gly-CCC-52	3.12751	0.634516	NA	1.01207	NA	-0.649963	NA	-0.920298	NA	-0.311542	NA
Danio_rerio_tRNA-Gly-CCC-8	9.8207	1.297	NA	1.03001	NA	0.970228	NA	1.55518	NA	0.749972	0.752085
Danio_rerio_tRNA-Gly-CCC-9	9.22046	-1.44078	NA	-1.16491	NA	-0.967975	NA	-1.51147	NA	-1.60014	0.205569
Danio_rerio_tRNA-Gly-GCC-100	3.83134	-1.05934	NA	-1.20082	NA	-2.20724	NA	-1.49513	NA	-3.10766	NA
Danio_rerio_tRNA-Gly-GCC-102	0.115739	0	NA	0	NA	0.816045	NA	0	NA	0	NA
Danio_rerio_tRNA-Gly-GCC-103	0.205181	-0.49877	NA	0.729944	NA	0	NA	0.461919	NA	0	NA
Danio_rerio_tRNA-Gly-GCC-107	4.25145	-0.515752	NA	-0.81402	NA	-1.19278	NA	-0.781337	NA	-0.679966	NA
Danio_rerio_tRNA-Gly-GCC-108	0.0439254	0	NA	0	NA	0	NA	-0.54815	NA	0	NA
Danio_rerio_tRNA-Gly-GCC-109	2.91744	-0.256128	NA	-1.43508	NA	-2.29286	NA	-1.64741	NA	-1.95262	NA
Danio_rerio_tRNA-Gly-GCC-11	3.71014	0.462244	NA	-0.0349174	NA	0.240349	NA	-0.571112	NA	0.730601	NA
Danio_rerio_tRNA-Gly-GCC-110	21.4879	0.803902	NA	0.860666	0.85391	0.425117	0.986119	0.615916	0.67218	1.91839	0.0329252
Danio_rerio_tRNA-Gly-GCC-112	0.318302	-1.85756	NA	-2.58687	NA	-2.73735	NA	-3.9861	NA	-3.09389	NA
Danio_rerio_tRNA-Gly-GCC-113	0	NA	NA	NA	NA	NA	NA	NA	NA	NA	NA
Danio_rerio_tRNA-Gly-GCC-115	11.1453	1.92517	NA	1.47434	NA	1.77379	NA	1.19358	NA	2.12599	0.12662
Danio_rerio_tRNA-Gly-GCC-116	15.2715	1.30773	NA	1.05544	NA	1.30255	NA	3.44886	0.0146556	3.73334	0.00390385
Danio_rerio_tRNA-Gly-GCC-120	0.324525	-0.279636	NA	-1.92491	NA	-2.07543	NA	-0.936112	NA	-2.43197	NA
Danio_rerio_tRNA-Gly-GCC-121	0.0404582	0	NA	0	NA	0	NA	-0.610478	NA	0	NA
Danio_rerio_tRNA-Gly-GCC-122	0.14276	0.0928973	NA	0.729923	NA	0	NA	0	NA	0	NA
Danio_rerio_tRNA-Gly-GCC-123	0.0843836	0	NA	0	NA	0	NA	0.408053	NA	0	NA
Danio_rerio_tRNA-Gly-GCC-124	8.84606	-0.0178643	NA	-1.45002	NA	-0.904609	NA	0.0681152	NA	1.08726	0.524056
Danio_rerio_tRNA-Gly-GCC-125	0.253157	-0.498771	NA	1.55588	NA	0	NA	-0.548127	NA	0	NA
Danio_rerio_tRNA-Gly-GCC-126	0.953727	0.386146	NA	0.49484	NA	-0.594921	NA	-0.873338	NA	0.414744	NA
Danio_rerio_tRNA-Gly-GCC-127	3.35101	0.115516	NA	0.225432	NA	0.0374037	NA	-0.593038	NA	0.798757	NA
Danio_rerio_tRNA-Gly-GCC-129	12.2078	0.386755	NA	0.0506188	NA	0.282161	NA	1.2005	0.545308	2.13236	0.141846
Danio_rerio_tRNA-Gly-GCC-13	2.40635	3.06216	NA	0.932594	NA	3.05441	NA	3.15769	NA	3.40309	NA
Danio_rerio_tRNA-Gly-GCC-130	0.0919012	0	NA	0.729904	NA	0	NA	0	NA	0	NA
Danio_rerio_tRNA-Gly-GCC-131	19.3173	-0.225683	NA	-0.302254	0.970819	-0.244559	0.989119	-0.223487	0.905767	-0.125982	0.945577
Danio_rerio_tRNA-Gly-GCC-132	7.08369	0.629265	NA	0.596949	NA	0.592673	NA	1.65571	NA	2.15557	NA
Danio_rerio_tRNA-Gly-GCC-133	15.2826	-0.651943	NA	-0.444965	NA	-0.855384	NA	-1.71041	0.0998052	-0.980465	0.421919
Danio_rerio_tRNA-Gly-GCC-134	0.275694	-0.49877	NA	1.0192	NA	0.816064	NA	0	NA	0	NA
Danio_rerio_tRNA-Gly-GCC-135	0.159467	-0.498768	NA	0	NA	0	NA	-0.54815	NA	0.455936	NA
Danio_rerio_tRNA-Gly-GCC-136	0	NA	NA	NA	NA	NA	NA	NA	NA	NA	NA
Danio_rerio_tRNA-Gly-GCC-137	17.8388	0.593429	NA	0.930152	NA	-0.0701759	NA	-0.186938	0.921783	0.0668178	0.966912
Danio_rerio_tRNA-Gly-GCC-138	12.1031	0.470906	NA	0.339403	NA	-0.127176	NA	0.120782	0.9602	0.503777	0.770069
Danio_rerio_tRNA-Gly-GCC-139	1.66694	-0.559935	NA	-2.50637	NA	-0.67923	NA	-5.30245	NA	-1.85515	NA
Danio_rerio_tRNA-Gly-GCC-14	6.39804	-1.68273	NA	-1.16398	NA	-1.02282	NA	-0.175296	NA	0.928488	NA
Danio_rerio_tRNA-Gly-GCC-140	3.24231	0.628055	NA	0.0547276	NA	0.744631	NA	-1.20821	NA	0.136508	NA
Danio_rerio_tRNA-Gly-GCC-143	0.115739	0	NA	0	NA	0.816045	NA	0	NA	0	NA
Danio_rerio_tRNA-Gly-GCC-146	0.243484	-3.02049	NA	-1.92494	NA	-2.07543	NA	-0.240264	NA	-2.43197	NA
Danio_rerio_tRNA-Gly-GCC-148	18.6586	0.717334	NA	0.73863	0.857914	-0.500625	0.986119	0.181458	0.936761	-0.0157041	0.991768
Danio_rerio_tRNA-Gly-GCC-149	0	NA	NA	NA	NA	NA	NA	NA	NA	NA	NA
Danio_rerio_tRNA-Gly-GCC-151	6.96527	-0.476897	NA	-0.154745	NA	1.07197	NA	1.58526	NA	2.78205	NA
Danio_rerio_tRNA-Gly-GCC-152	6.40396	-1.15082	NA	-0.775126	NA	0.0277373	NA	-1.00353	NA	-0.78842	NA
Danio_rerio_tRNA-Gly-GCC-16	11.5136	3.09232	NA	2.23484	NA	2.74084	NA	3.07108	NA	1.9171	0.597802
Danio_rerio_tRNA-Gly-GCC-18	4.05118	1.30098	NA	0.993795	NA	0.233074	NA	2.69358	NA	3.64971	NA
Danio_rerio_tRNA-Gly-GCC-19	10.7991	0.964364	NA	0.7161	NA	1.02858	NA	0.89534	NA	0.541424	0.785946
Danio_rerio_tRNA-Gly-GCC-20	13.2839	0.396379	NA	0.721172	NA	1.28035	NA	0.478324	0.808627	0.880718	0.55422
Danio_rerio_tRNA-Gly-GCC-22	1.68471	0.902164	NA	-0.47543	NA	1.61857	NA	-0.331083	NA	1.80226	NA
Danio_rerio_tRNA-Gly-GCC-23	2.05211	0.527451	NA	1.41957	NA	-0.524691	NA	-0.440241	NA	-0.324715	NA
Danio_rerio_tRNA-Gly-GCC-25	2.11857	-2.1714	NA	-1.65597	NA	-0.860425	NA	0.783971	NA	1.29814	NA
Danio_rerio_tRNA-Gly-GCC-28	1.409	2.5131	NA	2.4599	NA	2.73682	NA	1.00541	NA	0.347544	NA
Danio_rerio_tRNA-Gly-GCC-29	21.7427	0.105585	NA	-0.0162678	0.994694	-0.663353	0.940883	0.241909	0.89231	0.6669	0.590819
Danio_rerio_tRNA-Gly-GCC-31	0.656725	-0.478965	NA	-2.48481	NA	-2.63531	NA	-0.440383	NA	-1.60165	NA
Danio_rerio_tRNA-Gly-GCC-32	8.84292	0.66386	NA	0.132715	NA	-0.971444	NA	-0.237812	NA	-1.81257	0.353116
Danio_rerio_tRNA-Gly-GCC-37	0.106471	0.575264	NA	0	NA	0	NA	0	NA	0	NA
Danio_rerio_tRNA-Gly-GCC-38	0.937032	-1.28372	NA	-3.12065	NA	-1.86893	NA	-2.03848	NA	-0.64366	NA
Danio_rerio_tRNA-Gly-GCC-42	16.6957	0.365933	NA	0.113285	NA	-0.0911971	NA	-0.56231	0.740369	-0.885397	0.541038
Danio_rerio_tRNA-Gly-GCC-43	1.39612	0.29347	NA	1.00619	NA	-0.632316	NA	0.369686	NA	1.32526	NA
Danio_rerio_tRNA-Gly-GCC-45	9.20358	0.751845	NA	0.220721	NA	-0.0259179	NA	0.890355	NA	1.2624	0.403027
Danio_rerio_tRNA-Gly-GCC-47	0.204042	-0.49877	NA	0.729932	NA	0.596844	NA	0	NA	0	NA
Danio_rerio_tRNA-Gly-GCC-49	2.14423	-0.108583	NA	-0.569196	NA	-0.260193	NA	-1.4941	NA	-0.61676	NA
Danio_rerio_tRNA-Gly-GCC-52	8.61122	-0.855238	NA	-1.57518	NA	-1.24928	NA	-1.17726	NA	-0.662582	0.725213
Danio_rerio_tRNA-Gly-GCC-53	0.0254294	-0.498768	NA	0	NA	0	NA	0	NA	0	NA
Danio_rerio_tRNA-Gly-GCC-55	1.10983	-0.395687	NA	-0.651833	NA	-1.84141	NA	-1.45613	NA	-3.60505	NA
Danio_rerio_tRNA-Gly-GCC-56	0	NA	NA	NA	NA	NA	NA	NA	NA	NA	NA
Danio_rerio_tRNA-Gly-GCC-57	1.74735	1.02875	NA	1.00228	NA	1.9078	NA	-0.336342	NA	0.830963	NA
Danio_rerio_tRNA-Gly-GCC-59	8.41396	2.66113	NA	3.33597	NA	1.25262	NA	3.09454	NA	4.57234	0.0198749
Danio_rerio_tRNA-Gly-GCC-60	8.2326	0.44905	NA	0.811612	NA	0.0632756	NA	-0.944669	NA	-0.750776	0.69227
Danio_rerio_tRNA-Gly-GCC-62	0	NA	NA	NA	NA	NA	NA	NA	NA	NA	NA
Danio_rerio_tRNA-Gly-GCC-65	4.15524	-1.00816	NA	-0.870378	NA	0.187524	NA	-1.3387	NA	-0.373063	NA
Danio_rerio_tRNA-Gly-GCC-67	5.62366	0.172271	NA	-0.306221	NA	-0.732239	NA	-0.397813	NA	0.821616	NA
Danio_rerio_tRNA-Gly-GCC-68	17.2182	0.848725	NA	0.921011	NA	0.963048	NA	0.64401	0.697772	1.68233	0.123044
Danio_rerio_tRNA-Gly-GCC-69	4.8096	0.0774035	NA	-0.96721	NA	-0.548994	NA	0.916648	NA	2.23626	NA
Danio_rerio_tRNA-Gly-GCC-70	0.193183	0.575263	NA	0	NA	0.596849	NA	0	NA	0	NA
Danio_rerio_tRNA-Gly-GCC-71	9.28218	-0.761651	NA	-1.42817	NA	-0.960018	NA	-0.937236	NA	0.157458	0.949976
Danio_rerio_tRNA-Gly-GCC-72	5.88916	0.0834271	NA	-1.17352	NA	-0.103678	NA	0.0761736	NA	1.65398	NA
Danio_rerio_tRNA-Gly-GCC-73	0.660796	-0.488727	NA	1.82063	NA	0	NA	2.42184	NA	0.251698	NA
Danio_rerio_tRNA-Gly-GCC-74	7.5883	-0.654763	NA	0.0251516	NA	-1.30463	NA	-0.767546	NA	-0.417425	NA
Danio_rerio_tRNA-Gly-GCC-76	3.8575	0.788617	NA	0.480463	NA	0.171283	NA	-0.228251	NA	0.0841384	NA
Danio_rerio_tRNA-Gly-GCC-77	1.2783	0.372515	NA	1.48568	NA	0.20951	NA	-0.3265	NA	0.422179	NA
Danio_rerio_tRNA-Gly-GCC-79	21.1019	-0.387945	NA	-0.469841	0.940922	-0.655029	0.986119	-0.43187	0.838818	0.518165	0.765265
Danio_rerio_tRNA-Gly-GCC-80	13.8171	0.680498	NA	-0.291823	NA	0.184876	NA	0.0986766	0.963935	0.367848	0.810706
Danio_rerio_tRNA-Gly-GCC-81	1.08023	0.579498	NA	0.660245	NA	-2.46069	NA	-2.24599	NA	-0.511004	NA
Danio_rerio_tRNA-Gly-GCC-83	7.37184	0.00755781	NA	0.181534	NA	-0.154665	NA	-0.618406	NA	-2.30533	NA
Danio_rerio_tRNA-Gly-GCC-84	0.0867118	0	NA	0	NA	0.596849	NA	0	NA	0	NA
Danio_rerio_tRNA-Gly-GCC-86	11.8308	0.566426	NA	0.885318	NA	-0.261137	NA	0.0462344	0.982233	-0.526761	0.762193
Danio_rerio_tRNA-Gly-GCC-87	0	NA	NA	NA	NA	NA	NA	NA	NA	NA	NA
Danio_rerio_tRNA-Gly-GCC-88	0.853436	1.2904	NA	-0.567963	NA	-2.10557	NA	0.0890911	NA	-0.948885	NA
Danio_rerio_tRNA-Gly-GCC-89	0.742721	-0.819303	NA	-0.802296	NA	-1.1165	NA	-1.31848	NA	-1.47207	NA
Danio_rerio_tRNA-Gly-GCC-9	23.3276	-0.897511	NA	-2.62398	0.610618	-2.00673	0.904661	-3.97963	0.057666	-2.57396	0.255335
Danio_rerio_tRNA-Gly-GCC-92	0.112141	-0.498768	NA	0	NA	0.596849	NA	0	NA	0	NA
Danio_rerio_tRNA-Gly-GCC-93	0	NA	NA	NA	NA	NA	NA	NA	NA	NA	NA
Danio_rerio_tRNA-Gly-GCC-95	14.9155	0.750003	NA	0.741749	NA	0.0911265	NA	1.3244	0.294253	1.87659	0.0702281
Danio_rerio_tRNA-Gly-GCC-97	13.296	1.17965	NA	0.613785	NA	0.102992	NA	1.08033	0.51365	0.478552	0.796394
Danio_rerio_tRNA-Gly-GCC-98	1.40171	-0.918003	NA	1.50797	NA	-1.38412	NA	-2.66837	NA	-1.74173	NA
Danio_rerio_tRNA-Gly-GCC-99	0.588323	1.88673	NA	0	NA	0.764586	NA	0.359567	NA	1.30801	NA
Danio_rerio_tRNA-Gly-UCC-6	3.76414	-0.973875	NA	-0.412591	NA	-3.05403	NA	-0.94073	NA	0.654643	NA
Danio_rerio_tRNA-His-GUG-14	0	NA	NA	NA	NA	NA	NA	NA	NA	NA	NA
Danio_rerio_tRNA-His-GUG-32	3.45148	0.292258	NA	0.314518	NA	-1.26077	NA	-0.675754	NA	-0.171688	NA
Danio_rerio_tRNA-His-GUG-39	21.3609	0.0912829	NA	0.0959132	0.994694	-0.343952	0.986119	-0.319449	0.843547	0.272282	0.84926
Danio_rerio_tRNA-His-GUG-44	5.61915	0.567992	NA	0.834569	NA	0.797082	NA	0.768901	NA	0.6189	NA
Danio_rerio_tRNA-His-GUG-45	3.99109	1.13511	NA	1.4118	NA	1.21132	NA	1.10264	NA	0.55448	NA
Danio_rerio_tRNA-His-GUG-53	13.3771	1.22593	NA	1.70698	NA	1.41493	NA	0.37645	0.905767	1.018	0.655947
Danio_rerio_tRNA-His-GUG-55	21.9059	0.149147	NA	-0.151399	0.994569	-0.861312	0.926798	-0.202965	0.936761	-0.596502	0.739965
Danio_rerio_tRNA-Ile-AAU-13	3.8822	-0.788856	NA	-1.17196	NA	-0.712454	NA	-0.596058	NA	-0.460473	NA
Danio_rerio_tRNA-Ile-AAU-14	4.1897	-0.93888	NA	-0.556731	NA	-0.811694	NA	-0.713744	NA	-0.815208	NA
Danio_rerio_tRNA-Ile-AAU-18	1.69203	-0.251584	NA	1.38438	NA	0.862254	NA	-0.360265	NA	2.00459	NA
Danio_rerio_tRNA-Ile-AAU-20	3.41249	0.393755	NA	-0.742046	NA	-1.5059	NA	0.486799	NA	0.606874	NA
Danio_rerio_tRNA-Ile-AAU-21	1.6331	2.59188	NA	2.34232	NA	3.01185	NA	0.980923	NA	1.92473	NA
Danio_rerio_tRNA-Ile-AAU-24	0.254901	0.472431	NA	0.729943	NA	0.596843	NA	0	NA	0	NA
Danio_rerio_tRNA-Ile-AAU-29	18.4934	0.504213	NA	0.414876	0.940922	0.649353	0.948973	0.859447	0.530987	1.14122	0.320617
Danio_rerio_tRNA-Ile-AAU-32	3.50026	1.39226	NA	-0.405541	NA	0.962838	NA	1.38162	NA	1.66471	NA
Danio_rerio_tRNA-Ile-AAU-33	11.845	0.531747	NA	0.628852	NA	1.03334	NA	0.197376	0.958759	1.3948	0.550082
Danio_rerio_tRNA-Ile-AAU-34	7.27851	0.496992	NA	0.00329358	NA	0.488726	NA	1.27022	NA	1.08796	NA
Danio_rerio_tRNA-Ile-AAU-36	9.18283	0.0973669	NA	0.230799	NA	-0.537848	NA	0.310004	NA	-0.42415	0.84926
Danio_rerio_tRNA-Ile-AAU-37	15.661	0.37772	NA	0.432391	NA	-0.038488	NA	0.066578	0.974843	0.346177	0.826891
Danio_rerio_tRNA-Ile-AAU-40	2.06312	0.779243	NA	-0.746946	NA	1.49485	NA	1.44249	NA	0.398455	NA
Danio_rerio_tRNA-Ile-AAU-44	9.68645	-0.835304	NA	-1.11833	NA	-0.503056	NA	-1.28797	NA	-1.68304	0.475702
Danio_rerio_tRNA-Ile-AAU-47	15.9339	-1.69933	NA	-1.22951	NA	-0.623702	NA	-0.766863	0.530987	-0.563686	0.655947
Danio_rerio_tRNA-Ile-AAU-49	2.09168	3.40892	NA	3.25616	NA	0	NA	1.72095	NA	3.09185	NA
Danio_rerio_tRNA-Ile-AAU-55	0.380327	-0.496151	NA	1.56703	NA	0.59952	NA	0.407964	NA	0	NA
Danio_rerio_tRNA-Ile-AAU-59	1.05176	0.1457	NA	-0.448763	NA	0.454674	NA	0.0579967	NA	0.515098	NA
Danio_rerio_tRNA-Ile-AAU-61	8.07342	0.558009	NA	0.801287	NA	0.926023	NA	0.739583	NA	0.530743	0.84926
Danio_rerio_tRNA-Ile-AAU-63	0.860127	0.846911	NA	3.19939	NA	0	NA	0.358666	NA	0.410893	NA
Danio_rerio_tRNA-Ile-AAU-65	3.58691	-0.0110155	NA	1.30187	NA	0.67461	NA	-0.211947	NA	-1.00403	NA
Danio_rerio_tRNA-Ile-AAU-66	6.52611	-0.000622081	NA	-0.0892881	NA	0.302849	NA	-0.753458	NA	-0.389629	NA
Danio_rerio_tRNA-Ile-AAU-72	0.669569	0.581189	NA	0.747266	NA	0.610802	NA	2.01035	NA	1.30562	NA
Danio_rerio_tRNA-Ile-AAU-73	1.2858	2.18871	NA	2.46515	NA	1.659	NA	2.57209	NA	0.355104	NA
Danio_rerio_tRNA-Ile-AAU-74	7.74033	-0.181258	NA	0.202541	NA	-0.0243829	NA	-0.472256	NA	-0.574366	NA
Danio_rerio_tRNA-Ile-AAU-75	0.635068	1.4919	NA	0.746261	NA	0.60999	NA	1.69854	NA	0.254419	NA
Danio_rerio_tRNA-Ile-AAU-76	0.168189	0.472431	NA	0.729927	NA	0	NA	0	NA	0	NA
Danio_rerio_tRNA-Ile-AAU-79	2.54381	-1.25897	NA	-0.572524	NA	1.43401	NA	-1.18199	NA	-2.64388	NA
Danio_rerio_tRNA-Ile-AAU-82	17.0545	-0.0143389	NA	0.791263	NA	0.294567	NA	0.379142	0.828222	1.03171	0.379112
Danio_rerio_tRNA-Ile-UAU-23	2.76185	2.59662	NA	4.63194	NA	1.74871	NA	1.75322	NA	2.36584	NA
Danio_rerio_tRNA-Ile-UAU-28	0	NA	NA	NA	NA	NA	NA	NA	NA	NA	NA
Danio_rerio_tRNA-Ile-UAU-31	3.81155	-1.04846	NA	-1.19479	NA	-1.29687	NA	-1.12781	NA	0.0933908	NA
Danio_rerio_tRNA-Ile-UAU-6	11.8375	-0.104388	NA	-0.0143252	NA	-0.89093	NA	-0.227137	0.921783	0.123254	0.951044
Danio_rerio_tRNA-Ile-UAU-9	15.0371	-0.133449	NA	0.150187	NA	-0.890589	NA	-0.383324	0.828222	-0.613023	0.679432
Danio_rerio_tRNA-Leu-AAG-10	18.5884	-0.418549	NA	-0.0815287	0.994694	-0.251964	0.989119	0.666031	0.651588	-0.687744	0.645098
Danio_rerio_tRNA-Leu-AAG-100	0	NA	NA	NA	NA	NA	NA	NA	NA	NA	NA
Danio_rerio_tRNA-Leu-AAG-102	20.888	-0.201218	NA	0.579754	0.869207	0.112984	0.989119	0.728185	0.617682	0.446611	0.772799
Danio_rerio_tRNA-Leu-AAG-103	1.63709	1.72038	NA	0.881858	NA	2.88519	NA	3.27442	NA	1.93726	NA
Danio_rerio_tRNA-Leu-AAG-105	0.0679378	0	NA	0	NA	0	NA	0	NA	0.241512	NA
Danio_rerio_tRNA-Leu-AAG-106	0.156067	-0.498768	NA	0	NA	0.596862	NA	-0.548183	NA	0	NA
Danio_rerio_tRNA-Leu-AAG-107	0	NA	NA	NA	NA	NA	NA	NA	NA	NA	NA
Danio_rerio_tRNA-Leu-AAG-11	0	NA	NA	NA	NA	NA	NA	NA	NA	NA	NA
Danio_rerio_tRNA-Leu-AAG-111	0.34836	-3.68241	NA	-2.58686	NA	-2.73735	NA	-1.59803	NA	-3.09389	NA
Danio_rerio_tRNA-Leu-AAG-112	0	NA	NA	NA	NA	NA	NA	NA	NA	NA	NA
Danio_rerio_tRNA-Leu-AAG-114	2.75396	3.18797	NA	2.46261	NA	2.95344	NA	4.22463	NA	1.42048	NA
Danio_rerio_tRNA-Leu-AAG-115	9.34614	1.63679	NA	1.90888	NA	1.276	NA	1.97929	NA	0.0869871	0.981337
Danio_rerio_tRNA-Leu-AAG-13	6.35511	-0.123883	NA	0.674553	NA	0.0647615	NA	1.57975	NA	0.456269	NA
Danio_rerio_tRNA-Leu-AAG-19	0.459193	0.948393	NA	0	NA	1.66559	NA	0.975493	NA	0	NA
Danio_rerio_tRNA-Leu-AAG-2	10.5531	0.257698	NA	0.974634	NA	1.29951	NA	2.54089	NA	2.25876	0.278174
Danio_rerio_tRNA-Leu-AAG-20	0.481955	0	NA	0.98681	NA	0.600545	NA	0.974882	NA	1.12415	NA
Danio_rerio_tRNA-Leu-AAG-21	6.05992	-1.07463	NA	-0.511148	NA	-0.210066	NA	1.38077	NA	0.481604	NA
Danio_rerio_tRNA-Leu-AAG-23	7.13301	0.297217	NA	0.456942	NA	1.04611	NA	0.81926	NA	1.0392	NA
Danio_rerio_tRNA-Leu-AAG-24	6.87011	0.081794	NA	1.09477	NA	1.61851	NA	1.20729	NA	0.533424	NA
Danio_rerio_tRNA-Leu-AAG-25	0.183677	0	NA	0	NA	0.816044	NA	0	NA	0.241512	NA
Danio_rerio_tRNA-Leu-AAG-26	0	NA	NA	NA	NA	NA	NA	NA	NA	NA	NA
Danio_rerio_tRNA-Leu-AAG-27	7.83562	-0.0195169	NA	0.382738	NA	0.642336	NA	0.811516	NA	0.255959	0.945577
Danio_rerio_tRNA-Leu-AAG-30	0.0947841	0.092902	NA	0	NA	0	NA	-0.548151	NA	0	NA
Danio_rerio_tRNA-Leu-AAG-31	0.486725	0.558432	NA	0	NA	0	NA	2.19056	NA	0.451917	NA
Danio_rerio_tRNA-Leu-AAG-32	1.32413	1.16817	NA	0.869292	NA	3.07884	NA	2.00828	NA	1.8439	NA
Danio_rerio_tRNA-Leu-AAG-35	0.0404582	0	NA	0	NA	0	NA	-0.610478	NA	0	NA
Danio_rerio_tRNA-Leu-AAG-36	0.0254294	-0.498768	NA	0	NA	0	NA	0	NA	0	NA
Danio_rerio_tRNA-Leu-AAG-37	1.45601	0.650356	NA	2.4629	NA	2.50467	NA	2.57212	NA	2.22968	NA
Danio_rerio_tRNA-Leu-AAG-40	0.0254294	-0.498768	NA	0	NA	0	NA	0	NA	0	NA
Danio_rerio_tRNA-Leu-AAG-42	13.3888	1.40934	NA	1.35202	NA	1.07632	NA	1.8287	0.196926	1.63878	0.249464
Danio_rerio_tRNA-Leu-AAG-44	1.42641	-1.31251	NA	-2.72105	NA	0.578193	NA	0.777978	NA	-0.335246	NA
Danio_rerio_tRNA-Leu-AAG-46	0.0254294	-0.498768	NA	0	NA	0	NA	0	NA	0	NA
Danio_rerio_tRNA-Leu-AAG-47	0.833716	2.50889	NA	0	NA	0.753947	NA	1.4336	NA	1.45983	NA
Danio_rerio_tRNA-Leu-AAG-48	9.24889	0.362127	NA	-0.242213	NA	0.845067	NA	0.522373	NA	0.361935	0.880989
Danio_rerio_tRNA-Leu-AAG-5	0.35959	-0.496548	NA	0	NA	0.800439	NA	1.01121	NA	0.440662	NA
Danio_rerio_tRNA-Leu-AAG-50	0.0901124	0	NA	0	NA	0	NA	0	NA	0.455937	NA
Danio_rerio_tRNA-Leu-AAG-51	2.26676	2.70686	NA	3.18229	NA	2.73491	NA	2.81514	NA	2.59761	NA
Danio_rerio_tRNA-Leu-AAG-52	0.0439254	0	NA	0	NA	0	NA	-0.54815	NA	0	NA
Danio_rerio_tRNA-Leu-AAG-53	3.99492	-0.0685807	NA	-1.82441	NA	-1.98073	NA	2.14556	NA	1.38358	NA
Danio_rerio_tRNA-Leu-AAG-55	0.62279	1.21187	NA	1.81579	NA	0.613241	NA	0.407469	NA	0.257613	NA
Danio_rerio_tRNA-Leu-AAG-57	1.12993	-0.271087	NA	-0.796447	NA	-0.97511	NA	-0.771867	NA	0.676718	NA
Danio_rerio_tRNA-Leu-AAG-58	12.1921	2.01444	NA	2.70711	NA	3.00789	NA	2.89552	0.100002	3.45287	0.0287654
Danio_rerio_tRNA-Leu-AAG-60	1.70072	-2.45708	NA	-4.55446	NA	-3.2211	NA	-2.91366	NA	-1.98891	NA
Danio_rerio_tRNA-Leu-AAG-61	7.29631	0.169846	NA	-0.57186	NA	-0.22404	NA	2.07454	NA	0.463794	NA
Danio_rerio_tRNA-Leu-AAG-62	14.0856	-0.0327091	NA	-0.0374248	NA	0.304832	NA	0.380327	0.814871	-0.433881	0.773145
Danio_rerio_tRNA-Leu-AAG-63	0.399623	0	NA	2.06276	NA	0	NA	-0.610489	NA	0.455967	NA
Danio_rerio_tRNA-Leu-AAG-65	0.0254294	-0.498768	NA	0	NA	0	NA	0	NA	0	NA
Danio_rerio_tRNA-Leu-AAG-66	0.325417	-0.49877	NA	0.729964	NA	0.596844	NA	0.935899	NA	0	NA
Danio_rerio_tRNA-Leu-AAG-67	0.581316	-0.491076	NA	2.03482	NA	1.66517	NA	0.407783	NA	0	NA
Danio_rerio_tRNA-Leu-AAG-68	0.312438	-0.49699	NA	0.732224	NA	0.598662	NA	-0.609897	NA	0.243292	NA
Danio_rerio_tRNA-Leu-AAG-69	2.29347	1.50177	NA	0.909173	NA	0.74379	NA	1.66779	NA	0.628555	NA
Danio_rerio_tRNA-Leu-AAG-7	0.0901124	0	NA	0	NA	0	NA	0	NA	0.455937	NA
Danio_rerio_tRNA-Leu-AAG-71	2.77638	-0.749741	NA	-0.241222	NA	-1.07205	NA	-0.568631	NA	0.0223933	NA
Danio_rerio_tRNA-Leu-AAG-72	0	NA	NA	NA	NA	NA	NA	NA	NA	NA	NA
Danio_rerio_tRNA-Leu-AAG-73	0	NA	NA	NA	NA	NA	NA	NA	NA	NA	NA
Danio_rerio_tRNA-Leu-AAG-74	0	NA	NA	NA	NA	NA	NA	NA	NA	NA	NA
Danio_rerio_tRNA-Leu-AAG-76	2.021	-1.55377	NA	-0.347265	NA	-1.27095	NA	-0.559295	NA	-0.331856	NA
Danio_rerio_tRNA-Leu-AAG-78	1.50376	0.192149	NA	2.19925	NA	1.78923	NA	2.58369	NA	3.14152	NA
Danio_rerio_tRNA-Leu-AAG-79	0.130637	0	NA	0	NA	0.596862	NA	-0.548183	NA	0	NA
Danio_rerio_tRNA-Leu-AAG-8	6.44657	4.50147	NA	4.34972	NA	4.84363	NA	4.20638	NA	3.49562	NA
Danio_rerio_tRNA-Leu-AAG-80	5.34102	3.84495	NA	4.00476	NA	2.26498	NA	5.01053	NA	4.11866	NA
Danio_rerio_tRNA-Leu-AAG-83	0.0254294	-0.498768	NA	0	NA	0	NA	0	NA	0	NA
Danio_rerio_tRNA-Leu-AAG-84	6.52716	-0.543932	NA	-0.0144733	NA	0.97302	NA	1.26588	NA	-0.20468	NA
Danio_rerio_tRNA-Leu-AAG-86	2.52807	2.62899	NA	3.10016	NA	3.5286	NA	2.72065	NA	2.84437	NA
Danio_rerio_tRNA-Leu-AAG-87	0	NA	NA	NA	NA	NA	NA	NA	NA	NA	NA
Danio_rerio_tRNA-Leu-AAG-89	8.06187	0.793823	NA	1.80134	NA	0.711761	NA	2.47348	NA	1.68488	0.483327
Danio_rerio_tRNA-Leu-AAG-90	2.26114	2.93233	NA	2.6268	NA	2.73011	NA	3.32529	NA	2.23528	NA
Danio_rerio_tRNA-Leu-AAG-92	0.302804	0.092902	NA	0	NA	0	NA	1.35016	NA	0.455936	NA
Danio_rerio_tRNA-Leu-AAG-93	0.0404582	0	NA	0	NA	0	NA	-0.610478	NA	0	NA
Danio_rerio_tRNA-Leu-AAG-94	2.32071	-1.11877	NA	-0.886657	NA	-1.5007	NA	-1.30636	NA	-4.84557	NA
Danio_rerio_tRNA-Leu-AAG-98	2.30482	1.13951	NA	1.80519	NA	1.55505	NA	4.01439	NA	3.49615	NA
Danio_rerio_tRNA-Leu-AAG-99	2.19946	-0.138567	NA	1.94488	NA	0.132523	NA	1.98282	NA	-0.223954	NA
Danio_rerio_tRNA-Leu-CAA-1	20.4724	0.417799	NA	0.652832	0.903591	0.166942	0.989119	0.291979	0.91398	0.740474	0.704867
Danio_rerio_tRNA-Leu-CAA-10	0	NA	NA	NA	NA	NA	NA	NA	NA	NA	NA
Danio_rerio_tRNA-Leu-CAA-11	6.06323	0.339661	NA	0.32629	NA	-1.05347	NA	0.601887	NA	-1.15763	NA
Danio_rerio_tRNA-Leu-CAA-17	0.346399	0.092902	NA	0	NA	0.816044	NA	-0.54815	NA	1.11306	NA
Danio_rerio_tRNA-Leu-CAA-19	16.1813	-0.298457	NA	0.628816	NA	-0.195358	NA	0.546102	0.731228	-0.369183	0.823333
Danio_rerio_tRNA-Leu-CAA-20	0.674941	1.41382	NA	1.82088	NA	0.606909	NA	1.71923	NA	0	NA
Danio_rerio_tRNA-Leu-CAA-22	3.75448	-0.356645	NA	-0.565455	NA	0.120867	NA	-0.131528	NA	-0.133387	NA
Danio_rerio_tRNA-Leu-CAA-23	5.58795	-0.0219838	NA	-0.0530377	NA	-1.25033	NA	-0.0042805	NA	-2.42024	NA
Danio_rerio_tRNA-Leu-CAA-24	1.66063	2.78724	NA	2.82208	NA	3.0646	NA	1.73966	NA	0.258324	NA
Danio_rerio_tRNA-Leu-CAA-27	5.63359	-0.402225	NA	-0.2551	NA	0.265648	NA	-0.1459	NA	-0.567262	NA
Danio_rerio_tRNA-Leu-CAA-28	3.21821	-0.397915	NA	-0.277385	NA	-0.0349488	NA	-0.83959	NA	-1.70806	NA
Danio_rerio_tRNA-Leu-CAA-29	8.35674	0.00685229	NA	0.18077	NA	-0.07015	NA	0.124915	NA	-0.5727	0.784768
Danio_rerio_tRNA-Leu-CAA-31	14.3789	-0.00147791	NA	-0.115165	NA	0.0522082	NA	0.367291	0.843547	-1.0189	0.46425
Danio_rerio_tRNA-Leu-CAA-32	8.12779	-0.477721	NA	-0.00482144	NA	0.424118	NA	-0.223579	NA	-0.510145	0.793166
Danio_rerio_tRNA-Leu-CAA-33	0	NA	NA	NA	NA	NA	NA	NA	NA	NA	NA
Danio_rerio_tRNA-Leu-CAA-35	0	NA	NA	NA	NA	NA	NA	NA	NA	NA	NA
Danio_rerio_tRNA-Leu-CAA-36	0	NA	NA	NA	NA	NA	NA	NA	NA	NA	NA
Danio_rerio_tRNA-Leu-CAA-37	11.4667	0.681701	NA	1.38604	NA	0.375608	NA	1.35919	NA	-0.437708	0.883673
Danio_rerio_tRNA-Leu-CAA-39	6.96455	-0.213903	NA	0.568464	NA	1.08476	NA	0.131768	NA	-0.766274	NA
Danio_rerio_tRNA-Leu-CAA-40	0	NA	NA	NA	NA	NA	NA	NA	NA	NA	NA
Danio_rerio_tRNA-Leu-CAA-41	1.32164	-0.565028	NA	-3.21362	NA	0.00221348	NA	-2.12977	NA	-0.352835	NA
Danio_rerio_tRNA-Leu-CAA-42	10.323	0.39298	NA	0.58251	NA	0.241115	NA	-0.144503	NA	-1.49575	0.428784
Danio_rerio_tRNA-Leu-CAA-43	0.20318	0.092902	NA	0	NA	0	NA	0.408053	NA	0.241511	NA
Danio_rerio_tRNA-Leu-CAA-44	0.0254294	-0.498768	NA	0	NA	0	NA	0	NA	0	NA
Danio_rerio_tRNA-Leu-CAA-46	1.52825	0.424543	NA	0.324633	NA	1.68388	NA	0.0959185	NA	1.20258	NA
Danio_rerio_tRNA-Leu-CAA-50	0	NA	NA	NA	NA	NA	NA	NA	NA	NA	NA
Danio_rerio_tRNA-Leu-CAA-52	2.41626	2.59022	NA	2.80807	NA	3.408	NA	2.84652	NA	2.84475	NA
Danio_rerio_tRNA-Leu-CAA-53	1.07413	0.124531	NA	1.00452	NA	0.320149	NA	0.0714664	NA	-0.996856	NA
Danio_rerio_tRNA-Leu-CAA-55	0	NA	NA	NA	NA	NA	NA	NA	NA	NA	NA
Danio_rerio_tRNA-Leu-CAA-56	0	NA	NA	NA	NA	NA	NA	NA	NA	NA	NA
Danio_rerio_tRNA-Leu-CAA-59	0.904341	2.58249	NA	0	NA	1.81711	NA	1.71934	NA	0.252827	NA
Danio_rerio_tRNA-Leu-CAA-60	0	NA	NA	NA	NA	NA	NA	NA	NA	NA	NA
Danio_rerio_tRNA-Leu-CAA-61	0.0439254	0	NA	0	NA	0	NA	-0.54815	NA	0	NA
Danio_rerio_tRNA-Leu-CAA-62	4.46854	3.64829	NA	3.69784	NA	4.04461	NA	4.39466	NA	2.69299	NA
Danio_rerio_tRNA-Leu-CAA-64	1.68934	1.1672	NA	2.13324	NA	-0.63284	NA	0.861208	NA	-0.990319	NA
Danio_rerio_tRNA-Leu-CAA-66	2.93695	-0.421648	NA	-0.678831	NA	-0.171605	NA	-0.422911	NA	-0.861501	NA
Danio_rerio_tRNA-Leu-CAA-67	5.19354	0.172421	NA	0.749156	NA	0.152788	NA	0.573649	NA	0.171858	NA
Danio_rerio_tRNA-Leu-CAA-69	2.34022	-1.3642	NA	0.805761	NA	-1.41213	NA	-0.681451	NA	-1.29323	NA
Danio_rerio_tRNA-Leu-CAA-71	0	NA	NA	NA	NA	NA	NA	NA	NA	NA	NA
Danio_rerio_tRNA-Leu-CAA-73	23.0849	0.637872	NA	0.82314	0.85391	0.482892	0.986119	0.859092	0.49016	1.46998	0.11255
Danio_rerio_tRNA-Leu-CAA-74	0	NA	NA	NA	NA	NA	NA	NA	NA	NA	NA
Danio_rerio_tRNA-Leu-CAA-77	0	NA	NA	NA	NA	NA	NA	NA	NA	NA	NA
Danio_rerio_tRNA-Leu-CAA-9	8.55778	0.309701	NA	1.28729	NA	1.07874	NA	1.0493	NA	1.36201	0.470848
Danio_rerio_tRNA-Leu-CAG-10	21.6618	0.644282	NA	0.903762	0.869207	-0.17753	0.989119	1.91317	0.316772	1.11653	0.605023
Danio_rerio_tRNA-Leu-CAG-100	9.87718	-0.504157	NA	-0.759826	NA	-0.801552	NA	-0.334261	NA	-0.934525	0.494448
Danio_rerio_tRNA-Leu-CAG-102	0.0254294	-0.498768	NA	0	NA	0	NA	0	NA	0	NA
Danio_rerio_tRNA-Leu-CAG-103	0	NA	NA	NA	NA	NA	NA	NA	NA	NA	NA
Danio_rerio_tRNA-Leu-CAG-105	0.0947841	0.092902	NA	0	NA	0	NA	-0.548151	NA	0	NA
Danio_rerio_tRNA-Leu-CAG-107	0	NA	NA	NA	NA	NA	NA	NA	NA	NA	NA
Danio_rerio_tRNA-Leu-CAG-108	0.788477	1.89269	NA	1.81645	NA	0.732366	NA	1.73987	NA	0	NA
Danio_rerio_tRNA-Leu-CAG-11	0.695196	0.945401	NA	0.959367	NA	0.604124	NA	1.35371	NA	1.46956	NA
Danio_rerio_tRNA-Leu-CAG-110	0	NA	NA	NA	NA	NA	NA	NA	NA	NA	NA
Danio_rerio_tRNA-Leu-CAG-114	10.2497	0.738259	NA	1.11277	NA	0.423895	NA	1.26174	NA	0.291368	0.900683
Danio_rerio_tRNA-Leu-CAG-116	1.25925	1.7049	NA	1.97249	NA	0.618801	NA	2.88171	NA	1.84265	NA
Danio_rerio_tRNA-Leu-CAG-117	17.5514	0.395458	NA	0.102764	NA	0.494707	NA	1.03093	0.38608	1.20049	0.267977
Danio_rerio_tRNA-Leu-CAG-119	13.1187	1.01649	NA	1.8123	NA	-0.0563993	NA	1.23718	0.472142	0.586227	0.770945
Danio_rerio_tRNA-Leu-CAG-12	0.31216	0	NA	0.729954	NA	0	NA	0.408052	NA	1.11306	NA
Danio_rerio_tRNA-Leu-CAG-123	3.87184	0.692052	NA	-0.926567	NA	0.97197	NA	1.14671	NA	1.10957	NA
Danio_rerio_tRNA-Leu-CAG-124	0.942576	-1.43913	NA	-0.417583	NA	-0.379962	NA	-0.0313118	NA	-3.18465	NA
Danio_rerio_tRNA-Leu-CAG-127	3.60157	0.699136	NA	1.30292	NA	0.857379	NA	1.20305	NA	0.500766	NA
Danio_rerio_tRNA-Leu-CAG-128	0	NA	NA	NA	NA	NA	NA	NA	NA	NA	NA
Danio_rerio_tRNA-Leu-CAG-13	8.8728	-0.693559	NA	0.262004	NA	-0.554932	NA	0.144903	NA	-0.610284	0.752085
Danio_rerio_tRNA-Leu-CAG-130	3.67325	1.48968	NA	2.11458	NA	2.66979	NA	1.6065	NA	1.39088	NA
Danio_rerio_tRNA-Leu-CAG-14	13.5046	0.436004	NA	0.264941	NA	0.153909	NA	0.886407	0.545308	0.00808056	0.995406
Danio_rerio_tRNA-Leu-CAG-16	2.03809	0.451036	NA	0.604496	NA	1.96171	NA	1.51587	NA	1.2604	NA
Danio_rerio_tRNA-Leu-CAG-17	4.76412	-0.612054	NA	-0.725994	NA	-1.51238	NA	0.338058	NA	0.286728	NA
Danio_rerio_tRNA-Leu-CAG-18	1.87376	-0.614165	NA	1.22958	NA	1.91327	NA	1.2149	NA	0.594032	NA
Danio_rerio_tRNA-Leu-CAG-19	5.16516	-0.749514	NA	0.0105179	NA	0.0936193	NA	0.0385801	NA	-1.20331	NA
Danio_rerio_tRNA-Leu-CAG-20	11.2478	-0.0122821	NA	0.620709	NA	0.40394	NA	0.0177086	NA	0.229033	0.921582
Danio_rerio_tRNA-Leu-CAG-21	4.96067	0.504581	NA	1.12178	NA	0.634593	NA	-0.0863462	NA	0.877824	NA
Danio_rerio_tRNA-Leu-CAG-23	9.55273	-0.289361	NA	-3.78379	NA	0.959271	NA	0.361558	NA	0.430998	0.823834
Danio_rerio_tRNA-Leu-CAG-27	6.448	1.28122	NA	0.792015	NA	0.222222	NA	1.08232	NA	-0.310982	NA
Danio_rerio_tRNA-Leu-CAG-29	1.03352	-0.482818	NA	2.18774	NA	0.72842	NA	2.23756	NA	2.30813	NA
Danio_rerio_tRNA-Leu-CAG-30	5.33757	-2.03079	NA	-3.513	NA	-0.586945	NA	-0.471774	NA	0.373398	NA
Danio_rerio_tRNA-Leu-CAG-32	7.96171	-0.502178	NA	-1.41306	NA	-1.14404	NA	-0.379645	NA	0.351666	0.862324
Danio_rerio_tRNA-Leu-CAG-34	3.40588	0.0876942	NA	-0.284482	NA	-0.434392	NA	0.482905	NA	0.213961	NA
Danio_rerio_tRNA-Leu-CAG-35	4.58106	3.28903	NA	3.1005	NA	4.49628	NA	3.38496	NA	4.4054	NA
Danio_rerio_tRNA-Leu-CAG-36	0	NA	NA	NA	NA	NA	NA	NA	NA	NA	NA
Danio_rerio_tRNA-Leu-CAG-37	4.35796	-0.626633	NA	0.387296	NA	0.00353086	NA	0.534204	NA	-0.497413	NA
Danio_rerio_tRNA-Leu-CAG-38	1.83903	-3.86237	NA	-1.36519	NA	1.31785	NA	1.27102	NA	-0.831826	NA
Danio_rerio_tRNA-Leu-CAG-40	4.47235	1.46798	NA	1.26579	NA	2.03896	NA	0.798717	NA	1.85691	NA
Danio_rerio_tRNA-Leu-CAG-42	6.72601	-0.721952	NA	-0.265128	NA	0.687437	NA	1.10938	NA	0.437171	NA
Danio_rerio_tRNA-Leu-CAG-44	0.0439254	0	NA	0	NA	0	NA	-0.54815	NA	0	NA
Danio_rerio_tRNA-Leu-CAG-45	3.11024	-1.11627	NA	-0.153511	NA	0.436226	NA	-0.363687	NA	-1.04459	NA
Danio_rerio_tRNA-Leu-CAG-48	1.00454	0.995756	NA	0.881739	NA	2.19778	NA	1.99277	NA	1.84205	NA
Danio_rerio_tRNA-Leu-CAG-49	6.20986	-0.918934	NA	0.28208	NA	-0.392127	NA	0.031291	NA	0.0896785	NA
Danio_rerio_tRNA-Leu-CAG-50	1.18399	-1.79892	NA	-3.23989	NA	-1.98654	NA	-0.643833	NA	-0.00655335	NA
Danio_rerio_tRNA-Leu-CAG-52	0.115739	0	NA	0	NA	0.816045	NA	0	NA	0	NA
Danio_rerio_tRNA-Leu-CAG-53	4.26666	-0.168948	NA	0.88976	NA	0.12924	NA	0.135027	NA	0.050123	NA
Danio_rerio_tRNA-Leu-CAG-54	0	NA	NA	NA	NA	NA	NA	NA	NA	NA	NA
Danio_rerio_tRNA-Leu-CAG-59	10.8544	0.718501	NA	0.343338	NA	0.223595	NA	0.513611	NA	0.420817	0.804227
Danio_rerio_tRNA-Leu-CAG-6	5.85129	-1.66608	NA	-1.56399	NA	-1.01436	NA	-0.994256	NA	-2.39261	NA
Danio_rerio_tRNA-Leu-CAG-61	0.434175	-0.496002	NA	-1.93092	NA	-0.694395	NA	-1.84904	NA	-0.860298	NA
Danio_rerio_tRNA-Leu-CAG-62	22.7135	0.494083	NA	0.660434	0.865803	1.26874	0.785851	0.459841	0.808627	0.908807	0.524056
Danio_rerio_tRNA-Leu-CAG-63	0	NA	NA	NA	NA	NA	NA	NA	NA	NA	NA
Danio_rerio_tRNA-Leu-CAG-64	22.0432	-0.00622284	NA	0.33211	0.955758	0.266484	0.989119	0.248817	0.886705	0.333434	0.820435
Danio_rerio_tRNA-Leu-CAG-65	0.396369	0	NA	0	NA	0.814717	NA	1.74149	NA	0.241693	NA
Danio_rerio_tRNA-Leu-CAG-66	0.183802	0	NA	1.55584	NA	0	NA	0	NA	0	NA
Danio_rerio_tRNA-Leu-CAG-67	0.0901124	0	NA	0	NA	0	NA	0	NA	0.455937	NA
Danio_rerio_tRNA-Leu-CAG-68	2.54106	-1.58299	NA	-0.12316	NA	-0.627156	NA	-0.552753	NA	-0.983667	NA
Danio_rerio_tRNA-Leu-CAG-69	13.4056	-0.261908	NA	-0.139991	NA	0.119493	NA	-0.657292	0.695659	-0.573495	0.726441
Danio_rerio_tRNA-Leu-CAG-72	0.867382	-0.100393	NA	0.300075	NA	-2.101	NA	0.862755	NA	-0.00859555	NA
Danio_rerio_tRNA-Leu-CAG-73	0	NA	NA	NA	NA	NA	NA	NA	NA	NA	NA
Danio_rerio_tRNA-Leu-CAG-76	0.265325	0	NA	0.729928	NA	1.46551	NA	0	NA	0	NA
Danio_rerio_tRNA-Leu-CAG-78	0.111708	-3.02049	NA	-1.92498	NA	-2.07543	NA	-3.32418	NA	-2.43197	NA
Danio_rerio_tRNA-Leu-CAG-8	2.58421	2.2537	NA	4.09967	NA	2.65695	NA	3.12615	NA	1.91507	NA
Danio_rerio_tRNA-Leu-CAG-80	6.44138	-0.36021	NA	-0.603226	NA	0.353775	NA	1.05782	NA	1.18903	NA
Danio_rerio_tRNA-Leu-CAG-81	0.949734	-0.709394	NA	0.674145	NA	0.979751	NA	-0.912595	NA	-0.95297	NA
Danio_rerio_tRNA-Leu-CAG-82	2.14869	0.195887	NA	1.38544	NA	0.771353	NA	1.59144	NA	0.796131	NA
Danio_rerio_tRNA-Leu-CAG-84	0	NA	NA	NA	NA	NA	NA	NA	NA	NA	NA
Danio_rerio_tRNA-Leu-CAG-85	4.40047	-0.983001	NA	-0.97417	NA	0.173802	NA	-1.45234	NA	-0.594243	NA
Danio_rerio_tRNA-Leu-CAG-86	2.79692	0.360305	NA	-0.187951	NA	-0.20237	NA	-0.0393806	NA	-0.219014	NA
Danio_rerio_tRNA-Leu-CAG-88	0.180079	-0.498768	NA	0	NA	0.596849	NA	0	NA	0.241512	NA
Danio_rerio_tRNA-Leu-CAG-89	1.92449	-1.22146	NA	-0.693419	NA	-0.195654	NA	-1.89725	NA	-0.326329	NA
Danio_rerio_tRNA-Leu-CAG-9	21.005	-0.462132	NA	-0.735543	0.860842	0.0471917	0.989119	-0.0565082	0.979315	-0.674149	0.66963
Danio_rerio_tRNA-Leu-CAG-90	1.00284	-2.20549	NA	-0.798231	NA	0.585656	NA	-0.774918	NA	-0.566551	NA
Danio_rerio_tRNA-Leu-CAG-91	0	NA	NA	NA	NA	NA	NA	NA	NA	NA	NA
Danio_rerio_tRNA-Leu-CAG-93	0.948185	0.57093	NA	0.924076	NA	0.744389	NA	3.12148	NA	0.253978	NA
Danio_rerio_tRNA-Leu-CAG-95	19.3704	-1.50199	NA	0.318107	0.970819	-2.75417	0.123207	-1.3498	0.326366	-1.79944	0.135408
Danio_rerio_tRNA-Leu-CAG-96	16.5197	-0.520984	NA	0.254264	NA	0.0905859	NA	0.544182	0.695659	-0.0569624	0.974488
Danio_rerio_tRNA-Leu-CAG-97	0.0878509	0	NA	0	NA	0	NA	0.461921	NA	0	NA
Danio_rerio_tRNA-Leu-CAG-99	0	NA	NA	NA	NA	NA	NA	NA	NA	NA	NA
Danio_rerio_tRNA-Leu-UAA-2	16.0044	0.274114	NA	0.97239	NA	1.14336	NA	0.789601	0.61844	0.665602	0.679452
Danio_rerio_tRNA-Leu-UAA-21	13.842	1.73651	NA	1.51074	NA	2.84807	NA	3.34326	0.0204535	2.22401	0.159118
Danio_rerio_tRNA-Leu-UAA-6	9.00255	-0.207424	NA	0.0961083	NA	0.642029	NA	0.390275	NA	0.23369	0.91888
Danio_rerio_tRNA-Leu-UAA-7	2.78228	1.35131	NA	-0.572017	NA	1.17889	NA	3.23708	NA	1.04462	NA
Danio_rerio_tRNA-Leu-UAG-16	4.89001	-0.433415	NA	-1.96427	NA	-1.14026	NA	-0.792171	NA	-1.79698	NA
Danio_rerio_tRNA-Leu-UAG-20	10.3495	0.546632	NA	1.20325	NA	0.881433	NA	0.524086	NA	-0.593062	0.900375
Danio_rerio_tRNA-Leu-UAG-22	5.82537	1.08201	NA	1.2239	NA	0.0837641	NA	2.00005	NA	0.714816	NA
Danio_rerio_tRNA-Leu-UAG-23	4.08691	-1.12665	NA	-1.42266	NA	0.713766	NA	3.08337	NA	1.22953	NA
Danio_rerio_tRNA-Leu-UAG-28	0.0658876	-0.498768	NA	0	NA	0	NA	-0.610478	NA	0	NA
Danio_rerio_tRNA-Leu-UAG-3	3.94167	-0.845646	NA	-0.0352409	NA	0.0893566	NA	0.48294	NA	-0.787071	NA
Danio_rerio_tRNA-Leu-UAG-30	4.40777	-0.119277	NA	-0.261765	NA	0.321328	NA	0.268971	NA	-1.63354	NA
Danio_rerio_tRNA-Leu-UAG-34	0	NA	NA	NA	NA	NA	NA	NA	NA	NA	NA
Danio_rerio_tRNA-Leu-UAG-35	0.225552	-0.498768	NA	0	NA	0.816044	NA	0.408053	NA	0	NA
Danio_rerio_tRNA-Leu-UAG-38	0	NA	NA	NA	NA	NA	NA	NA	NA	NA	NA
Danio_rerio_tRNA-Leu-UAG-40	0.304718	1.0089	NA	0.729959	NA	0	NA	0.352427	NA	0	NA
Danio_rerio_tRNA-Leu-UAG-41	21.492	0.536745	NA	0.773141	0.857914	1.0686	0.91972	2.07756	0.0599477	0.788011	0.603906
Danio_rerio_tRNA-Leu-UAG-43	6.49471	1.99347	NA	2.38469	NA	2.92424	NA	3.81186	NA	2.99254	NA
Danio_rerio_tRNA-Leu-UAG-44	10.0292	-0.0368607	NA	-0.30534	NA	0.356081	NA	0.432363	NA	-0.865165	0.649758
Danio_rerio_tRNA-Leu-UAG-45	16.5278	1.57352	NA	2.1611	NA	2.1037	NA	2.74007	0.0601808	2.45693	0.085183
Danio_rerio_tRNA-Leu-UAG-46	0.981686	1.24338	NA	0	NA	2.47604	NA	1.69767	NA	2.12334	NA
Danio_rerio_tRNA-Leu-UAG-47	0.0439254	0	NA	0	NA	0	NA	-0.54815	NA	0	NA
Danio_rerio_tRNA-Leu-UAG-5	22.4727	1.65871	NA	2.37403	0.390476	1.09847	0.91972	2.2862	0.10978	1.4457	0.378522
Danio_rerio_tRNA-Leu-UAG-52	0.130571	0	NA	0	NA	0	NA	-0.610478	NA	0.455936	NA
Danio_rerio_tRNA-Leu-UAG-54	4.10425	0.107669	NA	0.899245	NA	1.38467	NA	0.0759949	NA	0.013002	NA
Danio_rerio_tRNA-Leu-UAG-55	4.33895	-0.365941	NA	-1.77853	NA	0.470126	NA	0.602162	NA	-0.818968	NA
Danio_rerio_tRNA-Leu-UAG-59	1.60865	0.213418	NA	1.58625	NA	1.33243	NA	0.0988759	NA	0.8242	NA
Danio_rerio_tRNA-Leu-UAG-61	0.489979	0.114464	NA	1.82507	NA	0	NA	1.74112	NA	0	NA
Danio_rerio_tRNA-Leu-UAG-63	0	NA	NA	NA	NA	NA	NA	NA	NA	NA	NA
Danio_rerio_tRNA-Leu-UAG-64	3.49678	-0.683026	NA	-1.08792	NA	0.811	NA	-0.0524912	NA	-2.14287	NA
Danio_rerio_tRNA-Leu-UAG-65	17.3391	0.122419	NA	-0.122236	NA	-0.0287232	NA	0.26529	0.870621	-0.344314	0.805647
Danio_rerio_tRNA-Leu-UAG-66	3.88008	-0.140086	NA	-0.495232	NA	0.932132	NA	0.591246	NA	1.06042	NA
Danio_rerio_tRNA-Leu-UAG-67	2.90647	0.0308302	NA	1.08206	NA	0.658877	NA	-0.947681	NA	0.205208	NA
Danio_rerio_tRNA-Leu-UAG-68	4.27784	-0.574675	NA	-0.353148	NA	0.436051	NA	-0.134769	NA	-1.05669	NA
Danio_rerio_tRNA-Leu-UAG-70	1.47216	-1.50695	NA	0.385486	NA	-3.69396	NA	-0.969738	NA	-4.0505	NA
Danio_rerio_tRNA-Leu-UAG-74	0.271608	0.092902	NA	0	NA	0.596849	NA	-0.54815	NA	0.455936	NA
Danio_rerio_tRNA-Leu-UAG-75	0.542453	-1.83572	NA	-2.56926	NA	-2.71979	NA	-2.48287	NA	-0.446123	NA
Danio_rerio_tRNA-Leu-UAG-76	1.26766	0.169333	NA	3.36743	NA	1.51308	NA	1.7399	NA	1.30498	NA
Danio_rerio_tRNA-Leu-UAG-77	0.293664	-0.49877	NA	0.729957	NA	0	NA	-0.610483	NA	1.11306	NA
Danio_rerio_tRNA-Leu-UAG-8	9.48053	-0.171387	NA	-0.259419	NA	-0.0714149	NA	-0.177017	NA	-0.909011	0.599134
Danio_rerio_tRNA-Leu-UAG-81	0	NA	NA	NA	NA	NA	NA	NA	NA	NA	NA
Danio_rerio_tRNA-Leu-UAG-82	0.554258	-0.077135	NA	-1.94698	NA	-0.701527	NA	-1.9171	NA	-0.00417719	NA
Danio_rerio_tRNA-Leu-UAG-84	1.75416	1.07366	NA	-0.755924	NA	1.07132	NA	0.873351	NA	0.716056	NA
Danio_rerio_tRNA-Leu-UAG-85	0	NA	NA	NA	NA	NA	NA	NA	NA	NA	NA
Danio_rerio_tRNA-Leu-UAG-86	3.53161	0.683373	NA	0.530667	NA	0.329425	NA	-0.0641925	NA	-0.0271749	NA
Danio_rerio_tRNA-Leu-UAG-88	1.16378	0.879277	NA	2.17753	NA	1.81002	NA	2.43489	NA	1.45005	NA
Danio_rerio_tRNA-Leu-UAG-89	0.497216	-1.17339	NA	-0.341994	NA	-0.530765	NA	-0.893854	NA	-2.4451	NA
Danio_rerio_tRNA-Leu-UAG-9	0.937497	1.17365	NA	-0.435065	NA	0.202657	NA	-0.916173	NA	-1.06287	NA
Danio_rerio_tRNA-Leu-UAG-90	0.130571	0	NA	0	NA	0	NA	-0.610478	NA	0.455936	NA
Danio_rerio_tRNA-Leu-UAG-91	0.317323	0.0928974	NA	0.729966	NA	0.596844	NA	0.461919	NA	0	NA
Danio_rerio_tRNA-Leu-UAG-94	5.00756	-0.571192	NA	-0.830912	NA	0.644774	NA	0.508262	NA	0.554381	NA
Danio_rerio_tRNA-Leu-UAG-95	0.0404582	0	NA	0	NA	0	NA	-0.610478	NA	0	NA
Danio_rerio_tRNA-Leu-UAG-96	0.156067	-0.498768	NA	0	NA	0.596862	NA	-0.548183	NA	0	NA
Danio_rerio_tRNA-Leu-UAG-97	4.68642	0.0403605	NA	0.85661	NA	-0.676726	NA	0.82255	NA	0.609078	NA
Danio_rerio_tRNA-Leu-UAG-98	13.6569	0.957752	NA	1.545	NA	1.89142	NA	1.41332	0.326827	1.55645	0.238023
Danio_rerio_tRNA-Lys-CUU-10	3.92738	-1.50938	NA	-2.69702	NA	-0.439891	NA	-1.10989	NA	-2.12501	NA
Danio_rerio_tRNA-Lys-CUU-100	8.91629	-0.0861593	NA	-0.116411	NA	-0.234417	NA	-0.0707372	NA	1.29819	0.449999
Danio_rerio_tRNA-Lys-CUU-102	4.00334	1.01656	NA	0.693431	NA	1.22517	NA	1.52562	NA	1.9758	NA
Danio_rerio_tRNA-Lys-CUU-105	1.70266	-1.32222	NA	-0.974055	NA	0.0402649	NA	-1.5903	NA	0.419885	NA
Danio_rerio_tRNA-Lys-CUU-107	0.315298	-3.02049	NA	-1.92492	NA	-0.472495	NA	-0.826619	NA	-2.43197	NA
Danio_rerio_tRNA-Lys-CUU-108	18.4574	-1.08266	NA	-0.865441	0.832228	-0.573977	0.947241	-0.3619	0.808627	0.315079	0.808898
Danio_rerio_tRNA-Lys-CUU-109	0	NA	NA	NA	NA	NA	NA	NA	NA	NA	NA
Danio_rerio_tRNA-Lys-CUU-11	9.06042	-0.0855869	NA	-0.192434	NA	0.962115	NA	2.47339	NA	2.53147	0.291461
Danio_rerio_tRNA-Lys-CUU-110	0.506197	0.480035	NA	0	NA	0	NA	1.97386	NA	1.48645	NA
Danio_rerio_tRNA-Lys-CUU-111	4.44167	-0.10712	NA	-2.79678	NA	0.378865	NA	0.542842	NA	0.126085	NA
Danio_rerio_tRNA-Lys-CUU-112	7.01549	0.263068	NA	-0.287741	NA	0.535702	NA	0.076481	NA	0.800385	NA
Danio_rerio_tRNA-Lys-CUU-114	0.156197	0	NA	0	NA	0.816044	NA	-0.610478	NA	0	NA
Danio_rerio_tRNA-Lys-CUU-115	0.520023	-3.02803	NA	-0.312834	NA	-0.50744	NA	-3.33172	NA	0.0137	NA
Danio_rerio_tRNA-Lys-CUU-116	16.0738	-0.378772	NA	-0.519377	NA	0.284721	NA	0.375607	0.838818	0.00411573	0.997688
Danio_rerio_tRNA-Lys-CUU-117	1.94636	-0.376746	NA	0.256041	NA	-0.546488	NA	1.07959	NA	0.755937	NA
Danio_rerio_tRNA-Lys-CUU-119	0.0901124	0	NA	0	NA	0	NA	0	NA	0.455937	NA
Danio_rerio_tRNA-Lys-CUU-121	2.10529	-0.298367	NA	-3.55589	NA	0.0881142	NA	-1.51228	NA	0.21328	NA
Danio_rerio_tRNA-Lys-CUU-122	0.156197	0	NA	0	NA	0.816044	NA	-0.610478	NA	0	NA
Danio_rerio_tRNA-Lys-CUU-124	3.57478	-0.677083	NA	-0.528283	NA	-1.65974	NA	-1.05722	NA	-0.795949	NA
Danio_rerio_tRNA-Lys-CUU-126	3.43279	-0.149701	NA	-1.11805	NA	0.835865	NA	-0.488241	NA	1.12744	NA
Danio_rerio_tRNA-Lys-CUU-127	1.93206	2.12108	NA	2.72358	NA	3.19628	NA	2.38425	NA	2.59826	NA
Danio_rerio_tRNA-Lys-CUU-128	3.89348	-0.168198	NA	-0.109363	NA	-0.647146	NA	0.266401	NA	1.80564	NA
Danio_rerio_tRNA-Lys-CUU-129	23.2957	-0.331526	NA	-0.73313	0.856007	-0.160348	0.989119	-0.377072	0.808627	-0.150712	0.930684
Danio_rerio_tRNA-Lys-CUU-130	4.58817	-1.02363	NA	-0.645131	NA	-0.298065	NA	-1.70504	NA	-1.00549	NA
Danio_rerio_tRNA-Lys-CUU-131	17.5696	-0.168151	NA	-0.309247	NA	-0.074068	NA	0.0138141	0.993897	0.96096	0.325696
Danio_rerio_tRNA-Lys-CUU-134	14.9033	0.151956	NA	0.813682	NA	-0.140459	NA	0.674434	0.653476	0.774351	0.574825
Danio_rerio_tRNA-Lys-CUU-135	0.304854	-0.498767	NA	0	NA	0	NA	0.935901	NA	1.31139	NA
Danio_rerio_tRNA-Lys-CUU-136	8.518	-4.46761	NA	-3.01668	NA	-3.05205	NA	-4.01373	NA	-4.19319	0.0292499
Danio_rerio_tRNA-Lys-CUU-137	0	NA	NA	NA	NA	NA	NA	NA	NA	NA	NA
Danio_rerio_tRNA-Lys-CUU-138	0.176824	0	NA	0	NA	0.596849	NA	0	NA	0.455936	NA
Danio_rerio_tRNA-Lys-CUU-140	1.60552	-0.221531	NA	1.4683	NA	0.861085	NA	0.88996	NA	0.896755	NA
Danio_rerio_tRNA-Lys-CUU-141	7.86383	-0.0584064	NA	-1.37437	NA	-0.21712	NA	-0.513205	NA	-0.000913469	0.999198
Danio_rerio_tRNA-Lys-CUU-143	0.504383	-1.48149	NA	-2.59373	NA	-2.74424	NA	-1.54941	NA	-1.52377	NA
Danio_rerio_tRNA-Lys-CUU-144	12.9596	1.01203	NA	1.04404	NA	0.466406	NA	0.925603	0.583893	1.4471	0.284929
Danio_rerio_tRNA-Lys-CUU-147	1.31234	-1.42945	NA	-0.437743	NA	-1.46903	NA	0.105072	NA	0.748854	NA
Danio_rerio_tRNA-Lys-CUU-148	0.761578	1.21689	NA	0.749109	NA	0	NA	1.00795	NA	2.59633	NA
Danio_rerio_tRNA-Lys-CUU-150	0.467436	-2.44149	NA	-2.57945	NA	-1.34587	NA	-1.48146	NA	-3.08652	NA
Danio_rerio_tRNA-Lys-CUU-151	12.2726	2.03516	NA	1.20722	NA	1.55928	NA	2.57742	0.082684	2.26756	0.123044
Danio_rerio_tRNA-Lys-CUU-152	1.01375	0.939168	NA	2.00242	NA	0.612556	NA	1.43196	NA	2.59636	NA
Danio_rerio_tRNA-Lys-CUU-156	1.1811	-4.17959	NA	-0.640482	NA	-0.24645	NA	-1.44317	NA	-1.14787	NA
Danio_rerio_tRNA-Lys-CUU-157	0.425974	0.501984	NA	0.733089	NA	0.7989	NA	-0.553072	NA	0.243968	NA
Danio_rerio_tRNA-Lys-CUU-158	0.51947	-1.19339	NA	0.770443	NA	-2.07679	NA	-0.828572	NA	-2.43333	NA
Danio_rerio_tRNA-Lys-CUU-159	10.5845	0.21944	NA	-0.304196	NA	0.170788	NA	0.951954	NA	0.637003	0.784768
Danio_rerio_tRNA-Lys-CUU-162	0.0404582	0	NA	0	NA	0	NA	-0.610478	NA	0	NA
Danio_rerio_tRNA-Lys-CUU-163	7.69193	-0.348709	NA	-2.00863	NA	0.507688	NA	-0.00382631	NA	0.680007	NA
Danio_rerio_tRNA-Lys-CUU-165	0.232872	0.0928974	NA	0.729941	NA	0	NA	0	NA	0.455952	NA
Danio_rerio_tRNA-Lys-CUU-166	21.6333	0.218531	NA	-0.362963	0.950823	0.217044	0.989119	0.132897	0.942138	0.409071	0.773145
Danio_rerio_tRNA-Lys-CUU-167	0.0439254	0	NA	0	NA	0	NA	-0.54815	NA	0	NA
Danio_rerio_tRNA-Lys-CUU-170	12.7739	-1.02494	NA	-0.214586	NA	-2.41745	NA	-0.286217	0.886705	-0.953872	0.49652
Danio_rerio_tRNA-Lys-CUU-171	0.0439254	0	NA	0	NA	0	NA	-0.54815	NA	0	NA
Danio_rerio_tRNA-Lys-CUU-172	5.27091	-1.84228	NA	-0.684727	NA	-1.66455	NA	-0.333521	NA	0.398298	NA
Danio_rerio_tRNA-Lys-CUU-174	16.1678	0.419182	NA	0.608773	NA	0.00106078	NA	0.610914	0.658462	0.547084	0.693774
Danio_rerio_tRNA-Lys-CUU-176	2.19499	2.7832	NA	2.34619	NA	3.62498	NA	2.87124	NA	1.29564	NA
Danio_rerio_tRNA-Lys-CUU-177	4.54081	-0.710221	NA	-0.478386	NA	0.139557	NA	-0.207593	NA	1.18168	NA
Danio_rerio_tRNA-Lys-CUU-178	0.115739	0	NA	0	NA	0.816045	NA	0	NA	0	NA
Danio_rerio_tRNA-Lys-CUU-179	0.511398	-3.02209	NA	0.769761	NA	-0.69241	NA	-1.8401	NA	-2.43357	NA
Danio_rerio_tRNA-Lys-CUU-181	0.34327	-0.498771	NA	1.5559	NA	0	NA	-0.548126	NA	0.455961	NA
Danio_rerio_tRNA-Lys-CUU-184	0	NA	NA	NA	NA	NA	NA	NA	NA	NA	NA
Danio_rerio_tRNA-Lys-CUU-185	5.10864	1.18644	NA	0.487694	NA	1.51306	NA	0.989588	NA	1.35844	NA
Danio_rerio_tRNA-Lys-CUU-187	0.297526	0.47243	NA	1.01922	NA	0.596842	NA	0	NA	0	NA
Danio_rerio_tRNA-Lys-CUU-188	3.95494	-0.707822	NA	0.552599	NA	-0.213207	NA	0.39934	NA	-1.27193	NA
Danio_rerio_tRNA-Lys-CUU-189	6.51968	-0.474352	NA	-2.84795	NA	-0.678572	NA	-0.571696	NA	-0.192132	NA
Danio_rerio_tRNA-Lys-CUU-19	22.2043	-0.375221	NA	-0.396511	0.923319	-0.171458	0.989119	0.141322	0.936761	0.632094	0.588748
Danio_rerio_tRNA-Lys-CUU-190	5.26283	-1.17258	NA	-0.0445359	NA	-0.852753	NA	-1.18408	NA	-0.652436	NA
Danio_rerio_tRNA-Lys-CUU-192	9.85631	0.685699	NA	0.463269	NA	-0.393916	NA	0.298741	NA	-0.157767	0.944682
Danio_rerio_tRNA-Lys-CUU-193	0	NA	NA	NA	NA	NA	NA	NA	NA	NA	NA
Danio_rerio_tRNA-Lys-CUU-195	5.21654	0.31471	NA	-1.09897	NA	0.606297	NA	0.538862	NA	1.11453	NA
Danio_rerio_tRNA-Lys-CUU-197	0.348643	0.990606	NA	0.732742	NA	0	NA	0.97462	NA	0	NA
Danio_rerio_tRNA-Lys-CUU-198	2.60409	-0.290207	NA	-0.261618	NA	-0.644876	NA	0.186361	NA	0.13365	NA
Danio_rerio_tRNA-Lys-CUU-199	0.0439254	0	NA	0	NA	0	NA	-0.54815	NA	0	NA
Danio_rerio_tRNA-Lys-CUU-20	2.83119	-0.855352	NA	-0.281051	NA	-2.76862	NA	-0.587735	NA	-0.388366	NA
Danio_rerio_tRNA-Lys-CUU-200	1.3764	-0.885354	NA	-2.17552	NA	-0.834178	NA	-1.52328	NA	-1.75517	NA
Danio_rerio_tRNA-Lys-CUU-202	3.2388	1.23596	NA	0.158718	NA	1.05422	NA	1.80762	NA	0.500769	NA
Danio_rerio_tRNA-Lys-CUU-203	0.174984	0	NA	1.01916	NA	0	NA	-0.610485	NA	0	NA
Danio_rerio_tRNA-Lys-CUU-204	0.0404582	0	NA	0	NA	0	NA	-0.610478	NA	0	NA
Danio_rerio_tRNA-Lys-CUU-205	4.13351	-0.623156	NA	0.0406452	NA	-1.16792	NA	-1.36	NA	-0.434388	NA
Danio_rerio_tRNA-Lys-CUU-206	2.15965	-1.3048	NA	-3.05395	NA	1.56849	NA	0.174976	NA	-0.567805	NA
Danio_rerio_tRNA-Lys-CUU-207	3.44513	2.50646	NA	1.30395	NA	2.18535	NA	1.85491	NA	2.04367	NA
Danio_rerio_tRNA-Lys-CUU-208	0.134526	0	NA	1.01913	NA	0	NA	0	NA	0	NA
Danio_rerio_tRNA-Lys-CUU-209	0	NA	NA	NA	NA	NA	NA	NA	NA	NA	NA
Danio_rerio_tRNA-Lys-CUU-210	0.839228	1.48652	NA	1.81632	NA	1.51432	NA	2.01003	NA	0	NA
Danio_rerio_tRNA-Lys-CUU-211	0	NA	NA	NA	NA	NA	NA	NA	NA	NA	NA
Danio_rerio_tRNA-Lys-CUU-212	0	NA	NA	NA	NA	NA	NA	NA	NA	NA	NA
Danio_rerio_tRNA-Lys-CUU-213	0.0901124	0	NA	0	NA	0	NA	0	NA	0.455937	NA
Danio_rerio_tRNA-Lys-CUU-214	0	NA	NA	NA	NA	NA	NA	NA	NA	NA	NA
Danio_rerio_tRNA-Lys-CUU-215	0.248163	0	NA	0	NA	0	NA	0	NA	1.95984	NA
Danio_rerio_tRNA-Lys-CUU-216	0	NA	NA	NA	NA	NA	NA	NA	NA	NA	NA
Danio_rerio_tRNA-Lys-CUU-217	0.848032	-1.13319	NA	-1.9597	NA	0.974031	NA	0.396763	NA	-0.0201538	NA
Danio_rerio_tRNA-Lys-CUU-219	0.385236	-1.78959	NA	-0.560141	NA	-0.49586	NA	-1.90308	NA	-2.4369	NA
Danio_rerio_tRNA-Lys-CUU-22	4.51194	-0.763023	NA	-0.158881	NA	-1.35603	NA	-0.500961	NA	-0.142758	NA
Danio_rerio_tRNA-Lys-CUU-220	0.591637	-1.97411	NA	-3.0829	NA	-3.23343	NA	-4.48219	NA	-0.957538	NA
Danio_rerio_tRNA-Lys-CUU-223	2.01472	-2.42057	NA	-2.72338	NA	-0.239301	NA	-0.642987	NA	-4.63087	NA
Danio_rerio_tRNA-Lys-CUU-224	0	NA	NA	NA	NA	NA	NA	NA	NA	NA	NA
Danio_rerio_tRNA-Lys-CUU-226	0.431936	0.10981	NA	1.82574	NA	0.600326	NA	0	NA	0.244926	NA
Danio_rerio_tRNA-Lys-CUU-227	0	NA	NA	NA	NA	NA	NA	NA	NA	NA	NA
Danio_rerio_tRNA-Lys-CUU-228	2.11655	0.0788509	NA	0.632987	NA	0.032157	NA	-0.170319	NA	1.09397	NA
Danio_rerio_tRNA-Lys-CUU-229	0	NA	NA	NA	NA	NA	NA	NA	NA	NA	NA
Danio_rerio_tRNA-Lys-CUU-23	11.0784	1.13578	NA	1.53729	NA	1.2434	NA	1.42188	NA	1.29426	0.421919
Danio_rerio_tRNA-Lys-CUU-231	4.54675	-1.19676	NA	-0.818659	NA	-0.588775	NA	0.453333	NA	1.08081	NA
Danio_rerio_tRNA-Lys-CUU-24	0.174496	0	NA	0	NA	0	NA	0.408053	NA	0.455936	NA
Danio_rerio_tRNA-Lys-CUU-28	1.15822	0.146828	NA	0.484595	NA	0.205446	NA	0.697982	NA	0.418847	NA
Danio_rerio_tRNA-Lys-CUU-30	13.6004	-1.26319	NA	-0.766164	NA	-1.1089	NA	-1.7507	0.270687	-1.58466	0.323537
Danio_rerio_tRNA-Lys-CUU-34	3.21421	1.16823	NA	-0.411138	NA	1.45311	NA	1.11131	NA	1.2525	NA
Danio_rerio_tRNA-Lys-CUU-37	11.094	-0.808673	NA	-0.729018	NA	-0.840985	NA	-0.473037	NA	-0.540249	0.706375
Danio_rerio_tRNA-Lys-CUU-4	0.545149	-1.17111	NA	-1.93936	NA	-0.698161	NA	0.394136	NA	-0.894932	NA
Danio_rerio_tRNA-Lys-CUU-40	21.3013	-0.123603	NA	0.490206	0.955758	0.596932	0.986119	0.243023	0.936761	0.960517	0.616129
Danio_rerio_tRNA-Lys-CUU-42	6.03686	-0.840807	NA	-0.48913	NA	0.271861	NA	-0.460743	NA	0.319805	NA
Danio_rerio_tRNA-Lys-CUU-43	1.53921	-1.45776	NA	-2.17202	NA	-0.827759	NA	-1.15401	NA	-0.699728	NA
Danio_rerio_tRNA-Lys-CUU-45	0.379938	0.0929014	NA	0	NA	0	NA	0.352428	NA	1.95983	NA
Danio_rerio_tRNA-Lys-CUU-46	22.2891	0.674936	NA	0.150997	0.991928	-0.439655	0.986119	0.712106	0.513409	0.710282	0.483327
Danio_rerio_tRNA-Lys-CUU-47	0.393318	0.511918	NA	0.999733	NA	0	NA	0.407981	NA	0.243634	NA
Danio_rerio_tRNA-Lys-CUU-48	1.65449	1.36072	NA	2.8142	NA	2.2839	NA	2.86275	NA	2.23657	NA
Danio_rerio_tRNA-Lys-CUU-49	4.3385	0.957227	NA	1.01782	NA	1.28464	NA	1.35181	NA	1.55602	NA
Danio_rerio_tRNA-Lys-CUU-51	8.53384	0.296339	NA	0.281122	NA	0.55502	NA	0.31834	NA	1.12545	0.494448
Danio_rerio_tRNA-Lys-CUU-52	0.328451	-3.02048	NA	-0.558586	NA	-2.07542	NA	-0.314302	NA	-2.43196	NA
Danio_rerio_tRNA-Lys-CUU-53	3.59473	0.473791	NA	-0.999444	NA	-0.403092	NA	-0.447916	NA	-4.79247	NA
Danio_rerio_tRNA-Lys-CUU-57	3.44437	0.523463	NA	1.18084	NA	-0.532377	NA	0.582003	NA	0.350128	NA
Danio_rerio_tRNA-Lys-CUU-59	0.187262	-0.498768	NA	0	NA	0	NA	1.35016	NA	0	NA
Danio_rerio_tRNA-Lys-CUU-61	18.8838	0.0385262	NA	0.173883	0.991928	-1.32117	0.71826	0.272851	0.870621	0.781762	0.486135
Danio_rerio_tRNA-Lys-CUU-62	0	NA	NA	NA	NA	NA	NA	NA	NA	NA	NA
Danio_rerio_tRNA-Lys-CUU-65	2.52366	-2.12905	NA	-1.76387	NA	-0.852757	NA	-1.16421	NA	-0.257451	NA
Danio_rerio_tRNA-Lys-CUU-67	16.5955	0.977853	NA	0.804301	NA	0.886378	NA	1.2942	0.260514	1.36805	0.209733
Danio_rerio_tRNA-Lys-CUU-71	0.501722	-2.35365	NA	-3.08292	NA	-1.6305	NA	-4.48219	NA	-3.58998	NA
Danio_rerio_tRNA-Lys-CUU-72	0.467265	1.5083	NA	0	NA	0.788833	NA	1.40806	NA	0	NA
Danio_rerio_tRNA-Lys-CUU-77	3.4842	-0.211658	NA	0.533924	NA	0.368837	NA	-0.0282043	NA	0.655205	NA
Danio_rerio_tRNA-Lys-CUU-78	4.1334	0.353436	NA	-0.401585	NA	0.0985983	NA	-0.0256654	NA	1.35144	NA
Danio_rerio_tRNA-Lys-CUU-80	22.6429	0.0857152	NA	0.0554749	0.994694	-0.413321	0.986119	0.703652	0.562994	0.889083	0.396095
Danio_rerio_tRNA-Lys-CUU-82	1.64435	-0.882052	NA	-0.299597	NA	-3.4256	NA	0.111356	NA	-0.0411057	NA
Danio_rerio_tRNA-Lys-CUU-83	8.31824	-0.547102	NA	-0.0573594	NA	-0.141086	NA	0.17089	NA	1.05173	0.494448
Danio_rerio_tRNA-Lys-CUU-84	7.57672	-1.58909	NA	-1.49585	NA	-0.917674	NA	-1.95582	NA	-0.997632	NA
Danio_rerio_tRNA-Lys-CUU-85	0.480573	-0.793981	NA	-0.310131	NA	-2.08247	NA	-3.33123	NA	0.0143011	NA
Danio_rerio_tRNA-Lys-CUU-89	0.252834	0.092902	NA	0	NA	0	NA	-0.548151	NA	1.31139	NA
Danio_rerio_tRNA-Lys-CUU-90	1.12519	-1.71078	NA	-1.58882	NA	-0.79763	NA	-0.734055	NA	-2.18887	NA
Danio_rerio_tRNA-Lys-CUU-91	10.3312	-0.195948	NA	0.273914	NA	0.0366772	NA	-0.147758	NA	-0.264038	0.900375
Danio_rerio_tRNA-Lys-CUU-92	0	NA	NA	NA	NA	NA	NA	NA	NA	NA	NA
Danio_rerio_tRNA-Lys-CUU-93	0	NA	NA	NA	NA	NA	NA	NA	NA	NA	NA
Danio_rerio_tRNA-Lys-CUU-95	4.66049	-0.297151	NA	-0.273127	NA	-0.154672	NA	-0.575093	NA	-1.31689	NA
Danio_rerio_tRNA-Lys-CUU-96	16.9376	0.41781	NA	0.17652	NA	0.798043	NA	0.663684	0.681879	0.1711	0.934554
Danio_rerio_tRNA-Lys-CUU-97	0.586687	0	NA	1.00932	NA	1.84702	NA	-0.610135	NA	1.48627	NA
Danio_rerio_tRNA-Lys-CUU-99	0	NA	NA	NA	NA	NA	NA	NA	NA	NA	NA
Danio_rerio_tRNA-Lys-UUU-100	2.96298	1.3641	NA	0.588731	NA	1.80494	NA	2.51139	NA	2.08068	NA
Danio_rerio_tRNA-Lys-UUU-102	1.98958	2.45784	NA	1.98178	NA	2.09544	NA	2.82319	NA	3.39615	NA
Danio_rerio_tRNA-Lys-UUU-103	0.565331	1.26454	NA	0.736657	NA	0	NA	0	NA	2.31125	NA
Danio_rerio_tRNA-Lys-UUU-104	1.59039	2.85263	NA	2.6145	NA	2.07906	NA	1.95764	NA	1.9458	NA
Danio_rerio_tRNA-Lys-UUU-105	0.124842	0	NA	0	NA	0	NA	0.974236	NA	0	NA
Danio_rerio_tRNA-Lys-UUU-106	11.2042	1.06931	NA	0.496315	NA	0.722154	NA	0.804404	NA	0.933524	0.655947
Danio_rerio_tRNA-Lys-UUU-107	1.19559	1.5312	NA	2.46309	NA	2.66307	NA	1.72034	NA	0.263174	NA
Danio_rerio_tRNA-Lys-UUU-108	7.23974	0.933783	NA	0.63087	NA	0.643963	NA	1.73269	NA	1.14651	NA
Danio_rerio_tRNA-Lys-UUU-109	1.25496	1.65835	NA	2.33802	NA	0.619771	NA	1.9768	NA	2.53292	NA
Danio_rerio_tRNA-Lys-UUU-110	0.751869	-0.224726	NA	-2.3525	NA	-1.10583	NA	-0.739274	NA	-1.33324	NA
Danio_rerio_tRNA-Lys-UUU-111	0.0404582	0	NA	0	NA	0	NA	-0.610478	NA	0	NA
Danio_rerio_tRNA-Lys-UUU-112	4.04071	-0.460619	NA	-3.34622	NA	0.00630312	NA	1.6402	NA	2.00785	NA
Danio_rerio_tRNA-Lys-UUU-113	1.51315	-0.475531	NA	0.867074	NA	1.65725	NA	2.89066	NA	3.42098	NA
Danio_rerio_tRNA-Lys-UUU-115	0.141168	-0.498768	NA	0	NA	0.816044	NA	0	NA	0	NA
Danio_rerio_tRNA-Lys-UUU-116	6.5806	3.55894	NA	3.43702	NA	2.99524	NA	4.61597	NA	5.5297	NA
Danio_rerio_tRNA-Lys-UUU-117	0.303504	0	NA	0	NA	0.596848	NA	0.352428	NA	1.11306	NA
Danio_rerio_tRNA-Lys-UUU-118	0.845838	1.17311	NA	0.742662	NA	2.66705	NA	1.04206	NA	0.39692	NA
Danio_rerio_tRNA-Lys-UUU-119	0.0404582	0	NA	0	NA	0	NA	-0.610478	NA	0	NA
Danio_rerio_tRNA-Lys-UUU-12	5.8487	-0.475472	NA	0.265039	NA	0.55482	NA	1.32039	NA	1.33891	NA
Danio_rerio_tRNA-Lys-UUU-120	14.1632	3.8114	NA	4.22238	NA	4.0557	NA	3.56342	0.164275	4.17852	0.0623405
Danio_rerio_tRNA-Lys-UUU-121	0.174496	0	NA	0	NA	0	NA	0.408053	NA	0.455936	NA
Danio_rerio_tRNA-Lys-UUU-122	0.0658876	-0.498768	NA	0	NA	0	NA	-0.610478	NA	0	NA
Danio_rerio_tRNA-Lys-UUU-123	5.04127	1.07499	NA	-0.0820451	NA	0.867113	NA	2.55561	NA	1.84837	NA
Danio_rerio_tRNA-Lys-UUU-124	1.80656	-0.469813	NA	2.34361	NA	2.659	NA	3.20087	NA	2.88991	NA
Danio_rerio_tRNA-Lys-UUU-125	0.157789	-0.49877	NA	0.729933	NA	0	NA	-0.610483	NA	0	NA
Danio_rerio_tRNA-Lys-UUU-126	0.731151	0	NA	0	NA	0.604318	NA	2.71866	NA	1.83492	NA
Danio_rerio_tRNA-Lys-UUU-127	0	NA	NA	NA	NA	NA	NA	NA	NA	NA	NA
Danio_rerio_tRNA-Lys-UUU-128	20.063	0.0885834	NA	0.325643	0.955758	0.375859	0.986119	0.962326	0.3768	0.665415	0.574828
Danio_rerio_tRNA-Lys-UUU-129	0.922253	1.14482	NA	0	NA	2.78848	NA	2.20746	NA	0.248857	NA
Danio_rerio_tRNA-Lys-UUU-13	2.38704	1.06169	NA	0.827095	NA	1.49351	NA	0.902367	NA	1.46732	NA
Danio_rerio_tRNA-Lys-UUU-132	0.417696	-0.496157	NA	0.995411	NA	0.599515	NA	0.354638	NA	0.438111	NA
Danio_rerio_tRNA-Lys-UUU-133	0.694552	-4.77015	NA	-3.67458	NA	-2.22216	NA	-3.58635	NA	-4.18163	NA
Danio_rerio_tRNA-Lys-UUU-134	1.91846	2.20026	NA	3.02129	NA	1.65519	NA	3.49851	NA	1.39687	NA
Danio_rerio_tRNA-Lys-UUU-136	0.233641	0.575263	NA	0	NA	0.596849	NA	-0.610478	NA	0	NA
Danio_rerio_tRNA-Lys-UUU-137	19.3856	0.44477	NA	-0.521716	0.940922	1.44269	0.726057	3.02726	0.00276794	1.89538	0.0901914
Danio_rerio_tRNA-Lys-UUU-139	0.867522	-2.07302	NA	-3.5716	NA	-2.32306	NA	-4.97083	NA	-1.63015	NA
Danio_rerio_tRNA-Lys-UUU-140	0.3086	0	NA	0	NA	0.596849	NA	1.04828	NA	0.455936	NA
Danio_rerio_tRNA-Lys-UUU-141	6.41112	-0.699215	NA	-0.515229	NA	-0.195398	NA	-1.46721	NA	-1.19958	NA
Danio_rerio_tRNA-Lys-UUU-142	1.09725	0.0664581	NA	3.09938	NA	0.722125	NA	1.43101	NA	1.30361	NA
Danio_rerio_tRNA-Lys-UUU-143	9.04665	0.647313	NA	0.76736	NA	0.188558	NA	1.06314	NA	1.31007	0.483327
Danio_rerio_tRNA-Lys-UUU-144	0.0439254	0	NA	0	NA	0	NA	-0.54815	NA	0	NA
Danio_rerio_tRNA-Lys-UUU-145	0.12717	0	NA	0	NA	0.596849	NA	-0.610478	NA	0	NA
Danio_rerio_tRNA-Lys-UUU-146	6.09672	-1.15523	NA	1.33711	NA	1.79167	NA	2.8065	NA	2.71926	NA
Danio_rerio_tRNA-Lys-UUU-147	2.89546	0.748208	NA	0.351768	NA	1.30524	NA	2.79428	NA	2.30626	NA
Danio_rerio_tRNA-Lys-UUU-148	0.302593	-0.498768	NA	0	NA	0	NA	1.71856	NA	0.241511	NA
Danio_rerio_tRNA-Lys-UUU-15	22.0057	-0.492365	NA	-0.545925	0.903278	-1.2386	0.825789	-1.17615	0.384474	-1.34613	0.283278
Danio_rerio_tRNA-Lys-UUU-151	6.4754	2.91297	NA	2.06452	NA	2.18382	NA	3.35607	NA	3.24688	NA
Danio_rerio_tRNA-Lys-UUU-152	0	NA	NA	NA	NA	NA	NA	NA	NA	NA	NA
Danio_rerio_tRNA-Lys-UUU-153	0.355437	0	NA	0.729945	NA	1.46551	NA	0	NA	0.455952	NA
Danio_rerio_tRNA-Lys-UUU-154	1.59421	0.361154	NA	0.336946	NA	1.25251	NA	1.04351	NA	1.25732	NA
Danio_rerio_tRNA-Lys-UUU-158	0	NA	NA	NA	NA	NA	NA	NA	NA	NA	NA
Danio_rerio_tRNA-Lys-UUU-159	0.183677	0	NA	0	NA	0.816044	NA	0	NA	0.241512	NA
Danio_rerio_tRNA-Lys-UUU-16	1.54807	-1.43513	NA	-2.6934	NA	0.765151	NA	0.825073	NA	0.250384	NA
Danio_rerio_tRNA-Lys-UUU-161	1.17337	0.77503	NA	0.757705	NA	0.619267	NA	3.10432	NA	2.30607	NA
Danio_rerio_tRNA-Lys-UUU-163	0.171095	0	NA	0	NA	0.596848	NA	0.408053	NA	0	NA
Danio_rerio_tRNA-Lys-UUU-164	8.04447	0.530307	NA	0.0864265	NA	0.145326	NA	0.953877	NA	0.326905	0.883943
Danio_rerio_tRNA-Lys-UUU-165	4.07308	1.16179	NA	-1.35821	NA	1.22258	NA	2.00941	NA	2.03761	NA
Danio_rerio_tRNA-Lys-UUU-166	0.0843836	0	NA	0	NA	0	NA	0.408053	NA	0	NA
Danio_rerio_tRNA-Lys-UUU-167	3.37415	-2.63534	NA	-0.0671356	NA	0.441382	NA	-0.192081	NA	-0.238831	NA
Danio_rerio_tRNA-Lys-UUU-168	4.36967	1.19219	NA	1.38585	NA	2.42769	NA	3.24082	NA	2.75451	NA
Danio_rerio_tRNA-Lys-UUU-169	2.1052	-0.231568	NA	-0.460955	NA	0.141104	NA	1.16464	NA	0.84613	NA
Danio_rerio_tRNA-Lys-UUU-170	4.96897	1.29432	NA	1.40748	NA	2.2926	NA	2.60486	NA	3.3789	NA
Danio_rerio_tRNA-Lys-UUU-171	0.974875	2.03634	NA	0.754137	NA	1.65977	NA	2.20797	NA	1.30306	NA
Danio_rerio_tRNA-Lys-UUU-172	6.57712	1.46168	NA	0.759262	NA	2.01774	NA	1.87916	NA	1.04863	NA
Danio_rerio_tRNA-Lys-UUU-173	0	NA	NA	NA	NA	NA	NA	NA	NA	NA	NA
Danio_rerio_tRNA-Lys-UUU-174	2.23319	-0.652351	NA	-0.176469	NA	-2.64657	NA	-0.847762	NA	-1.03308	NA
Danio_rerio_tRNA-Lys-UUU-175	4.01911	2.8066	NA	2.80962	NA	3.05827	NA	3.90634	NA	4.6563	NA
Danio_rerio_tRNA-Lys-UUU-176	0.722334	0.357634	NA	0.278144	NA	0.182762	NA	-1.90596	NA	-2.4404	NA
Danio_rerio_tRNA-Lys-UUU-19	0.0404582	0	NA	0	NA	0	NA	-0.610478	NA	0	NA
Danio_rerio_tRNA-Lys-UUU-21	1.67465	0.232004	NA	1.80628	NA	0.694968	NA	3.40136	NA	3.26677	NA
Danio_rerio_tRNA-Lys-UUU-22	0.740385	-1.10308	NA	-1.27881	NA	-2.81334	NA	-0.64351	NA	-0.720968	NA
Danio_rerio_tRNA-Lys-UUU-23	6.8096	-1.04339	NA	-0.442138	NA	-0.657664	NA	-0.231362	NA	-0.118974	NA
Danio_rerio_tRNA-Lys-UUU-24	6.95085	2.58451	NA	0.774837	NA	4.19585	NA	5.75916	NA	4.81019	NA
Danio_rerio_tRNA-Lys-UUU-25	9.44772	0.0441655	NA	0.101377	NA	0.190161	NA	1.73063	NA	1.0881	0.56708
Danio_rerio_tRNA-Lys-UUU-26	3.49211	1.23277	NA	-1.99	NA	2.09464	NA	3.0035	NA	2.58736	NA
Danio_rerio_tRNA-Lys-UUU-27	4.12399	0.320849	NA	-0.483637	NA	1.00959	NA	2.56884	NA	1.74821	NA
Danio_rerio_tRNA-Lys-UUU-28	3.47531	1.8121	NA	1.88789	NA	1.78674	NA	1.85619	NA	1.97399	NA
Danio_rerio_tRNA-Lys-UUU-29	0.223676	0.0928973	NA	0.729949	NA	0	NA	0.352427	NA	0	NA
Danio_rerio_tRNA-Lys-UUU-30	16.3572	-0.0894332	NA	-0.890992	NA	0.599322	NA	0.791966	0.532878	0.0221644	0.991768
Danio_rerio_tRNA-Lys-UUU-31	2.72765	3.25641	NA	0.872415	NA	2.88794	NA	3.29685	NA	3.88006	NA
Danio_rerio_tRNA-Lys-UUU-32	2.34468	1.10248	NA	0.218482	NA	-0.46707	NA	1.20254	NA	0.590311	NA
Danio_rerio_tRNA-Lys-UUU-34	3.66113	-0.0653669	NA	-3.32266	NA	0.805788	NA	1.74436	NA	1.12618	NA
Danio_rerio_tRNA-Lys-UUU-35	1.49301	-0.642366	NA	0.469499	NA	0.948798	NA	1.04701	NA	1.45058	NA
Danio_rerio_tRNA-Lys-UUU-36	1.52786	0.487591	NA	-0.695752	NA	0.646734	NA	0.166198	NA	0.818051	NA
Danio_rerio_tRNA-Lys-UUU-37	2.24599	-1.64307	NA	-1.53032	NA	-0.565254	NA	-1.79822	NA	-1.48207	NA
Danio_rerio_tRNA-Lys-UUU-38	2.97408	3.86726	NA	2.59274	NA	3.92996	NA	2.96584	NA	1.84151	NA
Danio_rerio_tRNA-Lys-UUU-39	12.102	0.0479035	NA	-0.795111	NA	0.828857	NA	1.75535	0.206212	1.6852	0.209733
Danio_rerio_tRNA-Lys-UUU-40	0.445162	-0.495294	NA	0	NA	2.18883	NA	-0.609333	NA	0.432604	NA
Danio_rerio_tRNA-Lys-UUU-41	9.47855	-0.652022	NA	-0.548073	NA	2.08889	NA	2.786	NA	2.68437	0.0700371
Danio_rerio_tRNA-Lys-UUU-42	10.5323	-0.145516	NA	-1.37505	NA	1.18499	NA	2.0305	NA	1.67721	0.411792
Danio_rerio_tRNA-Lys-UUU-43	0.81841	-0.720383	NA	-1.95347	NA	0.344505	NA	-1.88867	NA	1.27932	NA
Danio_rerio_tRNA-Lys-UUU-44	16.5723	1.47882	NA	1.70412	NA	2.16883	NA	2.9208	0.154726	2.90538	0.12662
Danio_rerio_tRNA-Lys-UUU-45	13.5148	0.322546	NA	-0.138346	NA	2.11027	NA	2.27766	0.0999592	2.69565	0.0299981
Danio_rerio_tRNA-Lys-UUU-46	9.30178	0.707716	NA	0.775157	NA	0.156027	NA	0.714756	NA	0.387721	0.874964
Danio_rerio_tRNA-Lys-UUU-48	1.57193	0.0317826	NA	0.463927	NA	1.25268	NA	0.66632	NA	1.55016	NA
Danio_rerio_tRNA-Lys-UUU-49	0.44894	-1.8476	NA	-2.57882	NA	-1.3452	NA	-2.49143	NA	-3.08587	NA
Danio_rerio_tRNA-Lys-UUU-5	6.34395	0.78712	NA	-0.494943	NA	1.46191	NA	2.00801	NA	1.48841	NA
Danio_rerio_tRNA-Lys-UUU-50	9.57817	-0.885664	NA	-1.97103	NA	1.12575	NA	1.19808	NA	0.744233	0.705489
Danio_rerio_tRNA-Lys-UUU-51	0.31065	-0.496994	NA	0	NA	0.598661	NA	-0.609895	NA	1.31069	NA
Danio_rerio_tRNA-Lys-UUU-53	0.0658876	-0.498768	NA	0	NA	0	NA	-0.610478	NA	0	NA
Danio_rerio_tRNA-Lys-UUU-54	3.9612	0.548218	NA	0.479992	NA	0.213478	NA	1.27173	NA	2.12258	NA
Danio_rerio_tRNA-Lys-UUU-55	10.0726	1.75919	NA	1.82136	NA	2.72068	NA	4.50569	NA	4.59205	0.0201816
Danio_rerio_tRNA-Lys-UUU-56	0.378597	0.575281	NA	0.729957	NA	0	NA	0	NA	1.48901	NA
Danio_rerio_tRNA-Lys-UUU-57	2.38761	0.654363	NA	-1.98112	NA	1.61038	NA	2.63043	NA	1.59114	NA
Danio_rerio_tRNA-Lys-UUU-58	15.6772	0.421054	NA	0.432246	NA	1.81286	NA	2.86939	0.0232839	2.79951	0.0206408
Danio_rerio_tRNA-Lys-UUU-60	1.8068	1.03119	NA	0	NA	3.24939	NA	3.57797	NA	2.37712	NA
Danio_rerio_tRNA-Lys-UUU-61	10.3173	1.35516	NA	1.86572	NA	1.6684	NA	2.98484	NA	1.66822	0.361027
Danio_rerio_tRNA-Lys-UUU-62	3.4118	0.427318	NA	-1.38067	NA	0.999766	NA	2.27167	NA	1.41439	NA
Danio_rerio_tRNA-Lys-UUU-64	0.960779	1.12479	NA	0.972188	NA	0.602399	NA	1.35281	NA	2.81263	NA
Danio_rerio_tRNA-Lys-UUU-65	1.51078	-1.42289	NA	0.212491	NA	0.154144	NA	-0.39162	NA	0.4112	NA
Danio_rerio_tRNA-Lys-UUU-67	4.15241	0.753659	NA	-0.535026	NA	1.88512	NA	3.20939	NA	3.22387	NA
Danio_rerio_tRNA-Lys-UUU-68	4.88893	4.05266	NA	0.889237	NA	4.42802	NA	4.44417	NA	3.94516	NA
Danio_rerio_tRNA-Lys-UUU-69	0	NA	NA	NA	NA	NA	NA	NA	NA	NA	NA
Danio_rerio_tRNA-Lys-UUU-7	13.9062	5.16176	NA	4.88996	NA	6.18502	NA	4.73992	0.0850225	5.76561	0.0178314
Danio_rerio_tRNA-Lys-UUU-71	2.71965	0.56454	NA	0.382708	NA	0.0516141	NA	1.43013	NA	1.19057	NA
Danio_rerio_tRNA-Lys-UUU-72	9.55894	0.336682	NA	0.35153	NA	-0.621777	NA	1.53286	NA	1.70161	0.421919
Danio_rerio_tRNA-Lys-UUU-73	0.315696	0.575263	NA	0	NA	0	NA	1.71856	NA	0	NA
Danio_rerio_tRNA-Lys-UUU-74	1.74461	0.143346	NA	-2.19666	NA	1.5145	NA	1.17953	NA	0.673808	NA
Danio_rerio_tRNA-Lys-UUU-75	2.59669	2.32575	NA	0.835311	NA	2.20683	NA	4.03708	NA	3.62846	NA
Danio_rerio_tRNA-Lys-UUU-77	2.18145	-0.609684	NA	-0.931598	NA	-1.62622	NA	-1.29835	NA	-0.727284	NA
Danio_rerio_tRNA-Lys-UUU-78	0	NA	NA	NA	NA	NA	NA	NA	NA	NA	NA
Danio_rerio_tRNA-Lys-UUU-79	2.42251	1.34108	NA	1.92604	NA	0.778658	NA	1.74506	NA	1.80276	NA
Danio_rerio_tRNA-Lys-UUU-80	0.0843836	0	NA	0	NA	0	NA	0.408053	NA	0	NA
Danio_rerio_tRNA-Lys-UUU-81	0.409801	-0.495754	NA	0.733804	NA	0.599929	NA	1.69593	NA	0	NA
Danio_rerio_tRNA-Lys-UUU-83	0.689698	2.15336	NA	0	NA	0.782036	NA	0.356812	NA	1.70417	NA
Danio_rerio_tRNA-Lys-UUU-84	5.05111	-0.569536	NA	0.444985	NA	2.51036	NA	3.0789	NA	3.86461	NA
Danio_rerio_tRNA-Lys-UUU-85	0.130571	0	NA	0	NA	0	NA	-0.610478	NA	0.455936	NA
Danio_rerio_tRNA-Lys-UUU-86	0.25888	0	NA	0	NA	0	NA	1.40813	NA	0.455936	NA
Danio_rerio_tRNA-Lys-UUU-87	2.86116	-3.89527	NA	-1.39279	NA	1.03595	NA	2.20414	NA	1.17916	NA
Danio_rerio_tRNA-Lys-UUU-88	3.67192	3.18466	NA	3.18491	NA	3.78943	NA	3.61941	NA	3.72073	NA
Danio_rerio_tRNA-Lys-UUU-89	1.63828	-0.198607	NA	-1.97525	NA	0.863735	NA	1.8617	NA	1.60184	NA
Danio_rerio_tRNA-Lys-UUU-90	0	NA	NA	NA	NA	NA	NA	NA	NA	NA	NA
Danio_rerio_tRNA-Lys-UUU-91	3.79982	1.86873	NA	0.342696	NA	2.0165	NA	2.48365	NA	3.10257	NA
Danio_rerio_tRNA-Lys-UUU-92	5.12053	-1.72754	NA	-0.954581	NA	-0.340117	NA	0.959699	NA	-0.805285	NA
Danio_rerio_tRNA-Lys-UUU-93	0.813832	1.22225	NA	1.81693	NA	2.5779	NA	0.407522	NA	0	NA
Danio_rerio_tRNA-Lys-UUU-97	5.31892	0.309642	NA	-0.48533	NA	1.61839	NA	2.31767	NA	2.86577	NA
Danio_rerio_tRNA-Lys-UUU-99	6.76973	1.42273	NA	1.7694	NA	-0.677762	NA	1.09053	NA	-0.0078406	NA
Danio_rerio_tRNA-Met-CAU-100	0.179646	-3.02049	NA	-1.92496	NA	-2.07543	NA	-3.32418	NA	-1.04703	NA
Danio_rerio_tRNA-Met-CAU-106	8.81306	0.496036	NA	0.947419	NA	0.249555	NA	0.14171	NA	0.039898	0.989978
Danio_rerio_tRNA-Met-CAU-107	1.45977	-3.05679	NA	1.68303	NA	0.971287	NA	1.29321	NA	-0.150091	NA
Danio_rerio_tRNA-Met-CAU-108	8.43921	0.228428	NA	0.357592	NA	0.182028	NA	-0.247717	NA	0.432849	0.82892
Danio_rerio_tRNA-Met-CAU-109	1.87149	0.195122	NA	-0.00048089	NA	-0.80249	NA	-1.07404	NA	0.265333	NA
Danio_rerio_tRNA-Met-CAU-11	10.859	-1.5057	NA	-0.696008	NA	-0.843332	NA	-1.24784	NA	-1.29	0.291461
Danio_rerio_tRNA-Met-CAU-110	0	NA	NA	NA	NA	NA	NA	NA	NA	NA	NA
Danio_rerio_tRNA-Met-CAU-12	0.262471	1.0089	NA	0	NA	0	NA	-0.610478	NA	0.455935	NA
Danio_rerio_tRNA-Met-CAU-13	5.00812	2.24283	NA	1.74138	NA	1.56559	NA	1.5036	NA	1.37779	NA
Danio_rerio_tRNA-Met-CAU-14	0.348768	1.6981	NA	0.729957	NA	0	NA	-0.548136	NA	0	NA
Danio_rerio_tRNA-Met-CAU-16	4.31024	0.0662823	NA	-0.339248	NA	-1.07699	NA	-0.777316	NA	-1.22369	NA
Danio_rerio_tRNA-Met-CAU-17	3.12991	-0.493859	NA	-1.20488	NA	-0.276603	NA	-1.64854	NA	-1.09243	NA
Danio_rerio_tRNA-Met-CAU-20	23.2979	-0.265521	NA	-0.85792	0.853069	-0.0771308	0.989119	0.486393	0.697772	1.47686	0.0582936
Danio_rerio_tRNA-Met-CAU-22	3.24635	-0.123842	NA	-1.37631	NA	-0.0332723	NA	-0.415137	NA	0.387475	NA
Danio_rerio_tRNA-Met-CAU-23	0	NA	NA	NA	NA	NA	NA	NA	NA	NA	NA
Danio_rerio_tRNA-Met-CAU-24	0.308388	-0.497024	NA	0	NA	0.598629	NA	1.01131	NA	0.24326	NA
Danio_rerio_tRNA-Met-CAU-25	22.5781	-0.0289812	NA	0.228371	0.984452	-0.368088	0.986119	-0.0303709	0.987561	0.116446	0.946693
Danio_rerio_tRNA-Met-CAU-27	8.9677	4.88321	NA	5.22012	NA	4.79778	NA	5.02064	NA	3.8173	0.55422
Danio_rerio_tRNA-Met-CAU-30	4.71101	-0.129767	NA	-0.548394	NA	-0.162677	NA	-0.820453	NA	-0.806698	NA
Danio_rerio_tRNA-Met-CAU-31	6.82563	0.662915	NA	0.537734	NA	0.193459	NA	0.0239407	NA	-0.0454977	NA
Danio_rerio_tRNA-Met-CAU-32	0.308921	0.575263	NA	0	NA	1.66847	NA	0	NA	0	NA
Danio_rerio_tRNA-Met-CAU-33	19.3037	-0.0912263	NA	-0.749281	0.856007	-0.265495	0.989119	-0.799554	0.544028	-0.444839	0.758189
Danio_rerio_tRNA-Met-CAU-34	0.368615	-1.78731	NA	-1.92493	NA	0.561268	NA	-3.32418	NA	-2.43197	NA
Danio_rerio_tRNA-Met-CAU-35	19.8596	0.419151	NA	0.297288	0.970819	0.103899	0.989119	0.214633	0.91398	-0.10707	0.951607
Danio_rerio_tRNA-Met-CAU-36	7.43442	1.33802	NA	1.41191	NA	1.03669	NA	0.641617	NA	1.14975	NA
Danio_rerio_tRNA-Met-CAU-38	8.34233	0.508454	NA	0.801874	NA	0.655017	NA	0.0248109	NA	-0.78608	0.719141
Danio_rerio_tRNA-Met-CAU-39	12.939	1.19468	NA	1.043	NA	0.421931	NA	1.18194	0.420663	-0.193867	0.934554
Danio_rerio_tRNA-Met-CAU-40	0	NA	NA	NA	NA	NA	NA	NA	NA	NA	NA
Danio_rerio_tRNA-Met-CAU-46	20.5856	-0.101131	NA	0.0433656	0.994694	-0.315858	0.989119	-0.180684	0.931832	0.231187	0.893227
Danio_rerio_tRNA-Met-CAU-47	0.595435	1.81905	NA	1.82237	NA	0.604945	NA	-0.562168	NA	0	NA
Danio_rerio_tRNA-Met-CAU-5	7.70835	0.742726	NA	-0.0518787	NA	0.945912	NA	0.914673	NA	0.946512	NA
Danio_rerio_tRNA-Met-CAU-50	6.28306	-0.866836	NA	-1.11022	NA	-1.59148	NA	-0.256075	NA	-1.70684	NA
Danio_rerio_tRNA-Met-CAU-51	13.0112	-0.632839	NA	-1.2292	NA	-0.639995	NA	-0.648568	0.733054	-1.02556	0.524056
Danio_rerio_tRNA-Met-CAU-52	0	NA	NA	NA	NA	NA	NA	NA	NA	NA	NA
Danio_rerio_tRNA-Met-CAU-53	1.57462	-1.02175	NA	-0.976737	NA	-2.30253	NA	-0.963398	NA	-0.996546	NA
Danio_rerio_tRNA-Met-CAU-54	0.511699	0.113691	NA	0	NA	0.787781	NA	1.71882	NA	1.12588	NA
Danio_rerio_tRNA-Met-CAU-55	4.13348	1.82776	NA	0.908477	NA	2.03026	NA	1.26665	NA	0.694924	NA
Danio_rerio_tRNA-Met-CAU-57	17.4861	-1.42882	NA	-1.39172	NA	-1.36901	NA	-1.39846	0.250982	-0.700723	0.638672
Danio_rerio_tRNA-Met-CAU-60	0.271396	0.472437	NA	0	NA	0.596849	NA	-0.610478	NA	0.241512	NA
Danio_rerio_tRNA-Met-CAU-61	11.3274	0.343949	NA	0.210089	NA	0.22155	NA	0.12128	NA	0.487811	0.794921
Danio_rerio_tRNA-Met-CAU-62	0.44201	1.25706	NA	0.738805	NA	0	NA	0.97552	NA	0.248499	NA
Danio_rerio_tRNA-Met-CAU-63	4.02263	-1.93559	NA	-2.05783	NA	-4.33621	NA	-1.57957	NA	-3.11444	NA
Danio_rerio_tRNA-Met-CAU-65	2.46151	-1.01088	NA	-0.906183	NA	-3.08443	NA	-2.00736	NA	-0.915434	NA
Danio_rerio_tRNA-Met-CAU-67	7.95799	0.240235	NA	0.328042	NA	-0.230377	NA	-0.135717	NA	-0.309506	0.893227
Danio_rerio_tRNA-Met-CAU-68	0	NA	NA	NA	NA	NA	NA	NA	NA	NA	NA
Danio_rerio_tRNA-Met-CAU-69	0.117331	-0.49877	NA	0.729917	NA	0	NA	0	NA	0	NA
Danio_rerio_tRNA-Met-CAU-73	0.244501	-0.49877	NA	0.729948	NA	0.596844	NA	-0.610483	NA	0	NA
Danio_rerio_tRNA-Met-CAU-74	6.0895	-0.0720566	NA	-0.774108	NA	-0.391281	NA	-0.451678	NA	-0.252882	NA
Danio_rerio_tRNA-Met-CAU-75	7.38884	0.00658585	NA	-0.076863	NA	-0.0305587	NA	-0.643764	NA	0.154615	NA
Danio_rerio_tRNA-Met-CAU-77	0	NA	NA	NA	NA	NA	NA	NA	NA	NA	NA
Danio_rerio_tRNA-Met-CAU-78	9.50738	-0.544648	NA	-0.965934	NA	-1.33075	NA	-0.879649	NA	-1.77879	0.144723
Danio_rerio_tRNA-Met-CAU-79	0.481656	0.765761	NA	0	NA	0	NA	1.04794	NA	1.95931	NA
Danio_rerio_tRNA-Met-CAU-8	6.51751	-1.74926	NA	-2.71312	NA	-2.24978	NA	-1.97142	NA	-1.43443	NA
Danio_rerio_tRNA-Met-CAU-81	4.03389	2.01932	NA	3.18102	NA	2.54198	NA	1.21584	NA	1.73472	NA
Danio_rerio_tRNA-Met-CAU-82	0.533376	-1.17114	NA	-1.93934	NA	-0.698153	NA	0.459269	NA	-1.05363	NA
Danio_rerio_tRNA-Met-CAU-84	0	NA	NA	NA	NA	NA	NA	NA	NA	NA	NA
Danio_rerio_tRNA-Met-CAU-85	15.52	-0.167842	NA	-0.0459639	NA	-0.0872988	NA	-0.388893	0.808627	0.0322733	0.987095
Danio_rerio_tRNA-Met-CAU-87	5.04272	1.89178	NA	0.233764	NA	-0.509302	NA	0.199328	NA	-0.32828	NA
Danio_rerio_tRNA-Met-CAU-89	13.6765	0.145829	NA	0.220854	NA	0.543245	NA	0.0167503	0.993968	-0.203795	0.936336
Danio_rerio_tRNA-Met-CAU-90	6.88447	-1.96937	NA	-2.07897	NA	-0.859043	NA	-2.79704	NA	-1.23451	NA
Danio_rerio_tRNA-Met-CAU-91	1.76233	0.674146	NA	1.03962	NA	-1.44604	NA	-0.430749	NA	-0.837515	NA
Danio_rerio_tRNA-Met-CAU-92	0.70975	0.883377	NA	0	NA	2.57647	NA	-0.568902	NA	1.30588	NA
Danio_rerio_tRNA-Met-CAU-93	7.30159	-0.0431531	NA	-0.29733	NA	-0.662998	NA	0.173742	NA	-0.0723226	NA
Danio_rerio_tRNA-Met-CAU-94	1.32087	-2.70308	NA	-1.2652	NA	-0.638386	NA	-1.20572	NA	-2.65984	NA
Danio_rerio_tRNA-Met-CAU-95	2.79795	0.312415	NA	0.548692	NA	-2.41957	NA	-0.460712	NA	-0.0446392	NA
Danio_rerio_tRNA-Met-CAU-96	11.2748	0.950444	NA	0.662492	NA	0.0620381	NA	1.0615	NA	0.260977	0.921582
Danio_rerio_tRNA-Met-CAU-99	2.75685	-0.407544	NA	-0.0646653	NA	-2.71121	NA	-0.98143	NA	-1.03341	NA
Danio_rerio_tRNA-Phe-GAA-16	1.86958	-0.990936	NA	0.000697186	NA	0.621686	NA	-0.496699	NA	-1.04436	NA
Danio_rerio_tRNA-Phe-GAA-21	1.17741	0.739636	NA	0.327721	NA	0.321795	NA	0.0931012	NA	0.595293	NA
Danio_rerio_tRNA-Phe-GAA-22	12.5945	0.162355	NA	0.383818	NA	0.264693	NA	0.554455	0.723805	0.938271	0.454428
Danio_rerio_tRNA-Phe-GAA-28	3.2972	0.37199	NA	0.196295	NA	-0.17572	NA	0.751885	NA	-1.15475	NA
Danio_rerio_tRNA-Phe-GAA-29	4.36247	0.791264	NA	0.979738	NA	1.07116	NA	0.817603	NA	0.775596	NA
Danio_rerio_tRNA-Phe-GAA-32	1.59235	0.692912	NA	-0.447703	NA	-2.8974	NA	0.472716	NA	0.426433	NA
Danio_rerio_tRNA-Phe-GAA-33	4.01794	-0.155699	NA	0.627903	NA	-0.176906	NA	-0.153485	NA	-0.981687	NA
Danio_rerio_tRNA-Phe-GAA-35	22.2291	0.567194	NA	0.167744	0.991928	-0.132593	0.989119	-0.0285607	0.988185	0.424804	0.759574
Danio_rerio_tRNA-Phe-GAA-36	7.34198	-0.828853	NA	0.261398	NA	0.0315689	NA	-0.9987	NA	-2.38942	NA
Danio_rerio_tRNA-Phe-GAA-39	0.344778	-1.78731	NA	-0.558587	NA	-0.472476	NA	-3.32417	NA	-2.43196	NA
Danio_rerio_tRNA-Phe-GAA-41	0.454498	1.70939	NA	0	NA	0.792051	NA	-0.609325	NA	0.432456	NA
Danio_rerio_tRNA-Phe-GAA-42	6.9336	0.624767	NA	0.480486	NA	0.364452	NA	-0.242642	NA	0.283063	NA
Danio_rerio_tRNA-Phe-GAA-46	0.0254294	-0.498768	NA	0	NA	0	NA	0	NA	0	NA
Danio_rerio_tRNA-Phe-GAA-48	0	NA	NA	NA	NA	NA	NA	NA	NA	NA	NA
Danio_rerio_tRNA-Phe-GAA-51	0.199714	0	NA	0	NA	0	NA	1.04828	NA	0.241512	NA
Danio_rerio_tRNA-Pro-AGG-100	10.0659	-0.462915	NA	-0.560213	NA	-0.156802	NA	-0.275247	NA	-0.627456	0.706716
Danio_rerio_tRNA-Pro-AGG-101	18.3114	-0.191417	NA	0.104143	NA	0.166152	NA	-0.550627	0.651958	0.0297608	0.987095
Danio_rerio_tRNA-Pro-AGG-103	1.68807	-0.256666	NA	-2.05186	NA	-1.27124	NA	-1.2472	NA	-0.779339	NA
Danio_rerio_tRNA-Pro-AGG-104	0	NA	NA	NA	NA	NA	NA	NA	NA	NA	NA
Danio_rerio_tRNA-Pro-AGG-108	22.0983	0.77066	NA	0.209039	0.980656	-0.252636	0.989119	0.163588	0.926792	-0.333323	0.793284
Danio_rerio_tRNA-Pro-AGG-109	0.0254294	-0.498768	NA	0	NA	0	NA	0	NA	0	NA
Danio_rerio_tRNA-Pro-AGG-111	15.2644	-0.853864	NA	-0.795222	NA	-1.27558	NA	-0.843597	0.4837	-0.64714	0.603906
Danio_rerio_tRNA-Pro-AGG-112	8.64523	-0.111506	NA	-1.14638	NA	-0.834919	NA	-0.61547	NA	-1.41444	0.338623
Danio_rerio_tRNA-Pro-AGG-12	9.25862	0.448193	NA	-0.519886	NA	0.637013	NA	0.803714	NA	-0.572977	0.823333
Danio_rerio_tRNA-Pro-AGG-17	5.58469	-0.798184	NA	0.195057	NA	-1.09766	NA	-0.496398	NA	-1.69659	NA
Danio_rerio_tRNA-Pro-AGG-19	15.9838	0.0526368	NA	0.508897	NA	0.108591	NA	0.390473	0.808627	1.09103	0.309547
Danio_rerio_tRNA-Pro-AGG-21	0.244068	-3.02048	NA	-0.558603	NA	-2.07542	NA	-1.89902	NA	-2.43196	NA
Danio_rerio_tRNA-Pro-AGG-22	19.1749	0.342086	NA	0.159978	0.991928	0.0630768	0.989119	0.171461	0.936272	-0.311841	0.84926
Danio_rerio_tRNA-Pro-AGG-23	5.94535	0.09344	NA	-0.151294	NA	-0.663669	NA	-0.126483	NA	-0.245045	NA
Danio_rerio_tRNA-Pro-AGG-26	14.0502	-0.523242	NA	-0.646588	NA	-0.326725	NA	-0.132287	0.949809	-0.490895	0.757302
Danio_rerio_tRNA-Pro-AGG-27	0.0867118	0	NA	0	NA	0.596849	NA	0	NA	0	NA
Danio_rerio_tRNA-Pro-AGG-28	16.2504	-0.131724	NA	0.147406	NA	0.120473	NA	0.0906682	0.969643	-0.23616	0.903745
Danio_rerio_tRNA-Pro-AGG-29	6.61422	0.198188	NA	0.791346	NA	0.294073	NA	0.904457	NA	1.45285	NA
Danio_rerio_tRNA-Pro-AGG-3	1.2257	0.177681	NA	0.900652	NA	3.55113	NA	0.407447	NA	1.73332	NA
Danio_rerio_tRNA-Pro-AGG-35	4.67194	-0.207948	NA	-0.515698	NA	-1.89833	NA	-0.294629	NA	-0.537742	NA
Danio_rerio_tRNA-Pro-AGG-37	15.8308	0.094065	NA	0.475015	NA	-0.439858	NA	-0.121794	0.955587	-0.339908	0.84484
Danio_rerio_tRNA-Pro-AGG-39	9.85629	-0.128019	NA	-0.088295	NA	-0.486036	NA	-1.5379	NA	-1.61351	0.229901
Danio_rerio_tRNA-Pro-AGG-4	0.488965	-3.03711	NA	-3.17878	NA	-3.32927	NA	-2.13446	NA	-3.68581	NA
Danio_rerio_tRNA-Pro-AGG-40	22.7396	-0.597512	NA	-0.824018	0.793122	-0.353714	0.986119	-0.0659023	0.96844	-0.122445	0.934554
Danio_rerio_tRNA-Pro-AGG-42	7.51178	0.503091	NA	-0.133648	NA	0.528079	NA	0.110524	NA	0.355511	NA
Danio_rerio_tRNA-Pro-AGG-43	0.492269	1.5135	NA	2.06008	NA	0	NA	-0.610222	NA	0	NA
Danio_rerio_tRNA-Pro-AGG-44	12.1632	-0.245936	NA	-0.350769	NA	-0.378206	NA	-0.152143	0.940367	-0.51316	0.743534
Danio_rerio_tRNA-Pro-AGG-45	0.134526	0	NA	1.01913	NA	0	NA	0	NA	0	NA
Danio_rerio_tRNA-Pro-AGG-46	14.1692	-0.776419	NA	-0.189666	NA	-0.332305	NA	-0.584627	0.676713	-0.635882	0.638672
Danio_rerio_tRNA-Pro-AGG-47	0.860194	-3.009	NA	-3.15635	NA	-0.100816	NA	-3.12718	NA	-2.26859	NA
Danio_rerio_tRNA-Pro-AGG-49	7.3756	-1.40349	NA	-0.990773	NA	-1.49822	NA	-0.703846	NA	-0.0749283	NA
Danio_rerio_tRNA-Pro-AGG-51	1.26814	0.98521	NA	2.71246	NA	2.88406	NA	2.20799	NA	0	NA
Danio_rerio_tRNA-Pro-AGG-53	16.1003	0.812519	NA	0.635654	NA	0.642682	NA	0.841439	0.625359	0.426473	0.823333
Danio_rerio_tRNA-Pro-AGG-54	1.67156	-1.83262	NA	-0.57975	NA	-0.64137	NA	-0.36054	NA	-2.65185	NA
Danio_rerio_tRNA-Pro-AGG-55	2.77558	0.890741	NA	0.822896	NA	0.490008	NA	-0.676628	NA	0.236653	NA
Danio_rerio_tRNA-Pro-AGG-56	3.17937	0.0446959	NA	-0.825344	NA	0.0282544	NA	-1.82655	NA	-1.65066	NA
Danio_rerio_tRNA-Pro-AGG-60	2.45929	-1.29759	NA	-2.17322	NA	2.3812	NA	2.3453	NA	0.388975	NA
Danio_rerio_tRNA-Pro-AGG-61	0	NA	NA	NA	NA	NA	NA	NA	NA	NA	NA
Danio_rerio_tRNA-Pro-AGG-62	20.8795	-0.542742	NA	-0.314094	0.946048	0.0694641	0.989119	0.252145	0.856207	-0.0523379	0.972335
Danio_rerio_tRNA-Pro-AGG-63	14.7146	-1.27581	NA	-0.135086	NA	-0.326834	NA	-0.834218	0.49016	-0.351493	0.796394
Danio_rerio_tRNA-Pro-AGG-64	0.553871	1.11815	NA	2.32812	NA	0	NA	-0.608899	NA	0.246335	NA
Danio_rerio_tRNA-Pro-AGG-66	0.755428	-0.995214	NA	0.498554	NA	-2.61715	NA	-3.86591	NA	-1.58249	NA
Danio_rerio_tRNA-Pro-AGG-67	7.02052	-0.294352	NA	-1.00319	NA	0.201239	NA	-0.164106	NA	-0.612355	NA
Danio_rerio_tRNA-Pro-AGG-68	7.9648	0.268898	NA	0.724436	NA	-0.0953151	NA	0.0888388	NA	-0.019425	0.991768
Danio_rerio_tRNA-Pro-AGG-69	9.31409	-0.208126	NA	-0.0334348	NA	-0.228256	NA	0.724166	NA	0.892531	0.582713
Danio_rerio_tRNA-Pro-AGG-70	8.79845	-0.309932	NA	0.191288	NA	-0.0233392	NA	0.220419	NA	-0.379762	0.843166
Danio_rerio_tRNA-Pro-AGG-71	0.156067	-0.498768	NA	0	NA	0.596862	NA	-0.548183	NA	0	NA
Danio_rerio_tRNA-Pro-AGG-73	2.34441	0.0573595	NA	-2.14349	NA	-0.00938739	NA	0.194934	NA	-1.06466	NA
Danio_rerio_tRNA-Pro-AGG-74	2.61749	-1.42961	NA	0.124178	NA	2.29466	NA	0.162058	NA	0.636314	NA
Danio_rerio_tRNA-Pro-AGG-76	0.586606	-0.645802	NA	-2.56381	NA	-2.71434	NA	-0.576757	NA	-3.07088	NA
Danio_rerio_tRNA-Pro-AGG-77	0.286271	-3.02049	NA	-1.92493	NA	-0.691691	NA	-0.826619	NA	-2.43197	NA
Danio_rerio_tRNA-Pro-AGG-78	0.950224	0.816905	NA	0.864538	NA	-0.574549	NA	-0.336736	NA	-1.05847	NA
Danio_rerio_tRNA-Pro-AGG-79	0.269471	1.51476	NA	0	NA	0.596848	NA	0	NA	0	NA
Danio_rerio_tRNA-Pro-AGG-80	0.306885	1.0089	NA	1.01923	NA	0	NA	-0.610485	NA	0	NA
Danio_rerio_tRNA-Pro-AGG-81	0	NA	NA	NA	NA	NA	NA	NA	NA	NA	NA
[truncated: 508 more rows]

## Sheet: Anticodon DE analysis
		256-cell (2.5 hpf) vs Egg (0 hpf)		1000-cell (3 hpf) vs Egg (0 hpf)		Sphere (4 hpf) vs Egg (0 hpf)		Shield (6 hpf) vs Egg (0 hpf)		Bud (10 hpf) vs Egg (0 hpf)
Anticodon	Base mean	log2FoldChange	Adjusted p-value	log2FoldChange	Adjusted p-value	log2FoldChange	Adjusted p-value	log2FoldChange	Adjusted p-value	log2FoldChange	Adjusted p-value
Danio_rerio_tRNA-Arg-UCU	47837.7	-0.444809	0.0141676	-0.0797448	0.885486	0.275319	0.21083	-0.0232739	0.9038	-0.240325	0.115405
Danio_rerio_tRNA-Asp-GUC	105140	-0.367785	0.335953	-0.299937	0.425493	-0.0167883	0.943131	0.222703	0.294127	0.301848	0.11058
Danio_rerio_tRNA-Cys-GCA	82495.7	0.30837	0.335953	0.283067	0.425493	0.149085	0.649694	0.121566	0.557608	0.254637	0.118267
Danio_rerio_tRNA-Asn-GUU	60319.9	-0.310743	0.486427	-0.315375	0.425493	-0.194526	0.649694	-0.0990015	0.676096	0.265884	0.194703
Danio_rerio_tRNA-Gly-CCC	13220.1	0.386781	0.486427	0.272048	0.524183	0.194572	0.665322	0.237816	0.396687	0.646228	0.00295481
Danio_rerio_tRNA-Gly-UCC	96482.6	0.219433	0.486427	0.173746	0.622812	0.119837	0.707613	0.280129	0.114241	0.198924	0.233109
Danio_rerio_tRNA-Lys-CUU	54845.1	-0.21369	0.486427	-0.255463	0.425493	-0.125225	0.665322	0.0455384	0.795974	0.535543	0.000161337
Danio_rerio_tRNA-Lys-UUU	199608	0.415963	0.486427	0.27249	0.674574	-0.0296447	0.943131	0.226093	0.557608	0.290701	0.365955
Danio_rerio_tRNA-Pro-UGG	37755	-0.1728	0.486427	-0.159616	0.425493	-0.0778429	0.72089	-0.244082	0.0775835	-0.285729	0.0165
Danio_rerio_tRNA-Ser-UGA	11228.2	0.419109	0.486427	0.468393	0.425493	0.270666	0.649694	0.78243	0.0135329	1.12235	3.88831e-05
Danio_rerio_tRNA-Glu-UUC	19880.1	-0.294511	0.489863	-0.305322	0.425493	-0.207098	0.651991	0.00600091	0.975284	-0.363671	0.121036
Danio_rerio_tRNA-Gly-GCC	70406.7	0.252666	0.489863	0.126517	0.833236	-0.0321378	0.943131	-0.0621935	0.795974	-0.0182395	0.931752
Danio_rerio_tRNA-Ser-AGA	69489.6	0.212745	0.489863	0.247429	0.425493	0.314276	0.21083	0.462913	0.0125371	0.153284	0.417957
Danio_rerio_tRNA-Leu-UAA	14126.5	0.284167	0.541062	0.334222	0.425493	0.383195	0.340243	0.31757	0.268749	0.108556	0.690159
Danio_rerio_tRNA-Met-CAU	49023.2	-0.229269	0.597531	-0.354623	0.425493	-0.367376	0.235958	-0.397492	0.0864228	-0.126357	0.589654
Danio_rerio_tRNA-Ala-UGC	26560.8	0.159659	0.6139	-0.018118	0.95166	-0.0466407	0.931219	-0.0569329	0.795974	-0.2484	0.230413
Danio_rerio_tRNA-Arg-ACG	114105	0.141502	0.6139	0.0185826	0.95166	-0.093951	0.707613	0.0925285	0.57383	0.296354	0.0289025
Danio_rerio_tRNA-Glu-CUC	133471	-0.132065	0.6139	-0.136497	0.632684	0.0529032	0.829905	0.270896	0.0775835	0.417248	0.00106552
Danio_rerio_tRNA-His-GUG	101691	0.144593	0.6139	0.114848	0.833236	0.0485616	0.898916	-0.0222736	0.9038	-0.00929356	0.943595
Danio_rerio_tRNA-Ile-AAU	88720.1	-0.125384	0.6139	-0.0715108	0.888425	-0.141389	0.649694	-0.0846267	0.605177	0.0603862	0.697084
Danio_rerio_tRNA-Leu-AAG	36541.9	0.205124	0.6139	0.345514	0.425493	0.731432	0.0329979	0.968755	0.00038931	0.562637	0.0289025
Danio_rerio_tRNA-Leu-CAG	47271.2	-0.195132	0.6139	0.0774619	0.90106	0.257707	0.649694	0.197703	0.550284	-0.17735	0.505471
Danio_rerio_tRNA-Pro-CGG	12906.7	-0.136752	0.6139	-0.140456	0.783254	-0.0828662	0.817969	-0.307478	0.10537	-0.411271	0.0160743
Danio_rerio_tRNA-SeC-UCA	443.475	0.43586	0.6139	0.172593	0.90106	0.276816	0.754117	0.82461	NA	2.34136	4.21231e-08
Danio_rerio_tRNA-Trp-CCA	69351.5	0.162567	0.6139	0.0969738	0.888425	-0.0120962	0.943131	0.247732	0.294127	0.380166	0.0664978
Danio_rerio_tRNA-Val-AAC	49774.6	-0.176019	0.6139	-0.150198	0.833236	-0.210271	0.649694	-0.161445	0.557608	-0.0909098	0.697084
Danio_rerio_tRNA-Val-CAC	44371.6	-0.173831	0.6139	-0.156381	0.833236	-0.320589	0.340243	-0.348544	0.128718	-0.430264	0.0362578
Danio_rerio_tRNA-Ala-CGC	87415.9	0.102154	0.65867	-0.0275396	0.95166	0.071347	0.817969	-0.128181	0.525317	0.0240928	0.887233
Danio_rerio_tRNA-Arg-CCG	13631.6	0.134148	0.65867	0.187207	0.632684	0.188397	0.649694	-0.199033	0.388537	-0.402876	0.0289025
Danio_rerio_tRNA-Leu-UAG	8984.23	0.203953	0.65867	0.427842	0.425493	0.600343	0.21083	0.922215	0.00496821	0.431976	0.175324
Danio_rerio_tRNA-Phe-GAA	63550.2	-0.112185	0.65867	-0.163071	0.632684	-0.163404	0.649694	-0.261133	0.152269	-0.119506	0.515031
Danio_rerio_tRNA-Ser-CGA	4438.68	0.115386	0.690635	0.0512289	0.934223	0.0797247	0.829905	0.325251	0.140634	1.08528	1.71674e-09
Danio_rerio_tRNA-Thr-UGU	22353.2	0.0936981	0.690635	0.0501171	0.90106	0.146343	0.649694	0.00962292	0.961324	0.744152	1.15825e-07
Danio_rerio_tRNA-Val-UAC	45451.2	-0.0996936	0.690635	-0.115302	0.833236	-0.377809	0.110948	-0.308895	0.0983619	-0.518153	0.00106552
Danio_rerio_tRNA-Tyr-GUA	145878	0.090983	0.724469	0.0587575	0.90106	-0.16629	0.649694	-0.0822851	0.685009	0.0800971	0.690159
Danio_rerio_tRNA-Pro-AGG	96959.5	-0.0566039	0.752691	-0.0491509	0.897457	-0.0483732	0.829905	-0.0847883	0.557608	-0.214864	0.0726302
Danio_rerio_tRNA-Gln-UUG	64348.3	-0.0783798	0.829329	-0.0940807	0.888425	-0.194214	0.649694	-0.278225	0.237812	-0.32114	0.118267
Danio_rerio_tRNA-Leu-CAA	6941.14	0.0849111	0.860323	0.375857	0.425493	0.70272	0.0329979	0.603274	0.0467893	0.145232	0.62568
Danio_rerio_tRNA-Thr-CGU	53623.8	-0.0458411	0.907883	0.00891283	0.951952	0.143279	0.665322	-0.376937	0.0634571	-0.605208	0.000256671
Danio_rerio_tRNA-iMet-CAU	84432.5	-0.0529869	0.913708	-0.0294431	0.95166	-0.0216609	0.943131	-0.294796	0.270736	-0.247317	0.309262
Danio_rerio_tRNA-Ile-UAU	18808.9	0.0375812	0.920162	0.0560045	0.90106	-0.0312617	0.943131	-0.353799	0.0862853	-0.143642	0.501124
Danio_rerio_tRNA-Gln-CUG	92621.3	0.0203324	0.968952	-0.083602	0.879211	-0.0580086	0.829905	-0.104836	0.557608	0.0475975	0.760654
Danio_rerio_tRNA-Ala-AGC	92733.8	0.010001	0.98824	-0.0403652	0.934223	-0.0116602	0.943131	0.0644141	0.767837	0.118696	0.529454
Danio_rerio_tRNA-Arg-CCU	32941.3	-0.00385495	0.98824	-0.022745	0.95166	0.141558	0.707613	0.143601	0.557608	0.246143	0.233109
Danio_rerio_tRNA-Arg-UCG	28055.8	-0.00178531	0.98824	-0.0614376	0.897457	0.0992492	0.707613	0.0901031	0.5963	0.616952	3.33376e-06
Danio_rerio_tRNA-Ser-GCU	35089.8	-0.0108885	0.98824	0.162509	0.833236	0.162778	0.72089	0.168743	0.582849	0.199538	0.501124
Danio_rerio_tRNA-Thr-AGU	70400.2	-0.00869964	0.98824	-0.0165423	0.95166	0.0307654	0.943131	-0.383977	0.0546946	-0.0273964	0.887233

## Sheet: Transcript raw read counts
Unique tRNA	Egg_rep1	Egg_rep2	256-cell_rep1	256-cell_rep2	1000-cell_rep1	1000-cell_rep2	Sphere_rep1	Sphere_rep2	Shield_rep1	Shield_rep2	Bud_rep2	Bud_rep1	Copy number
Danio_rerio_mito_tRNA-Ala-UGC-1	773	1721	4933	2293	1551	2271	1858	1752	3334	3055	1695	806	1
Danio_rerio_mito_tRNA-Arg-UCG-1	9215	16089	55894	22172	13245	18714	25717	15428	30965	24040	19233	11275	1
Danio_rerio_mito_tRNA-Asn-GUU-1	4154	7695	35343	8231	6647	9853	11362	8757	14987	14005	8354	6144	1
Danio_rerio_mito_tRNA-Asp-GUC-1	9500	17456	51331	25586	14756	20164	25311	16497	32730	25875	18290	11408	1
Danio_rerio_mito_tRNA-Cys-GCA-1	4492	10670	32757	11951	7474	12691	13846	11147	16418	16602	10377	5768	1
Danio_rerio_mito_tRNA-Gln-UUG-1	2361	4357	18199	5196	3717	5148	6270	4379	9684	7153	4445	3710	1
Danio_rerio_mito_tRNA-Glu-UUC-1	5533	14027	53915	14112	8491	20643	13738	13707	19712	28585	10675	7910	1
Danio_rerio_mito_tRNA-Gly-UCC-1	7780	14267	47854	16340	10864	15231	18127	13301	24233	20326	11379	10030	1
Danio_rerio_mito_tRNA-His-GUG-1	5864	9977	46565	12868	9228	12495	14569	10995	21959	17461	10244	7945	1
Danio_rerio_mito_tRNA-Ile-GAU-1	10194	19978	102789	22461	18776	27824	28857	19872	39968	38292	21839	10635	1
Danio_rerio_mito_tRNA-Leu-UAA-1	9019	16946	84468	25000	17264	23354	25043	16910	39615	32835	19526	14857	1
Danio_rerio_mito_tRNA-Leu-UAG-1	7555	15074	61368	19723	12761	18603	19407	14338	30223	25575	15502	12550	1
Danio_rerio_mito_tRNA-Lys-UUU-1	8415	14724	57301	17005	12135	16885	23188	14690	28522	22597	16326	11988	1
Danio_rerio_mito_tRNA-Met-CAU-1	9767	15285	59680	25332	16057	21802	27254	15876	33449	26763	19482	10018	1
Danio_rerio_mito_tRNA-Phe-GAA-1	20595	41362	183317	57540	34837	55814	59002	44276	73407	69472	47978	33233	1
Danio_rerio_mito_tRNA-Pro-UGG-1	3898	8543	36406	9923	5634	11008	9381	7780	14158	15201	8740	6579	1
Danio_rerio_mito_tRNA-Ser-GCU-1	6895	11220	45572	15366	10929	13469	19522	11844	26426	18936	12737	9438	1
Danio_rerio_mito_tRNA-Ser-UGA-1	7281	18949	106104	22319	12447	32217	20014	18684	30705	45198	17432	16554	1
Danio_rerio_mito_tRNA-Thr-UGU-1	8438	16817	71201	21331	13274	19770	23156	16322	31777	26396	17792	13339	1
Danio_rerio_mito_tRNA-Trp-UCA-1	20078	52365	268677	50040	30344	85670	49661	46242	69030	109699	39675	44240	1
Danio_rerio_mito_tRNA-Tyr-GUA-1	3831	9245	38904	10127	7601	12213	11919	9909	17455	17802	10314	6842	1
Danio_rerio_mito_tRNA-Val-UAC-1	20355	39742	133310	56456	34231	44345	55241	35506	78895	56386	45866	28626	1
Danio_rerio_tRNA-Ala-AGC-1	5	7	75	35	8	36	15	30	21	56	29	10	1
Danio_rerio_tRNA-Ala-AGC-2	613	1440	10233	3076	1087	2390	2851	2244	14358	13854	41323	23067	3
Danio_rerio_tRNA-Ala-AGC-3	29109	59816	284895	65603	47056	77498	89086	56492	159261	163684	117531	77188	1
Danio_rerio_tRNA-Ala-CGC-1	21716	57532	213490	62005	40376	57886	76333	49909	129763	95877	63892	56145	21
Danio_rerio_tRNA-Ala-CGC-2	2528	6604	36498	8037	4518	8596	9353	6314	22912	23216	53872	42068	2
Danio_rerio_tRNA-Ala-CGC-3	906	2392	17345	7675	2816	7887	3789	5290	6739	14521	7625	3187	9
Danio_rerio_tRNA-Ala-CGC-4	21	67	282	116	55	101	92	61	145	123	81	47	2
Danio_rerio_tRNA-Ala-CGC-5	3	2	14	23	4	7	7	13	10	43	16	3	7
Danio_rerio_tRNA-Ala-CGC-6	3	23	85	35	17	26	14	7	24	46	18	11	6
Danio_rerio_tRNA-Ala-UGC-12/1/3/5/7/9/10/11/13/14/17/19/21/22/23/24/25/26/30/35/39/40	6330	16775	81840	15386	10613	19147	21261	13153	38757	32503	19053	18809	98
Danio_rerio_tRNA-Ala-UGC-15	658	1852	10410	1822	1231	2455	2284	1518	4629	4236	2241	2326	6
Danio_rerio_tRNA-Ala-UGC-16	2	9	81	30	12	40	20	38	99	147	111	32	1
Danio_rerio_tRNA-Ala-UGC-18	12	34	148	50	54	59	45	34	153	82	41	25	1
Danio_rerio_tRNA-Ala-UGC-2	92	218	1354	826	584	293	403	217	2135	496	312	360	1
Danio_rerio_tRNA-Ala-UGC-20	3	10	102	36	13	43	27	39	35	51	45	16	4
Danio_rerio_tRNA-Ala-UGC-27	21	68	358	138	63	187	110	111	181	428	173	88	1
Danio_rerio_tRNA-Ala-UGC-28	0	1	9	24	3	11	5	13	2	31	14	1	2
Danio_rerio_tRNA-Ala-UGC-29	16	19	136	16	17	37	19	30	59	64	31	22	1
Danio_rerio_tRNA-Ala-UGC-31	35	98	496	99	61	108	136	108	165	233	151	112	2
Danio_rerio_tRNA-Ala-UGC-32	9	36	139	19	30	35	23	27	29	50	28	24	1
Danio_rerio_tRNA-Ala-UGC-33	1	10	37	18	12	14	11	11	57	29	9	8	2
Danio_rerio_tRNA-Ala-UGC-34	36	84	560	154	78	259	135	145	263	520	249	163	1
Danio_rerio_tRNA-Ala-UGC-36	33	78	362	256	62	217	142	241	150	379	292	72	14
Danio_rerio_tRNA-Ala-UGC-37	3	12	92	9	10	38	27	20	24	41	9	40	1
Danio_rerio_tRNA-Ala-UGC-38	17	29	236	299	52	171	89	160	308	490	206	78	3
Danio_rerio_tRNA-Ala-UGC-4	422	974	5357	1011	734	1012	1349	727	4016	2866	6734	5096	6
Danio_rerio_tRNA-Ala-UGC-41	41	94	1077	118	154	129	291	59	321	174	76	178	5
Danio_rerio_tRNA-Ala-UGC-42	21	34	233	26	19	73	46	24	56	104	44	34	4
Danio_rerio_tRNA-Ala-UGC-43	31	102	619	97	59	135	118	93	227	230	102	138	1
Danio_rerio_tRNA-Ala-UGC-44	12	21	179	15	16	51	21	16	42	51	17	21	13
Danio_rerio_tRNA-Ala-UGC-45	1	10	73	9	2	22	18	11	26	31	34	24	1
Danio_rerio_tRNA-Ala-UGC-46	38	116	324	220	112	118	106	84	445	168	96	63	1
Danio_rerio_tRNA-Ala-UGC-47	0	0	0	2	0	0	0	0	0	0	0	0	1
Danio_rerio_tRNA-Ala-UGC-6	2	4	40	18	2	19	10	9	5	39	19	5	1
Danio_rerio_tRNA-Ala-UGC-8	32	89	527	120	142	118	141	78	386	235	104	142	1
Danio_rerio_tRNA-Arg-ACG-1/6	28529	79751	362353	83905	54955	93909	98363	60904	202251	200306	195447	135868	117
Danio_rerio_tRNA-Arg-ACG-2	15	42	361	48	52	52	117	33	208	94	60	78	2
Danio_rerio_tRNA-Arg-ACG-3	559	1753	5026	1489	851	1891	1673	1165	2692	2959	2362	1373	1
Danio_rerio_tRNA-Arg-ACG-4	332	882	3461	551	609	686	944	434	2196	1873	1682	1292	7
Danio_rerio_tRNA-Arg-ACG-5	351	960	4888	942	689	1265	1230	785	1860	1706	945	677	3
Danio_rerio_tRNA-Arg-ACG-7	237	561	2668	672	452	764	731	470	1624	1765	1562	804	1
Danio_rerio_tRNA-Arg-ACG-8	301	1205	3211	1601	1004	1080	1034	936	2737	1602	1400	805	7
Danio_rerio_tRNA-Arg-CCG-1/3	2294	7052	24533	8463	6014	7875	9425	7144	14333	12047	7498	3873	19
Danio_rerio_tRNA-Arg-CCG-2	755	1398	6702	1900	1180	2279	1894	1917	3890	4768	6757	5236	1
Danio_rerio_tRNA-Arg-CCG-4	192	881	4390	693	769	776	1152	522	1575	1272	614	503	4
Danio_rerio_tRNA-Arg-CCG-5	492	1673	5870	1798	1291	1758	1865	1530	3020	2867	1640	847	5
Danio_rerio_tRNA-Arg-CCU-1	2	15	368	79	55	61	79	56	143	169	126	45	19
Danio_rerio_tRNA-Arg-CCU-2	8078	24890	100814	21663	17025	25362	32143	23069	59409	64664	62937	33374	53
Danio_rerio_tRNA-Arg-CCU-3	270	509	2047	437	398	666	635	447	819	887	589	397	1
Danio_rerio_tRNA-Arg-CCU-4	3	6	15	0	0	8	3	1	9	2	13	9	5
Danio_rerio_tRNA-Arg-UCG-1	2116	4243	27031	4910	3411	6000	8454	4501	19780	20538	29497	22516	5
Danio_rerio_tRNA-Arg-UCG-10	230	29	651	343	116	423	212	351	266	526	323	113	2
Danio_rerio_tRNA-Arg-UCG-2	622	1390	8152	1436	1092	1936	2696	1382	7178	6189	4847	3775	1
Danio_rerio_tRNA-Arg-UCG-3	407	1511	7001	1412	772	2660	1241	2066	3438	5399	10405	9716	1
Danio_rerio_tRNA-Arg-UCG-4	105	208	1474	285	282	287	232	166	1274	769	721	828	1
Danio_rerio_tRNA-Arg-UCG-5	39	54	469	79	55	106	107	52	241	260	226	140	1
Danio_rerio_tRNA-Arg-UCG-6	291	225	995	218	173	280	320	252	312	324	217	116	2
Danio_rerio_tRNA-Arg-UCG-7	6	11	58	21	9	19	24	24	37	52	32	32	1
Danio_rerio_tRNA-Arg-UCG-8	3937	10438	35793	9972	6879	10601	13348	9353	16698	15904	10854	6045	27
Danio_rerio_tRNA-Arg-UCG-9	128	24	936	64	144	84	292	59	374	77	43	127	3
Danio_rerio_tRNA-Arg-UCU-1	247	606	2048	601	422	628	911	653	2419	2301	4756	4264	1
Danio_rerio_tRNA-Arg-UCU-10/2/4/5/6/11/13/14/20/21/25	12788	34151	93652	27893	23976	37036	51866	38109	83764	79791	51250	42709	97
Danio_rerio_tRNA-Arg-UCU-12	801	2488	3506	1418	1025	2064	2245	2052	3182	3820	1886	1157	1
Danio_rerio_tRNA-Arg-UCU-15	18	27	82	122	82	28	54	47	250	36	66	20	1
Danio_rerio_tRNA-Arg-UCU-16	153	339	1020	185	222	206	453	206	458	307	174	168	1
Danio_rerio_tRNA-Arg-UCU-17	0	0	0	0	0	0	0	1	0	0	0	0	1
Danio_rerio_tRNA-Arg-UCU-18	9	24	180	40	27	50	77	39	163	115	46	50	1
Danio_rerio_tRNA-Arg-UCU-19	31	95	299	86	69	112	138	129	250	258	124	133	1
Danio_rerio_tRNA-Arg-UCU-22	41	148	384	109	92	167	217	193	325	339	184	123	1
Danio_rerio_tRNA-Arg-UCU-23	16	29	87	21	19	38	44	31	48	78	35	30	1
Danio_rerio_tRNA-Arg-UCU-24	1	0	240	57	32	104	62	95	110	135	58	33	1
Danio_rerio_tRNA-Arg-UCU-26	4	15	47	7	10	19	19	17	42	41	17	15	1
Danio_rerio_tRNA-Arg-UCU-27	1	16	41	10	9	11	16	7	18	13	6	6	5
Danio_rerio_tRNA-Arg-UCU-28	10	68	205	47	40	61	98	51	164	132	79	105	1
Danio_rerio_tRNA-Arg-UCU-29	5	30	80	20	9	41	29	20	42	56	30	27	1
Danio_rerio_tRNA-Arg-UCU-3	0	0	2	0	0	0	1	0	0	0	1	0	1
Danio_rerio_tRNA-Arg-UCU-30	12	27	97	14	13	36	45	30	52	70	27	33	1
Danio_rerio_tRNA-Arg-UCU-31	2	15	34	8	4	13	8	15	7	15	3	1	1
Danio_rerio_tRNA-Arg-UCU-32	3	12	25	3	13	26	19	7	32	25	17	13	5
Danio_rerio_tRNA-Arg-UCU-33	46	181	252	95	79	155	131	164	229	263	63	50	1
Danio_rerio_tRNA-Arg-UCU-34	4	18	27	11	8	15	14	13	37	31	19	15	1
Danio_rerio_tRNA-Arg-UCU-35	13	31	132	23	34	53	39	34	106	73	37	55	1
Danio_rerio_tRNA-Arg-UCU-36	8	36	102	17	21	39	39	33	86	88	32	32	1
Danio_rerio_tRNA-Arg-UCU-37	2	1	21	5	2	3	8	3	23	14	3	7	1
Danio_rerio_tRNA-Arg-UCU-7	15	44	262	75	58	88	83	91	126	171	81	75	2
Danio_rerio_tRNA-Arg-UCU-8	166	318	1134	368	334	484	705	502	949	853	385	322	1
Danio_rerio_tRNA-Arg-UCU-9	34	25	38	7	9	14	17	9	34	26	11	21	1
Danio_rerio_tRNA-Asn-GUU-100	30	109	164	67	50	71	71	69	139	89	59	45	3
Danio_rerio_tRNA-Asn-GUU-101	744	1335	3057	1858	1368	945	1805	1156	4312	1989	1862	1237	1
Danio_rerio_tRNA-Asn-GUU-103	0	1	5	3	0	0	15	13	104	164	147	47	1
Danio_rerio_tRNA-Asn-GUU-104	0	0	0	0	0	0	0	0	0	0	0	0	1
Danio_rerio_tRNA-Asn-GUU-11	0	3	16	3	3	2	10	3	19	7	1	5	1
Danio_rerio_tRNA-Asn-GUU-111	0	0	0	0	0	0	0	0	0	0	0	0	1
Danio_rerio_tRNA-Asn-GUU-113	13	44	97	40	20	41	30	28	65	75	54	36	1
Danio_rerio_tRNA-Asn-GUU-114	2	7	32	4	6	5	6	2	14	22	13	11	6
Danio_rerio_tRNA-Asn-GUU-117	0	0	4	1	3	4	0	2	6	3	1	4	1
Danio_rerio_tRNA-Asn-GUU-119	0	1	2	0	0	0	1	1	0	1	1	0	1
Danio_rerio_tRNA-Asn-GUU-12	0	9	37	20	11	14	2	6	79	30	20	26	2
Danio_rerio_tRNA-Asn-GUU-120	0	0	8	1	1	0	0	0	3	1	0	0	1
Danio_rerio_tRNA-Asn-GUU-121	1	4	37	11	7	14	11	5	27	19	21	12	2
Danio_rerio_tRNA-Asn-GUU-122	0	0	2	1	0	0	1	0	0	0	0	0	1
Danio_rerio_tRNA-Asn-GUU-125	0	1	2	0	0	0	1	0	0	0	0	0	1
Danio_rerio_tRNA-Asn-GUU-129	3	1	7	1	2	1	2	1	2	0	1	1	3
Danio_rerio_tRNA-Asn-GUU-133/1/2/3/4/5/6/8/9/10/13/14/15/16/17/18/19/20/21/22/23/24/25/27/28/29/31/32/33/34/36/37/38/40/41/42/43/44/46/48/49/50/52/53/55/56/57/58/59/61/62/63/68/69/70/71/72/73/74/75/76/77/78/79/80/81/83/84/85/88/89/90/91/92/94/95/97/98/102/105/106/107/108/109/110/112/115/116/118/123/124/126/127/128/130/131/132/134/135/137/138/140/141/142/143/144/145/146/147/149/150/152/154/156/159…	175	326	1404	353	352	375	355	307	897	646	381	324	#VALUE!
Danio_rerio_tRNA-Asn-GUU-136	0	0	2	1	4	2	1	0	10	3	2	0	1
Danio_rerio_tRNA-Asn-GUU-139	3	9	51	9	9	19	8	14	14	35	18	12	1
Danio_rerio_tRNA-Asn-GUU-151	0	0	0	0	0	0	0	0	0	0	0	0	3
Danio_rerio_tRNA-Asn-GUU-153	11	28	70	22	16	22	16	19	20	34	32	9	1
Danio_rerio_tRNA-Asn-GUU-155	180	253	918	238	213	307	387	297	380	449	272	160	2
Danio_rerio_tRNA-Asn-GUU-157	3	8	35	10	7	4	3	1	14	10	3	12	2
Danio_rerio_tRNA-Asn-GUU-158	16	19	49	24	14	15	26	14	98	77	35	39	1
Danio_rerio_tRNA-Asn-GUU-162	29	41	281	37	45	68	50	43	102	103	25	30	2
Danio_rerio_tRNA-Asn-GUU-163	3	3	9	0	0	1	0	1	1	4	2	1	2
Danio_rerio_tRNA-Asn-GUU-164	298	553	1274	1088	748	469	622	483	1891	742	593	381	1
Danio_rerio_tRNA-Asn-GUU-168	1	3	17	2	1	7	1	3	9	8	4	2	6
Danio_rerio_tRNA-Asn-GUU-170	42	117	424	147	124	134	73	93	309	234	114	88	1
Danio_rerio_tRNA-Asn-GUU-173	5	12	68	9	15	13	16	14	35	36	10	9	1
Danio_rerio_tRNA-Asn-GUU-174	0	0	0	0	0	0	0	0	0	0	0	0	1
Danio_rerio_tRNA-Asn-GUU-176	1292	3043	6825	2238	1729	2056	3127	2109	4619	3874	2845	1906	3
Danio_rerio_tRNA-Asn-GUU-177	0	0	7	0	0	1	1	0	1	1	1	2	1
Danio_rerio_tRNA-Asn-GUU-178	0	1	10	0	1	3	5	0	17	4	4	6	2
Danio_rerio_tRNA-Asn-GUU-180	1	2	18	2	6	3	2	3	5	3	1	4	1
Danio_rerio_tRNA-Asn-GUU-181	26	25	126	37	24	57	36	28	85	67	31	34	2
Danio_rerio_tRNA-Asn-GUU-182	0	0	1	0	0	0	0	0	0	0	0	0	1
Danio_rerio_tRNA-Asn-GUU-185	5	1	4	1	2	1	3	1	5	2	2	1	1
Danio_rerio_tRNA-Asn-GUU-186	71	161	800	198	154	225	130	151	451	473	290	288	1
Danio_rerio_tRNA-Asn-GUU-188	0	0	0	0	0	0	0	0	0	0	0	0	6
Danio_rerio_tRNA-Asn-GUU-191	0	0	3	4	4	0	1	0	6	0	1	0	1
Danio_rerio_tRNA-Asn-GUU-192	126	184	686	192	151	175	269	192	503	499	410	259	1
Danio_rerio_tRNA-Asn-GUU-194	1	2	0	0	1	0	0	0	0	2	0	0	1
Danio_rerio_tRNA-Asn-GUU-196	0	1	1	0	0	0	0	0	0	0	1	0	1
Danio_rerio_tRNA-Asn-GUU-199	4	6	20	5	5	9	4	4	11	4	5	7	1
Danio_rerio_tRNA-Asn-GUU-200/148/235	12132	20828	70529	21624	15851	20366	28257	19454	48973	42204	35193	23593	15
Danio_rerio_tRNA-Asn-GUU-203	16	22	168	69	62	42	28	17	183	105	24	27	1
Danio_rerio_tRNA-Asn-GUU-205	1	16	20	3	2	7	8	7	4	6	3	6	1
Danio_rerio_tRNA-Asn-GUU-209	27	139	242	68	52	92	95	79	171	151	74	29	2
Danio_rerio_tRNA-Asn-GUU-211	0	0	0	0	0	0	0	0	0	0	0	0	1
Danio_rerio_tRNA-Asn-GUU-212	94	254	802	156	151	244	202	170	373	435	207	135	1
Danio_rerio_tRNA-Asn-GUU-215	0	0	0	0	0	0	1	0	0	0	0	0	1
Danio_rerio_tRNA-Asn-GUU-216	1	1	5	1	0	0	3	2	8	7	1	0	1
Danio_rerio_tRNA-Asn-GUU-217	2	11	38	15	0	16	11	13	41	35	19	4	1
Danio_rerio_tRNA-Asn-GUU-219	1	0	1	0	1	3	1	0	5	0	1	0	1
Danio_rerio_tRNA-Asn-GUU-220	5	10	93	14	20	20	10	7	55	28	22	17	1
Danio_rerio_tRNA-Asn-GUU-222	520	917	4498	1068	899	1253	973	882	2352	2348	1151	971	1
Danio_rerio_tRNA-Asn-GUU-223	0	0	0	0	0	0	0	0	0	0	0	0	1
Danio_rerio_tRNA-Asn-GUU-224	0	0	1	0	1	0	0	0	0	0	0	0	3
Danio_rerio_tRNA-Asn-GUU-226	0	0	0	0	0	0	0	0	0	0	0	0	1
Danio_rerio_tRNA-Asn-GUU-228	0	0	0	0	0	0	0	0	0	0	0	0	2
Danio_rerio_tRNA-Asn-GUU-230	1	5	20	5	2	10	5	7	5	14	2	3	1
Danio_rerio_tRNA-Asn-GUU-231	1	0	7	2	2	1	2	2	7	6	6	4	2
Danio_rerio_tRNA-Asn-GUU-232	0	2	6	0	0	1	1	1	3	3	5	1	2
Danio_rerio_tRNA-Asn-GUU-233	10	8	45	4	13	11	19	11	21	11	11	7	1
Danio_rerio_tRNA-Asn-GUU-240	0	0	6	1	2	2	2	2	2	7	1	1	1
Danio_rerio_tRNA-Asn-GUU-241	1	6	10	2	1	2	9	3	6	6	3	1	1
Danio_rerio_tRNA-Asn-GUU-242	0	2	11	1	2	5	1	1	6	2	3	8	1
Danio_rerio_tRNA-Asn-GUU-244	3	11	39	7	12	11	10	13	17	28	15	7	2
Danio_rerio_tRNA-Asn-GUU-245	5	10	56	40	32	18	10	9	122	35	12	9	1
Danio_rerio_tRNA-Asn-GUU-246	8	18	62	27	16	24	29	27	44	34	18	21	2
Danio_rerio_tRNA-Asn-GUU-247	0	0	0	0	0	0	0	0	1	0	0	0	1
Danio_rerio_tRNA-Asn-GUU-248	0	4	16	2	1	2	1	1	3	3	2	2	1
Danio_rerio_tRNA-Asn-GUU-249	2	1	14	3	2	6	8	6	16	5	3	6	2
Danio_rerio_tRNA-Asn-GUU-251	6	2	13	5	5	7	8	4	12	12	6	6	1
Danio_rerio_tRNA-Asn-GUU-252/272	153	317	2580	421	398	328	1535	375	9183	2542	1032	3239	2
Danio_rerio_tRNA-Asn-GUU-253	56	168	565	147	128	209	144	161	417	361	262	194	1
Danio_rerio_tRNA-Asn-GUU-254	2	6	9	8	3	0	4	1	9	5	6	1	1
Danio_rerio_tRNA-Asn-GUU-258	3	3	18	6	1	4	4	2	7	9	3	4	1
Danio_rerio_tRNA-Asn-GUU-259	0	0	0	0	0	0	0	0	0	1	0	1	1
Danio_rerio_tRNA-Asn-GUU-26	119	203	545	250	208	162	316	143	665	373	511	351	10
Danio_rerio_tRNA-Asn-GUU-260	0	1	1	0	0	0	0	0	1	1	0	0	1
Danio_rerio_tRNA-Asn-GUU-261	1	5	9	0	1	3	1	3	7	3	5	1	19
Danio_rerio_tRNA-Asn-GUU-264	0	0	0	0	0	0	0	0	0	0	0	0	1
Danio_rerio_tRNA-Asn-GUU-266	7	25	100	12	19	31	5	21	40	46	11	10	2
Danio_rerio_tRNA-Asn-GUU-267	234	371	1449	487	374	423	609	361	1168	753	432	329	1
Danio_rerio_tRNA-Asn-GUU-268	0	0	0	1	0	0	0	0	0	1	0	0	1
Danio_rerio_tRNA-Asn-GUU-269	0	0	0	0	0	0	0	0	0	0	0	0	1
Danio_rerio_tRNA-Asn-GUU-271	0	0	0	0	0	0	0	0	0	0	0	0	1
Danio_rerio_tRNA-Asn-GUU-274	0	0	0	0	0	0	0	0	0	0	0	0	1
Danio_rerio_tRNA-Asn-GUU-275	27	78	186	75	34	107	79	75	127	148	59	57	4
Danio_rerio_tRNA-Asn-GUU-277	0	0	1	0	0	0	0	0	1	0	0	0	1
Danio_rerio_tRNA-Asn-GUU-278	4	12	17	8	3	3	9	9	29	13	9	11	1
Danio_rerio_tRNA-Asn-GUU-281	0	0	4	3	1	1	1	3	14	4	3	0	1
Danio_rerio_tRNA-Asn-GUU-282	9	30	112	20	14	30	30	14	29	58	31	22	1
Danio_rerio_tRNA-Asn-GUU-283	32	63	122	46	32	52	61	40	65	71	54	17	1
Danio_rerio_tRNA-Asn-GUU-284	1	3	9	5	1	1	2	2	3	3	2	0	1
Danio_rerio_tRNA-Asn-GUU-285	480	1002	3250	952	792	1101	1103	866	1937	1765	973	657	1
Danio_rerio_tRNA-Asn-GUU-30	9	9	138	21	14	28	24	12	55	69	41	34	1
Danio_rerio_tRNA-Asn-GUU-35	1	4	19	1	2	3	6	2	20	9	9	3	1
Danio_rerio_tRNA-Asn-GUU-39	23	56	237	73	55	74	92	56	271	254	155	100	1
Danio_rerio_tRNA-Asn-GUU-45	406	828	1610	508	361	423	1079	537	1305	758	950	604	4
Danio_rerio_tRNA-Asn-GUU-47	1	7	78	8	12	19	5	6	25	26	14	11	1
Danio_rerio_tRNA-Asn-GUU-51	6	24	133	28	24	45	15	16	67	100	28	28	1
Danio_rerio_tRNA-Asn-GUU-54	71	12	76	11	9	16	36	12	68	18	13	25	1
Danio_rerio_tRNA-Asn-GUU-60	58	74	294	99	74	83	156	81	365	203	129	115	2
Danio_rerio_tRNA-Asn-GUU-65	429	926	2723	618	596	592	1317	638	2786	1410	1087	1113	11
Danio_rerio_tRNA-Asn-GUU-66	0	0	0	0	0	0	0	0	0	0	0	0	1
Danio_rerio_tRNA-Asn-GUU-67	9	19	151	32	24	35	20	19	71	92	33	31	1
Danio_rerio_tRNA-Asn-GUU-7	3	2	12	3	4	0	7	5	13	10	23	12	3
Danio_rerio_tRNA-Asn-GUU-82/64/166	2955	9748	33387	11408	5568	10630	10892	8935	34779	36081	66744	46600	3
Danio_rerio_tRNA-Asn-GUU-86	4	6	19	7	5	3	3	4	11	6	4	3	1
Danio_rerio_tRNA-Asn-GUU-87	1	2	11	2	4	3	3	1	3	3	1	1	2
Danio_rerio_tRNA-Asn-GUU-93	0	0	0	0	1	0	1	0	0	0	0	0	1
Danio_rerio_tRNA-Asn-GUU-96	0	2	3	1	3	3	0	1	0	2	0	0	1
Danio_rerio_tRNA-Asn-GUU-99	124	291	669	183	196	214	317	191	685	641	418	288	1
Danio_rerio_tRNA-Asp-GUC-1	939	2033	8753	2452	1168	2512	2551	2253	9799	9616	25516	21172	5
Danio_rerio_tRNA-Asp-GUC-10	35	87	342	59	50	81	120	70	238	280	158	144	1
Danio_rerio_tRNA-Asp-GUC-11	32	62	273	67	41	75	80	57	249	233	120	117	1
Danio_rerio_tRNA-Asp-GUC-12	52	89	317	94	82	94	140	116	360	285	225	169	1
Danio_rerio_tRNA-Asp-GUC-13	24	60	267	56	43	81	89	64	211	243	143	110	3
Danio_rerio_tRNA-Asp-GUC-14	47	107	437	95	110	125	104	93	382	358	185	161	1
Danio_rerio_tRNA-Asp-GUC-15	3	1	22	8	7	8	6	5	23	26	16	14	1
Danio_rerio_tRNA-Asp-GUC-16	14	11	43	11	12	8	17	8	25	24	5	9	1
Danio_rerio_tRNA-Asp-GUC-2	31603	63860	218841	56972	46546	59773	94848	63007	213246	183545	155822	116023	21
Danio_rerio_tRNA-Asp-GUC-3	41	98	318	57	84	84	150	97	563	304	193	144	1
Danio_rerio_tRNA-Asp-GUC-4	370	480	1569	424	355	466	667	422	1644	1340	1016	767	1
Danio_rerio_tRNA-Asp-GUC-5	78	233	969	497	451	264	291	246	2178	926	501	407	2
Danio_rerio_tRNA-Asp-GUC-6	1169	2902	13399	4119	3608	3466	3463	3053	15825	10357	6020	5376	1
Danio_rerio_tRNA-Asp-GUC-7	131	311	1018	256	202	286	409	264	922	738	482	349	107
Danio_rerio_tRNA-Asp-GUC-8	17	33	145	27	29	31	50	49	100	69	68	39	1
Danio_rerio_tRNA-Asp-GUC-9	40	115	329	78	80	90	145	99	328	238	273	155	2
Danio_rerio_tRNA-Cys-GCA-1	17150	43827	230620	52253	36901	62381	62740	43894	111079	120095	119517	71873	8
Danio_rerio_tRNA-Cys-GCA-2/5	3270	9457	55606	11211	8244	16043	11852	9918	22052	28490	16783	13622	76
Danio_rerio_tRNA-Cys-GCA-3	352	964	3121	1090	498	1485	835	958	1332	2390	1823	709	1
Danio_rerio_tRNA-Cys-GCA-4	261	801	3453	765	572	1325	782	913	1392	1792	798	545	1
Danio_rerio_tRNA-Cys-GCA-6	2	10	153	13	35	17	23	6	22	30	16	28	1
Danio_rerio_tRNA-Cys-GCA-7	33	99	602	277	202	168	99	88	591	326	183	130	1
Danio_rerio_tRNA-Gln-CUG-1	1357	1316	3773	1301	722	1558	1326	1149	1850	2199	1576	922	3
Danio_rerio_tRNA-Gln-CUG-10	52	55	245	79	43	77	71	62	121	101	74	72	1
Danio_rerio_tRNA-Gln-CUG-11	29	86	380	318	215	146	101	77	625	209	142	111	1
Danio_rerio_tRNA-Gln-CUG-13/9/12	420	865	5259	2255	1625	1605	604	576	3804	2112	1012	954	5
Danio_rerio_tRNA-Gln-CUG-14	426	1252	3429	1403	674	1247	1173	1005	1774	1887	1328	813	3
Danio_rerio_tRNA-Gln-CUG-15	28	83	273	110	61	115	78	85	128	132	89	39	1
Danio_rerio_tRNA-Gln-CUG-16	78	337	1152	175	108	363	324	312	323	577	272	221	1
Danio_rerio_tRNA-Gln-CUG-17	0	5	58	6	4	4	18	4	31	17	9	9	1
Danio_rerio_tRNA-Gln-CUG-18	376	1077	3568	1496	731	1267	1325	940	2500	2127	1703	1188	3
Danio_rerio_tRNA-Gln-CUG-19	338	144	1078	128	202	103	375	56	609	368	224	296	2
Danio_rerio_tRNA-Gln-CUG-2	7351	21389	70814	21291	13117	21299	23325	16275	39790	36956	29781	21838	30
Danio_rerio_tRNA-Gln-CUG-20	67	24	1010	34	167	17	353	23	901	37	24	281	6
Danio_rerio_tRNA-Gln-CUG-21	106	228	980	1106	721	197	417	216	2357	344	514	478	1
Danio_rerio_tRNA-Gln-CUG-22	43	111	285	365	187	149	132	129	574	211	202	129	3
Danio_rerio_tRNA-Gln-CUG-23	5897	16721	61094	14484	8664	17349	20352	13808	31981	35458	31567	26885	1
Danio_rerio_tRNA-Gln-CUG-24	80	58	100	240	149	65	74	52	320	53	70	35	1
Danio_rerio_tRNA-Gln-CUG-25	5	5	14	7	6	4	4	3	15	10	5	2	2
Danio_rerio_tRNA-Gln-CUG-26	45	7	251	9	45	18	65	5	101	34	26	55	1
Danio_rerio_tRNA-Gln-CUG-27	22	47	261	67	40	69	72	37	121	111	58	71	1
Danio_rerio_tRNA-Gln-CUG-28	0	0	0	0	0	1	0	0	0	0	0	0	1
Danio_rerio_tRNA-Gln-CUG-29	8	27	174	30	21	53	38	24	70	102	51	36	2
Danio_rerio_tRNA-Gln-CUG-3	697	2751	7531	2425	1735	2144	2613	1807	4099	3906	2777	1863	3
Danio_rerio_tRNA-Gln-CUG-30	8	31	86	43	6	29	19	22	45	54	19	11	1
Danio_rerio_tRNA-Gln-CUG-31	8	4	31	6	1	6	7	7	15	11	8	5	1
Danio_rerio_tRNA-Gln-CUG-32	7	16	51	15	17	14	25	12	35	39	42	37	1
Danio_rerio_tRNA-Gln-CUG-33	11	34	100	30	14	27	21	17	56	60	30	19	11
Danio_rerio_tRNA-Gln-CUG-34	0	0	4	1	2	1	1	2	0	1	0	0	1
Danio_rerio_tRNA-Gln-CUG-35	0	3	7	0	1	2	3	1	6	4	3	0	2
Danio_rerio_tRNA-Gln-CUG-36	13	20	101	10	15	30	27	25	41	33	33	33	1
Danio_rerio_tRNA-Gln-CUG-37	26	43	219	60	43	47	62	41	120	102	60	68	1
Danio_rerio_tRNA-Gln-CUG-38	8	83	331	30	57	33	121	19	198	52	36	90	1
Danio_rerio_tRNA-Gln-CUG-39	1	0	3	1	2	0	1	0	2	3	0	2	3
Danio_rerio_tRNA-Gln-CUG-4	8677	25375	100353	30905	18389	28121	34759	22493	73008	61705	64958	53279	58
Danio_rerio_tRNA-Gln-CUG-40	5	22	62	25	8	16	30	13	58	52	24	29	1
Danio_rerio_tRNA-Gln-CUG-41	6	40	224	44	16	80	57	25	102	150	77	47	1
Danio_rerio_tRNA-Gln-CUG-42	0	0	295	5	48	0	78	0	89	12	0	41	1
Danio_rerio_tRNA-Gln-CUG-43	6	142	300	176	70	215	118	143	197	354	198	74	1
Danio_rerio_tRNA-Gln-CUG-44	30	95	249	332	181	100	70	59	551	156	116	88	5
Danio_rerio_tRNA-Gln-CUG-45	4	7	40	13	4	15	10	8	18	15	15	8	2
Danio_rerio_tRNA-Gln-CUG-46	2	3	8	3	1	5	3	3	4	4	7	6	1
Danio_rerio_tRNA-Gln-CUG-47	0	1	0	0	0	0	0	1	0	1	0	0	1
Danio_rerio_tRNA-Gln-CUG-48	3	5	33	2	5	5	11	4	29	23	24	14	1
Danio_rerio_tRNA-Gln-CUG-49	5	11	17	3	6	3	11	4	15	11	7	6	1
Danio_rerio_tRNA-Gln-CUG-5	20	41	151	77	18	70	38	48	119	124	87	55	1
Danio_rerio_tRNA-Gln-CUG-50	0	0	14	0	3	0	5	0	10	0	0	1	1
Danio_rerio_tRNA-Gln-CUG-51	0	4	8	2	0	3	3	1	5	4	2	2	1
Danio_rerio_tRNA-Gln-CUG-52	32	82	279	155	106	94	93	67	256	162	132	94	1
Danio_rerio_tRNA-Gln-CUG-53	31	92	212	195	159	87	72	76	366	127	96	62	1
Danio_rerio_tRNA-Gln-CUG-54	1	0	6	2	2	0	4	2	3	2	1	1	1
Danio_rerio_tRNA-Gln-CUG-55	22	66	394	77	48	113	67	51	156	186	89	104	3
Danio_rerio_tRNA-Gln-CUG-56	19	48	194	42	25	126	50	51	127	259	129	84	1
Danio_rerio_tRNA-Gln-CUG-57	0	1	1	0	0	0	0	2	0	0	1	2	1
Danio_rerio_tRNA-Gln-CUG-58	63	159	597	195	153	234	153	123	407	381	181	106	2
Danio_rerio_tRNA-Gln-CUG-59	0	0	1	1	0	0	1	0	0	1	0	0	1
Danio_rerio_tRNA-Gln-CUG-6	50	331	674	130	141	111	267	98	631	319	339	295	1
Danio_rerio_tRNA-Gln-CUG-60	0	0	0	0	0	0	0	0	0	0	0	0	1
Danio_rerio_tRNA-Gln-CUG-61	39	163	370	168	111	133	194	113	420	236	245	198	1
Danio_rerio_tRNA-Gln-CUG-62	42	83	419	98	48	113	81	59	174	201	153	122	1
Danio_rerio_tRNA-Gln-CUG-63	0	0	0	0	0	0	0	0	0	1	0	0	3
Danio_rerio_tRNA-Gln-CUG-64	0	2	2	0	0	1	0	1	1	1	3	0	1
Danio_rerio_tRNA-Gln-CUG-65	4	19	57	13	15	14	19	14	18	27	20	15	5
Danio_rerio_tRNA-Gln-CUG-66	0	1	0	0	1	0	0	1	0	1	0	2	2
Danio_rerio_tRNA-Gln-CUG-67	0	0	0	0	0	0	0	0	0	0	0	0	1
Danio_rerio_tRNA-Gln-CUG-68	6	11	84	13	6	33	10	9	19	32	23	9	1
Danio_rerio_tRNA-Gln-CUG-69	5	24	77	16	7	21	12	13	24	37	20	14	1
Danio_rerio_tRNA-Gln-CUG-7	1	62	97	91	20	104	51	64	68	120	85	29	2
Danio_rerio_tRNA-Gln-CUG-70	0	0	2	0	0	0	0	0	1	0	1	0	1
Danio_rerio_tRNA-Gln-CUG-71	19	29	150	32	26	40	46	22	56	43	22	39	1
Danio_rerio_tRNA-Gln-CUG-72	5	25	90	22	11	27	23	25	48	51	17	15	1
Danio_rerio_tRNA-Gln-CUG-73	65	160	483	874	534	183	150	110	1491	265	274	190	1
Danio_rerio_tRNA-Gln-CUG-74	0	6	71	18	13	19	8	6	22	25	12	21	1
Danio_rerio_tRNA-Gln-CUG-8	37	277	741	207	105	295	184	219	189	414	230	95	1
Danio_rerio_tRNA-Gln-UUG-1	2123	4547	12425	5805	3512	4085	4872	3461	10468	7221	7497	4729	4
Danio_rerio_tRNA-Gln-UUG-10	65	170	381	264	145	153	180	123	416	213	198	125	1
Danio_rerio_tRNA-Gln-UUG-11	252	443	1314	372	254	353	431	267	552	565	312	255	3
Danio_rerio_tRNA-Gln-UUG-12	241	343	2460	897	716	653	820	508	2286	1076	613	611	3
Danio_rerio_tRNA-Gln-UUG-13	81	19	163	36	64	14	77	17	174	47	25	52	1
Danio_rerio_tRNA-Gln-UUG-14	3	8	34	13	8	5	8	4	17	13	2	7	1
Danio_rerio_tRNA-Gln-UUG-15	208	159	1272	258	345	452	427	249	906	612	326	294	3
Danio_rerio_tRNA-Gln-UUG-16	0	0	0	0	0	0	0	0	0	0	0	0	1
Danio_rerio_tRNA-Gln-UUG-17	1	5	26	10	9	9	6	4	11	10	10	9	1
Danio_rerio_tRNA-Gln-UUG-18	24	66	385	83	61	92	107	58	208	122	58	60	3
Danio_rerio_tRNA-Gln-UUG-19	8	23	97	22	18	26	25	18	56	41	19	22	1
Danio_rerio_tRNA-Gln-UUG-2	449	2195	6225	2238	1262	2319	1945	1710	3369	3907	2348	1589	2
Danio_rerio_tRNA-Gln-UUG-20	28	51	175	65	33	69	82	46	97	90	80	49	1
Danio_rerio_tRNA-Gln-UUG-21	11	22	80	11	7	17	28	12	54	44	27	19	3
Danio_rerio_tRNA-Gln-UUG-22	17	39	155	29	26	27	41	18	87	58	39	24	3
Danio_rerio_tRNA-Gln-UUG-23	3	2	10	0	1	5	1	2	8	7	4	1	1
Danio_rerio_tRNA-Gln-UUG-24	12	40	149	60	55	47	50	36	111	79	55	50	1
Danio_rerio_tRNA-Gln-UUG-25	27	55	172	49	31	46	99	45	118	82	94	79	1
Danio_rerio_tRNA-Gln-UUG-26	24	35	124	42	20	18	38	15	58	31	24	22	1
Danio_rerio_tRNA-Gln-UUG-27	61	196	618	66	112	87	228	41	264	112	86	130	1
Danio_rerio_tRNA-Gln-UUG-28	132	306	1202	259	205	313	425	215	633	592	627	372	1
Danio_rerio_tRNA-Gln-UUG-29	25	15	71	28	26	14	36	11	95	23	19	19	1
Danio_rerio_tRNA-Gln-UUG-3	17034	42273	155558	44117	32939	42103	51658	31967	99398	69273	49558	41264	48
Danio_rerio_tRNA-Gln-UUG-30	0	0	2	0	0	0	1	0	0	0	2	0	1
Danio_rerio_tRNA-Gln-UUG-31	0	0	9	2	1	1	1	2	5	1	6	0	1
Danio_rerio_tRNA-Gln-UUG-32	4	13	42	13	5	13	21	11	22	16	15	7	4
Danio_rerio_tRNA-Gln-UUG-4	309	684	3376	999	369	848	901	715	3122	3815	9107	8692	3
Danio_rerio_tRNA-Gln-UUG-5	46	135	603	193	170	154	143	117	413	266	171	132	2
Danio_rerio_tRNA-Gln-UUG-6	200	606	2912	974	440	629	872	493	3087	2495	8966	7555	2
Danio_rerio_tRNA-Gln-UUG-7	85	216	782	303	154	320	229	213	362	417	230	131	2
Danio_rerio_tRNA-Gln-UUG-8	0	31	47	8	18	47	14	26	26	31	12	17	1
Danio_rerio_tRNA-Gln-UUG-9	114	200	1305	234	177	307	230	148	454	464	201	225	1
Danio_rerio_tRNA-Glu-CUC-1	18866	49976	189257	41076	33703	46378	73137	43346	159680	152563	164700	108342	130
Danio_rerio_tRNA-Glu-CUC-10	354	759	2717	699	507	826	1014	775	1991	2657	1802	789	5
Danio_rerio_tRNA-Glu-CUC-11	181	446	1620	596	305	768	635	707	1589	2199	1620	629	2
Danio_rerio_tRNA-Glu-CUC-12	293	732	2344	698	439	871	896	791	1742	2275	1768	886	1
Danio_rerio_tRNA-Glu-CUC-13	306	654	2080	347	326	419	841	423	1741	1578	879	631	3
Danio_rerio_tRNA-Glu-CUC-14	14	30	208	22	42	45	70	25	187	103	90	90	1
Danio_rerio_tRNA-Glu-CUC-15	14	37	220	36	33	43	51	39	164	177	110	79	1
Danio_rerio_tRNA-Glu-CUC-16	26	82	268	48	61	79	95	65	192	187	150	104	3
Danio_rerio_tRNA-Glu-CUC-17	12203	28446	115800	28864	19891	32990	37885	28718	75177	80635	69876	42920	1
Danio_rerio_tRNA-Glu-CUC-18	38	536	1393	322	268	404	489	326	682	691	327	201	1
Danio_rerio_tRNA-Glu-CUC-19	27	74	389	61	68	76	116	59	256	242	187	147	1
Danio_rerio_tRNA-Glu-CUC-2	83	253	938	248	145	336	326	295	627	719	529	233	1
Danio_rerio_tRNA-Glu-CUC-20	40	89	500	68	68	77	149	66	283	299	221	179	1
Danio_rerio_tRNA-Glu-CUC-21	1218	3401	19099	4914	4125	4794	3090	2927	15027	10664	6541	5940	2
Danio_rerio_tRNA-Glu-CUC-22	3	2	125	2	21	4	51	0	92	7	3	23	1
Danio_rerio_tRNA-Glu-CUC-23	215	943	3055	833	587	1034	1150	928	2305	2826	1961	957	2
Danio_rerio_tRNA-Glu-CUC-24	2	2	12	3	2	3	2	1	4	4	4	2	1
Danio_rerio_tRNA-Glu-CUC-25	9	24	276	41	21	61	58	42	119	196	120	94	1
Danio_rerio_tRNA-Glu-CUC-26	31	77	476	80	44	96	91	71	222	301	241	143	1
Danio_rerio_tRNA-Glu-CUC-27	18	53	217	33	47	55	68	54	177	200	155	103	2
Danio_rerio_tRNA-Glu-CUC-28	53	150	419	166	99	179	195	163	420	573	466	178	1
Danio_rerio_tRNA-Glu-CUC-29	2	3	59	3	9	0	19	0	35	3	0	11	1
Danio_rerio_tRNA-Glu-CUC-3	501	517	1559	296	276	428	551	391	1096	1273	839	505	1
Danio_rerio_tRNA-Glu-CUC-30	38	35	309	73	44	78	86	76	224	378	302	101	1
Danio_rerio_tRNA-Glu-CUC-31	93	149	740	182	139	226	254	231	612	602	444	292	1
Danio_rerio_tRNA-Glu-CUC-32	33	102	283	86	87	99	85	71	328	222	283	156	1
Danio_rerio_tRNA-Glu-CUC-33	97	468	1516	358	285	396	465	364	1196	1139	1056	647	1
Danio_rerio_tRNA-Glu-CUC-34	9	53	217	35	31	53	59	43	124	135	124	69	1
Danio_rerio_tRNA-Glu-CUC-35	3	5	24	0	4	1	7	2	8	8	2	5	1
Danio_rerio_tRNA-Glu-CUC-36	147	141	1341	122	181	137	386	97	624	455	291	423	2
Danio_rerio_tRNA-Glu-CUC-37	2	7	45	2	3	9	12	9	25	34	29	19	1
Danio_rerio_tRNA-Glu-CUC-38	15	17	63	10	17	21	18	16	57	43	59	13	1
Danio_rerio_tRNA-Glu-CUC-39	74	180	788	154	138	167	286	150	647	651	656	427	1
Danio_rerio_tRNA-Glu-CUC-4	388	746	3507	755	611	904	1238	862	1847	2207	1429	796	5
Danio_rerio_tRNA-Glu-CUC-40	2	5	24	8	7	13	8	7	21	26	25	10	2
Danio_rerio_tRNA-Glu-CUC-41	47	98	379	95	71	110	162	70	311	296	307	220	1
Danio_rerio_tRNA-Glu-CUC-42	0	0	4	2	0	1	0	1	2	3	1	0	1
Danio_rerio_tRNA-Glu-CUC-43	19	60	314	93	78	55	61	42	278	177	112	99	1
Danio_rerio_tRNA-Glu-CUC-44	77	70	315	30	52	50	91	32	131	145	98	88	1
Danio_rerio_tRNA-Glu-CUC-45	20	54	272	32	29	63	75	53	142	242	208	116	1
Danio_rerio_tRNA-Glu-CUC-46	10	60	268	55	44	68	56	49	138	183	78	83	1
Danio_rerio_tRNA-Glu-CUC-47	0	1	2	0	1	0	2	0	6	1	0	3	1
Danio_rerio_tRNA-Glu-CUC-48	15	17	111	18	23	17	42	19	79	47	36	29	1
Danio_rerio_tRNA-Glu-CUC-49	38	81	535	85	87	97	148	95	176	168	81	47	1
Danio_rerio_tRNA-Glu-CUC-5	1	1	10	2	1	2	6	2	2	3	1	1	1
Danio_rerio_tRNA-Glu-CUC-50	116	346	1215	239	207	312	455	268	674	586	535	397	1
Danio_rerio_tRNA-Glu-CUC-51	3	2	210	3	37	3	74	3	83	11	8	38	1
Danio_rerio_tRNA-Glu-CUC-52	102	292	1110	264	241	301	391	233	1014	813	896	504	1
Danio_rerio_tRNA-Glu-CUC-53	0	0	0	0	0	0	0	0	2	1	1	0	1
Danio_rerio_tRNA-Glu-CUC-54	1	2	5	2	1	1	0	0	8	6	3	0	1
Danio_rerio_tRNA-Glu-CUC-55	1	17	41	6	8	3	22	4	55	23	7	8	1
Danio_rerio_tRNA-Glu-CUC-56	0	1	9	2	3	6	1	1	10	10	3	3	1
Danio_rerio_tRNA-Glu-CUC-57	8	17	63	12	4	15	11	12	34	45	44	27	4
Danio_rerio_tRNA-Glu-CUC-58	0	0	0	0	0	0	0	0	0	0	0	0	1
Danio_rerio_tRNA-Glu-CUC-59	433	1047	3627	807	721	1042	1419	864	1767	1658	1128	659	1
Danio_rerio_tRNA-Glu-CUC-6	1	1	5	0	1	0	2	1	3	2	6	3	2
Danio_rerio_tRNA-Glu-CUC-60	12	35	90	24	13	19	41	28	97	92	93	61	1
Danio_rerio_tRNA-Glu-CUC-61	8	14	76	14	10	28	25	22	69	64	58	48	1
Danio_rerio_tRNA-Glu-CUC-62	39	72	432	88	49	103	105	84	210	279	151	137	1
Danio_rerio_tRNA-Glu-CUC-63	0	0	1	0	1	0	0	0	0	3	2	2	1
Danio_rerio_tRNA-Glu-CUC-64	11	22	135	27	19	28	41	25	89	115	106	64	2
Danio_rerio_tRNA-Glu-CUC-65	18	43	327	28	29	79	66	36	179	224	151	99	1
Danio_rerio_tRNA-Glu-CUC-66	6	13	44	10	2	14	20	15	89	129	31	27	1
Danio_rerio_tRNA-Glu-CUC-67	0	2	4	2	0	3	2	1	3	5	1	3	1
Danio_rerio_tRNA-Glu-CUC-68	7	17	64	13	8	9	25	16	46	49	48	33	1
Danio_rerio_tRNA-Glu-CUC-69	0	0	3	0	0	2	0	1	1	0	1	4	1
Danio_rerio_tRNA-Glu-CUC-7	9	42	412	28	50	52	142	24	391	94	66	160	2
Danio_rerio_tRNA-Glu-CUC-70	15	34	121	24	17	34	44	26	98	114	74	66	1
Danio_rerio_tRNA-Glu-CUC-71	12	30	303	28	25	37	33	25	108	124	39	55	1
Danio_rerio_tRNA-Glu-CUC-72	1	1	2	2	0	1	0	1	1	2	2	1	1
Danio_rerio_tRNA-Glu-CUC-73	93	180	914	157	133	252	241	166	413	441	291	182	2
Danio_rerio_tRNA-Glu-CUC-8	375	533	2665	722	432	852	935	767	2023	2698	2670	1052	3
Danio_rerio_tRNA-Glu-CUC-9	397	808	3169	764	560	942	1071	790	1455	1438	925	640	2
Danio_rerio_tRNA-Glu-UUC-1	696	1692	5857	2252	1793	1925	2255	1550	5659	3827	2814	1659	2
Danio_rerio_tRNA-Glu-UUC-10	6	2	14	3	8	4	14	2	37	7	10	8	2
Danio_rerio_tRNA-Glu-UUC-11	184	422	1690	344	306	401	612	359	940	718	336	237	5
Danio_rerio_tRNA-Glu-UUC-13	97	125	1418	408	235	431	479	418	871	1129	702	397	1
Danio_rerio_tRNA-Glu-UUC-14/12	22	31	154	72	35	54	46	47	115	116	66	31	6
Danio_rerio_tRNA-Glu-UUC-15	1	0	27	0	3	8	3	3	8	12	2	1	1
Danio_rerio_tRNA-Glu-UUC-16	6	11	55	12	8	10	13	9	50	20	16	19	1
Danio_rerio_tRNA-Glu-UUC-17	234	500	1844	397	319	412	582	371	933	660	392	307	3
Danio_rerio_tRNA-Glu-UUC-18	1	7	31	14	9	9	6	14	23	20	8	2	5
Danio_rerio_tRNA-Glu-UUC-19	2	2	14	6	1	14	4	8	10	9	10	5	2
Danio_rerio_tRNA-Glu-UUC-2	4572	9055	38472	6789	6554	7223	12648	6663	29299	24752	18244	13074	87
Danio_rerio_tRNA-Glu-UUC-20	7	12	55	14	13	15	19	28	54	72	40	27	2
Danio_rerio_tRNA-Glu-UUC-21	53	272	618	288	140	349	291	336	555	912	612	246	1
Danio_rerio_tRNA-Glu-UUC-22	164	345	1154	326	181	414	396	331	482	595	308	181	5
Danio_rerio_tRNA-Glu-UUC-23	52	145	440	156	122	202	175	135	346	441	274	132	1
Danio_rerio_tRNA-Glu-UUC-24	27	92	316	82	56	106	99	92	217	331	181	79	2
Danio_rerio_tRNA-Glu-UUC-25	0	5	11	0	4	2	2	0	4	7	3	0	1
Danio_rerio_tRNA-Glu-UUC-26	42	93	313	98	79	113	115	105	212	189	108	67	3
Danio_rerio_tRNA-Glu-UUC-27	19	21	116	17	29	37	34	30	83	70	60	39	1
Danio_rerio_tRNA-Glu-UUC-28	6	14	54	11	13	20	20	9	34	34	21	15	1
Danio_rerio_tRNA-Glu-UUC-29	19	32	161	33	35	44	38	34	100	116	81	52	1
Danio_rerio_tRNA-Glu-UUC-3	8	40	81	24	8	35	14	20	43	60	27	15	1
Danio_rerio_tRNA-Glu-UUC-30	5	12	149	30	28	20	44	15	102	36	20	20	2
Danio_rerio_tRNA-Glu-UUC-31	3	0	6	2	2	3	0	1	7	5	0	0	1
Danio_rerio_tRNA-Glu-UUC-32	0	4	36	4	6	3	10	2	16	1	0	7	1
Danio_rerio_tRNA-Glu-UUC-33	18	104	189	90	38	106	86	104	170	264	152	65	1
Danio_rerio_tRNA-Glu-UUC-34	63	11	261	20	31	28	62	20	48	67	30	18	1
Danio_rerio_tRNA-Glu-UUC-35	3	2	18	8	8	4	5	3	13	11	3	3	1
Danio_rerio_tRNA-Glu-UUC-36	2	5	23	10	4	7	8	8	12	8	4	5	3
Danio_rerio_tRNA-Glu-UUC-37	70	241	752	258	166	225	247	184	432	344	233	122	1
Danio_rerio_tRNA-Glu-UUC-38	7	18	149	24	19	25	31	15	57	102	58	33	1
Danio_rerio_tRNA-Glu-UUC-39	23	10	163	7	31	13	52	9	146	34	22	31	1
Danio_rerio_tRNA-Glu-UUC-4	257	371	2356	367	334	499	643	441	753	779	463	348	8
Danio_rerio_tRNA-Glu-UUC-40	1	5	3	2	3	1	5	1	4	3	3	3	1
Danio_rerio_tRNA-Glu-UUC-41	46	84	297	81	74	83	138	57	182	220	124	79	1
Danio_rerio_tRNA-Glu-UUC-42	9	9	41	2	8	11	16	6	18	10	12	8	1
Danio_rerio_tRNA-Glu-UUC-43	0	6	23	12	4	4	2	8	16	17	10	2	1
Danio_rerio_tRNA-Glu-UUC-44	0	0	3	0	1	2	1	1	5	5	3	2	1
Danio_rerio_tRNA-Glu-UUC-45	5	0	19	0	1	0	1	0	2	2	0	0	1
Danio_rerio_tRNA-Glu-UUC-46	0	1	3	0	0	1	0	0	0	1	0	0	1
Danio_rerio_tRNA-Glu-UUC-47	3	19	58	11	6	10	16	17	49	35	32	32	1
Danio_rerio_tRNA-Glu-UUC-48	1	3	23	8	7	3	5	3	19	16	9	9	1
Danio_rerio_tRNA-Glu-UUC-49	436	982	3760	132	692	189	1185	104	2644	1005	776	944	11
Danio_rerio_tRNA-Glu-UUC-5	2	7	270	10	40	8	78	10	185	29	23	70	2
Danio_rerio_tRNA-Glu-UUC-50	27	111	466	78	45	209	41	143	112	238	61	173	2
Danio_rerio_tRNA-Glu-UUC-51	21	11	46	18	8	12	16	15	36	36	29	13	1
Danio_rerio_tRNA-Glu-UUC-52	10	11	68	14	11	22	20	16	33	61	38	23	2
Danio_rerio_tRNA-Glu-UUC-53	12	16	76	14	7	20	16	15	34	61	20	19	1
Danio_rerio_tRNA-Glu-UUC-54	7	14	78	14	15	21	20	20	47	60	40	27	3
Danio_rerio_tRNA-Glu-UUC-55	1	2	7	3	0	5	2	2	7	3	2	2	1
Danio_rerio_tRNA-Glu-UUC-6	17	41	249	36	47	44	100	33	185	111	99	79	2
Danio_rerio_tRNA-Glu-UUC-7	0	0	0	0	0	0	0	1	0	0	0	0	1
Danio_rerio_tRNA-Glu-UUC-8	87	202	674	133	162	142	202	143	251	295	149	86	1
Danio_rerio_tRNA-Glu-UUC-9	15	7	182	55	49	53	59	31	144	100	61	44	1
Danio_rerio_tRNA-Gly-CCC-1	221	232	1302	349	238	375	435	330	490	588	703	269	4
Danio_rerio_tRNA-Gly-CCC-10	20	1	83	15	9	23	13	12	4	15	3	4	1
Danio_rerio_tRNA-Gly-CCC-11	66	117	919	173	111	245	156	153	272	423	169	101	1
Danio_rerio_tRNA-Gly-CCC-12	1	2	26	6	6	4	7	1	32	17	18	30	1
Danio_rerio_tRNA-Gly-CCC-13	8	13	195	38	46	53	22	28	100	60	50	42	3
Danio_rerio_tRNA-Gly-CCC-14	5	1	13	0	1	3	2	2	1	5	2	0	2
Danio_rerio_tRNA-Gly-CCC-15	12	69	656	46	74	66	64	26	137	127	34	36	1
Danio_rerio_tRNA-Gly-CCC-16	2	51	75	7	14	16	15	9	27	28	13	4	2
Danio_rerio_tRNA-Gly-CCC-17	2	1	3	0	0	1	1	3	1	5	2	1	1
Danio_rerio_tRNA-Gly-CCC-18	1048	965	9900	2436	1573	2567	2701	2282	3686	4027	2798	1429	3
Danio_rerio_tRNA-Gly-CCC-19	7	16	178	56	35	54	27	31	81	55	47	29	1
Danio_rerio_tRNA-Gly-CCC-2	140	441	2475	805	454	843	737	690	2637	2678	3344	1592	1
Danio_rerio_tRNA-Gly-CCC-20	650	1868	10170	2198	1456	2400	2118	2012	7886	8648	18720	8963	3
Danio_rerio_tRNA-Gly-CCC-21	0	1	3	0	0	2	0	1	1	1	0	0	1
Danio_rerio_tRNA-Gly-CCC-22	51	88	456	97	98	104	123	91	217	195	125	84	5
Danio_rerio_tRNA-Gly-CCC-23	0	0	1	0	1	1	0	0	0	0	0	0	1
Danio_rerio_tRNA-Gly-CCC-24	3	0	16	3	2	3	0	2	2	0	2	0	1
Danio_rerio_tRNA-Gly-CCC-25	3	3	10	3	2	4	5	4	5	4	2	1	1
Danio_rerio_tRNA-Gly-CCC-26	10	57	134	63	36	58	62	40	67	70	29	23	1
Danio_rerio_tRNA-Gly-CCC-27	9	23	124	32	24	25	30	24	55	61	37	27	1
Danio_rerio_tRNA-Gly-CCC-28	0	0	0	0	2	1	0	0	2	0	2	0	1
Danio_rerio_tRNA-Gly-CCC-29	1	1	6	2	2	2	4	1	0	0	0	2	1
Danio_rerio_tRNA-Gly-CCC-3	7	42	328	51	37	87	61	65	141	111	44	35	2
Danio_rerio_tRNA-Gly-CCC-30	16	29	152	54	40	34	34	31	76	38	30	24	1
Danio_rerio_tRNA-Gly-CCC-31	2	27	98	53	35	42	40	32	89	45	55	17	2
Danio_rerio_tRNA-Gly-CCC-32	0	0	2	0	1	1	1	0	0	1	0	0	2
Danio_rerio_tRNA-Gly-CCC-33	4	13	181	18	29	20	30	10	50	20	16	29	1
Danio_rerio_tRNA-Gly-CCC-34	0	1	11	2	2	2	1	1	5	5	2	0	5
Danio_rerio_tRNA-Gly-CCC-35	0	1	1	0	0	0	0	2	0	0	0	0	2
Danio_rerio_tRNA-Gly-CCC-36	41	45	342	50	38	55	74	37	102	79	49	34	2
Danio_rerio_tRNA-Gly-CCC-37	2	0	5	1	3	2	0	1	3	1	2	4	2
Danio_rerio_tRNA-Gly-CCC-38	2	1	12	2	1	2	2	1	4	8	2	1	1
Danio_rerio_tRNA-Gly-CCC-39	0	1	6	1	0	2	3	0	1	4	2	0	2
Danio_rerio_tRNA-Gly-CCC-4	22	22	162	46	17	47	40	41	89	124	93	39	12
Danio_rerio_tRNA-Gly-CCC-40	0	2	4	2	2	6	2	3	2	3	2	0	2
Danio_rerio_tRNA-Gly-CCC-41	0	0	1	1	1	1	0	1	1	1	1	0	1
Danio_rerio_tRNA-Gly-CCC-42	3	14	102	36	19	30	21	20	60	56	27	22	1
Danio_rerio_tRNA-Gly-CCC-43	0	0	0	3	0	0	1	1	0	0	0	1	3
Danio_rerio_tRNA-Gly-CCC-44	2	15	62	17	18	16	22	9	37	19	12	6	1
Danio_rerio_tRNA-Gly-CCC-45	0	0	0	1	0	0	0	0	1	1	1	0	1
Danio_rerio_tRNA-Gly-CCC-46	5	6	48	39	21	15	16	16	38	9	16	7	1
Danio_rerio_tRNA-Gly-CCC-47	33	125	295	120	58	146	85	84	108	204	75	31	1
Danio_rerio_tRNA-Gly-CCC-48	5	2	14	10	4	4	4	3	8	3	4	1	1
Danio_rerio_tRNA-Gly-CCC-49	0	0	6	2	1	1	0	0	0	5	0	0	1
Danio_rerio_tRNA-Gly-CCC-5	64	416	1617	422	274	478	419	323	565	634	288	170	1
Danio_rerio_tRNA-Gly-CCC-50	11	81	213	70	32	102	60	56	90	128	36	15	1
Danio_rerio_tRNA-Gly-CCC-51	1	1	12	1	3	6	2	2	4	5	5	3	1
Danio_rerio_tRNA-Gly-CCC-52	1	2	16	3	3	6	1	2	3	3	3	2	1
Danio_rerio_tRNA-Gly-CCC-53	895	2550	14404	3063	2162	3615	3468	2453	5074	5507	2909	1702	1
Danio_rerio_tRNA-Gly-CCC-6	18	33	97	37	24	26	39	23	54	31	30	17	1
Danio_rerio_tRNA-Gly-CCC-7	13	17	87	23	20	28	29	33	34	44	30	9	3
Danio_rerio_tRNA-Gly-CCC-8	2	3	55	5	1	16	8	8	25	32	11	7	4
Danio_rerio_tRNA-Gly-CCC-9	7	11	17	7	6	6	6	9	14	11	9	4	1
Danio_rerio_tRNA-Gly-GCC-1	752	1496	8070	2304	1283	2119	2889	2133	8591	9480	15290	8814	2
Danio_rerio_tRNA-Gly-GCC-10	296	431	2651	676	393	861	546	616	750	1356	674	312	2
Danio_rerio_tRNA-Gly-GCC-100	5	2	14	3	1	5	1	2	7	5	0	2	1
Danio_rerio_tRNA-Gly-GCC-101	0	39	149	59	24	65	43	47	44	94	42	26	1
Danio_rerio_tRNA-Gly-GCC-102	0	0	0	0	0	0	0	1	0	0	0	0	2
Danio_rerio_tRNA-Gly-GCC-103	0	0	1	0	0	1	0	0	0	2	0	0	1
Danio_rerio_tRNA-Gly-GCC-104	24	24	202	27	21	28	34	20	42	51	35	20	2
Danio_rerio_tRNA-Gly-GCC-105	227	954	3183	818	581	885	1024	708	1237	1362	891	453	8
Danio_rerio_tRNA-Gly-GCC-107	2	5	14	4	1	5	4	1	5	10	6	3	1
Danio_rerio_tRNA-Gly-GCC-108	0	0	0	0	0	0	0	0	0	1	0	0	1
Danio_rerio_tRNA-Gly-GCC-109	3	2	11	5	2	1	2	0	3	4	1	2	2
Danio_rerio_tRNA-Gly-GCC-11	0	4	14	4	2	3	6	1	6	3	7	5	3
Danio_rerio_tRNA-Gly-GCC-110	4	8	65	16	9	24	15	11	24	45	60	35	1
Danio_rerio_tRNA-Gly-GCC-111	68	111	674	230	218	172	216	131	463	295	197	140	1
Danio_rerio_tRNA-Gly-GCC-112	1	0	2	0	0	0	0	0	0	0	0	0	2
Danio_rerio_tRNA-Gly-GCC-113	0	0	0	0	0	0	0	0	0	0	0	0	1
Danio_rerio_tRNA-Gly-GCC-114/63/75/91/144	41	106	637	203	117	205	166	177	746	745	1103	567	6
Danio_rerio_tRNA-Gly-GCC-115	1	3	35	15	6	10	9	12	19	15	19	16	1
Danio_rerio_tRNA-Gly-GCC-116	1	2	27	4	4	5	8	4	87	38	48	34	1
Danio_rerio_tRNA-Gly-GCC-117	9	17	104	22	15	25	17	16	50	58	41	32	2
Danio_rerio_tRNA-Gly-GCC-118/128	18	27	123	28	16	35	26	30	62	73	70	41	2
Danio_rerio_tRNA-Gly-GCC-119	532	873	5378	1483	1101	1262	1141	942	2469	1971	1183	1727	1
Danio_rerio_tRNA-Gly-GCC-12	8126	19642	124349	26694	16750	33004	22900	19711	39447	55728	25369	13955	1
Danio_rerio_tRNA-Gly-GCC-120	0	1	1	1	0	0	0	0	2	0	0	0	1
Danio_rerio_tRNA-Gly-GCC-121	0	0	0	0	0	0	0	0	1	0	0	0	3
Danio_rerio_tRNA-Gly-GCC-122	0	0	2	0	0	1	0	0	0	0	0	0	1
Danio_rerio_tRNA-Gly-GCC-123	0	0	0	0	0	0	0	0	1	1	0	0	2
Danio_rerio_tRNA-Gly-GCC-124	3	6	15	11	1	4	6	2	19	17	29	12	1
Danio_rerio_tRNA-Gly-GCC-125	0	0	1	0	0	2	0	0	0	1	0	0	1
Danio_rerio_tRNA-Gly-GCC-126	0	1	4	1	1	1	0	1	0	2	3	0	1
Danio_rerio_tRNA-Gly-GCC-127	0	4	20	0	1	5	1	4	1	7	8	4	1
Danio_rerio_tRNA-Gly-GCC-129	2	5	40	3	2	9	5	8	18	41	48	17	1
Danio_rerio_tRNA-Gly-GCC-13	0	0	20	0	1	0	6	0	14	0	2	6	1
Danio_rerio_tRNA-Gly-GCC-130	0	0	0	0	0	1	0	0	0	0	0	0	1
Danio_rerio_tRNA-Gly-GCC-131	12	7	68	12	13	13	20	11	39	34	22	20	1
Danio_rerio_tRNA-Gly-GCC-132	2	1	10	6	4	3	5	3	20	19	22	9	1
Danio_rerio_tRNA-Gly-GCC-133	12	10	56	10	14	12	11	11	15	14	14	12	1
Danio_rerio_tRNA-Gly-GCC-134	0	0	1	0	1	0	0	1	0	0	0	0	1
Danio_rerio_tRNA-Gly-GCC-135	0	0	1	0	0	0	0	0	0	1	0	1	1
Danio_rerio_tRNA-Gly-GCC-136	0	0	0	0	0	0	0	0	0	0	0	0	1
Danio_rerio_tRNA-Gly-GCC-137	2	15	76	17	16	28	14	10	27	25	21	13	1
Danio_rerio_tRNA-Gly-GCC-138	3	8	38	14	4	17	10	6	18	26	21	11	1
Danio_rerio_tRNA-Gly-GCC-139	1	3	8	2	0	1	3	1	0	0	0	2	2
Danio_rerio_tRNA-Gly-GCC-14	5	1	7	2	2	3	3	3	18	8	17	13	2
Danio_rerio_tRNA-Gly-GCC-140	1	2	13	4	0	5	4	4	4	1	5	2	6
Danio_rerio_tRNA-Gly-GCC-141	6	14	161	41	32	40	15	18	106	91	49	41	1
Danio_rerio_tRNA-Gly-GCC-142	27	22	249	52	31	59	51	40	82	113	58	29	1
Danio_rerio_tRNA-Gly-GCC-143	0	0	0	0	0	0	0	1	0	0	0	0	1
Danio_rerio_tRNA-Gly-GCC-145	8	38	253	54	28	56	50	35	96	135	98	51	1
Danio_rerio_tRNA-Gly-GCC-146	0	1	0	0	0	0	0	0	0	3	0	0	1
Danio_rerio_tRNA-Gly-GCC-147	121	240	1121	391	288	332	270	232	705	537	492	298	1
Danio_rerio_tRNA-Gly-GCC-148	3	15	104	15	20	19	6	12	23	47	21	13	1
Danio_rerio_tRNA-Gly-GCC-149	0	0	0	0	0	0	0	0	0	0	0	0	1
Danio_rerio_tRNA-Gly-GCC-15	174	461	3414	554	459	627	510	317	1262	1225	605	486	1
Danio_rerio_tRNA-Gly-GCC-150	16	23	170	19	16	50	32	18	46	95	79	45	1
Danio_rerio_tRNA-Gly-GCC-151	1	2	6	2	1	3	5	5	18	16	32	12	3
Danio_rerio_tRNA-Gly-GCC-152	4	5	14	3	4	4	11	5	9	9	4	7	1
Danio_rerio_tRNA-Gly-GCC-16	1	1	106	2	11	2	20	5	70	2	1	14	1
Danio_rerio_tRNA-Gly-GCC-17	8	43	233	31	27	44	30	15	99	45	31	24	1
Danio_rerio_tRNA-Gly-GCC-18	0	1	10	1	1	2	2	0	13	12	18	9	1
Danio_rerio_tRNA-Gly-GCC-19	2	5	55	6	5	12	15	8	32	17	8	12	1
Danio_rerio_tRNA-Gly-GCC-2	20	35	231	95	46	62	74	64	291	245	367	170	1
Danio_rerio_tRNA-Gly-GCC-20	2	7	29	11	8	13	20	14	28	18	25	9	5
Danio_rerio_tRNA-Gly-GCC-21	7	14	133	23	24	23	26	12	45	58	21	16	4
Danio_rerio_tRNA-Gly-GCC-22	0	1	10	0	1	0	3	2	1	2	3	4	2
Danio_rerio_tRNA-Gly-GCC-23	0	2	8	2	3	4	1	1	2	3	2	1	1
Danio_rerio_tRNA-Gly-GCC-24	1219	2464	11915	3060	1957	3370	3464	2712	4135	5719	3865	2200	8
Danio_rerio_tRNA-Gly-GCC-25	1	1	2	0	0	1	2	0	8	6	7	4	1
Danio_rerio_tRNA-Gly-GCC-26	24	0	164	14	18	8	39	5	57	12	3	28	3
Danio_rerio_tRNA-Gly-GCC-27	776	1663	12610	2456	1515	3038	2207	1772	5918	8678	5615	3468	12
Danio_rerio_tRNA-Gly-GCC-28	0	0	3	3	2	1	1	3	1	2	0	1	12
Danio_rerio_tRNA-Gly-GCC-29	7	14	91	11	11	20	9	12	37	57	48	23	1
Danio_rerio_tRNA-Gly-GCC-3	39	78	350	91	51	100	144	103	643	584	1398	747	12
Danio_rerio_tRNA-Gly-GCC-30	16	29	142	34	27	46	42	35	70	91	83	51	3
Danio_rerio_tRNA-Gly-GCC-31	1	0	6	0	0	0	0	0	2	2	1	0	5
Danio_rerio_tRNA-Gly-GCC-32	6	2	32	17	4	13	3	5	11	21	4	2	4
Danio_rerio_tRNA-Gly-GCC-33	305	535	3073	536	506	650	812	454	1008	895	432	404	7
Danio_rerio_tRNA-Gly-GCC-34	19	6	101	39	14	26	38	19	89	74	289	157	1
Danio_rerio_tRNA-Gly-GCC-35	6777	12402	61496	15104	10113	15662	18655	13167	28924	31335	42079	24889	1
Danio_rerio_tRNA-Gly-GCC-36	126	176	612	394	257	206	291	203	609	402	348	137	1
Danio_rerio_tRNA-Gly-GCC-37	0	0	0	1	0	0	0	0	0	0	0	0	1
Danio_rerio_tRNA-Gly-GCC-38	1	1	2	1	0	0	1	0	0	2	2	1	2
Danio_rerio_tRNA-Gly-GCC-39	5	34	139	34	28	47	30	28	125	97	104	51	1
Danio_rerio_tRNA-Gly-GCC-4	4	182	819	15	135	29	186	6	373	169	203	256	1
Danio_rerio_tRNA-Gly-GCC-40	8	13	52	26	33	16	15	10	91	36	62	47	1
Danio_rerio_tRNA-Gly-GCC-41	29	59	220	106	103	57	86	64	205	93	86	53	1
Danio_rerio_tRNA-Gly-GCC-42	6	13	78	18	6	26	18	11	14	34	11	10	1
Danio_rerio_tRNA-Gly-GCC-43	0	1	1	2	1	2	0	1	4	1	2	3	1
Danio_rerio_tRNA-Gly-GCC-44	399	965	4524	1260	929	1358	1347	1072	3248	2821	4565	2378	2
Danio_rerio_tRNA-Gly-GCC-45	3	3	36	7	3	8	6	4	19	25	17	14	1
Danio_rerio_tRNA-Gly-GCC-46	28	61	383	87	48	124	78	63	167	155	80	74	14
Danio_rerio_tRNA-Gly-GCC-47	0	0	1	0	0	1	1	0	0	0	0	0	1
Danio_rerio_tRNA-Gly-GCC-48	6	9	82	23	15	21	25	14	63	60	59	40	2
Danio_rerio_tRNA-Gly-GCC-49	1	2	9	2	1	2	2	2	1	3	2	2	1
Danio_rerio_tRNA-Gly-GCC-5	30	61	229	81	44	70	91	75	258	250	321	322	1
Danio_rerio_tRNA-Gly-GCC-50	6	16	76	15	14	14	10	18	52	66	69	54	3
Danio_rerio_tRNA-Gly-GCC-51/64/106	35	88	312	108	88	104	107	75	148	121	109	61	3
Danio_rerio_tRNA-Gly-GCC-52	6	9	23	8	2	6	8	3	6	20	14	7	2
Danio_rerio_tRNA-Gly-GCC-53	0	0	1	0	0	0	0	0	0	0	0	0	1
Danio_rerio_tRNA-Gly-GCC-54	462	1353	4136	1133	591	1427	917	1047	1182	2198	1016	454	3
Danio_rerio_tRNA-Gly-GCC-55	1	1	3	2	1	1	1	0	1	2	0	0	2
Danio_rerio_tRNA-Gly-GCC-56	0	0	0	0	0	0	0	0	0	0	0	0	1
Danio_rerio_tRNA-Gly-GCC-57	0	1	8	1	1	2	3	3	1	2	4	0	2
Danio_rerio_tRNA-Gly-GCC-58	26	61	282	87	50	96	104	69	260	209	506	281	1
Danio_rerio_tRNA-Gly-GCC-59	0	1	20	5	3	13	3	1	14	19	32	19	2
Danio_rerio_tRNA-Gly-GCC-6	414	559	2736	514	370	655	565	473	724	986	488	281	6
Danio_rerio_tRNA-Gly-GCC-60	3	5	30	10	8	13	10	4	8	8	6	4	1
Danio_rerio_tRNA-Gly-GCC-61	20	35	229	39	49	38	81	36	143	72	79	92	3
Danio_rerio_tRNA-Gly-GCC-62	0	0	0	0	0	0	0	0	0	0	0	0	1
Danio_rerio_tRNA-Gly-GCC-65	2	4	10	2	1	4	6	5	4	5	8	2	1
Danio_rerio_tRNA-Gly-GCC-66	244	547	2095	385	345	405	713	371	986	759	755	561	1
Danio_rerio_tRNA-Gly-GCC-67	0	7	15	7	3	4	5	1	7	10	14	8	1
Danio_rerio_tRNA-Gly-GCC-68	0	11	61	11	10	17	21	10	26	31	32	31	1
Danio_rerio_tRNA-Gly-GCC-69	1	2	8	3	2	0	0	3	2	19	32	1	1
Danio_rerio_tRNA-Gly-GCC-7	16	34	133	28	20	32	27	27	39	70	34	17	103
Danio_rerio_tRNA-Gly-GCC-70	0	0	0	1	0	0	1	0	0	0	0	0	2
Danio_rerio_tRNA-Gly-GCC-71	6	7	43	1	2	6	8	4	12	16	20	13	1
Danio_rerio_tRNA-Gly-GCC-72	1	4	10	6	2	1	3	4	9	10	18	13	1
Danio_rerio_tRNA-Gly-GCC-73	0	0	1	0	1	1	0	0	3	5	1	0	2
Danio_rerio_tRNA-Gly-GCC-74	3	8	19	6	10	5	4	3	14	10	12	5	1
Danio_rerio_tRNA-Gly-GCC-76	0	4	17	5	3	4	2	4	3	8	7	1	4
Danio_rerio_tRNA-Gly-GCC-77	0	1	4	1	2	2	2	0	1	2	3	0	1
Danio_rerio_tRNA-Gly-GCC-78	12	38	95	29	24	41	39	38	79	80	107	47	1
Danio_rerio_tRNA-Gly-GCC-79	14	5	81	8	8	19	18	8	29	40	46	28	2
Danio_rerio_tRNA-Gly-GCC-8	25	99	657	102	91	132	168	92	316	267	196	125	2
Danio_rerio_tRNA-Gly-GCC-80	5	7	59	16	5	10	15	8	21	29	19	14	1
Danio_rerio_tRNA-Gly-GCC-81	1	0	4	2	1	2	0	0	0	1	2	0	1
Danio_rerio_tRNA-Gly-GCC-82	5	12	48	23	11	17	12	15	42	46	81	62	3
Danio_rerio_tRNA-Gly-GCC-83	5	3	43	3	5	11	10	4	9	14	3	1	4
Danio_rerio_tRNA-Gly-GCC-84	0	0	0	0	0	0	1	0	0	0	0	0	1
Danio_rerio_tRNA-Gly-GCC-85	5	10	36	23	4	27	17	23	53	92	109	54	1
Danio_rerio_tRNA-Gly-GCC-86	3	8	56	10	12	17	5	9	20	22	6	9	1
Danio_rerio_tRNA-Gly-GCC-87	0	0	0	0	0	0	0	0	0	0	0	0	1
Danio_rerio_tRNA-Gly-GCC-88	0	1	7	2	0	1	0	0	2	2	0	1	1
Danio_rerio_tRNA-Gly-GCC-89	1	0	4	0	1	0	1	0	1	1	1	0	4
Danio_rerio_tRNA-Gly-GCC-9	40	1	193	7	11	3	25	4	8	8	4	17	1
Danio_rerio_tRNA-Gly-GCC-90	7	14	70	43	32	18	23	21	45	25	15	12	1
Danio_rerio_tRNA-Gly-GCC-92	0	0	1	0	0	0	1	0	0	0	0	0	1
Danio_rerio_tRNA-Gly-GCC-93	0	0	0	0	0	0	0	0	0	0	0	0	2
Danio_rerio_tRNA-Gly-GCC-94	47	162	812	183	164	137	302	158	478	375	449	331	1
Danio_rerio_tRNA-Gly-GCC-95	3	5	46	9	7	13	9	5	44	33	44	19	1
Danio_rerio_tRNA-Gly-GCC-96	20	42	265	32	24	67	41	30	61	100	55	41	11
Danio_rerio_tRNA-Gly-GCC-97	1	9	86	9	9	11	5	10	31	41	15	11	2
Danio_rerio_tRNA-Gly-GCC-98	0	2	2	1	3	4	0	1	0	1	0	1	1
Danio_rerio_tRNA-Gly-GCC-99	0	0	5	1	0	0	0	1	2	0	1	1	1
Danio_rerio_tRNA-Gly-UCC-1	50	23	254	55	36	80	67	61	14	69	43	17	1
Danio_rerio_tRNA-Gly-UCC-2	18867	64209	266288	67936	44857	77144	76963	57328	174384	168906	127380	89030	19
Danio_rerio_tRNA-Gly-UCC-3	480	1182	6492	1500	813	1489	1617	1157	5381	5907	13676	11086	2
Danio_rerio_tRNA-Gly-UCC-4	243	890	6798	1269	880	1756	754	783	2386	3152	1321	1238	1
Danio_rerio_tRNA-Gly-UCC-5	2284	7287	28764	7323	4595	9097	8187	6459	11054	13062	7567	4514	1
Danio_rerio_tRNA-Gly-UCC-6	3	1	2	4	1	5	1	0	4	6	16	2	1
Danio_rerio_tRNA-His-GUG-1/4/11	158	421	1309	416	323	604	268	300	589	865	443	264	4
Danio_rerio_tRNA-His-GUG-10	129	361	914	464	204	504	329	433	563	845	477	216	1
Danio_rerio_tRNA-His-GUG-12	90	292	951	458	328	314	381	232	1011	612	548	388	2
Danio_rerio_tRNA-His-GUG-13	1051	4974	11457	5333	2369	5485	3676	4320	5648	7934	5161	2143	1
Danio_rerio_tRNA-His-GUG-14	0	0	0	0	0	0	0	0	0	0	0	0	1
Danio_rerio_tRNA-His-GUG-15	245	517	1408	265	274	311	390	179	690	459	308	280	3
Danio_rerio_tRNA-His-GUG-16	891	1482	6968	1430	1175	1591	1990	1127	3060	2292	1676	1551	3
Danio_rerio_tRNA-His-GUG-17	359	383	1178	301	246	299	372	246	638	663	520	371	3
Danio_rerio_tRNA-His-GUG-18	1006	2127	7170	2506	1397	2629	2484	2022	3992	4029	2961	1713	3
Danio_rerio_tRNA-His-GUG-19	45	295	813	393	347	195	241	114	1011	343	262	225	1
Danio_rerio_tRNA-His-GUG-2	15265	53034	208399	56263	37337	59973	66663	43636	121575	113641	107668	76041	127
Danio_rerio_tRNA-His-GUG-20	43	111	391	117	66	120	122	87	237	235	200	117	3
Danio_rerio_tRNA-His-GUG-21	60	269	935	311	175	366	326	282	534	646	394	283	2
Danio_rerio_tRNA-His-GUG-22	45	162	637	192	146	218	146	126	369	348	200	143	2
Danio_rerio_tRNA-His-GUG-23	10	18	316	24	36	39	76	16	179	52	36	69	1
Danio_rerio_tRNA-His-GUG-24	13	36	114	33	26	61	25	32	88	83	59	40	1
Danio_rerio_tRNA-His-GUG-25	36	72	398	95	56	137	113	93	186	202	124	98	1
Danio_rerio_tRNA-His-GUG-26	13	20	156	47	23	21	38	21	90	51	44	25	1
Danio_rerio_tRNA-His-GUG-27	13	67	232	56	36	80	60	45	104	159	94	69	8
Danio_rerio_tRNA-His-GUG-28	227	838	3367	1409	713	1538	1035	1111	1968	2205	1400	695	1
Danio_rerio_tRNA-His-GUG-29	809	2858	11219	3351	2044	3284	3455	2530	7758	7038	6485	4760	1
Danio_rerio_tRNA-His-GUG-3	29	149	306	285	97	298	159	179	236	369	325	127	1
Danio_rerio_tRNA-His-GUG-30	67	151	939	201	156	232	259	169	529	390	280	242	1
Danio_rerio_tRNA-His-GUG-31	92	239	707	853	534	246	375	270	1718	444	594	332	1
Danio_rerio_tRNA-His-GUG-32	0	5	19	3	2	6	3	0	5	5	6	2	1
Danio_rerio_tRNA-His-GUG-33	18	64	238	66	35	102	33	57	103	138	74	49	1
Danio_rerio_tRNA-His-GUG-34	39	87	243	68	61	77	87	62	131	131	96	54	2
Danio_rerio_tRNA-His-GUG-35	2	11	175	119	28	110	81	125	172	272	233	55	5
Danio_rerio_tRNA-His-GUG-36	78	0	148	1	22	1	29	1	25	7	1	31	1
Danio_rerio_tRNA-His-GUG-37	73	172	711	198	129	182	232	126	383	312	283	209	1
Danio_rerio_tRNA-His-GUG-38	21	162	867	186	162	223	241	194	400	368	187	162	3
Danio_rerio_tRNA-His-GUG-39	8	14	72	19	8	29	13	15	30	38	37	20	1
Danio_rerio_tRNA-His-GUG-40	117	404	1438	636	536	546	464	351	1550	914	578	430	2
Danio_rerio_tRNA-His-GUG-41	16	121	398	119	128	163	160	114	261	241	144	80	1
Danio_rerio_tRNA-His-GUG-42	17	60	156	96	23	109	67	78	123	157	109	51	2
Danio_rerio_tRNA-His-GUG-43	137	633	1641	830	363	861	659	708	1113	1510	1097	476	1
Danio_rerio_tRNA-His-GUG-44	1	3	19	4	1	10	7	4	12	13	11	2	5
Danio_rerio_tRNA-His-GUG-45	1	1	13	4	1	8	5	3	5	12	7	0	1
Danio_rerio_tRNA-His-GUG-46	7	23	114	34	25	28	38	21	53	40	36	38	1
Danio_rerio_tRNA-His-GUG-47	15	51	157	148	86	55	49	52	286	96	96	54	1
Danio_rerio_tRNA-His-GUG-48	543	2005	6139	4500	2973	2004	2650	1819	9564	3733	3950	2605	1
Danio_rerio_tRNA-His-GUG-49	4	16	66	24	14	56	36	29	50	66	28	18	1
Danio_rerio_tRNA-His-GUG-5	52	118	341	218	131	160	105	117	326	217	199	123	1
Danio_rerio_tRNA-His-GUG-50	28	55	345	90	52	112	98	66	206	218	141	107	1
Danio_rerio_tRNA-His-GUG-51	14	37	272	55	34	60	54	33	101	130	96	53	1
Danio_rerio_tRNA-His-GUG-52	9	156	291	40	56	41	116	30	198	64	68	61	4
Danio_rerio_tRNA-His-GUG-53	3	3	21	19	6	28	6	20	12	20	23	6	1
Danio_rerio_tRNA-His-GUG-54	12	37	141	52	33	34	52	36	96	72	83	63	1
Danio_rerio_tRNA-His-GUG-55	13	9	70	28	22	10	16	8	69	20	20	16	1
Danio_rerio_tRNA-His-GUG-56	61	367	1230	391	298	402	461	304	731	657	682	429	1
Danio_rerio_tRNA-His-GUG-57	39	80	339	79	52	103	98	59	162	163	98	54	1
Danio_rerio_tRNA-His-GUG-58	9	45	271	54	47	36	99	20	210	80	102	79	1
Danio_rerio_tRNA-His-GUG-59	18	43	277	40	27	71	68	24	106	121	86	46	1
Danio_rerio_tRNA-His-GUG-6	16	63	376	119	83	68	125	44	310	148	87	75	1
Danio_rerio_tRNA-His-GUG-60	24	90	350	92	53	114	96	68	155	209	145	117	2
Danio_rerio_tRNA-His-GUG-7	1279	3755	14861	3987	2856	4214	4865	3406	8386	7597	5536	3918	5
Danio_rerio_tRNA-His-GUG-8	1485	3034	10492	2564	2116	2706	3123	1867	4891	4357	2620	2100	1
Danio_rerio_tRNA-His-GUG-9	980	1864	6899	1867	1209	1793	2291	1497	4291	4053	3153	2070	11
Danio_rerio_tRNA-Ile-AAU-1	15	49	354	143	27	32	113	47	1208	464	991	2117	6
Danio_rerio_tRNA-Ile-AAU-10/4	666	1713	10761	2071	1630	2929	1493	1439	4659	5877	2652	2663	2
Danio_rerio_tRNA-Ile-AAU-11	1664	3958	14774	3307	3081	3856	5728	3491	11043	10431	7869	5994	30
Danio_rerio_tRNA-Ile-AAU-12	2979	6367	25252	5793	5060	6738	8474	5656	16556	16052	10971	8004	12
Danio_rerio_tRNA-Ile-AAU-13	2	4	10	3	1	3	4	2	6	9	5	4	1
Danio_rerio_tRNA-Ile-AAU-14	4	1	12	2	4	2	4	2	10	5	7	1	2
Danio_rerio_tRNA-Ile-AAU-15	29	207	199	200	45	238	87	215	129	493	307	68	2
Danio_rerio_tRNA-Ile-AAU-16	156	354	1350	326	278	449	512	357	724	862	828	357	1
Danio_rerio_tRNA-Ile-AAU-17	39	152	436	104	86	123	123	111	204	254	155	105	6
Danio_rerio_tRNA-Ile-AAU-18	0	1	4	0	1	3	2	1	2	1	3	5	1
Danio_rerio_tRNA-Ile-AAU-19	59	26	216	23	51	28	75	19	158	137	91	91	2
Danio_rerio_tRNA-Ile-AAU-2	66	211	1068	285	173	289	318	256	984	1015	2597	2163	1
Danio_rerio_tRNA-Ile-AAU-20	2	1	15	3	1	2	2	0	9	9	8	3	1
Danio_rerio_tRNA-Ile-AAU-21	0	0	4	3	1	2	2	3	2	1	1	2	1
Danio_rerio_tRNA-Ile-AAU-22	27	80	474	117	102	101	76	69	283	233	138	114	1
Danio_rerio_tRNA-Ile-AAU-23	16719	37863	145079	39388	28604	42032	49321	32457	92204	87741	90426	65919	1
Danio_rerio_tRNA-Ile-AAU-24	0	0	3	0	0	1	1	0	0	0	0	0	3
Danio_rerio_tRNA-Ile-AAU-25	6	25	120	27	22	39	15	15	68	96	35	41	2
Danio_rerio_tRNA-Ile-AAU-26	514	735	3554	629	742	775	1146	514	1933	1465	1146	875	1
Danio_rerio_tRNA-Ile-AAU-27	42	217	695	183	165	234	232	186	426	349	244	172	4
Danio_rerio_tRNA-Ile-AAU-28	53	133	469	114	84	116	179	104	364	282	194	179	1
Danio_rerio_tRNA-Ile-AAU-29	1	13	54	14	8	17	14	17	39	47	27	29	1
Danio_rerio_tRNA-Ile-AAU-3	591	1483	6536	1378	1008	1641	1851	1163	3921	4232	3896	2972	46
Danio_rerio_tRNA-Ile-AAU-30	73	164	1053	654	455	376	332	260	1595	654	559	403	1
Danio_rerio_tRNA-Ile-AAU-31	6	18	104	21	25	23	20	14	77	58	20	35	2
Danio_rerio_tRNA-Ile-AAU-32	0	2	11	5	1	1	5	1	8	10	7	5	1
Danio_rerio_tRNA-Ile-AAU-33	3	4	20	12	4	14	2	20	9	23	38	6	1
Danio_rerio_tRNA-Ile-AAU-34	3	1	28	3	3	4	7	4	38	7	7	13	2
Danio_rerio_tRNA-Ile-AAU-35	445	802	1543	3411	2586	544	1104	642	7308	1039	1625	992	1
Danio_rerio_tRNA-Ile-AAU-36	0	12	27	10	4	14	6	5	27	20	7	8	1
Danio_rerio_tRNA-Ile-AAU-37	5	9	73	9	8	21	11	11	23	33	20	17	1
Danio_rerio_tRNA-Ile-AAU-38	21	79	258	47	67	48	97	51	162	115	64	65	1
Danio_rerio_tRNA-Ile-AAU-39	1186	2518	8345	1834	1682	2395	2564	1632	4004	4278	2447	1950	1
Danio_rerio_tRNA-Ile-AAU-40	1	0	12	0	1	0	5	1	10	3	0	3	1
Danio_rerio_tRNA-Ile-AAU-41	11	39	75	53	54	21	35	26	220	63	105	76	1
Danio_rerio_tRNA-Ile-AAU-42	42	148	346	165	123	139	81	116	386	294	189	106	1
Danio_rerio_tRNA-Ile-AAU-43	21	30	161	23	31	51	38	28	63	94	65	46	1
Danio_rerio_tRNA-Ile-AAU-44	6	11	47	3	10	0	16	5	24	4	5	6	2
Danio_rerio_tRNA-Ile-AAU-45	21	52	272	49	43	57	104	61	182	271	139	126	1
Danio_rerio_tRNA-Ile-AAU-46	22	75	241	150	155	78	72	55	440	141	97	58	1
Danio_rerio_tRNA-Ile-AAU-47	8	20	25	7	3	15	18	11	28	33	20	18	1
Danio_rerio_tRNA-Ile-AAU-48	9	26	135	34	27	46	35	33	79	57	38	26	1
Danio_rerio_tRNA-Ile-AAU-49	0	0	7	5	4	1	0	0	3	2	4	3	1
Danio_rerio_tRNA-Ile-AAU-5	22	229	723	179	138	217	275	195	495	450	349	237	1
Danio_rerio_tRNA-Ile-AAU-50	19	28	101	21	24	18	32	19	71	76	48	46	1
Danio_rerio_tRNA-Ile-AAU-51	4	26	59	12	15	30	56	9	58	57	39	36	1
Danio_rerio_tRNA-Ile-AAU-52	13	55	131	57	36	51	57	61	84	99	71	49	1
Danio_rerio_tRNA-Ile-AAU-53	194	544	1313	460	328	480	544	436	692	787	581	337	1
Danio_rerio_tRNA-Ile-AAU-54	31	74	401	75	52	106	68	68	188	191	125	119	1
Danio_rerio_tRNA-Ile-AAU-55	0	0	1	0	0	2	1	0	1	1	0	0	1
Danio_rerio_tRNA-Ile-AAU-56	13	19	118	20	25	21	28	11	60	51	31	23	1
Danio_rerio_tRNA-Ile-AAU-57	244	604	2157	552	474	597	697	493	1583	1384	927	710	1
Danio_rerio_tRNA-Ile-AAU-58	9	23	67	14	15	18	19	16	63	38	50	43	2
Danio_rerio_tRNA-Ile-AAU-59	0	1	3	1	1	0	0	2	3	1	2	1	1
Danio_rerio_tRNA-Ile-AAU-6	7	37	82	19	22	18	37	13	33	35	24	17	1
Danio_rerio_tRNA-Ile-AAU-60	18	35	144	50	23	45	35	26	118	92	70	54	1
Danio_rerio_tRNA-Ile-AAU-61	1	5	36	3	9	4	10	7	32	4	7	9	1
Danio_rerio_tRNA-Ile-AAU-62	1320	2918	11816	3086	2269	3483	3408	2459	6196	6809	6302	4033	1
Danio_rerio_tRNA-Ile-AAU-63	0	0	4	0	3	2	0	0	2	0	0	1	1
Danio_rerio_tRNA-Ile-AAU-64	210	145	384	107	71	121	129	77	331	206	162	183	1
Danio_rerio_tRNA-Ile-AAU-65	1	2	10	2	7	3	6	2	8	2	1	2	1
Danio_rerio_tRNA-Ile-AAU-66	0	9	26	5	6	4	8	7	7	10	7	5	1
Danio_rerio_tRNA-Ile-AAU-67	6	34	110	50	26	38	25	28	110	90	70	53	1
Danio_rerio_tRNA-Ile-AAU-68	52	132	342	97	89	146	113	69	161	173	142	92	1
Danio_rerio_tRNA-Ile-AAU-69	6	27	82	26	19	21	26	19	47	43	51	31	1
Danio_rerio_tRNA-Ile-AAU-7	766	1526	4854	1445	1096	1530	1904	1289	3433	3542	3752	2544	2
Danio_rerio_tRNA-Ile-AAU-70	9	32	168	32	16	52	49	25	70	108	58	53	3
Danio_rerio_tRNA-Ile-AAU-71	13	32	160	23	15	52	30	34	72	95	41	44	1
Danio_rerio_tRNA-Ile-AAU-72	0	0	3	0	0	1	1	0	2	4	1	1	1
Danio_rerio_tRNA-Ile-AAU-73	0	0	10	0	2	1	1	1	5	4	0	1	1
Danio_rerio_tRNA-Ile-AAU-74	3	6	31	4	7	8	12	3	17	8	10	3	1
Danio_rerio_tRNA-Ile-AAU-75	0	0	3	1	0	1	1	0	4	1	1	0	1
Danio_rerio_tRNA-Ile-AAU-76	0	0	3	0	0	1	0	0	0	0	0	0	1
Danio_rerio_tRNA-Ile-AAU-77	9	16	77	14	17	29	27	13	44	49	43	27	1
Danio_rerio_tRNA-Ile-AAU-78	68	489	1358	475	283	484	431	330	1038	985	742	560	1
Danio_rerio_tRNA-Ile-AAU-79	1	2	6	0	1	2	7	6	2	3	1	0	2
Danio_rerio_tRNA-Ile-AAU-8	4	29	81	45	10	60	32	30	38	75	63	29	1
Danio_rerio_tRNA-Ile-AAU-80	26	42	131	40	24	38	52	24	103	74	103	72	1
Danio_rerio_tRNA-Ile-AAU-81	82	220	489	199	109	290	189	184	309	488	269	143	2
Danio_rerio_tRNA-Ile-AAU-82	2	12	42	9	16	16	11	14	35	29	23	30	1
Danio_rerio_tRNA-Ile-AAU-9	105	677	2874	647	548	735	874	538	1514	1360	858	677	2
Danio_rerio_tRNA-Ile-UAU-1/2/3/4/5/7/10/11/12/13/15/16/17/18/19/20/24/25/27	5171	14925	60471	14926	10325	18071	16352	13574	26371	27989	22839	21333	74
Danio_rerio_tRNA-Ile-UAU-14	2	1	181	1	26	0	74	3	167	6	2	33	2
Danio_rerio_tRNA-Ile-UAU-21	11	24	110	46	25	48	53	35	53	61	45	20	2
Danio_rerio_tRNA-Ile-UAU-22	158	384	1388	326	272	416	432	362	536	589	280	282	2
Danio_rerio_tRNA-Ile-UAU-23	0	0	7	2	7	7	0	2	1	4	1	3	1
Danio_rerio_tRNA-Ile-UAU-26	16	25	137	23	21	25	43	29	90	34	18	17	2
Danio_rerio_tRNA-Ile-UAU-28	0	0	0	0	0	0	0	0	0	0	0	0	1
Danio_rerio_tRNA-Ile-UAU-29	39	107	207	38	27	69	44	64	62	109	60	20	2
Danio_rerio_tRNA-Ile-UAU-30	8	32	100	45	27	36	27	20	88	51	45	33	1
Danio_rerio_tRNA-Ile-UAU-31	1	6	13	1	2	2	1	3	5	6	8	6	1
Danio_rerio_tRNA-Ile-UAU-6	1	15	37	11	9	11	6	6	20	25	16	15	1
Danio_rerio_tRNA-Ile-UAU-8	68	150	574	119	77	194	159	102	176	245	90	95	1
Danio_rerio_tRNA-Ile-UAU-9	3	18	45	16	12	19	6	10	25	30	11	14	2
Danio_rerio_tRNA-Leu-AAG-1	135	224	1384	207	242	359	463	381	1153	1007	679	421	4
Danio_rerio_tRNA-Leu-AAG-10	9	9	41	13	16	10	16	11	82	39	12	13	1
Danio_rerio_tRNA-Leu-AAG-100	0	0	0	0	0	0	0	0	0	0	0	0	1
Danio_rerio_tRNA-Leu-AAG-102	5	13	65	6	20	17	14	16	78	34	26	23	1
Danio_rerio_tRNA-Leu-AAG-103	0	0	7	0	1	0	4	1	13	2	1	2	1
Danio_rerio_tRNA-Leu-AAG-104/113	3411	6138	37265	6582	6989	9025	14167	11196	35875	26177	21516	13596	2
Danio_rerio_tRNA-Leu-AAG-105	0	0	0	0	0	0	0	0	0	0	1	0	1
Danio_rerio_tRNA-Leu-AAG-106	0	0	1	0	0	0	1	0	0	1	0	0	5
Danio_rerio_tRNA-Leu-AAG-107	0	0	0	0	0	0	0	0	0	0	0	0	1
Danio_rerio_tRNA-Leu-AAG-108	10	21	136	22	36	25	24	30	156	93	42	30	2
Danio_rerio_tRNA-Leu-AAG-109	113	286	3923	361	342	851	383	484	1483	2293	882	736	1
Danio_rerio_tRNA-Leu-AAG-11	0	0	0	0	0	0	0	0	0	0	0	0	1
Danio_rerio_tRNA-Leu-AAG-110	72	84	632	109	106	171	204	152	453	325	169	137	1
Danio_rerio_tRNA-Leu-AAG-111	1	0	0	0	0	0	0	0	2	0	0	0	1
Danio_rerio_tRNA-Leu-AAG-112	0	0	0	0	0	0	0	0	0	0	0	0	1
Danio_rerio_tRNA-Leu-AAG-114	0	0	21	0	2	1	3	2	25	4	0	2	1
Danio_rerio_tRNA-Leu-AAG-115	3	0	28	11	12	7	6	8	39	17	4	4	1
Danio_rerio_tRNA-Leu-AAG-13	2	2	16	2	5	5	2	5	40	11	0	11	4
Danio_rerio_tRNA-Leu-AAG-14	2	29	159	30	24	55	55	43	110	112	62	34	1
Danio_rerio_tRNA-Leu-AAG-15	77	157	1335	214	227	354	534	370	2110	1322	787	519	1
Danio_rerio_tRNA-Leu-AAG-18	2	6	64	10	17	18	24	17	117	61	41	29	1
Danio_rerio_tRNA-Leu-AAG-19	0	0	1	1	0	0	1	1	2	1	0	0	1
Danio_rerio_tRNA-Leu-AAG-2	1	3	25	0	8	2	12	4	66	21	21	17	2
Danio_rerio_tRNA-Leu-AAG-20	0	0	0	0	1	0	1	0	2	1	2	0	1
Danio_rerio_tRNA-Leu-AAG-21	1	5	13	0	1	5	6	2	29	26	9	7	1
Danio_rerio_tRNA-Leu-AAG-23	1	4	16	5	2	8	1	13	10	21	7	12	11
Danio_rerio_tRNA-Leu-AAG-24	1	3	5	6	2	11	10	9	18	16	9	3	1
Danio_rerio_tRNA-Leu-AAG-25	0	0	0	0	0	0	0	1	0	0	1	0	3
Danio_rerio_tRNA-Leu-AAG-26	0	0	0	0	0	0	0	0	0	0	0	0	1
Danio_rerio_tRNA-Leu-AAG-27	0	8	19	5	0	14	4	11	13	29	10	6	1
Danio_rerio_tRNA-Leu-AAG-30	0	0	2	0	0	0	0	0	0	1	0	0	1
Danio_rerio_tRNA-Leu-AAG-31	0	0	0	1	0	0	0	0	5	2	0	1	1
Danio_rerio_tRNA-Leu-AAG-32	0	0	2	1	1	0	1	4	2	4	2	1	2
Danio_rerio_tRNA-Leu-AAG-33/4/9/16/17/22/28/34/39/54	1	2	37	5	12	8	9	4	25	14	7	7	84
Danio_rerio_tRNA-Leu-AAG-35	0	0	0	0	0	0	0	0	1	0	0	0	1
Danio_rerio_tRNA-Leu-AAG-36	0	0	1	0	0	0	0	0	0	0	0	0	2
Danio_rerio_tRNA-Leu-AAG-37	0	0	3	0	2	1	4	0	5	4	3	1	2
Danio_rerio_tRNA-Leu-AAG-38	45	138	1006	116	156	190	278	224	520	422	275	180	1
Danio_rerio_tRNA-Leu-AAG-40	0	0	1	0	0	0	0	0	0	0	0	0	1
Danio_rerio_tRNA-Leu-AAG-42	1	5	58	8	6	16	15	5	30	46	18	18	1
Danio_rerio_tRNA-Leu-AAG-43	31	35	413	20	87	14	129	27	352	121	56	138	2
Danio_rerio_tRNA-Leu-AAG-44	0	2	1	1	0	0	2	2	6	5	3	0	1
Danio_rerio_tRNA-Leu-AAG-45	6	20	189	41	35	67	24	51	142	125	53	35	1
Danio_rerio_tRNA-Leu-AAG-46	0	0	1	0	0	0	0	0	0	0	0	0	1
Danio_rerio_tRNA-Leu-AAG-47	0	0	6	2	0	0	0	1	1	3	0	2	1
Danio_rerio_tRNA-Leu-AAG-48	2	6	45	3	2	8	16	7	20	22	9	11	1
Danio_rerio_tRNA-Leu-AAG-49	13	39	143	71	64	56	72	54	340	133	116	96	1
Danio_rerio_tRNA-Leu-AAG-5	0	0	1	0	0	0	0	1	1	2	0	1	1
Danio_rerio_tRNA-Leu-AAG-50	0	0	0	0	0	0	0	0	0	0	0	1	1
Danio_rerio_tRNA-Leu-AAG-51	0	0	8	2	3	2	1	3	11	0	3	2	1
Danio_rerio_tRNA-Leu-AAG-52	0	0	0	0	0	0	0	0	0	1	0	0	1
Danio_rerio_tRNA-Leu-AAG-53	2	0	7	2	1	0	0	1	19	23	10	4	1
Danio_rerio_tRNA-Leu-AAG-55	0	0	2	1	1	1	1	0	1	1	1	0	2
Danio_rerio_tRNA-Leu-AAG-56/3/29/75	66	188	1154	417	549	341	286	326	2420	754	385	333	10
Danio_rerio_tRNA-Leu-AAG-57	1	0	6	0	1	0	0	1	3	0	1	3	1
Danio_rerio_tRNA-Leu-AAG-58	1	1	31	4	5	15	14	12	30	27	23	22	2
Danio_rerio_tRNA-Leu-AAG-59	11	34	160	14	31	27	33	25	143	91	31	24	2
Danio_rerio_tRNA-Leu-AAG-6	20	40	226	125	132	66	183	89	1875	383	265	343	5
Danio_rerio_tRNA-Leu-AAG-60	3	2	3	1	0	0	0	1	1	2	1	2	1
Danio_rerio_tRNA-Leu-AAG-61	0	6	25	2	2	3	4	3	68	15	6	8	2
Danio_rerio_tRNA-Leu-AAG-62	5	9	50	8	9	11	15	13	38	32	15	7	1
Danio_rerio_tRNA-Leu-AAG-63	0	0	0	0	2	0	0	0	1	0	0	1	2
Danio_rerio_tRNA-Leu-AAG-65	0	0	1	0	0	0	0	0	0	0	0	0	1
Danio_rerio_tRNA-Leu-AAG-66	0	0	1	0	0	1	1	0	3	0	0	0	1
Danio_rerio_tRNA-Leu-AAG-67	0	0	1	0	2	0	1	1	1	1	0	0	1
Danio_rerio_tRNA-Leu-AAG-68	0	0	1	0	0	1	1	0	1	0	1	0	1
Danio_rerio_tRNA-Leu-AAG-69	1	0	15	1	2	1	1	2	8	6	4	0	1
Danio_rerio_tRNA-Leu-AAG-7	0	0	0	0	0	0	0	0	0	0	0	1	3
Danio_rerio_tRNA-Leu-AAG-70	9	21	125	23	20	47	24	47	96	96	32	27	1
Danio_rerio_tRNA-Leu-AAG-71	1	3	9	1	1	4	2	1	7	3	4	4	1
Danio_rerio_tRNA-Leu-AAG-72	0	0	0	0	0	0	0	0	0	0	0	0	1
Danio_rerio_tRNA-Leu-AAG-73	0	0	0	0	0	0	0	0	0	0	0	0	1
Danio_rerio_tRNA-Leu-AAG-74	0	0	0	0	0	0	0	0	0	0	0	0	1
Danio_rerio_tRNA-Leu-AAG-76	1	2	0	2	3	0	1	1	7	1	3	2	1
Danio_rerio_tRNA-Leu-AAG-77	7	34	120	37	32	34	59	70	276	426	262	105	1
Danio_rerio_tRNA-Leu-AAG-78	0	0	2	0	0	3	0	2	4	5	3	4	1
Danio_rerio_tRNA-Leu-AAG-79	0	0	0	0	0	0	1	0	0	1	0	0	1
Danio_rerio_tRNA-Leu-AAG-8	0	0	52	1	9	1	21	0	29	0	0	8	1
Danio_rerio_tRNA-Leu-AAG-80	0	0	25	2	5	4	1	2	30	19	12	3	1
Danio_rerio_tRNA-Leu-AAG-81	9	14	108	13	14	24	51	25	261	132	76	71	1
Danio_rerio_tRNA-Leu-AAG-82	7	46	237	41	32	73	84	79	356	240	132	82	1
Danio_rerio_tRNA-Leu-AAG-83	0	0	1	0	0	0	0	0	0	0	0	0	1
Danio_rerio_tRNA-Leu-AAG-84	2	3	15	1	5	2	8	8	27	20	4	5	1
Danio_rerio_tRNA-Leu-AAG-85	4258	7511	52274	9477	9885	12154	19463	15629	54602	40335	31235	20800	3
Danio_rerio_tRNA-Leu-AAG-86	0	0	10	1	2	3	2	5	6	4	4	2	2
Danio_rerio_tRNA-Leu-AAG-87	0	0	0	0	0	0	0	0	0	0	0	0	1
Danio_rerio_tRNA-Leu-AAG-88/41/97	16	27	287	60	40	75	35	38	204	182	60	65	4
Danio_rerio_tRNA-Leu-AAG-89	1	2	13	5	10	4	5	3	57	8	7	12	1
Danio_rerio_tRNA-Leu-AAG-90	0	0	4	4	0	4	1	3	6	9	3	1	1
Danio_rerio_tRNA-Leu-AAG-91	451	926	6194	782	895	1463	1638	1680	3066	3291	2101	1415	1
Danio_rerio_tRNA-Leu-AAG-92	0	0	2	0	0	0	0	0	4	0	0	1	1
Danio_rerio_tRNA-Leu-AAG-93	0	0	0	0	0	0	0	0	1	0	0	0	3
Danio_rerio_tRNA-Leu-AAG-94	3	1	13	0	2	2	2	1	5	3	0	0	1
Danio_rerio_tRNA-Leu-AAG-95/101	7	21	106	21	23	23	38	25	137	68	32	39	3
Danio_rerio_tRNA-Leu-AAG-96/12/64	7	13	62	31	25	27	33	34	236	72	66	46	3
Danio_rerio_tRNA-Leu-AAG-98	0	0	2	1	1	1	2	0	21	4	4	5	1
Danio_rerio_tRNA-Leu-AAG-99	1	0	5	0	4	2	1	1	7	10	1	1	1
Danio_rerio_tRNA-Leu-CAA-1	3	15	54	20	8	32	6	21	23	51	15	37	2
Danio_rerio_tRNA-Leu-CAA-10	0	0	0	0	0	0	0	0	0	0	0	0	2
Danio_rerio_tRNA-Leu-CAA-11	4	1	31	4	6	5	4	1	21	15	5	1	1
Danio_rerio_tRNA-Leu-CAA-12/3/5/6/21/30/34/38/45/48/49/57/63/76	269	777	3267	556	564	1035	1044	1158	1814	1946	887	547	41
Danio_rerio_tRNA-Leu-CAA-13	55	318	1503	207	302	450	557	529	1020	857	367	260	1
Danio_rerio_tRNA-Leu-CAA-14	37	52	310	60	62	77	99	95	246	148	81	43	2
Danio_rerio_tRNA-Leu-CAA-15	226	509	3020	458	517	818	949	1014	1707	1666	783	516	17
Danio_rerio_tRNA-Leu-CAA-16	94	276	1947	227	390	325	589	384	1244	909	467	379	42
Danio_rerio_tRNA-Leu-CAA-17	0	0	2	0	0	0	0	1	0	1	2	0	2
Danio_rerio_tRNA-Leu-CAA-18	17	2	118	45	24	65	40	92	155	162	60	29	2
Danio_rerio_tRNA-Leu-CAA-19	6	9	47	7	15	20	7	14	56	31	15	10	2
Danio_rerio_tRNA-Leu-CAA-2	87	160	1000	195	151	272	254	274	1051	843	1808	1556	1
Danio_rerio_tRNA-Leu-CAA-20	0	0	6	0	1	1	1	0	3	2	0	0	2
Danio_rerio_tRNA-Leu-CAA-22	2	2	12	2	3	1	7	1	9	6	4	4	2
Danio_rerio_tRNA-Leu-CAA-23	2	6	26	5	4	7	1	4	12	17	2	1	2
Danio_rerio_tRNA-Leu-CAA-24	0	0	16	0	2	2	6	0	2	3	1	0	1
Danio_rerio_tRNA-Leu-CAA-25	9	16	91	20	13	21	27	28	56	35	27	8	1
Danio_rerio_tRNA-Leu-CAA-26	16	42	97	145	200	48	51	52	480	94	49	35	2
Danio_rerio_tRNA-Leu-CAA-27	3	3	20	2	3	5	4	8	8	14	5	4	1
Danio_rerio_tRNA-Leu-CAA-28	1	4	16	1	1	5	2	5	6	4	2	1	2
Danio_rerio_tRNA-Leu-CAA-29	4	4	17	10	7	7	6	7	23	13	7	5	6
Danio_rerio_tRNA-Leu-CAA-31	6	9	51	11	5	17	9	16	36	40	10	6	2
Danio_rerio_tRNA-Leu-CAA-32	3	6	20	5	6	7	14	6	10	19	7	6	2
Danio_rerio_tRNA-Leu-CAA-33	0	0	0	0	0	0	0	0	0	0	0	0	2
Danio_rerio_tRNA-Leu-CAA-35	0	0	0	0	0	0	0	0	0	0	0	0	1
Danio_rerio_tRNA-Leu-CAA-36	0	0	0	0	0	0	0	0	0	0	0	0	2
Danio_rerio_tRNA-Leu-CAA-37	4	2	17	14	17	8	9	6	58	13	7	4	3
Danio_rerio_tRNA-Leu-CAA-39	2	4	16	4	9	3	14	7	13	12	2	5	1
Danio_rerio_tRNA-Leu-CAA-4	501	1335	6779	1123	1287	1822	2418	2287	6699	5081	3210	2690	13
Danio_rerio_tRNA-Leu-CAA-40	0	0	0	0	0	0	0	0	0	0	0	0	1
Danio_rerio_tRNA-Leu-CAA-41	0	3	9	0	0	0	3	1	0	2	3	1	2
Danio_rerio_tRNA-Leu-CAA-42	5	4	56	6	13	8	14	6	18	17	1	6	4
Danio_rerio_tRNA-Leu-CAA-43	0	0	2	0	0	0	0	0	1	1	1	0	2
Danio_rerio_tRNA-Leu-CAA-44	0	0	1	0	0	0	0	0	0	0	0	0	4
Danio_rerio_tRNA-Leu-CAA-46	0	1	7	0	0	2	2	3	1	3	4	1	6
Danio_rerio_tRNA-Leu-CAA-47	11	29	106	15	23	31	50	62	77	81	36	25	1
Danio_rerio_tRNA-Leu-CAA-50	0	0	0	0	0	0	0	0	0	0	0	0	2
Danio_rerio_tRNA-Leu-CAA-51	17	41	175	12	19	43	69	67	72	91	47	34	2
Danio_rerio_tRNA-Leu-CAA-52	0	0	7	2	2	2	5	2	8	3	4	2	2
Danio_rerio_tRNA-Leu-CAA-53	0	1	3	1	1	2	1	1	2	2	0	1	2
Danio_rerio_tRNA-Leu-CAA-54	21	33	235	32	37	57	73	68	129	155	116	73	8
Danio_rerio_tRNA-Leu-CAA-55	0	0	0	0	0	0	0	0	0	0	0	0	2
Danio_rerio_tRNA-Leu-CAA-56	0	0	0	0	0	0	0	0	0	0	0	0	2
Danio_rerio_tRNA-Leu-CAA-58	20	43	143	17	20	34	73	67	112	118	56	33	1
Danio_rerio_tRNA-Leu-CAA-59	0	0	3	3	0	0	0	2	3	2	1	0	2
Danio_rerio_tRNA-Leu-CAA-60	0	0	0	0	0	0	0	0	0	0	0	0	2
Danio_rerio_tRNA-Leu-CAA-61	0	0	0	0	0	0	0	0	0	1	0	0	4
Danio_rerio_tRNA-Leu-CAA-62	0	0	18	3	5	2	3	7	20	12	1	4	1
Danio_rerio_tRNA-Leu-CAA-64	0	1	3	3	1	6	0	1	5	2	0	1	6
Danio_rerio_tRNA-Leu-CAA-65	5	28	100	26	42	30	27	52	166	73	28	32	2
Danio_rerio_tRNA-Leu-CAA-66	0	5	11	2	1	3	3	3	6	6	4	1	2
Danio_rerio_tRNA-Leu-CAA-67	0	5	15	4	4	7	5	3	13	12	4	6	2
Danio_rerio_tRNA-Leu-CAA-68	8	37	258	32	29	73	43	53	133	142	69	59	1
Danio_rerio_tRNA-Leu-CAA-69	0	4	4	1	5	3	1	1	6	2	3	0	2
Danio_rerio_tRNA-Leu-CAA-7	18	46	187	38	37	60	57	61	95	97	47	18	6
Danio_rerio_tRNA-Leu-CAA-70	21	99	313	47	54	110	176	202	224	219	121	69	2
Danio_rerio_tRNA-Leu-CAA-71	0	0	0	0	0	0	0	0	0	0	0	0	2
Danio_rerio_tRNA-Leu-CAA-72	13	25	160	33	23	36	39	42	168	122	46	48	1
Danio_rerio_tRNA-Leu-CAA-73	3	12	90	10	11	27	18	14	52	46	40	40	1
Danio_rerio_tRNA-Leu-CAA-74	0	0	0	0	0	0	0	0	0	0	0	0	1
Danio_rerio_tRNA-Leu-CAA-75	17	45	325	58	49	88	36	83	194	287	59	93	1
Danio_rerio_tRNA-Leu-CAA-77	0	0	0	0	0	0	0	0	0	0	0	0	6
Danio_rerio_tRNA-Leu-CAA-8	81	162	883	126	171	254	294	339	445	469	232	126	8
Danio_rerio_tRNA-Leu-CAA-9	1	4	28	1	7	10	8	8	13	24	13	12	2
Danio_rerio_tRNA-Leu-CAG-1/3/7/15/22/24/25/26/28/31/33/41/46/51/55/56/57/60/74/75/77/79/92/94/98/104/111/113/120/121/122/126/133	69	283	1851	291	394	443	251	352	1286	1068	377	401	50
Danio_rerio_tRNA-Leu-CAG-10	7	2	43	18	22	7	10	7	156	19	21	30	2
Danio_rerio_tRNA-Leu-CAG-100	3	13	33	8	5	8	9	5	22	23	8	8	1
Danio_rerio_tRNA-Leu-CAG-101	274	567	2080	455	513	739	627	720	2019	1581	1030	929	1
Danio_rerio_tRNA-Leu-CAG-102	0	0	1	0	0	0	0	0	0	0	0	0	1
Danio_rerio_tRNA-Leu-CAG-103	0	0	0	0	0	0	0	0	0	0	0	0	1
Danio_rerio_tRNA-Leu-CAG-105	0	0	2	0	0	0	0	0	0	1	0	0	1
Danio_rerio_tRNA-Leu-CAG-106	13	16	139	13	25	39	30	33	77	80	27	32	1
Danio_rerio_tRNA-Leu-CAG-107	0	0	0	0	0	0	0	0	0	0	0	0	1
Danio_rerio_tRNA-Leu-CAG-108	0	0	5	1	1	1	0	1	2	3	0	0	1
Danio_rerio_tRNA-Leu-CAG-109	2	24	133	27	37	32	19	28	99	75	26	37	1
Danio_rerio_tRNA-Leu-CAG-11	0	0	1	1	1	0	1	0	4	0	0	2	4
Danio_rerio_tRNA-Leu-CAG-110	0	0	0	0	0	0	0	0	0	0	0	0	1
Danio_rerio_tRNA-Leu-CAG-112	145	239	883	200	234	313	367	305	823	804	878	553	1
Danio_rerio_tRNA-Leu-CAG-114	1	6	32	9	11	9	7	7	37	23	6	10	1
Danio_rerio_tRNA-Leu-CAG-115	19	26	142	10	28	42	39	41	72	95	34	31	1
Danio_rerio_tRNA-Leu-CAG-116	0	0	4	1	2	0	1	0	4	7	2	1	1
Danio_rerio_tRNA-Leu-CAG-117	4	8	52	11	7	12	14	13	33	59	33	24	1
Danio_rerio_tRNA-Leu-CAG-118	22	46	256	42	24	69	61	69	165	169	118	80	1
Danio_rerio_tRNA-Leu-CAG-119	1	7	57	8	9	31	4	7	25	40	9	13	1
Danio_rerio_tRNA-Leu-CAG-12	0	0	0	0	0	1	0	0	1	1	2	0	1
Danio_rerio_tRNA-Leu-CAG-123	0	3	20	1	1	1	3	5	10	12	3	8	1
Danio_rerio_tRNA-Leu-CAG-124	0	2	3	0	0	2	1	1	2	4	0	0	1
Danio_rerio_tRNA-Leu-CAG-125/70/131	102	432	4084	613	735	931	492	698	2966	2362	665	683	4
Danio_rerio_tRNA-Leu-CAG-127	1	1	12	2	5	2	3	3	7	11	3	3	1
Danio_rerio_tRNA-Leu-CAG-128	0	0	0	0	0	0	0	0	0	0	0	0	1
Danio_rerio_tRNA-Leu-CAG-129	26	56	219	187	207	62	71	79	1143	175	194	146	1
Danio_rerio_tRNA-Leu-CAG-13	4	6	17	6	8	10	4	7	31	13	8	6	1
Danio_rerio_tRNA-Leu-CAG-130	1	0	11	2	0	8	4	7	7	6	3	3	1
Danio_rerio_tRNA-Leu-CAG-132	12	23	94	10	14	27	31	41	74	75	35	29	6
Danio_rerio_tRNA-Leu-CAG-14	6	4	54	9	6	14	12	8	43	35	13	10	1
Danio_rerio_tRNA-Leu-CAG-16	0	1	7	0	2	0	2	4	7	4	3	2	1
Danio_rerio_tRNA-Leu-CAG-17	3	2	11	3	2	3	0	3	13	14	7	7	2
Danio_rerio_tRNA-Leu-CAG-18	0	1	1	1	3	0	3	3	7	2	1	2	2
Danio_rerio_tRNA-Leu-CAG-19	0	8	15	2	3	7	10	2	18	8	4	2	1
Danio_rerio_tRNA-Leu-CAG-2	50	134	501	125	159	179	242	202	1203	646	470	467	27
Danio_rerio_tRNA-Leu-CAG-20	5	4	38	5	7	16	11	10	17	21	19	6	4
Danio_rerio_tRNA-Leu-CAG-21	2	1	20	2	7	3	2	6	4	8	8	5	3
Danio_rerio_tRNA-Leu-CAG-23	2	8	32	3	0	1	14	15	24	22	19	8	1
Danio_rerio_tRNA-Leu-CAG-27	0	5	27	10	5	6	3	5	14	21	2	5	1
Danio_rerio_tRNA-Leu-CAG-29	0	0	1	0	0	3	0	1	2	5	2	2	1
Danio_rerio_tRNA-Leu-CAG-30	4	3	5	2	1	0	7	2	11	11	5	15	1
Danio_rerio_tRNA-Leu-CAG-32	2	10	27	5	3	3	4	4	12	20	21	9	1
Danio_rerio_tRNA-Leu-CAG-34	2	1	16	1	2	2	2	2	10	8	4	4	4
Danio_rerio_tRNA-Leu-CAG-35	0	0	12	3	2	3	11	4	12	4	13	5	2
Danio_rerio_tRNA-Leu-CAG-36	0	0	0	0	0	0	0	0	0	0	0	0	2
Danio_rerio_tRNA-Leu-CAG-37	2	2	16	0	5	3	8	0	19	6	1	5	1
Danio_rerio_tRNA-Leu-CAG-38	0	2	0	0	0	1	4	3	9	7	1	1	3
Danio_rerio_tRNA-Leu-CAG-39	13684	26901	125466	23232	23771	36549	39778	39644	82799	83871	56117	37566	1
Danio_rerio_tRNA-Leu-CAG-4	7	18	85	30	23	72	31	65	129	114	55	26	13
Danio_rerio_tRNA-Leu-CAG-40	0	2	15	4	4	2	12	1	7	5	5	8	1
Danio_rerio_tRNA-Leu-CAG-42	1	5	12	2	2	5	5	9	24	22	5	10	1
Danio_rerio_tRNA-Leu-CAG-43	226	532	3431	377	407	966	477	650	1350	2127	734	667	1
Danio_rerio_tRNA-Leu-CAG-44	0	0	0	0	0	0	0	0	0	1	0	0	1
Danio_rerio_tRNA-Leu-CAG-45	0	5	7	1	0	6	1	7	7	5	2	2	1
Danio_rerio_tRNA-Leu-CAG-47	11	28	81	9	14	37	34	43	87	74	48	31	3
Danio_rerio_tRNA-Leu-CAG-48	0	0	4	0	1	0	2	1	3	3	2	1	1
Danio_rerio_tRNA-Leu-CAG-49	1	7	17	1	4	9	1	7	7	20	11	5	1
Danio_rerio_tRNA-Leu-CAG-5	412	686	2594	509	621	923	894	852	2467	1991	1311	1032	63
Danio_rerio_tRNA-Leu-CAG-50	0	3	1	1	0	0	1	0	5	1	3	2	1
Danio_rerio_tRNA-Leu-CAG-52	0	0	0	0	0	0	0	1	0	0	0	0	1
Danio_rerio_tRNA-Leu-CAG-53	1	3	15	1	6	4	5	2	6	10	3	5	1
Danio_rerio_tRNA-Leu-CAG-54	0	0	0	0	0	0	0	0	0	0	0	0	1
Danio_rerio_tRNA-Leu-CAG-58	8	13	85	15	11	26	23	34	56	80	42	29	1
Danio_rerio_tRNA-Leu-CAG-59	2	7	44	11	7	9	7	9	25	22	14	10	1
Danio_rerio_tRNA-Leu-CAG-6	5	7	15	2	4	2	5	5	10	14	3	2	2
Danio_rerio_tRNA-Leu-CAG-61	0	1	4	0	0	0	1	0	0	1	0	1	1
Danio_rerio_tRNA-Leu-CAG-62	3	13	92	8	15	19	16	38	33	44	35	23	1
Danio_rerio_tRNA-Leu-CAG-63	0	0	0	0	0	0	0	0	0	0	0	0	1
Danio_rerio_tRNA-Leu-CAG-64	9	9	48	19	12	25	16	21	53	36	34	18	2
Danio_rerio_tRNA-Leu-CAG-65	0	0	0	0	0	0	0	1	2	3	1	0	1
Danio_rerio_tRNA-Leu-CAG-66	0	0	0	0	0	2	0	0	0	0	0	0	2
Danio_rerio_tRNA-Leu-CAG-67	0	0	0	0	0	0	0	0	0	0	0	1	4
Danio_rerio_tRNA-Leu-CAG-68	1	3	4	1	3	2	2	2	5	5	2	2	1
Danio_rerio_tRNA-Leu-CAG-69	7	8	49	8	7	15	9	18	21	18	16	7	1
Danio_rerio_tRNA-Leu-CAG-71	4	15	107	14	18	17	20	22	61	55	21	22	1
Danio_rerio_tRNA-Leu-CAG-72	0	1	5	0	0	2	0	0	6	1	1	1	1
Danio_rerio_tRNA-Leu-CAG-73	0	0	0	0	0	0	0	0	0	0	0	0	1
Danio_rerio_tRNA-Leu-CAG-76	0	0	0	0	0	1	2	0	0	0	0	0	1
Danio_rerio_tRNA-Leu-CAG-78	0	1	0	0	0	0	0	0	0	0	0	0	3
Danio_rerio_tRNA-Leu-CAG-8	0	0	7	1	4	6	2	2	4	9	1	2	1
Danio_rerio_tRNA-Leu-CAG-80	0	6	18	1	2	3	8	3	22	19	12	12	1
Danio_rerio_tRNA-Leu-CAG-81	0	1	3	0	2	0	1	2	1	1	0	1	1
Danio_rerio_tRNA-Leu-CAG-82	1	0	4	1	3	1	1	2	8	5	2	2	3
Danio_rerio_tRNA-Leu-CAG-83	16	44	261	88	73	87	58	75	274	208	66	58	2
Danio_rerio_tRNA-Leu-CAG-84	0	0	0	0	0	0	0	0	0	0	0	0	1
Danio_rerio_tRNA-Leu-CAG-85	3	3	9	3	1	4	8	4	5	4	6	3	12
Danio_rerio_tRNA-Leu-CAG-86	1	2	18	1	1	3	1	3	4	7	1	4	2
Danio_rerio_tRNA-Leu-CAG-87	33	45	214	40	39	68	60	75	96	114	72	40	1
Danio_rerio_tRNA-Leu-CAG-88	0	0	1	0	0	0	1	0	0	0	1	0	1
Danio_rerio_tRNA-Leu-CAG-89	1	2	4	1	0	3	1	3	0	3	3	2	1
Danio_rerio_tRNA-Leu-CAG-9	13	9	47	18	3	22	22	21	42	53	20	14	1
Danio_rerio_tRNA-Leu-CAG-90	1	0	1	0	1	0	1	2	3	0	2	0	1
Danio_rerio_tRNA-Leu-CAG-91	0	0	0	0	0	0	0	0	0	0	0	0	1
Danio_rerio_tRNA-Leu-CAG-93	0	0	3	0	1	0	0	1	5	8	1	0	2
Danio_rerio_tRNA-Leu-CAG-95	17	12	56	4	21	45	2	6	24	28	13	8	1
Danio_rerio_tRNA-Leu-CAG-96	7	8	33	9	14	13	14	13	48	40	15	16	1
Danio_rerio_tRNA-Leu-CAG-97	0	0	0	0	0	0	0	0	0	2	0	0	1
Danio_rerio_tRNA-Leu-CAG-99	0	0	0	0	0	0	0	0	0	0	0	0	1
Danio_rerio_tRNA-Leu-UAA-1	24	66	424	85	62	162	71	107	349	349	538	532	1
Danio_rerio_tRNA-Leu-UAA-10	394	1434	7212	1302	992	2223	1851	1920	2913	4325	2412	1460	2
Danio_rerio_tRNA-Leu-UAA-11	49	162	825	129	121	286	150	197	262	484	204	89	1
Danio_rerio_tRNA-Leu-UAA-12	11	21	404	29	66	34	108	32	200	77	24	76	1
Danio_rerio_tRNA-Leu-UAA-13	243	473	3856	605	546	719	1022	620	2447	2235	3362	2795	1
Danio_rerio_tRNA-Leu-UAA-14	66	268	874	218	112	393	204	318	336	708	422	156	1
Danio_rerio_tRNA-Leu-UAA-17	69	95	772	73	100	163	195	121	279	280	104	93	1
Danio_rerio_tRNA-Leu-UAA-18	15	88	575	61	55	208	116	150	174	374	133	90	1
Danio_rerio_tRNA-Leu-UAA-19	823	1729	12239	1811	1826	2648	3305	2253	6289	5974	4665	3864	1
Danio_rerio_tRNA-Leu-UAA-2	4	6	43	8	17	11	28	10	43	25	21	13	1
Danio_rerio_tRNA-Leu-UAA-20	128	160	1011	141	118	268	234	193	351	484	218	128	1
Danio_rerio_tRNA-Leu-UAA-21	1	2	38	5	7	5	22	13	78	38	18	11	1
Danio_rerio_tRNA-Leu-UAA-22	16	87	345	108	73	111	101	90	246	206	116	68	1
Danio_rerio_tRNA-Leu-UAA-23/8/15/16	1668	3566	24439	3492	3628	5565	6229	4531	11309	11015	5804	4574	6
Danio_rerio_tRNA-Leu-UAA-24	65	138	1103	123	170	219	287	169	462	446	149	157	1
Danio_rerio_tRNA-Leu-UAA-3	24	56	208	94	80	71	97	79	207	163	93	58	6
Danio_rerio_tRNA-Leu-UAA-4	8	59	122	51	31	66	40	55	88	100	61	27	1
Danio_rerio_tRNA-Leu-UAA-5	35	111	1251	60	134	170	314	138	422	448	236	161	2
Danio_rerio_tRNA-Leu-UAA-6	1	8	26	4	5	8	13	8	19	22	11	9	1
Danio_rerio_tRNA-Leu-UAA-7	0	1	11	1	0	1	4	0	34	3	1	3	1
Danio_rerio_tRNA-Leu-UAA-9	22	70	383	82	93	114	61	67	285	200	89	100	1
Danio_rerio_tRNA-Leu-UAG-1/69/72	178	380	1031	883	976	358	589	597	3704	851	846	662	4
Danio_rerio_tRNA-Leu-UAG-12	6	5	88	19	5	11	19	17	79	49	96	47	10
Danio_rerio_tRNA-Leu-UAG-13	16	18	143	22	23	25	56	39	278	106	75	57	27
Danio_rerio_tRNA-Leu-UAG-16	5	2	28	3	3	0	6	1	14	6	1	4	1
Danio_rerio_tRNA-Leu-UAG-18	55	88	527	105	102	140	148	100	500	444	989	751	1
Danio_rerio_tRNA-Leu-UAG-2	36	30	107	24	34	40	50	38	319	153	259	294	3
Danio_rerio_tRNA-Leu-UAG-20	0	10	63	1	18	4	24	1	34	8	0	9	1
Danio_rerio_tRNA-Leu-UAG-21/4/10/14/29/31/32/37/39/42/49/50/51/53/60/62/71/79/83	16	26	384	26	46	62	63	51	273	165	66	86	29
Danio_rerio_tRNA-Leu-UAG-22	1	2	22	4	5	5	2	3	33	13	5	5	1
Danio_rerio_tRNA-Leu-UAG-23	0	2	2	1	0	1	4	1	34	25	6	3	1
Danio_rerio_tRNA-Leu-UAG-25	26	49	557	76	90	113	186	127	697	376	126	181	2
Danio_rerio_tRNA-Leu-UAG-26	6	13	94	11	20	23	43	30	179	78	33	29	3
Danio_rerio_tRNA-Leu-UAG-27	0	0	27	6	5	2	31	11	359	62	22	41	6
Danio_rerio_tRNA-Leu-UAG-28	0	0	1	0	0	0	0	0	1	0	0	0	1
Danio_rerio_tRNA-Leu-UAG-3	2	2	7	2	3	3	2	5	16	7	2	3	1
Danio_rerio_tRNA-Leu-UAG-30	3	1	15	3	2	4	7	3	10	12	0	3	1
Danio_rerio_tRNA-Leu-UAG-33	19	46	157	66	32	85	52	124	148	172	96	56	1
Danio_rerio_tRNA-Leu-UAG-34	0	0	0	0	0	0	0	0	0	0	0	0	1
Danio_rerio_tRNA-Leu-UAG-35	0	0	1	0	0	0	0	1	1	1	0	0	1
Danio_rerio_tRNA-Leu-UAG-36/7/11/15/17/19/48/87/93	289	402	3100	448	578	811	877	743	2442	1831	804	681	27
Danio_rerio_tRNA-Leu-UAG-38	0	0	0	0	0	0	0	0	0	0	0	0	1
Danio_rerio_tRNA-Leu-UAG-40	0	0	1	1	0	1	0	0	2	0	0	0	1
Danio_rerio_tRNA-Leu-UAG-41	2	10	64	8	11	17	23	15	138	44	24	16	9
Danio_rerio_tRNA-Leu-UAG-43	0	1	10	4	6	1	10	3	39	16	6	10	2
Danio_rerio_tRNA-Leu-UAG-44	3	8	51	2	4	9	12	10	30	25	6	6	1
Danio_rerio_tRNA-Leu-UAG-45	2	2	59	3	9	19	17	12	72	35	21	25	2
Danio_rerio_tRNA-Leu-UAG-46	0	0	2	1	0	0	4	0	4	1	4	0	1
Danio_rerio_tRNA-Leu-UAG-47	0	0	0	0	0	0	0	0	0	1	0	0	1
Danio_rerio_tRNA-Leu-UAG-5	3	4	74	17	34	17	18	8	116	23	18	22	1
Danio_rerio_tRNA-Leu-UAG-52	0	0	0	0	0	0	0	0	1	0	0	1	2
Danio_rerio_tRNA-Leu-UAG-54	1	2	17	0	4	4	4	8	6	6	2	4	1
Danio_rerio_tRNA-Leu-UAG-55	0	6	15	2	2	0	5	6	14	15	4	2	1
Danio_rerio_tRNA-Leu-UAG-56	503	572	4208	607	714	1060	1311	1130	2518	2343	1887	1151	1
Danio_rerio_tRNA-Leu-UAG-57	33	54	360	105	110	89	76	95	499	273	379	257	1
Danio_rerio_tRNA-Leu-UAG-58/24	2	1	12	2	3	7	6	1	16	7	2	2	2
Danio_rerio_tRNA-Leu-UAG-59	0	1	6	0	3	1	2	2	1	3	4	0	5
Danio_rerio_tRNA-Leu-UAG-6	77	156	1085	280	160	241	316	264	1331	1130	2523	2126	1
Danio_rerio_tRNA-Leu-UAG-61	0	0	2	0	1	1	0	0	2	3	0	0	1
Danio_rerio_tRNA-Leu-UAG-63	0	0	0	0	0	0	0	0	0	0	0	0	1
Danio_rerio_tRNA-Leu-UAG-64	2	2	11	1	1	2	6	6	12	4	1	1	1
Danio_rerio_tRNA-Leu-UAG-65	6	12	61	15	11	13	13	15	38	44	21	9	1
Danio_rerio_tRNA-Leu-UAG-66	1	2	11	1	2	1	4	5	7	10	8	5	1
Danio_rerio_tRNA-Leu-UAG-67	0	3	14	0	3	5	1	5	2	3	3	3	1
Danio_rerio_tRNA-Leu-UAG-68	2	3	15	1	2	4	5	6	12	6	2	3	1
Danio_rerio_tRNA-Leu-UAG-70	0	4	6	0	4	1	0	0	6	0	0	0	1
Danio_rerio_tRNA-Leu-UAG-73	17	30	199	28	46	48	38	48	197	131	104	60	1
Danio_rerio_tRNA-Leu-UAG-74	0	0	2	0	0	0	1	0	0	1	0	1	3
Danio_rerio_tRNA-Leu-UAG-75	1	0	2	0	0	0	0	0	0	1	0	2	1
Danio_rerio_tRNA-Leu-UAG-76	0	0	2	0	5	0	2	0	2	3	1	1	1
Danio_rerio_tRNA-Leu-UAG-77	0	0	1	0	0	1	0	0	1	0	2	0	1
Danio_rerio_tRNA-Leu-UAG-78	13	32	300	44	43	54	72	64	213	191	110	75	1
Danio_rerio_tRNA-Leu-UAG-8	2	11	45	4	8	6	9	9	22	18	7	6	2
Danio_rerio_tRNA-Leu-UAG-80	5	22	171	16	22	35	31	27	106	81	32	39	1
Danio_rerio_tRNA-Leu-UAG-81	0	0	0	0	0	0	0	0	0	0	0	0	3
Danio_rerio_tRNA-Leu-UAG-82	0	1	2	1	0	0	1	0	1	0	1	1	1
Danio_rerio_tRNA-Leu-UAG-84	1	0	7	2	0	1	3	1	5	3	3	1	1
Danio_rerio_tRNA-Leu-UAG-85	0	0	0	0	0	0	0	0	0	0	0	0	1
Danio_rerio_tRNA-Leu-UAG-86	1	2	14	4	4	2	3	3	8	3	3	3	1
Danio_rerio_tRNA-Leu-UAG-88	0	0	1	1	0	3	0	2	2	6	0	2	1
Danio_rerio_tRNA-Leu-UAG-89	0	1	2	0	1	0	0	1	1	1	0	0	1
Danio_rerio_tRNA-Leu-UAG-9	0	1	6	2	1	0	2	0	1	1	1	0	1
Danio_rerio_tRNA-Leu-UAG-90	0	0	0	0	0	0	0	0	1	0	0	1	1
Danio_rerio_tRNA-Leu-UAG-91	0	0	2	0	0	1	1	0	0	2	0	0	1
Danio_rerio_tRNA-Leu-UAG-92	10	16	52	58	60	18	21	21	223	46	36	17	1
Danio_rerio_tRNA-Leu-UAG-94	1	4	11	2	1	3	7	5	19	7	6	8	1
Danio_rerio_tRNA-Leu-UAG-95	0	0	0	0	0	0	0	0	1	0	0	0	1
Danio_rerio_tRNA-Leu-UAG-96	0	0	1	0	0	0	1	0	0	1	0	0	1
Danio_rerio_tRNA-Leu-UAG-97	1	3	21	0	5	5	3	1	14	12	6	6	1
Danio_rerio_tRNA-Leu-UAG-98	1	5	44	5	8	17	18	16	31	27	21	14	1
Danio_rerio_tRNA-Leu-UAG-99	974	1841	13058	2153	2515	3014	4308	3844	12608	9424	4299	2981	1
Danio_rerio_tRNA-Lys-CUU-10	2	7	10	2	0	2	5	5	8	7	2	2	9
Danio_rerio_tRNA-Lys-CUU-100	1	8	35	2	4	7	6	5	13	16	33	10	1
Danio_rerio_tRNA-Lys-CUU-101/1/5/17/21/25/32/41/54/73/74/75/87/94	100	122	365	126	58	99	145	103	365	315	361	326	158
Danio_rerio_tRNA-Lys-CUU-102	0	2	5	5	3	1	5	2	14	6	10	5	1
Danio_rerio_tRNA-Lys-CUU-103	66	154	496	288	248	180	185	158	983	373	446	209	1
Danio_rerio_tRNA-Lys-CUU-104	11	27	97	25	18	37	38	45	69	93	73	44	1
Danio_rerio_tRNA-Lys-CUU-105	0	3	5	0	0	2	2	2	0	3	5	2	1
Danio_rerio_tRNA-Lys-CUU-106	96	273	1073	210	109	275	303	241	532	691	785	545	4
Danio_rerio_tRNA-Lys-CUU-107	0	1	0	0	0	0	0	1	0	2	0	0	3
Danio_rerio_tRNA-Lys-CUU-108	7	18	38	8	11	8	12	14	34	38	42	22	1
Danio_rerio_tRNA-Lys-CUU-109	0	0	0	0	0	0	0	0	0	0	0	0	2
Danio_rerio_tRNA-Lys-CUU-11	2	1	15	1	0	5	6	5	9	63	41	5	1
Danio_rerio_tRNA-Lys-CUU-110	0	0	3	0	0	0	0	0	4	2	0	2	1
Danio_rerio_tRNA-Lys-CUU-111	1	4	12	4	0	1	6	4	10	16	8	3	1
Danio_rerio_tRNA-Lys-CUU-112	2	4	21	6	4	3	8	6	13	11	15	7	1
Danio_rerio_tRNA-Lys-CUU-113	725	2001	5900	1811	1073	1869	1770	1635	4270	4167	5397	4173	1
Danio_rerio_tRNA-Lys-CUU-114	0	0	0	0	0	0	0	1	1	0	0	0	1
Danio_rerio_tRNA-Lys-CUU-115	0	1	0	0	1	0	0	1	0	0	1	1	1
Danio_rerio_tRNA-Lys-CUU-116	1	19	44	9	9	8	16	17	40	44	18	17	1
Danio_rerio_tRNA-Lys-CUU-117	0	2	4	1	1	2	2	0	0	13	4	2	1
Danio_rerio_tRNA-Lys-CUU-118	22	22	143	23	23	43	25	22	89	81	52	39	1
Danio_rerio_tRNA-Lys-CUU-119	0	0	0	0	0	0	0	0	0	0	0	1	1
Danio_rerio_tRNA-Lys-CUU-12	18	46	121	38	29	51	41	35	108	112	81	58	1
Danio_rerio_tRNA-Lys-CUU-120	10	30	112	20	22	20	16	20	54	66	43	31	1
Danio_rerio_tRNA-Lys-CUU-121	1	2	10	1	0	0	2	3	2	2	3	4	1
Danio_rerio_tRNA-Lys-CUU-122	0	0	0	0	0	0	0	1	1	0	0	0	7
Danio_rerio_tRNA-Lys-CUU-123	6	21	54	27	18	21	13	14	88	25	33	22	1
Danio_rerio_tRNA-Lys-CUU-124	2	4	14	2	3	3	1	2	6	5	3	4	1
Danio_rerio_tRNA-Lys-CUU-125	12	54	103	54	28	35	35	24	126	75	105	65	1
Danio_rerio_tRNA-Lys-CUU-126	1	2	6	3	1	1	7	2	2	6	5	8	1
Danio_rerio_tRNA-Lys-CUU-127	0	0	9	0	1	3	4	2	6	2	3	2	2
Danio_rerio_tRNA-Lys-CUU-128	1	2	11	1	2	2	1	2	12	2	14	8	1
Danio_rerio_tRNA-Lys-CUU-129	13	13	73	17	12	13	15	25	37	47	37	18	1
Danio_rerio_tRNA-Lys-CUU-13	92	620	1020	225	185	256	369	236	948	754	755	607	3
Danio_rerio_tRNA-Lys-CUU-130	2	6	14	2	4	3	5	5	5	4	5	3	1
Danio_rerio_tRNA-Lys-CUU-131	5	12	50	10	7	13	17	9	30	34	42	26	1
Danio_rerio_tRNA-Lys-CUU-132	6	22	78	18	14	18	32	25	51	45	75	33	1
Danio_rerio_tRNA-Lys-CUU-133	19	73	121	39	31	59	60	47	118	137	161	74	1
Danio_rerio_tRNA-Lys-CUU-134	1	12	43	9	16	13	9	8	39	32	22	19	1
Danio_rerio_tRNA-Lys-CUU-135	0	0	1	0	0	0	0	0	3	0	1	1	3
Danio_rerio_tRNA-Lys-CUU-136	20	7	6	1	2	5	8	0	8	1	1	3	1
Danio_rerio_tRNA-Lys-CUU-137	0	0	0	0	0	0	0	0	0	0	0	0	1
Danio_rerio_tRNA-Lys-CUU-138	0	0	0	0	0	0	1	0	0	0	0	1	1
Danio_rerio_tRNA-Lys-CUU-139	60	90	520	79	52	112	100	69	207	227	122	160	1
Danio_rerio_tRNA-Lys-CUU-14	223	535	1747	289	352	312	539	256	1046	605	637	813	4
Danio_rerio_tRNA-Lys-CUU-140	0	1	2	1	2	2	2	1	2	5	3	1	5
Danio_rerio_tRNA-Lys-CUU-141	2	9	32	7	1	5	7	7	11	16	17	5	1
Danio_rerio_tRNA-Lys-CUU-143	0	2	0	1	0	0	0	0	1	1	0	1	2
Danio_rerio_tRNA-Lys-CUU-144	1	7	54	9	7	16	6	10	20	33	25	17	1
Danio_rerio_tRNA-Lys-CUU-145	105	204	423	572	453	162	287	181	1855	338	720	348	1
Danio_rerio_tRNA-Lys-CUU-146	21	78	178	57	31	43	63	48	128	143	204	118	1
Danio_rerio_tRNA-Lys-CUU-147	0	2	3	0	0	2	1	0	5	2	4	2	1
Danio_rerio_tRNA-Lys-CUU-148	0	0	2	1	0	1	0	0	1	2	3	2	1
Danio_rerio_tRNA-Lys-CUU-149	24	86	416	75	75	107	133	110	180	176	130	99	1
Danio_rerio_tRNA-Lys-CUU-15	225	1272	2874	780	514	899	1072	998	2784	2764	2196	1504	20
Danio_rerio_tRNA-Lys-CUU-150	1	0	1	0	0	0	1	0	0	2	0	0	1
Danio_rerio_tRNA-Lys-CUU-151	0	4	58	8	7	5	7	10	52	32	23	14	1
Danio_rerio_tRNA-Lys-CUU-152	0	0	4	0	2	0	1	0	1	3	3	2	1
Danio_rerio_tRNA-Lys-CUU-153	24	94	443	89	84	121	65	81	251	292	171	137	3
Danio_rerio_tRNA-Lys-CUU-154	264	1033	2562	869	454	1164	831	756	1882	2433	1792	1707	1
Danio_rerio_tRNA-Lys-CUU-155	10	23	68	33	15	22	35	19	68	44	81	37	1
Danio_rerio_tRNA-Lys-CUU-156	1	1	0	0	1	1	2	1	1	2	1	1	13
Danio_rerio_tRNA-Lys-CUU-157	0	0	0	1	0	1	0	1	0	1	1	0	9
Danio_rerio_tRNA-Lys-CUU-158	0	1	2	0	2	0	0	0	0	2	0	0	1
Danio_rerio_tRNA-Lys-CUU-159	0	11	39	6	3	8	8	8	24	41	27	4	1
Danio_rerio_tRNA-Lys-CUU-16	110	255	664	155	112	203	271	221	409	414	620	379	4
Danio_rerio_tRNA-Lys-CUU-160	10	69	240	40	37	66	54	44	155	157	79	78	2
Danio_rerio_tRNA-Lys-CUU-161	12	16	61	19	7	13	21	18	45	53	40	33	2
Danio_rerio_tRNA-Lys-CUU-162	0	0	0	0	0	0	0	0	1	0	0	0	8
Danio_rerio_tRNA-Lys-CUU-163	1	8	25	3	1	2	12	7	16	15	15	12	1
Danio_rerio_tRNA-Lys-CUU-164/18	80	234	780	200	131	288	184	193	512	585	502	341	4
Danio_rerio_tRNA-Lys-CUU-165	0	0	2	0	0	1	0	0	0	0	0	1	1
Danio_rerio_tRNA-Lys-CUU-166	2	22	61	23	9	15	16	22	44	43	31	26	1
Danio_rerio_tRNA-Lys-CUU-167	0	0	0	0	0	0	0	0	0	1	0	0	3
Danio_rerio_tRNA-Lys-CUU-169	63	134	278	142	120	202	121	97	462	405	351	156	1
Danio_rerio_tRNA-Lys-CUU-170	7	13	33	7	16	8	2	4	41	23	14	8	4
Danio_rerio_tRNA-Lys-CUU-171	0	0	0	0	0	0	0	0	0	1	0	0	1
Danio_rerio_tRNA-Lys-CUU-172	2	6	8	1	3	4	3	1	8	15	12	9	6
Danio_rerio_tRNA-Lys-CUU-173	52	104	259	73	49	95	84	78	192	184	193	125	1
Danio_rerio_tRNA-Lys-CUU-174	2	12	52	14	12	17	12	9	48	28	21	18	1
Danio_rerio_tRNA-Lys-CUU-175	8	59	125	38	21	88	35	44	81	136	92	36	1
Danio_rerio_tRNA-Lys-CUU-176	0	0	6	3	1	2	5	3	5	6	1	1	1
Danio_rerio_tRNA-Lys-CUU-177	2	2	11	1	0	5	6	2	3	11	10	10	1
Danio_rerio_tRNA-Lys-CUU-178	0	0	0	0	0	0	0	1	0	0	0	0	1
Danio_rerio_tRNA-Lys-CUU-179	0	1	0	0	2	0	1	0	0	1	0	0	1
Danio_rerio_tRNA-Lys-CUU-180	96	227	625	187	123	235	237	171	497	566	550	342	1
Danio_rerio_tRNA-Lys-CUU-181	0	0	1	0	0	2	0	0	0	1	0	1	5
Danio_rerio_tRNA-Lys-CUU-182	5	16	92	21	17	28	10	16	56	55	39	33	1
Danio_rerio_tRNA-Lys-CUU-183	6	27	64	19	8	21	19	20	35	64	41	32	1
Danio_rerio_tRNA-Lys-CUU-184	0	0	0	0	0	0	0	0	0	0	0	0	1
Danio_rerio_tRNA-Lys-CUU-185	0	3	11	7	4	1	6	6	11	9	13	2	1
Danio_rerio_tRNA-Lys-CUU-186	25	18	174	23	35	31	44	23	131	57	38	45	2
Danio_rerio_tRNA-Lys-CUU-187	0	0	3	0	1	0	1	0	0	0	0	0	1
Danio_rerio_tRNA-Lys-CUU-188	2	2	14	0	5	4	3	3	13	9	4	0	4
Danio_rerio_tRNA-Lys-CUU-189	6	1	39	1	1	1	10	1	19	7	1	15	5
Danio_rerio_tRNA-Lys-CUU-19	10	11	64	10	11	14	16	16	37	57	44	29	1
Danio_rerio_tRNA-Lys-CUU-190	4	3	10	3	5	6	4	3	5	8	4	6	1
Danio_rerio_tRNA-Lys-CUU-191	24	146	808	154	109	233	148	165	328	432	171	121	1
Danio_rerio_tRNA-Lys-CUU-192	3	6	51	9	8	10	6	5	22	20	12	5	1
Danio_rerio_tRNA-Lys-CUU-193	0	0	0	0	0	0	0	0	0	0	0	0	1
Danio_rerio_tRNA-Lys-CUU-194/64	207	682	2752	624	438	785	619	584	1698	1948	1488	906	4
Danio_rerio_tRNA-Lys-CUU-195	0	5	23	2	1	2	8	3	13	11	14	6	3
Danio_rerio_tRNA-Lys-CUU-196	24	64	320	71	42	104	52	64	185	281	150	91	1
Danio_rerio_tRNA-Lys-CUU-197	0	0	1	1	0	1	0	0	2	1	0	0	2
Danio_rerio_tRNA-Lys-CUU-198	1	2	10	1	0	4	1	2	7	6	5	2	1
Danio_rerio_tRNA-Lys-CUU-199	0	0	0	0	0	0	0	0	0	1	0	0	1
Danio_rerio_tRNA-Lys-CUU-2	132	189	506	239	96	295	197	326	357	553	599	215	8
Danio_rerio_tRNA-Lys-CUU-20	2	2	7	2	3	2	0	1	7	4	5	2	1
Danio_rerio_tRNA-Lys-CUU-200	1	2	9	0	0	1	3	0	2	2	2	0	1
Danio_rerio_tRNA-Lys-CUU-201	48	69	262	63	67	101	65	55	192	179	178	109	1
Danio_rerio_tRNA-Lys-CUU-202	0	2	17	2	1	2	3	3	11	13	1	4	5
Danio_rerio_tRNA-Lys-CUU-203	0	0	0	0	1	0	0	0	1	0	0	0	1
Danio_rerio_tRNA-Lys-CUU-204	0	0	0	0	0	0	0	0	1	0	0	0	1
Danio_rerio_tRNA-Lys-CUU-205	2	4	15	2	4	5	0	4	6	3	4	5	1
Danio_rerio_tRNA-Lys-CUU-206	1	1	2	1	0	0	5	5	3	6	2	1	1
Danio_rerio_tRNA-Lys-CUU-207	0	1	9	7	0	4	2	5	9	5	7	2	1
Danio_rerio_tRNA-Lys-CUU-208	0	0	0	0	1	0	0	0	0	0	0	0	2
Danio_rerio_tRNA-Lys-CUU-209	0	0	0	0	0	0	0	0	0	0	0	0	2
Danio_rerio_tRNA-Lys-CUU-210	0	0	3	1	1	1	2	0	2	4	0	0	5
Danio_rerio_tRNA-Lys-CUU-211	0	0	0	0	0	0	0	0	0	0	0	0	2
Danio_rerio_tRNA-Lys-CUU-212	0	0	0	0	0	0	0	0	0	0	0	0	1
Danio_rerio_tRNA-Lys-CUU-213	0	0	0	0	0	0	0	0	0	0	0	1	1
Danio_rerio_tRNA-Lys-CUU-214	0	0	0	0	0	0	0	0	0	0	0	0	1
Danio_rerio_tRNA-Lys-CUU-215	0	0	0	0	0	0	0	0	0	0	1	2	1
Danio_rerio_tRNA-Lys-CUU-216	0	0	0	0	0	0	0	0	0	0	0	0	1
Danio_rerio_tRNA-Lys-CUU-217	0	1	2	0	0	0	1	2	3	2	1	1	1
Danio_rerio_tRNA-Lys-CUU-218/142	155	251	827	197	179	217	278	221	666	520	557	416	2
Danio_rerio_tRNA-Lys-CUU-219	0	1	1	0	0	1	0	1	1	0	0	0	3
Danio_rerio_tRNA-Lys-CUU-22	1	6	14	2	5	3	2	2	6	11	7	5	1
Danio_rerio_tRNA-Lys-CUU-220	0	3	3	0	0	0	0	0	0	0	0	2	1
Danio_rerio_tRNA-Lys-CUU-221/168	0	2	17	2	2	4	3	2	7	7	4	3	3
Danio_rerio_tRNA-Lys-CUU-222	19	46	139	50	20	69	56	37	109	129	109	83	1
Danio_rerio_tRNA-Lys-CUU-223	2	2	4	0	0	1	3	3	8	3	0	0	2
Danio_rerio_tRNA-Lys-CUU-224	0	0	0	0	0	0	0	0	0	0	0	0	1
Danio_rerio_tRNA-Lys-CUU-225	9	14	55	22	8	27	14	15	53	52	46	27	1
Danio_rerio_tRNA-Lys-CUU-226	0	0	2	0	1	1	1	0	0	0	1	0	1
Danio_rerio_tRNA-Lys-CUU-227	0	0	0	0	0	0	0	0	0	0	0	0	1
Danio_rerio_tRNA-Lys-CUU-228	0	2	7	1	2	2	2	1	2	4	5	3	1
Danio_rerio_tRNA-Lys-CUU-229	0	0	0	0	0	0	0	0	0	0	0	0	2
Danio_rerio_tRNA-Lys-CUU-23	2	3	36	8	7	15	9	10	19	32	11	14	2
Danio_rerio_tRNA-Lys-CUU-230	257	822	1926	712	428	584	1016	704	2086	1539	2726	1775	3
Danio_rerio_tRNA-Lys-CUU-231	1	4	5	2	1	3	3	2	25	0	6	13	1
Danio_rerio_tRNA-Lys-CUU-24	0	0	0	0	0	0	0	0	1	1	0	1	3
Danio_rerio_tRNA-Lys-CUU-26	33	132	451	106	72	130	114	121	175	171	101	65	1
Danio_rerio_tRNA-Lys-CUU-27	78	199	842	154	113	254	206	216	408	485	359	354	1
Danio_rerio_tRNA-Lys-CUU-28	0	1	3	1	1	1	2	0	1	5	3	0	1
Danio_rerio_tRNA-Lys-CUU-29	17	23	101	36	30	34	24	21	65	70	34	20	2
Danio_rerio_tRNA-Lys-CUU-3	14	39	180	77	59	58	32	36	142	99	76	52	1
Danio_rerio_tRNA-Lys-CUU-30	16	3	40	7	7	17	11	9	11	19	8	10	2
Danio_rerio_tRNA-Lys-CUU-31	17	70	283	59	37	86	71	86	129	212	174	141	1
Danio_rerio_tRNA-Lys-CUU-33	23	140	360	116	64	113	214	172	211	175	203	133	4
Danio_rerio_tRNA-Lys-CUU-34	0	2	16	2	1	1	4	4	7	8	5	4	1
Danio_rerio_tRNA-Lys-CUU-35	36	704	597	55	129	97	233	64	665	314	424	327	1
Danio_rerio_tRNA-Lys-CUU-36	53	167	585	148	100	150	161	124	341	308	484	371	1
Danio_rerio_tRNA-Lys-CUU-37	5	12	28	8	5	10	8	7	27	19	15	9	1
Danio_rerio_tRNA-Lys-CUU-38	154	363	1494	595	425	449	487	343	1691	904	1310	692	2
Danio_rerio_tRNA-Lys-CUU-39	53	357	626	382	154	380	243	340	514	812	755	290	1
Danio_rerio_tRNA-Lys-CUU-4	0	1	2	0	0	0	1	0	4	1	0	1	1
Danio_rerio_tRNA-Lys-CUU-40	7	8	28	17	4	34	12	26	17	56	48	21	2
Danio_rerio_tRNA-Lys-CUU-42	1	7	18	1	1	7	8	6	13	7	13	6	1
Danio_rerio_tRNA-Lys-CUU-43	1	2	3	1	0	1	3	0	0	5	3	1	1
Danio_rerio_tRNA-Lys-CUU-44	7237	20703	64114	18620	11048	18662	22503	19192	51408	52491	73534	49342	1
Danio_rerio_tRNA-Lys-CUU-45	0	0	2	0	0	0	0	0	2	0	1	2	1
Danio_rerio_tRNA-Lys-CUU-46	6	12	95	20	13	16	9	12	60	52	36	25	1
Danio_rerio_tRNA-Lys-CUU-47	0	0	0	1	1	0	0	0	1	1	1	0	1
Danio_rerio_tRNA-Lys-CUU-48	0	0	5	0	2	2	1	2	6	5	3	1	1
Danio_rerio_tRNA-Lys-CUU-49	1	1	10	4	3	3	4	4	11	9	10	3	1
Danio_rerio_tRNA-Lys-CUU-50	4	10	137	42	32	45	31	55	69	85	66	29	1
Danio_rerio_tRNA-Lys-CUU-51	1	6	28	5	3	9	6	9	18	13	20	10	1
Danio_rerio_tRNA-Lys-CUU-52	0	1	0	0	0	1	0	0	2	1	0	0	5
Danio_rerio_tRNA-Lys-CUU-53	3	1	19	6	0	4	3	3	9	5	0	0	1
Danio_rerio_tRNA-Lys-CUU-55	3032	6877	29629	6456	4414	9000	6889	5969	15958	18659	14633	10207	1
Danio_rerio_tRNA-Lys-CUU-56	5	37	158	35	26	38	35	30	96	90	58	56	1
Danio_rerio_tRNA-Lys-CUU-57	0	3	6	5	3	6	2	1	6	9	4	3	2
Danio_rerio_tRNA-Lys-CUU-58	23	76	306	56	27	71	101	58	173	168	294	142	1
Danio_rerio_tRNA-Lys-CUU-59	0	0	1	0	0	0	0	0	4	0	0	0	2
Danio_rerio_tRNA-Lys-CUU-6	44	25	325	29	35	32	64	23	107	105	68	81	5
Danio_rerio_tRNA-Lys-CUU-60	69	181	762	204	150	176	210	151	646	475	604	408	1
Danio_rerio_tRNA-Lys-CUU-61	3	17	48	18	10	21	8	4	39	45	36	29	1
Danio_rerio_tRNA-Lys-CUU-62	0	0	0	0	0	0	0	0	0	0	0	0	1
Danio_rerio_tRNA-Lys-CUU-63	41	21	259	33	34	74	33	37	91	87	50	41	1
Danio_rerio_tRNA-Lys-CUU-65	1	4	3	1	1	1	1	3	5	3	4	4	2
Danio_rerio_tRNA-Lys-CUU-66	9	45	122	30	24	24	50	38	56	40	50	40	1
Danio_rerio_tRNA-Lys-CUU-67	3	6	62	11	9	14	17	10	36	47	23	24	1
Danio_rerio_tRNA-Lys-CUU-68	67	135	438	125	80	126	158	129	456	326	509	374	1
Danio_rerio_tRNA-Lys-CUU-69	48	183	566	158	100	182	164	161	278	346	261	131	5
Danio_rerio_tRNA-Lys-CUU-7	28	9	123	10	20	12	41	4	103	12	14	58	1
Danio_rerio_tRNA-Lys-CUU-70	232	462	1516	340	264	408	567	392	1072	926	1260	828	2
Danio_rerio_tRNA-Lys-CUU-71	0	3	2	0	0	0	0	1	0	0	0	0	1
Danio_rerio_tRNA-Lys-CUU-72	0	0	3	1	0	0	0	1	2	2	0	0	1
Danio_rerio_tRNA-Lys-CUU-76	123	242	983	269	159	281	337	227	599	650	741	540	1
Danio_rerio_tRNA-Lys-CUU-77	1	2	8	2	4	2	2	4	3	8	7	3	1
Danio_rerio_tRNA-Lys-CUU-78	0	4	18	2	1	3	3	3	5	8	8	10	1
Danio_rerio_tRNA-Lys-CUU-79	19	71	140	58	39	79	47	49	140	161	87	90	1
Danio_rerio_tRNA-Lys-CUU-8	21	48	301	55	50	82	72	34	164	159	97	77	1
Danio_rerio_tRNA-Lys-CUU-80	7	12	78	11	10	20	17	7	51	68	37	36	1
Danio_rerio_tRNA-Lys-CUU-81	14	51	129	64	49	21	49	26	234	84	144	57	1
Danio_rerio_tRNA-Lys-CUU-82	0	3	7	0	1	2	0	0	3	7	3	2	1
Danio_rerio_tRNA-Lys-CUU-83	2	6	19	3	4	7	4	7	15	18	18	15	1
Danio_rerio_tRNA-Lys-CUU-84	8	5	13	5	3	5	7	6	8	7	10	6	6
Danio_rerio_tRNA-Lys-CUU-85	0	1	3	0	1	0	0	0	0	0	1	1	1
Danio_rerio_tRNA-Lys-CUU-86	20	61	182	43	32	49	57	46	142	120	196	129	1
Danio_rerio_tRNA-Lys-CUU-88	9	33	77	22	12	29	25	14	48	63	40	25	1
Danio_rerio_tRNA-Lys-CUU-89	0	0	2	0	0	0	0	0	0	1	1	1	1
Danio_rerio_tRNA-Lys-CUU-9	52	102	587	119	78	158	106	105	474	496	294	263	1
Danio_rerio_tRNA-Lys-CUU-90	1	1	1	1	1	0	1	1	3	2	1	0	1
Danio_rerio_tRNA-Lys-CUU-91	2	10	23	10	7	13	14	5	17	21	10	9	2
Danio_rerio_tRNA-Lys-CUU-92	0	0	0	0	0	0	0	0	0	0	0	0	1
Danio_rerio_tRNA-Lys-CUU-93	0	0	0	0	0	0	0	0	0	0	0	0	3
Danio_rerio_tRNA-Lys-CUU-95	1	6	13	5	2	6	4	5	5	11	1	4	1
Danio_rerio_tRNA-Lys-CUU-96	2	13	69	10	11	11	26	13	59	24	20	12	1
Danio_rerio_tRNA-Lys-CUU-97	0	0	0	0	1	0	0	2	1	0	0	2	1
Danio_rerio_tRNA-Lys-CUU-98	10	21	61	24	10	31	15	13	58	60	46	25	1
Danio_rerio_tRNA-Lys-CUU-99	0	0	0	0	0	0	0	0	0	0	0	0	1
Danio_rerio_tRNA-Lys-UUU-1	123	398	2364	355	256	623	419	365	673	874	350	372	8
Danio_rerio_tRNA-Lys-UUU-100	0	1	8	2	2	0	5	1	14	8	1	7	1
Danio_rerio_tRNA-Lys-UUU-101	33	114	438	82	79	101	141	93	323	254	148	168	1
Danio_rerio_tRNA-Lys-UUU-102	0	0	9	1	2	0	3	0	10	1	2	6	2
Danio_rerio_tRNA-Lys-UUU-103	0	0	2	1	0	1	0	0	0	0	2	2	1
Danio_rerio_tRNA-Lys-UUU-104	0	0	17	0	3	0	3	0	5	1	1	2	1
Danio_rerio_tRNA-Lys-UUU-105	0	0	0	0	0	0	0	0	2	1	0	0	1
Danio_rerio_tRNA-Lys-UUU-106	1	7	56	9	9	5	15	5	41	8	14	14	2
Danio_rerio_tRNA-Lys-UUU-107	0	0	6	0	2	1	2	2	3	2	1	0	2
Danio_rerio_tRNA-Lys-UUU-108	1	3	8	10	6	2	7	3	43	7	7	10	1
Danio_rerio_tRNA-Lys-UUU-109	0	0	1	2	1	2	1	0	4	2	4	1	1
Danio_rerio_tRNA-Lys-UUU-11/3	32	75	500	224	163	154	100	85	403	225	91	77	2
Danio_rerio_tRNA-Lys-UUU-110	1	0	3	1	0	0	1	0	2	1	0	1	1
Danio_rerio_tRNA-Lys-UUU-111	0	0	0	0	0	0	0	0	1	0	0	0	2
Danio_rerio_tRNA-Lys-UUU-112	0	3	7	1	0	0	1	3	19	12	5	15	1
Danio_rerio_tRNA-Lys-UUU-113	0	0	1	0	1	0	1	1	3	8	6	3	1
Danio_rerio_tRNA-Lys-UUU-114	13	33	439	36	34	66	70	44	168	142	74	95	1
Danio_rerio_tRNA-Lys-UUU-115	0	0	1	0	0	0	0	1	0	0	0	0	1
Danio_rerio_tRNA-Lys-UUU-116	0	0	8	6	4	2	2	3	19	18	22	16	1
Danio_rerio_tRNA-Lys-UUU-117	0	0	0	0	0	0	1	0	2	0	2	0	1
Danio_rerio_tRNA-Lys-UUU-118	0	0	5	0	0	1	2	2	0	3	0	1	1
Danio_rerio_tRNA-Lys-UUU-119	0	0	0	0	0	0	0	0	1	0	0	0	1
Danio_rerio_tRNA-Lys-UUU-12	1	3	9	2	2	5	4	5	22	15	5	14	1
Danio_rerio_tRNA-Lys-UUU-120	1	0	73	5	20	7	28	4	34	16	14	25	1
Danio_rerio_tRNA-Lys-UUU-121	0	0	0	0	0	0	0	0	1	1	0	1	1
Danio_rerio_tRNA-Lys-UUU-122	0	0	1	0	0	0	0	0	1	0	0	0	1
Danio_rerio_tRNA-Lys-UUU-123	1	1	17	2	0	3	3	3	24	22	7	8	2
Danio_rerio_tRNA-Lys-UUU-124	0	0	1	0	1	2	2	2	9	5	3	3	1
Danio_rerio_tRNA-Lys-UUU-125	0	0	1	0	0	1	0	0	1	0	0	0	2
Danio_rerio_tRNA-Lys-UUU-126	0	0	0	0	0	0	1	0	6	4	2	1	1
Danio_rerio_tRNA-Lys-UUU-127	0	0	0	0	0	0	0	0	0	0	0	0	1
Danio_rerio_tRNA-Lys-UUU-128	2	15	45	15	10	19	21	12	56	59	29	22	1
Danio_rerio_tRNA-Lys-UUU-129	0	0	5	0	0	0	5	0	4	3	1	0	1
Danio_rerio_tRNA-Lys-UUU-13	1	0	4	3	1	2	2	3	3	5	1	5	2
Danio_rerio_tRNA-Lys-UUU-130	400	1131	4991	472	568	1516	810	721	1422	1602	696	997	1
Danio_rerio_tRNA-Lys-UUU-132	0	0	1	0	1	0	1	0	2	0	0	1	1
Danio_rerio_tRNA-Lys-UUU-133	2	0	0	0	0	0	0	1	0	1	0	0	1
Danio_rerio_tRNA-Lys-UUU-134	0	0	4	2	1	4	1	1	8	9	0	2	1
Danio_rerio_tRNA-Lys-UUU-135	7	29	67	15	12	17	23	24	53	48	38	38	1
Danio_rerio_tRNA-Lys-UUU-136	0	0	0	1	0	0	1	0	1	0	0	0	1
Danio_rerio_tRNA-Lys-UUU-137	2	5	27	8	3	4	22	9	138	77	36	18	2
Danio_rerio_tRNA-Lys-UUU-138	35	150	989	126	104	222	164	101	260	415	161	173	1
Danio_rerio_tRNA-Lys-UUU-139	1	2	1	1	0	0	1	0	0	0	1	1	1
Danio_rerio_tRNA-Lys-UUU-14/2	20	86	268	84	50	82	68	75	223	209	162	123	2
Danio_rerio_tRNA-Lys-UUU-140	0	0	0	0	0	0	1	0	0	3	0	1	2
Danio_rerio_tRNA-Lys-UUU-141	2	9	19	5	2	9	6	8	7	7	4	5	1
Danio_rerio_tRNA-Lys-UUU-142	0	0	0	1	2	3	0	1	1	3	1	1	1
Danio_rerio_tRNA-Lys-UUU-143	1	5	17	10	9	4	4	6	31	14	13	15	1
Danio_rerio_tRNA-Lys-UUU-144	0	0	0	0	0	0	0	0	0	1	0	0	2
Danio_rerio_tRNA-Lys-UUU-145	0	0	0	0	0	0	1	0	1	0	0	0	1
Danio_rerio_tRNA-Lys-UUU-146	0	2	2	1	2	5	10	1	26	23	14	11	1
Danio_rerio_tRNA-Lys-UUU-147	0	1	6	1	0	2	2	2	18	9	4	6	1
Danio_rerio_tRNA-Lys-UUU-148	0	0	1	0	0	0	0	0	3	2	1	0	1
Danio_rerio_tRNA-Lys-UUU-149	7	19	103	11	14	18	17	20	72	34	32	33	1
Danio_rerio_tRNA-Lys-UUU-15	16	17	65	25	8	32	12	13	23	39	26	6	1
Danio_rerio_tRNA-Lys-UUU-150	5	8	129	15	21	16	173	8	95	36	16	32	1
Danio_rerio_tRNA-Lys-UUU-151	1	0	26	6	1	6	5	3	21	21	6	14	1
Danio_rerio_tRNA-Lys-UUU-152	0	0	0	0	0	0	0	0	0	0	0	0	1
Danio_rerio_tRNA-Lys-UUU-153	0	0	0	0	0	1	2	0	0	0	0	1	1
Danio_rerio_tRNA-Lys-UUU-154	0	1	4	1	0	2	3	1	6	2	3	2	1
Danio_rerio_tRNA-Lys-UUU-155/10/17/63/82/94/95/98/131	41835	144127	817156	144137	92453	210143	138065	122678	271604	426707	262929	246041	11
Danio_rerio_tRNA-Lys-UUU-156	724	2294	5813	1572	1226	1704	2149	1833	3750	3450	3996	3820	1
Danio_rerio_tRNA-Lys-UUU-157/4	64	214	680	200	149	214	203	149	565	409	426	296	2
Danio_rerio_tRNA-Lys-UUU-158	0	0	0	0	0	0	0	0	0	0	0	0	4
Danio_rerio_tRNA-Lys-UUU-159	0	0	0	0	0	0	0	1	0	0	1	0	2
Danio_rerio_tRNA-Lys-UUU-16	0	2	3	0	0	0	0	4	4	7	2	2	1
Danio_rerio_tRNA-Lys-UUU-160	6	12	54	22	26	20	11	20	77	36	36	24	1
Danio_rerio_tRNA-Lys-UUU-161	0	0	1	1	0	1	1	0	7	6	2	2	1
Danio_rerio_tRNA-Lys-UUU-162	4	13	54	16	11	19	50	24	192	144	107	97	1
Danio_rerio_tRNA-Lys-UUU-163	0	0	0	0	0	0	1	0	1	1	0	0	1
Danio_rerio_tRNA-Lys-UUU-164	1	6	30	7	5	5	9	3	23	25	10	7	2
Danio_rerio_tRNA-Lys-UUU-165	0	2	7	5	1	0	5	2	19	9	12	4	1
Danio_rerio_tRNA-Lys-UUU-166	0	0	0	0	0	0	0	0	1	1	0	0	1
Danio_rerio_tRNA-Lys-UUU-167	0	5	3	0	2	4	4	5	7	7	2	5	1
Danio_rerio_tRNA-Lys-UUU-168	0	1	9	1	1	3	6	3	25	12	7	7	2
Danio_rerio_tRNA-Lys-UUU-169	0	2	5	1	0	2	1	2	9	6	1	5	1
Danio_rerio_tRNA-Lys-UUU-170	1	0	6	3	3	1	7	2	9	16	11	12	1
Danio_rerio_tRNA-Lys-UUU-171	0	0	9	0	0	1	1	1	4	3	1	1	2
Danio_rerio_tRNA-Lys-UUU-172	0	3	26	5	2	5	10	8	26	13	8	4	1
Danio_rerio_tRNA-Lys-UUU-173	0	0	0	0	0	0	0	0	0	0	0	0	1
Danio_rerio_tRNA-Lys-UUU-174	1	3	10	1	2	3	1	0	2	6	3	1	1
Danio_rerio_tRNA-Lys-UUU-175	0	0	9	2	2	2	1	4	17	6	4	15	1
Danio_rerio_tRNA-Lys-UUU-176	0	1	0	2	0	2	2	0	1	0	0	0	4
Danio_rerio_tRNA-Lys-UUU-18	14	16	60	19	15	21	60	38	204	196	51	85	6
Danio_rerio_tRNA-Lys-UUU-19	0	0	0	0	0	0	0	0	1	0	0	0	1
Danio_rerio_tRNA-Lys-UUU-20	4	7	293	18	48	19	992	8	429	41	17	150	1
Danio_rerio_tRNA-Lys-UUU-21	0	0	2	0	1	1	0	1	9	7	5	3	3
Danio_rerio_tRNA-Lys-UUU-22	0	2	4	0	0	1	0	0	3	1	1	1	1
Danio_rerio_tRNA-Lys-UUU-23	0	12	22	1	5	5	7	3	19	12	5	12	1
Danio_rerio_tRNA-Lys-UUU-24	0	0	2	4	0	1	8	4	59	24	13	10	1
Danio_rerio_tRNA-Lys-UUU-25	4	1	18	5	5	4	7	4	46	29	10	15	5
Danio_rerio_tRNA-Lys-UUU-26	0	1	7	2	0	0	4	3	17	14	4	8	2
Danio_rerio_tRNA-Lys-UUU-27	0	2	4	3	0	2	4	2	22	19	4	8	1
Danio_rerio_tRNA-Lys-UUU-28	1	0	9	4	2	4	3	3	8	7	6	3	3
Danio_rerio_tRNA-Lys-UUU-29	0	0	2	0	0	1	0	0	2	0	0	0	4
Danio_rerio_tRNA-Lys-UUU-30	5	10	35	14	4	8	17	19	55	44	21	11	2
Danio_rerio_tRNA-Lys-UUU-31	0	0	22	0	1	0	4	1	10	5	2	9	1
Danio_rerio_tRNA-Lys-UUU-32	0	2	21	0	1	2	1	1	6	9	1	4	1
Danio_rerio_tRNA-Lys-UUU-33	1	0	165	11	26	7	46	17	78	33	41	44	2
Danio_rerio_tRNA-Lys-UUU-34	0	3	13	0	0	0	3	4	23	10	4	7	1
Danio_rerio_tRNA-Lys-UUU-35	0	1	3	0	1	1	1	2	6	2	5	1	1
Danio_rerio_tRNA-Lys-UUU-36	1	0	3	2	1	0	2	1	3	2	1	3	2
Danio_rerio_tRNA-Lys-UUU-37	3	0	8	0	2	0	3	2	3	2	0	3	1
Danio_rerio_tRNA-Lys-UUU-38	0	0	31	1	3	0	11	0	9	3	2	1	1
Danio_rerio_tRNA-Lys-UUU-39	2	5	18	7	1	5	13	7	58	31	18	26	1
Danio_rerio_tRNA-Lys-UUU-40	0	0	1	0	0	0	2	1	1	0	0	1	2
Danio_rerio_tRNA-Lys-UUU-41	1	2	5	2	1	2	15	6	41	37	25	15	4
Danio_rerio_tRNA-Lys-UUU-42	1	5	6	7	2	1	15	6	74	14	14	21	3
Danio_rerio_tRNA-Lys-UUU-43	0	1	3	0	0	0	1	1	0	1	3	2	1
Danio_rerio_tRNA-Lys-UUU-44	1	3	9	15	14	2	16	12	97	17	31	28	3
Danio_rerio_tRNA-Lys-UUU-45	0	5	21	3	3	3	14	17	43	41	44	19	6
Danio_rerio_tRNA-Lys-UUU-46	2	5	27	11	11	5	11	2	25	18	13	6	1
Danio_rerio_tRNA-Lys-UUU-47	4	18	54	9	9	13	58	29	256	130	63	72	1
Danio_rerio_tRNA-Lys-UUU-48	0	1	5	0	1	1	3	1	2	4	3	3	1
Danio_rerio_tRNA-Lys-UUU-49	1	0	2	0	0	0	1	0	0	1	0	0	2
Danio_rerio_tRNA-Lys-UUU-5	1	2	13	5	2	1	6	7	28	18	3	13	1
Danio_rerio_tRNA-Lys-UUU-50	0	9	11	4	0	3	15	12	34	33	12	14	12
Danio_rerio_tRNA-Lys-UUU-51	0	0	1	0	0	0	1	0	1	0	1	1	1
Danio_rerio_tRNA-Lys-UUU-52	29	96	361	98	80	85	212	141	1401	707	468	751	2
Danio_rerio_tRNA-Lys-UUU-53	0	0	1	0	0	0	0	0	1	0	0	0	1
Danio_rerio_tRNA-Lys-UUU-54	1	1	13	1	3	1	3	1	8	11	7	11	1
Danio_rerio_tRNA-Lys-UUU-55	0	1	10	3	4	1	7	4	56	33	20	29	2
Danio_rerio_tRNA-Lys-UUU-56	0	0	0	1	0	1	0	0	0	0	0	2	12
Danio_rerio_tRNA-Lys-UUU-57	0	1	3	2	0	0	3	2	16	8	2	4	1
Danio_rerio_tRNA-Lys-UUU-58	0	5	16	6	4	5	15	11	64	63	24	39	1
Danio_rerio_tRNA-Lys-UUU-59	48	110	388	73	73	101	125	75	148	214	203	160	1
Danio_rerio_tRNA-Lys-UUU-6	163	672	2230	668	337	482	2087	1055	12684	7066	4702	6742	128
Danio_rerio_tRNA-Lys-UUU-60	0	0	4	0	0	0	3	3	9	9	1	3	11
Danio_rerio_tRNA-Lys-UUU-61	1	2	18	8	6	10	7	8	54	36	14	6	2
Danio_rerio_tRNA-Lys-UUU-62	0	2	4	3	0	1	5	1	26	7	2	7	1
Danio_rerio_tRNA-Lys-UUU-64	0	0	5	0	1	0	1	0	4	0	0	5	1
Danio_rerio_tRNA-Lys-UUU-65	0	2	3	0	1	2	1	2	2	3	4	1	1
Danio_rerio_tRNA-Lys-UUU-66	4	9	33	5	6	10	23	22	116	86	27	45	3
Danio_rerio_tRNA-Lys-UUU-67	0	1	6	1	1	0	3	3	22	14	8	11	1
Danio_rerio_tRNA-Lys-UUU-68	0	0	36	1	1	0	13	2	32	2	0	11	1
Danio_rerio_tRNA-Lys-UUU-69	0	0	0	0	0	0	0	0	0	0	0	0	1
Danio_rerio_tRNA-Lys-UUU-7	0	0	70	4	13	2	45	6	30	11	14	28	1
Danio_rerio_tRNA-Lys-UUU-70	6	8	330	16	70	13	178	34	224	49	43	105	2
Danio_rerio_tRNA-Lys-UUU-71	0	2	11	1	3	0	2	1	8	10	3	5	1
Danio_rerio_tRNA-Lys-UUU-72	0	7	8	10	7	3	3	3	51	14	27	13	3
Danio_rerio_tRNA-Lys-UUU-73	0	0	0	1	0	0	0	0	3	2	0	0	1
Danio_rerio_tRNA-Lys-UUU-74	1	0	4	1	0	0	1	4	4	6	3	1	2
Danio_rerio_tRNA-Lys-UUU-75	0	0	5	2	1	0	2	1	16	9	5	5	1
Danio_rerio_tRNA-Lys-UUU-76	0	2	358	10	53	12	218	5	185	32	15	58	1
Danio_rerio_tRNA-Lys-UUU-77	1	3	5	3	1	2	1	1	4	2	4	1	1
Danio_rerio_tRNA-Lys-UUU-78	0	0	0	0	0	0	0	0	0	0	0	0	1
Danio_rerio_tRNA-Lys-UUU-79	0	1	14	0	1	5	3	0	10	3	3	4	1
Danio_rerio_tRNA-Lys-UUU-8	7	22	66	15	21	14	79	35	323	151	81	114	4
Danio_rerio_tRNA-Lys-UUU-80	0	0	0	0	0	0	0	0	1	1	0	0	1
Danio_rerio_tRNA-Lys-UUU-81	0	0	1	0	0	1	1	0	4	1	0	0	1
Danio_rerio_tRNA-Lys-UUU-83	0	0	3	2	0	0	0	1	2	0	3	0	1
Danio_rerio_tRNA-Lys-UUU-84	0	1	3	0	1	1	9	1	23	10	15	15	1
Danio_rerio_tRNA-Lys-UUU-85	0	0	0	0	0	0	0	0	1	0	0	1	2
Danio_rerio_tRNA-Lys-UUU-86	0	0	0	0	0	0	0	0	2	2	0	1	1
Danio_rerio_tRNA-Lys-UUU-87	0	2	0	0	0	1	4	2	14	17	3	5	1
Danio_rerio_tRNA-Lys-UUU-88	0	0	7	4	0	6	1	7	2	16	7	4	1
Danio_rerio_tRNA-Lys-UUU-89	0	1	2	1	0	0	2	1	9	5	2	4	2
Danio_rerio_tRNA-Lys-UUU-9	6	35	103	28	19	22	129	51	721	356	130	227	18
Danio_rerio_tRNA-Lys-UUU-90	0	0	0	0	0	0	0	0	0	0	0	0	1
Danio_rerio_tRNA-Lys-UUU-91	0	1	14	2	0	2	6	1	19	3	6	11	2
Danio_rerio_tRNA-Lys-UUU-92	1	6	7	1	1	4	4	4	25	22	1	6	2
Danio_rerio_tRNA-Lys-UUU-93	0	0	5	0	1	1	3	1	1	1	0	0	1
Danio_rerio_tRNA-Lys-UUU-96	5	15	42	16	15	15	37	9	105	82	38	46	1
Danio_rerio_tRNA-Lys-UUU-97	0	2	4	3	0	2	5	4	25	10	9	17	1
Danio_rerio_tRNA-Lys-UUU-99	1	3	6	15	11	7	3	1	28	4	5	3	1
Danio_rerio_tRNA-Met-CAU-1	38	60	151	71	36	59	60	63	141	97	86	57	1
Danio_rerio_tRNA-Met-CAU-10	384	600	2396	649	397	634	701	487	1237	1134	906	497	4
Danio_rerio_tRNA-Met-CAU-100	0	1	0	0	0	0	0	0	0	0	1	0	1
Danio_rerio_tRNA-Met-CAU-102/6/19/41/56/59/71/76/86/101	2830	5613	20053	5387	3448	5508	6857	4606	11621	11378	16598	8795	20
Danio_rerio_tRNA-Met-CAU-103	9	27	132	31	18	28	25	26	40	43	50	27	1
Danio_rerio_tRNA-Met-CAU-104	156	414	1388	199	234	219	357	122	725	441	292	220	1
Danio_rerio_tRNA-Met-CAU-105	26	24	155	40	26	31	22	19	65	58	45	25	1
Danio_rerio_tRNA-Met-CAU-106	1	7	41	5	8	13	7	7	17	14	11	5	1
Danio_rerio_tRNA-Met-CAU-107	0	1	0	0	1	4	1	2	1	8	2	0	1
Danio_rerio_tRNA-Met-CAU-108	2	6	28	7	8	6	7	7	17	8	9	12	1
Danio_rerio_tRNA-Met-CAU-109	1	1	14	0	2	1	1	1	3	1	6	0	2
Danio_rerio_tRNA-Met-CAU-11	8	11	23	5	4	15	10	8	15	17	10	7	1
Danio_rerio_tRNA-Met-CAU-110	0	0	0	0	0	0	0	0	0	0	0	0	1
Danio_rerio_tRNA-Met-CAU-12	0	0	1	1	0	0	0	0	1	0	0	1	2
Danio_rerio_tRNA-Met-CAU-13	0	2	39	3	4	5	6	3	11	9	6	4	1
Danio_rerio_tRNA-Met-CAU-14	0	0	0	2	0	1	0	0	0	1	0	0	4
Danio_rerio_tRNA-Met-CAU-15	386	781	1624	634	300	768	477	538	621	968	729	256	2
Danio_rerio_tRNA-Met-CAU-16	1	6	14	7	4	3	4	1	8	6	6	0	5
Danio_rerio_tRNA-Met-CAU-17	3	1	7	4	2	1	6	1	3	3	4	1	1
Danio_rerio_tRNA-Met-CAU-18	17	126	158	22	28	224	28	161	22	124	11	74	2
Danio_rerio_tRNA-Met-CAU-2	417	724	3527	760	468	782	1000	568	2280	1673	1895	1464	95
Danio_rerio_tRNA-Met-CAU-20	7	12	48	13	4	12	20	10	58	45	54	55	1
Danio_rerio_tRNA-Met-CAU-21	980	1714	4191	5201	3815	1269	2150	1493	9784	2075	3507	2017	1
Danio_rerio_tRNA-Met-CAU-22	1	3	16	1	2	0	3	3	6	5	9	2	1
Danio_rerio_tRNA-Met-CAU-23	0	0	0	0	0	0	0	0	0	0	0	0	1
Danio_rerio_tRNA-Met-CAU-24	0	0	1	0	0	0	1	0	1	2	1	0	2
Danio_rerio_tRNA-Met-CAU-25	7	17	74	17	18	22	14	15	49	39	46	10	1
Danio_rerio_tRNA-Met-CAU-26/9/28	16	13	96	14	13	21	20	10	48	25	14	15	5
Danio_rerio_tRNA-Met-CAU-27	0	0	69	1	17	1	19	1	51	0	0	10	1
Danio_rerio_tRNA-Met-CAU-29	8	32	122	36	30	72	19	40	62	92	54	38	1
Danio_rerio_tRNA-Met-CAU-3	10	34	66	16	10	18	29	18	41	32	17	22	1
Danio_rerio_tRNA-Met-CAU-30	0	8	14	6	1	6	3	6	6	8	6	2	2
Danio_rerio_tRNA-Met-CAU-31	2	4	33	6	4	9	6	5	10	13	7	5	3
Danio_rerio_tRNA-Met-CAU-32	0	0	0	1	0	0	1	1	0	0	0	0	2
Danio_rerio_tRNA-Met-CAU-33	7	20	78	18	8	15	31	6	33	24	20	19	2
Danio_rerio_tRNA-Met-CAU-34	0	1	1	0	0	0	0	2	0	0	0	0	2
Danio_rerio_tRNA-Met-CAU-35	5	14	79	18	17	15	8	22	41	40	24	12	1
Danio_rerio_tRNA-Met-CAU-36	1	3	35	6	7	8	8	5	10	13	11	7	1
Danio_rerio_tRNA-Met-CAU-37	10	26	186	35	16	59	18	31	94	90	35	23	1
Danio_rerio_tRNA-Met-CAU-38	1	7	35	7	3	17	8	10	13	15	7	2	3
Danio_rerio_tRNA-Met-CAU-39	1	8	44	19	10	15	11	7	48	24	9	6	1
Danio_rerio_tRNA-Met-CAU-4	215	448	1577	469	265	397	622	432	1205	1092	3559	2652	1
Danio_rerio_tRNA-Met-CAU-40	0	0	0	0	0	0	0	0	0	0	0	0	10
Danio_rerio_tRNA-Met-CAU-42	20	22	100	26	17	26	28	14	47	49	57	21	1
Danio_rerio_tRNA-Met-CAU-43	84	138	809	153	126	185	210	138	277	243	186	149	1
Danio_rerio_tRNA-Met-CAU-44	34	48	229	51	29	55	84	49	319	198	416	461	1
Danio_rerio_tRNA-Met-CAU-45	81	181	507	96	94	140	163	111	283	286	183	143	1
Danio_rerio_tRNA-Met-CAU-46	12	6	54	18	12	21	16	12	32	40	33	20	1
Danio_rerio_tRNA-Met-CAU-47	0	0	1	2	1	1	1	0	0	1	0	0	1
Danio_rerio_tRNA-Met-CAU-48	25	31	195	67	34	55	55	35	301	121	90	146	1
Danio_rerio_tRNA-Met-CAU-49	5	28	64	27	12	11	29	17	64	51	73	55	3
Danio_rerio_tRNA-Met-CAU-5	2	3	28	6	4	3	10	6	27	10	10	10	1
Danio_rerio_tRNA-Met-CAU-50	4	7	28	2	2	6	3	3	32	5	3	4	1
Danio_rerio_tRNA-Met-CAU-51	12	4	52	7	5	8	10	11	24	26	12	9	1
Danio_rerio_tRNA-Met-CAU-52	0	0	0	0	0	0	0	0	0	0	0	0	1
Danio_rerio_tRNA-Met-CAU-53	1	2	5	1	2	0	1	0	5	1	1	2	2
Danio_rerio_tRNA-Met-CAU-54	0	0	2	0	0	0	0	1	3	2	2	0	2
Danio_rerio_tRNA-Met-CAU-55	0	2	23	4	2	3	7	5	15	2	3	3	2
Danio_rerio_tRNA-Met-CAU-57	18	9	38	10	11	7	11	10	27	22	24	19	1
Danio_rerio_tRNA-Met-CAU-58	14	12	98	21	12	27	16	19	72	40	26	18	1
Danio_rerio_tRNA-Met-CAU-60	0	0	3	0	0	0	1	0	1	0	1	0	1
Danio_rerio_tRNA-Met-CAU-61	5	4	51	6	3	15	12	7	18	23	17	12	1
Danio_rerio_tRNA-Met-CAU-62	0	0	2	1	0	1	0	0	2	1	1	0	1
Danio_rerio_tRNA-Met-CAU-63	7	2	18	0	3	1	1	0	12	4	2	1	1
Danio_rerio_tRNA-Met-CAU-64	49	45	260	51	34	81	60	54	106	118	100	57	1
Danio_rerio_tRNA-Met-CAU-65	2	3	8	2	2	2	1	0	4	1	5	1	1
Danio_rerio_tRNA-Met-CAU-66	12	27	184	39	36	44	31	20	78	111	36	38	1
Danio_rerio_tRNA-Met-CAU-67	3	5	28	8	6	9	5	6	12	16	4	9	1
Danio_rerio_tRNA-Met-CAU-68	0	0	0	0	0	0	0	0	0	0	0	0	1
Danio_rerio_tRNA-Met-CAU-69	0	0	1	0	0	1	0	0	0	0	0	0	1
Danio_rerio_tRNA-Met-CAU-7	39	46	253	93	55	105	63	59	152	182	104	71	1
Danio_rerio_tRNA-Met-CAU-70	86	215	661	139	103	196	158	147	244	277	163	116	1
Danio_rerio_tRNA-Met-CAU-72	12683	22807	98545	23537	15556	24039	29398	18423	50248	52116	53709	32892	1
Danio_rerio_tRNA-Met-CAU-73	0	0	1	0	0	1	1	0	1	0	0	0	1
Danio_rerio_tRNA-Met-CAU-74	1	8	26	5	2	5	1	8	10	12	9	5	1
Danio_rerio_tRNA-Met-CAU-75	3	5	35	3	6	5	8	5	13	7	12	7	1
Danio_rerio_tRNA-Met-CAU-77	0	0	0	0	0	0	0	0	0	0	0	0	1
Danio_rerio_tRNA-Met-CAU-78	7	9	33	10	4	9	7	4	17	18	4	6	1
Danio_rerio_tRNA-Met-CAU-79	0	0	4	0	0	0	0	0	0	3	1	2	2
Danio_rerio_tRNA-Met-CAU-8	10	3	22	2	1	3	4	2	11	6	6	7	2
Danio_rerio_tRNA-Met-CAU-80	9	42	167	83	46	65	35	30	139	97	51	37	1
Danio_rerio_tRNA-Met-CAU-81	0	1	16	2	4	10	8	2	5	4	4	3	1
Danio_rerio_tRNA-Met-CAU-82	0	1	2	0	0	0	1	0	1	4	1	0	1
Danio_rerio_tRNA-Met-CAU-83	476	686	3337	613	427	822	1029	554	1244	1501	1547	780	1
Danio_rerio_tRNA-Met-CAU-84	0	0	0	0	0	0	0	0	0	0	0	0	1
Danio_rerio_tRNA-Met-CAU-85	5	13	60	8	10	15	17	10	26	25	26	12	1
Danio_rerio_tRNA-Met-CAU-87	2	1	3	20	3	3	2	2	14	2	4	2	1
Danio_rerio_tRNA-Met-CAU-88	101	172	500	422	351	146	272	136	880	252	366	241	1
Danio_rerio_tRNA-Met-CAU-89	3	11	66	5	13	8	28	5	36	15	11	12	1
Danio_rerio_tRNA-Met-CAU-90	7	8	19	1	1	5	10	5	4	5	11	4	1
Danio_rerio_tRNA-Met-CAU-91	0	2	6	3	3	2	0	1	4	1	1	1	2
Danio_rerio_tRNA-Met-CAU-92	0	0	1	1	0	0	3	1	0	1	1	1	1
Danio_rerio_tRNA-Met-CAU-93	2	7	33	4	1	10	7	2	12	24	11	6	1
Danio_rerio_tRNA-Met-CAU-94	1	2	2	0	0	2	1	2	3	2	1	0	1
Danio_rerio_tRNA-Met-CAU-95	0	4	13	3	0	8	1	0	4	5	6	1	1
Danio_rerio_tRNA-Met-CAU-96	1	8	62	8	10	8	10	4	46	19	6	13	2
Danio_rerio_tRNA-Met-CAU-97	426	736	2902	652	459	782	880	547	1453	1422	1206	672	1
Danio_rerio_tRNA-Met-CAU-98	57	100	353	74	42	102	116	74	86	142	81	52	1
Danio_rerio_tRNA-Met-CAU-99	3	0	8	3	2	4	0	1	3	5	1	3	1
Danio_rerio_tRNA-Phe-GAA-1	2690	8222	25341	8535	5316	7037	9257	6888	24867	18233	18177	18190	44
Danio_rerio_tRNA-Phe-GAA-10	1265	3430	12515	2279	1531	3587	3548	2812	4271	5657	4473	4266	1
Danio_rerio_tRNA-Phe-GAA-14	418	1155	4053	806	526	1290	1186	981	1112	1772	1046	811	1
Danio_rerio_tRNA-Phe-GAA-15	26	52	293	85	63	69	74	54	245	264	158	142	1
Danio_rerio_tRNA-Phe-GAA-16	1	1	3	1	2	1	6	0	5	1	0	2	1
Danio_rerio_tRNA-Phe-GAA-17	0	44	45	52	7	84	6	36	7	107	54	6	1
Danio_rerio_tRNA-Phe-GAA-18	15	14	78	17	13	20	27	20	33	39	26	30	1
Danio_rerio_tRNA-Phe-GAA-21	0	1	6	1	0	2	1	1	1	3	1	2	1
Danio_rerio_tRNA-Phe-GAA-22	3	7	38	7	7	12	10	9	28	27	22	17	2
Danio_rerio_tRNA-Phe-GAA-23/2/4/6/8/11/12/13/19/20/27/30/34/37/38/40/43/49/50	368	1444	7585	1029	732	1959	1573	999	3679	3882	1825	1774	49
Danio_rerio_tRNA-Phe-GAA-24/25/31	2945	7782	43918	8862	5549	13452	7885	6608	15621	23503	12323	9411	3
Danio_rerio_tRNA-Phe-GAA-26	309	705	4685	753	477	1242	775	696	1363	2322	1190	955	1
Danio_rerio_tRNA-Phe-GAA-28	0	4	21	1	1	5	4	1	5	16	1	2	1
Danio_rerio_tRNA-Phe-GAA-29	0	3	7	6	2	6	5	4	12	6	3	6	1
Danio_rerio_tRNA-Phe-GAA-3	19	26	176	18	20	32	35	21	64	69	13	10	1
Danio_rerio_tRNA-Phe-GAA-32	0	2	9	2	0	2	0	0	4	5	4	1	3
Danio_rerio_tRNA-Phe-GAA-33	2	2	22	0	4	6	2	4	7	8	5	0	1
Danio_rerio_tRNA-Phe-GAA-35	7	13	93	23	8	27	18	12	32	43	21	33	1
Danio_rerio_tRNA-Phe-GAA-36	0	13	20	4	9	9	8	9	10	10	1	3	2
Danio_rerio_tRNA-Phe-GAA-39	0	1	1	0	0	1	0	1	0	0	0	0	1
Danio_rerio_tRNA-Phe-GAA-41	0	0	4	1	0	0	0	1	1	0	0	1	1
Danio_rerio_tRNA-Phe-GAA-42	2	4	42	3	6	6	10	3	5	14	8	7	1
Danio_rerio_tRNA-Phe-GAA-44	367	1136	4324	1312	881	1295	1181	900	2426	2040	1297	1244	1
Danio_rerio_tRNA-Phe-GAA-46	0	0	1	0	0	0	0	0	0	0	0	0	1
Danio_rerio_tRNA-Phe-GAA-47/45/52	0	8	24	1	5	6	5	1	11	10	1	3	8
Danio_rerio_tRNA-Phe-GAA-48	0	0	0	0	0	0	0	0	0	0	0	0	1
Danio_rerio_tRNA-Phe-GAA-5	11204	30178	96111	25776	16748	28092	30754	24631	48237	52815	46065	39555	16
Danio_rerio_tRNA-Phe-GAA-51	0	0	0	0	0	0	0	0	0	3	1	0	4
Danio_rerio_tRNA-Phe-GAA-7	8	12	145	21	17	29	29	21	49	42	25	14	1
Danio_rerio_tRNA-Phe-GAA-9	85	489	1501	337	295	430	420	362	666	679	347	304	1
Danio_rerio_tRNA-Pro-AGG-1	5187	15419	55092	14962	10504	15271	17099	13892	35972	33124	26245	20798	106
Danio_rerio_tRNA-Pro-AGG-10	53	127	582	154	126	129	114	107	373	275	179	139	2
Danio_rerio_tRNA-Pro-AGG-100	3	11	28	8	6	7	10	9	13	28	12	6	1
Danio_rerio_tRNA-Pro-AGG-101	6	14	49	15	13	18	22	14	23	28	26	16	1
Danio_rerio_tRNA-Pro-AGG-102	28	54	197	49	46	46	59	42	114	104	89	90	1
Danio_rerio_tRNA-Pro-AGG-103	1	2	11	1	1	0	1	1	5	0	4	0	1
Danio_rerio_tRNA-Pro-AGG-104	0	0	0	0	0	0	0	0	0	0	0	0	1
Danio_rerio_tRNA-Pro-AGG-105	483	795	3490	688	676	762	997	468	1723	1157	838	983	1
Danio_rerio_tRNA-Pro-AGG-106	21	51	346	67	67	89	119	73	266	265	265	151	1
Danio_rerio_tRNA-Pro-AGG-107	140	281	1433	507	288	563	438	525	673	749	471	143	2
Danio_rerio_tRNA-Pro-AGG-108	5	17	116	26	13	23	13	15	39	50	23	12	1
Danio_rerio_tRNA-Pro-AGG-109	0	0	1	0	0	0	0	0	0	0	0	0	1
Danio_rerio_tRNA-Pro-AGG-11	90	248	907	372	289	300	265	245	872	559	440	287	4
Danio_rerio_tRNA-Pro-AGG-110	15	40	136	37	25	41	36	29	102	88	64	43	1
Danio_rerio_tRNA-Pro-AGG-111	11	12	39	12	9	12	12	5	29	24	19	14	1
Danio_rerio_tRNA-Pro-AGG-112	5	8	37	10	3	6	6	6	13	20	3	7	1
Danio_rerio_tRNA-Pro-AGG-12	3	5	51	4	5	3	18	4	46	10	4	7	1
Danio_rerio_tRNA-Pro-AGG-13	1	68	359	62	65	68	89	65	190	162	72	84	1
Danio_rerio_tRNA-Pro-AGG-14	47	232	605	228	110	237	188	274	467	558	271	143	1
Danio_rerio_tRNA-Pro-AGG-15	151	183	971	176	190	239	322	212	691	511	230	164	14
Danio_rerio_tRNA-Pro-AGG-17	4	3	16	3	10	2	3	3	16	6	2	3	1
Danio_rerio_tRNA-Pro-AGG-18	56	160	1017	347	177	356	299	355	422	561	314	89	3
Danio_rerio_tRNA-Pro-AGG-19	3	10	35	12	11	15	14	8	27	35	31	24	2
Danio_rerio_tRNA-Pro-AGG-2	77	188	677	173	164	170	217	206	391	355	183	151	8
Danio_rerio_tRNA-Pro-AGG-20/16/36/58	19	31	182	34	25	67	34	22	73	114	55	39	15
Danio_rerio_tRNA-Pro-AGG-21	0	1	0	0	0	1	0	0	1	0	0	0	1
Danio_rerio_tRNA-Pro-AGG-22	2	20	88	15	8	25	16	16	37	45	18	14	2
Danio_rerio_tRNA-Pro-AGG-23	2	5	19	7	4	5	4	3	14	10	7	5	1
Danio_rerio_tRNA-Pro-AGG-24	65	129	479	280	209	165	175	130	668	276	226	137	3
Danio_rerio_tRNA-Pro-AGG-25	14	53	118	49	32	48	45	29	83	66	42	36	2
Danio_rerio_tRNA-Pro-AGG-26	3	18	53	6	6	12	12	12	26	39	17	11	1
Danio_rerio_tRNA-Pro-AGG-27	0	0	0	0	0	0	1	0	0	0	0	0	1
Danio_rerio_tRNA-Pro-AGG-28	3	16	65	7	5	25	16	14	40	30	16	14	1
Danio_rerio_tRNA-Pro-AGG-29	0	5	18	3	5	6	7	2	13	18	20	6	1
Danio_rerio_tRNA-Pro-AGG-3	0	0	2	0	1	0	2	5	1	1	3	0	1
Danio_rerio_tRNA-Pro-AGG-30	4	32	141	28	16	40	34	34	63	85	59	51	3
Danio_rerio_tRNA-Pro-AGG-31	128	340	808	278	191	317	307	313	544	613	315	187	1
Danio_rerio_tRNA-Pro-AGG-32	33	16	324	53	64	69	120	71	193	157	80	78	1
Danio_rerio_tRNA-Pro-AGG-33	1149	3281	10027	3101	2248	2926	3753	2810	7714	6131	5444	4065	2
Danio_rerio_tRNA-Pro-AGG-34	49	88	329	78	54	79	126	81	225	251	220	128	1
Danio_rerio_tRNA-Pro-AGG-35	2	5	26	2	3	4	2	1	7	14	7	3	1
Danio_rerio_tRNA-Pro-AGG-37	4	14	69	10	7	30	10	10	24	35	17	11	6
Danio_rerio_tRNA-Pro-AGG-38	140	474	1570	364	253	467	426	429	842	893	645	511	2
Danio_rerio_tRNA-Pro-AGG-39	4	11	45	9	12	7	11	6	9	10	7	3	2
Danio_rerio_tRNA-Pro-AGG-4	1	1	1	0	0	0	0	0	1	1	0	0	1
Danio_rerio_tRNA-Pro-AGG-40	7	24	63	14	7	18	20	17	57	50	38	19	1
Danio_rerio_tRNA-Pro-AGG-41	17	48	206	38	28	60	52	44	118	119	100	71	1
Danio_rerio_tRNA-Pro-AGG-42	3	3	25	8	6	2	9	6	9	17	10	7	1
Danio_rerio_tRNA-Pro-AGG-43	0	0	3	1	2	0	0	0	1	0	0	0	5
Danio_rerio_tRNA-Pro-AGG-44	4	12	46	8	6	12	10	9	32	21	17	6	1
Danio_rerio_tRNA-Pro-AGG-45	0	0	0	0	1	0	0	0	0	0	0	0	2
Danio_rerio_tRNA-Pro-AGG-46	7	12	37	8	6	20	15	10	23	26	16	10	1
Danio_rerio_tRNA-Pro-AGG-47	1	1	1	0	0	0	0	3	1	0	1	0	1
Danio_rerio_tRNA-Pro-AGG-48	27	71	223	56	38	87	88	72	171	138	113	84	1
Danio_rerio_tRNA-Pro-AGG-49	4	8	13	4	3	6	5	2	13	15	10	13	1
Danio_rerio_tRNA-Pro-AGG-5	19	58	244	51	61	58	87	57	301	234	153	138	1
Danio_rerio_tRNA-Pro-AGG-50	39	155	562	126	104	141	187	147	381	347	228	195	1
Danio_rerio_tRNA-Pro-AGG-51	0	0	4	0	1	3	4	1	4	3	0	0	1
Danio_rerio_tRNA-Pro-AGG-52	13	40	123	42	36	42	28	29	76	50	37	27	1
Danio_rerio_tRNA-Pro-AGG-53	4	7	82	9	12	13	25	5	49	28	12	18	1
Danio_rerio_tRNA-Pro-AGG-54	1	2	4	0	1	2	1	2	6	3	1	0	1
Danio_rerio_tRNA-Pro-AGG-55	1	1	6	5	4	1	4	1	2	3	2	3	1
Danio_rerio_tRNA-Pro-AGG-56	1	4	8	6	1	3	6	2	2	3	1	2	1
Danio_rerio_tRNA-Pro-AGG-57	19	48	118	118	81	49	55	29	285	76	77	54	1
Danio_rerio_tRNA-Pro-AGG-59	9	31	104	25	18	30	30	20	77	63	48	32	1
Danio_rerio_tRNA-Pro-AGG-6	52	129	603	136	101	160	218	179	309	372	200	137	1
Danio_rerio_tRNA-Pro-AGG-60	1	0	2	0	0	0	7	3	8	14	1	2	1
Danio_rerio_tRNA-Pro-AGG-61	0	0	0	0	0	0	0	0	0	0	0	0	1
Danio_rerio_tRNA-Pro-AGG-62	9	13	51	11	10	17	25	14	55	48	24	21	1
Danio_rerio_tRNA-Pro-AGG-63	6	15	30	5	13	14	12	14	25	19	17	16	1
Danio_rerio_tRNA-Pro-AGG-64	0	0	5	0	1	2	0	0	1	0	1	0	1
Danio_rerio_tRNA-Pro-AGG-65	8	34	107	48	46	37	37	27	132	63	45	30	1
Danio_rerio_tRNA-Pro-AGG-66	1	0	4	0	1	2	0	0	0	0	1	0	1
Danio_rerio_tRNA-Pro-AGG-67	1	9	24	5	5	1	7	9	15	15	7	5	1
Danio_rerio_tRNA-Pro-AGG-68	1	7	30	6	7	11	5	6	17	13	8	7	1
Danio_rerio_tRNA-Pro-AGG-69	3	5	28	3	3	9	5	6	27	24	17	14	2
Danio_rerio_tRNA-Pro-AGG-7	68	229	628	180	160	188	234	197	376	316	196	137	3
Danio_rerio_tRNA-Pro-AGG-70	2	8	26	5	6	10	8	7	21	21	8	7	1
Danio_rerio_tRNA-Pro-AGG-71	0	0	1	0	0	0	1	0	0	1	0	0	1
Danio_rerio_tRNA-Pro-AGG-72	46	92	286	109	69	108	110	98	154	165	77	51	1
Danio_rerio_tRNA-Pro-AGG-73	1	2	8	3	0	1	4	1	6	7	2	1	1
Danio_rerio_tRNA-Pro-AGG-74	0	2	3	0	0	3	6	7	1	6	6	0	1
Danio_rerio_tRNA-Pro-AGG-75	13	24	113	56	29	45	29	34	94	71	40	23	3
Danio_rerio_tRNA-Pro-AGG-76	1	0	2	1	0	0	0	0	4	0	0	0	1
Danio_rerio_tRNA-Pro-AGG-77	0	1	0	0	0	0	1	0	0	2	0	0	1
Danio_rerio_tRNA-Pro-AGG-78	0	1	10	0	0	3	0	1	2	1	1	0	1
Danio_rerio_tRNA-Pro-AGG-79	0	0	3	1	0	0	1	0	0	0	0	0	1
Danio_rerio_tRNA-Pro-AGG-8	12	47	185	37	42	32	54	33	111	83	72	49	1
Danio_rerio_tRNA-Pro-AGG-80	0	0	1	1	1	0	0	0	1	0	0	0	1
Danio_rerio_tRNA-Pro-AGG-81	0	0	0	0	0	0	0	0	0	0	0	0	1
Danio_rerio_tRNA-Pro-AGG-82	2	18	58	9	11	16	15	23	34	44	25	12	1
Danio_rerio_tRNA-Pro-AGG-83	20427	54864	211469	53506	38028	61347	62481	48679	121894	121244	91217	65059	1
Danio_rerio_tRNA-Pro-AGG-84	0	0	1	0	0	0	0	0	3	0	0	0	4
Danio_rerio_tRNA-Pro-AGG-85	58	108	512	98	85	154	163	109	324	336	196	152	1
Danio_rerio_tRNA-Pro-AGG-86	0	0	1	1	0	0	0	0	1	0	1	1	1
Danio_rerio_tRNA-Pro-AGG-87	0	1	2	0	0	0	0	2	1	2	2	1	1
Danio_rerio_tRNA-Pro-AGG-88	3	10	25	7	3	6	9	6	19	19	10	6	1
Danio_rerio_tRNA-Pro-AGG-89	6	20	69	9	5	16	13	11	30	36	25	17	3
Danio_rerio_tRNA-Pro-AGG-9	92	229	867	255	161	245	425	328	1468	1568	999	574	11
Danio_rerio_tRNA-Pro-AGG-90	0	0	2	0	0	1	1	0	1	1	0	1	1
Danio_rerio_tRNA-Pro-AGG-91	1	0	3	0	0	0	0	0	0	0	0	0	1
Danio_rerio_tRNA-Pro-AGG-92	1	17	59	17	10	19	13	14	47	26	21	17	1
Danio_rerio_tRNA-Pro-AGG-93	17	24	103	24	23	45	24	22	64	75	50	31	1
Danio_rerio_tRNA-Pro-AGG-94	4	10	21	6	5	5	1	10	12	10	10	3	1
Danio_rerio_tRNA-Pro-AGG-95	151	307	1185	262	211	310	429	253	765	653	491	290	2
Danio_rerio_tRNA-Pro-AGG-96	4	4	23	3	2	1	5	2	19	10	9	4	1
Danio_rerio_tRNA-Pro-AGG-97	4	15	44	9	6	8	8	15	21	25	14	11	1
Danio_rerio_tRNA-Pro-AGG-98	15	23	124	20	19	32	38	21	59	64	38	38	1
Danio_rerio_tRNA-Pro-AGG-99	0	1	5	3	3	0	0	0	3	2	0	1	1
Danio_rerio_tRNA-Pro-CGG-1	853	2129	9027	1779	1253	2354	2642	1889	4792	5856	7203	5297	6
Danio_rerio_tRNA-Pro-CGG-10	285	867	4092	871	763	1261	654	765	2104	2114	916	781	1
Danio_rerio_tRNA-Pro-CGG-11	15	41	82	18	14	24	31	39	56	34	22	11	1
Danio_rerio_tRNA-Pro-CGG-12	3	13	91	26	8	32	36	41	58	61	40	19	1
Danio_rerio_tRNA-Pro-CGG-13	20	61	189	52	28	75	64	53	97	105	73	52	1
Danio_rerio_tRNA-Pro-CGG-14	0	0	0	0	0	0	0	0	0	0	0	0	1
Danio_rerio_tRNA-Pro-CGG-15	0	0	0	0	0	0	0	0	0	0	0	0	1
Danio_rerio_tRNA-Pro-CGG-16	11	13	125	17	13	31	25	17	31	75	26	23	1
Danio_rerio_tRNA-Pro-CGG-17	55	232	911	141	120	317	163	206	297	545	186	206	1
Danio_rerio_tRNA-Pro-CGG-18	112	255	591	136	99	205	178	165	217	318	185	86	1
Danio_rerio_tRNA-Pro-CGG-19	26	86	308	91	49	103	104	104	175	154	102	52	1
Danio_rerio_tRNA-Pro-CGG-2	49	33	260	39	45	53	37	30	160	118	32	36	1
Danio_rerio_tRNA-Pro-CGG-20	2	13	48	28	17	15	14	15	45	29	16	8	1
Danio_rerio_tRNA-Pro-CGG-21	0	10	46	10	9	11	15	5	34	53	4	7	2
Danio_rerio_tRNA-Pro-CGG-22	0	2	5	1	0	0	3	1	2	2	1	0	1
Danio_rerio_tRNA-Pro-CGG-23	3	9	63	13	11	20	12	12	18	41	21	11	2
Danio_rerio_tRNA-Pro-CGG-24	2	6	17	7	3	4	2	3	14	7	5	3	1
Danio_rerio_tRNA-Pro-CGG-25	0	0	0	0	0	0	0	0	0	0	0	0	1
Danio_rerio_tRNA-Pro-CGG-26	0	25	152	17	18	25	35	20	52	43	22	21	1
Danio_rerio_tRNA-Pro-CGG-27	0	1	7	1	1	1	2	0	2	5	2	1	1
Danio_rerio_tRNA-Pro-CGG-28	11	29	129	29	15	35	29	15	43	54	33	22	1
Danio_rerio_tRNA-Pro-CGG-29	67	163	544	144	89	142	160	115	197	248	116	89	1
Danio_rerio_tRNA-Pro-CGG-3	2461	6311	22395	5930	3718	6927	7171	5896	10774	11365	6904	4461	34
Danio_rerio_tRNA-Pro-CGG-30	0	1	27	2	4	4	1	2	6	7	1	5	1
Danio_rerio_tRNA-Pro-CGG-31	10	16	118	27	26	27	25	26	48	61	42	27	2
Danio_rerio_tRNA-Pro-CGG-32	29	93	465	80	65	115	86	83	201	199	80	68	2
Danio_rerio_tRNA-Pro-CGG-33	2	8	39	16	9	9	8	17	34	13	13	8	1
Danio_rerio_tRNA-Pro-CGG-34	5	23	85	24	23	20	19	19	69	31	24	13	1
Danio_rerio_tRNA-Pro-CGG-35	2	5	25	6	1	8	3	3	10	9	7	5	1
Danio_rerio_tRNA-Pro-CGG-36	2	9	53	18	11	22	21	20	37	32	18	12	1
Danio_rerio_tRNA-Pro-CGG-37	0	0	0	0	0	0	0	0	0	0	1	0	1
Danio_rerio_tRNA-Pro-CGG-38	1	2	8	4	1	2	5	1	4	6	1	2	1
Danio_rerio_tRNA-Pro-CGG-39	0	1	4	0	0	2	3	2	2	1	0	0	1
Danio_rerio_tRNA-Pro-CGG-4	6	81	312	60	42	95	91	64	127	161	102	59	2
Danio_rerio_tRNA-Pro-CGG-40	7	9	36	6	3	10	9	5	9	18	10	7	1
Danio_rerio_tRNA-Pro-CGG-41	0	1	8	0	1	1	3	1	2	6	3	2	1
Danio_rerio_tRNA-Pro-CGG-42	4	7	12	10	6	3	8	6	19	20	7	6	1
Danio_rerio_tRNA-Pro-CGG-43	0	0	2	1	0	1	1	0	0	3	0	0	1
Danio_rerio_tRNA-Pro-CGG-5	6	8	29	6	4	4	5	5	14	9	5	7	1
Danio_rerio_tRNA-Pro-CGG-6	4	3	56	7	6	12	20	12	27	30	14	15	1
Danio_rerio_tRNA-Pro-CGG-7	0	0	0	0	0	0	0	0	0	0	0	0	1
Danio_rerio_tRNA-Pro-CGG-8	135	459	1355	290	218	421	474	312	494	726	375	207	4
Danio_rerio_tRNA-Pro-CGG-9	20	160	456	99	84	127	156	133	246	220	112	75	4
Danio_rerio_tRNA-Pro-UGG-11	98	226	473	130	76	159	165	142	192	255	149	86	1
Danio_rerio_tRNA-Pro-UGG-15/1/2/3/4/6/7/8/9/10/12/13/14/18/20/21/29/36/38/43/47	1308	3795	14015	3273	2379	4059	4203	3339	7374	7873	6056	4524	98
Danio_rerio_tRNA-Pro-UGG-16	3082	7606	28498	7097	5081	8081	9758	7041	17635	17315	16387	11099	1
Danio_rerio_tRNA-Pro-UGG-17	6	10	106	17	17	30	19	19	51	52	27	19	1
Danio_rerio_tRNA-Pro-UGG-19	20	27	119	32	17	36	38	25	51	67	50	44	3
Danio_rerio_tRNA-Pro-UGG-22	23	60	153	68	63	62	61	33	158	105	87	43	1
Danio_rerio_tRNA-Pro-UGG-23	1	9	47	10	8	7	11	7	23	23	14	6	2
Danio_rerio_tRNA-Pro-UGG-24	2	2	16	6	5	4	3	3	10	12	12	5	1
Danio_rerio_tRNA-Pro-UGG-25	0	0	0	0	0	0	0	0	0	0	0	1	1
Danio_rerio_tRNA-Pro-UGG-26	12	18	73	24	13	19	24	15	41	48	17	17	2
Danio_rerio_tRNA-Pro-UGG-27	0	0	0	0	0	0	0	0	0	0	0	0	1
Danio_rerio_tRNA-Pro-UGG-28	16	31	108	34	20	47	42	48	128	96	52	34	1
Danio_rerio_tRNA-Pro-UGG-30	19	34	140	26	26	36	30	34	64	81	44	30	1
Danio_rerio_tRNA-Pro-UGG-31	8	15	63	24	26	23	21	17	58	28	20	16	5
Danio_rerio_tRNA-Pro-UGG-32	21	74	202	62	23	64	63	44	76	94	69	29	4
Danio_rerio_tRNA-Pro-UGG-33	1	0	3	0	0	0	1	2	2	1	0	0	1
Danio_rerio_tRNA-Pro-UGG-34	4	18	74	15	13	29	24	17	46	41	31	16	1
Danio_rerio_tRNA-Pro-UGG-35	9	43	107	69	48	44	29	27	159	73	51	28	1
Danio_rerio_tRNA-Pro-UGG-37	0	0	10	0	4	0	12	1	6	4	2	3	1
Danio_rerio_tRNA-Pro-UGG-39	0	0	0	1	0	0	1	0	0	0	0	0	1
Danio_rerio_tRNA-Pro-UGG-41	8	13	57	8	7	15	13	13	17	16	12	14	1
Danio_rerio_tRNA-Pro-UGG-42	11	19	55	11	23	21	27	18	47	34	29	32	1
Danio_rerio_tRNA-Pro-UGG-44	0	0	2	0	0	0	0	0	1	1	0	0	1
Danio_rerio_tRNA-Pro-UGG-45	4	11	72	14	13	18	21	16	29	35	25	19	1
Danio_rerio_tRNA-Pro-UGG-46	3990	10591	37282	8305	6195	10695	11933	8845	18666	19872	16071	11337	2
Danio_rerio_tRNA-Pro-UGG-48	0	2	11	0	3	2	1	0	2	2	1	4	1
Danio_rerio_tRNA-Pro-UGG-49	6	30	127	29	28	52	40	28	119	65	67	53	1
Danio_rerio_tRNA-Pro-UGG-5	8	17	47	9	11	15	10	10	23	21	15	12	1
Danio_rerio_tRNA-Pro-UGG-50	4	15	48	14	8	15	24	24	45	49	13	16	1
Danio_rerio_tRNA-Pro-UGG-51	3	0	7	0	2	1	4	1	4	3	1	0	1
Danio_rerio_tRNA-Pro-UGG-52	2	1	8	0	1	1	1	1	5	5	5	1	1
Danio_rerio_tRNA-Pro-UGG-53	0	0	0	0	0	0	0	0	0	0	0	0	1
Danio_rerio_tRNA-Pro-UGG-54	0	0	0	0	0	0	0	0	0	0	0	0	2
Danio_rerio_tRNA-Pro-UGG-55	152	370	1406	378	344	417	466	324	922	857	692	435	1
Danio_rerio_tRNA-Pro-UGG-56	8	25	129	26	13	33	29	23	56	78	26	22	1
Danio_rerio_tRNA-Pro-UGG-57	5	10	40	7	4	7	12	5	13	18	13	18	1
Danio_rerio_tRNA-Pro-UGG-58/40	3028	9587	33765	8577	6031	9430	10083	7828	18555	18217	11895	9108	2
Danio_rerio_tRNA-Pro-UGG-59	42	72	349	52	61	104	59	45	133	201	90	87	1
Danio_rerio_tRNA-Pro-UGG-60	8	14	51	11	12	16	24	16	40	28	27	23	1
Danio_rerio_tRNA-Pro-UGG-61	2	2	5	1	1	3	0	3	2	2	1	2	1
Danio_rerio_tRNA-Pro-UGG-62	15	37	118	29	20	29	43	27	61	65	34	24	2
Danio_rerio_tRNA-Pro-UGG-63	2	6	27	2	2	6	14	19	30	34	12	14	1
Danio_rerio_tRNA-Pro-UGG-64	10	11	44	6	13	10	18	5	23	6	10	13	1
Danio_rerio_tRNA-Pro-UGG-65	0	0	0	0	0	0	0	0	0	0	0	0	3
Danio_rerio_tRNA-Pro-UGG-66	0	0	0	0	0	0	0	0	0	1	0	0	1
Danio_rerio_tRNA-SeC-UCA-1	74	160	950	247	132	248	193	247	780	726	1639	1358	3
Danio_rerio_tRNA-Ser-AGA-100	4	6	28	9	4	5	6	2	22	12	13	8	1
Danio_rerio_tRNA-Ser-AGA-101/6	5	13	152	22	29	42	35	28	109	63	32	33	2
Danio_rerio_tRNA-Ser-AGA-102	0	0	0	0	0	0	0	0	0	0	0	0	1
Danio_rerio_tRNA-Ser-AGA-103	3	11	41	11	7	7	9	10	33	33	19	11	1
Danio_rerio_tRNA-Ser-AGA-104	1	1	10	2	1	3	3	3	5	3	3	0	1
Danio_rerio_tRNA-Ser-AGA-105	119	197	1157	225	187	232	374	241	816	675	467	368	1
Danio_rerio_tRNA-Ser-AGA-106/1/4/9/10/55/73/74/107/136/150	4	5	65	20	14	20	20	16	169	69	36	34	21
Danio_rerio_tRNA-Ser-AGA-108	5	20	134	25	25	35	60	35	311	95	34	45	1
Danio_rerio_tRNA-Ser-AGA-109	1	1	23	5	4	13	10	6	23	24	7	4	1
Danio_rerio_tRNA-Ser-AGA-11	0	0	1	0	2	2	1	3	31	8	0	6	7
Danio_rerio_tRNA-Ser-AGA-110	0	0	0	1	0	0	1	0	2	0	0	0	2
Danio_rerio_tRNA-Ser-AGA-111	0	0	1	0	0	0	1	0	3	2	1	3	1
Danio_rerio_tRNA-Ser-AGA-112	6	14	104	21	17	29	21	22	88	71	30	28	1
Danio_rerio_tRNA-Ser-AGA-113/13	402	1043	3756	1018	928	1008	1732	1184	4140	2783	2302	1497	15
Danio_rerio_tRNA-Ser-AGA-114	0	1	2	0	1	0	0	1	2	1	0	0	1
Danio_rerio_tRNA-Ser-AGA-115	0	1	6	2	0	2	3	0	3	3	0	2	1
Danio_rerio_tRNA-Ser-AGA-116	24	49	130	42	44	33	68	42	112	91	50	51	1
Danio_rerio_tRNA-Ser-AGA-117/45	87	223	1163	209	222	296	328	242	875	763	502	329	2
Danio_rerio_tRNA-Ser-AGA-118	0	0	5	2	1	1	0	2	2	1	2	2	1
Danio_rerio_tRNA-Ser-AGA-119	2	1	4	0	0	0	0	1	3	4	1	2	1
Danio_rerio_tRNA-Ser-AGA-12	8	14	48	12	11	16	12	14	39	26	20	12	1
Danio_rerio_tRNA-Ser-AGA-120/2/15	2686	7479	30179	9396	7707	7989	11232	7970	29235	19368	15640	11611	105
Danio_rerio_tRNA-Ser-AGA-121	0	0	2	1	0	0	0	1	1	1	0	0	1
Danio_rerio_tRNA-Ser-AGA-122	1	0	3	0	0	1	2	1	1	3	2	2	1
Danio_rerio_tRNA-Ser-AGA-123	1	30	41	27	11	23	18	32	34	58	25	14	1
Danio_rerio_tRNA-Ser-AGA-124	72	148	399	115	112	110	192	129	320	219	189	108	1
Danio_rerio_tRNA-Ser-AGA-125	1	0	2	5	1	7	1	1	1	5	3	0	1
Danio_rerio_tRNA-Ser-AGA-126	17	42	198	61	41	50	65	59	134	100	86	56	1
Danio_rerio_tRNA-Ser-AGA-127	24	100	261	102	65	102	115	131	222	236	144	75	1
Danio_rerio_tRNA-Ser-AGA-128	0	4	13	5	2	3	7	7	4	9	3	1	1
Danio_rerio_tRNA-Ser-AGA-129	0	0	0	0	0	0	0	0	1	0	0	0	1
Danio_rerio_tRNA-Ser-AGA-130	2	2	27	4	3	7	5	3	17	24	12	8	1
Danio_rerio_tRNA-Ser-AGA-131	20	35	343	34	38	53	63	46	138	135	32	69	1
Danio_rerio_tRNA-Ser-AGA-132	0	1	9	0	1	4	1	2	5	13	1	1	1
Danio_rerio_tRNA-Ser-AGA-133	0	0	0	0	0	1	0	0	0	0	0	0	2
Danio_rerio_tRNA-Ser-AGA-134	9	12	147	25	19	35	26	21	67	63	33	24	1
Danio_rerio_tRNA-Ser-AGA-135	1931	5683	29244	4928	5216	6212	8866	5829	17600	14219	8697	7635	1
Danio_rerio_tRNA-Ser-AGA-137	7	4	53	12	16	15	20	14	35	28	27	20	1
Danio_rerio_tRNA-Ser-AGA-138	0	0	0	0	0	0	0	0	0	0	1	0	1
Danio_rerio_tRNA-Ser-AGA-139	0	4	12	6	5	5	4	4	16	11	3	3	1
Danio_rerio_tRNA-Ser-AGA-14	1161	2608	13920	2905	2797	3256	4309	3164	9305	6962	3866	3019	1
Danio_rerio_tRNA-Ser-AGA-140	1	6	17	9	3	4	7	7	16	26	6	8	1
Danio_rerio_tRNA-Ser-AGA-141	4	7	42	9	6	8	8	9	32	18	22	9	1
Danio_rerio_tRNA-Ser-AGA-142	10	25	100	31	18	29	22	28	67	64	39	16	1
Danio_rerio_tRNA-Ser-AGA-143	32	56	351	91	63	82	94	61	165	139	103	89	1
Danio_rerio_tRNA-Ser-AGA-144	1	0	3	1	1	1	0	1	4	2	2	0	1
Danio_rerio_tRNA-Ser-AGA-145	2	5	17	5	7	5	3	3	7	6	5	4	1
Danio_rerio_tRNA-Ser-AGA-146/32	14	53	210	83	81	60	56	58	249	118	88	71	2
Danio_rerio_tRNA-Ser-AGA-147	2	27	88	37	34	29	29	41	152	115	65	34	1
Danio_rerio_tRNA-Ser-AGA-148	0	0	1	0	0	0	0	0	0	0	0	0	1
Danio_rerio_tRNA-Ser-AGA-149	0	0	2	0	1	0	0	1	0	0	0	0	1
Danio_rerio_tRNA-Ser-AGA-151	8	15	56	14	14	10	51	16	69	49	34	32	1
Danio_rerio_tRNA-Ser-AGA-152	3	4	6	3	6	9	7	4	18	13	14	5	1
Danio_rerio_tRNA-Ser-AGA-153	0	1	5	0	0	0	2	0	2	1	0	1	1
Danio_rerio_tRNA-Ser-AGA-154	0	0	0	0	0	0	0	0	0	0	0	0	1
Danio_rerio_tRNA-Ser-AGA-155	3	2	6	3	0	2	5	4	6	4	1	0	1
Danio_rerio_tRNA-Ser-AGA-156	60	166	1523	298	292	371	176	219	892	788	241	276	1
Danio_rerio_tRNA-Ser-AGA-157	1	2	7	2	0	3	2	2	3	6	2	2	3
Danio_rerio_tRNA-Ser-AGA-158	1	1	8	3	1	1	6	1	10	5	1	3	1
Danio_rerio_tRNA-Ser-AGA-159	0	3	21	11	6	7	6	2	22	15	3	5	1
Danio_rerio_tRNA-Ser-AGA-16	0	6	17	5	1	4	6	3	49	18	12	17	1
Danio_rerio_tRNA-Ser-AGA-160	0	1	0	0	0	0	0	0	0	0	0	0	1
Danio_rerio_tRNA-Ser-AGA-161	36	165	523	115	102	150	204	182	494	444	326	239	1
Danio_rerio_tRNA-Ser-AGA-162	0	0	0	0	0	0	0	0	0	0	0	0	1
Danio_rerio_tRNA-Ser-AGA-163	72	188	993	165	154	220	247	184	829	542	290	289	1
Danio_rerio_tRNA-Ser-AGA-164	0	0	0	0	0	0	0	0	0	0	0	0	1
Danio_rerio_tRNA-Ser-AGA-165	0	1	0	1	0	0	0	0	0	1	1	1	1
Danio_rerio_tRNA-Ser-AGA-166	0	0	7	2	5	0	2	1	2	4	2	1	1
Danio_rerio_tRNA-Ser-AGA-167	0	0	0	0	0	0	0	0	0	0	1	0	1
Danio_rerio_tRNA-Ser-AGA-168	0	0	0	0	0	0	0	0	0	0	0	0	1
Danio_rerio_tRNA-Ser-AGA-169	0	2	2	1	0	0	0	0	0	0	0	0	1
Danio_rerio_tRNA-Ser-AGA-17	2	5	41	7	1	8	11	9	46	22	12	20	2
Danio_rerio_tRNA-Ser-AGA-171/170	1	0	0	0	0	0	0	1	0	0	0	0	2
Danio_rerio_tRNA-Ser-AGA-172	0	0	0	0	0	0	0	0	0	0	0	0	1
Danio_rerio_tRNA-Ser-AGA-173	0	0	2	2	1	0	0	2	0	1	1	0	1
Danio_rerio_tRNA-Ser-AGA-174	0	0	2	1	1	0	0	0	8	4	2	0	1
Danio_rerio_tRNA-Ser-AGA-175	0	0	0	0	0	0	0	0	0	0	1	0	1
Danio_rerio_tRNA-Ser-AGA-18	1	11	107	13	22	23	11	13	64	59	20	15	1
Danio_rerio_tRNA-Ser-AGA-19	9	19	78	15	5	24	22	14	97	69	52	47	3
Danio_rerio_tRNA-Ser-AGA-20	1	9	39	25	41	11	8	9	138	26	15	17	1
Danio_rerio_tRNA-Ser-AGA-21	0	0	0	0	0	0	0	0	0	0	0	0	9
Danio_rerio_tRNA-Ser-AGA-22	0	0	0	0	0	1	0	0	0	0	0	0	2
Danio_rerio_tRNA-Ser-AGA-23	0	1	1	0	0	0	2	0	0	3	0	1	3
Danio_rerio_tRNA-Ser-AGA-24	0	0	1	0	0	0	0	0	1	1	1	0	1
Danio_rerio_tRNA-Ser-AGA-25	1	1	5	2	2	1	1	3	3	5	1	1	1
Danio_rerio_tRNA-Ser-AGA-26	1	0	1	1	1	0	2	0	6	0	3	5	1
Danio_rerio_tRNA-Ser-AGA-27	792	2044	7893	2034	1799	2022	3337	2149	7669	5402	5193	3618	1
Danio_rerio_tRNA-Ser-AGA-28	3	17	81	14	11	19	28	11	46	55	27	16	1
Danio_rerio_tRNA-Ser-AGA-29	3	11	44	8	13	7	25	13	107	69	47	39	1
Danio_rerio_tRNA-Ser-AGA-3	79	135	795	244	128	153	273	161	1093	774	1732	1397	1
Danio_rerio_tRNA-Ser-AGA-30	0	0	1	0	0	0	0	0	0	0	0	0	1
Danio_rerio_tRNA-Ser-AGA-31	0	0	0	0	0	0	0	0	0	1	0	0	1
Danio_rerio_tRNA-Ser-AGA-33	1	1	11	3	8	1	3	1	9	0	3	4	2
Danio_rerio_tRNA-Ser-AGA-34	2	0	6	3	1	3	1	1	3	4	2	0	1
Danio_rerio_tRNA-Ser-AGA-35	0	0	0	0	0	1	2	0	6	1	0	1	1
Danio_rerio_tRNA-Ser-AGA-36	2	3	19	1	5	2	7	3	18	4	13	7	2
Danio_rerio_tRNA-Ser-AGA-37	0	1	4	2	0	0	1	1	1	1	5	2	2
Danio_rerio_tRNA-Ser-AGA-38	0	2	4	1	1	3	1	1	7	8	1	0	1
Danio_rerio_tRNA-Ser-AGA-39	0	0	1	1	0	0	0	0	1	1	0	0	1
Danio_rerio_tRNA-Ser-AGA-40	4	3	20	3	5	4	1	1	12	14	6	7	1
Danio_rerio_tRNA-Ser-AGA-41	1	2	7	4	3	2	3	1	8	7	0	2	3
Danio_rerio_tRNA-Ser-AGA-42	206	493	2108	513	459	549	736	504	1539	1193	1150	793	1
Danio_rerio_tRNA-Ser-AGA-43	0	0	3	0	0	1	0	2	0	2	0	1	1
Danio_rerio_tRNA-Ser-AGA-44	1	4	15	2	2	4	4	2	5	4	1	2	2
Danio_rerio_tRNA-Ser-AGA-46	14	45	215	29	32	40	85	44	113	92	53	36	1
Danio_rerio_tRNA-Ser-AGA-47	36	95	321	51	70	77	105	68	165	128	69	68	1
Danio_rerio_tRNA-Ser-AGA-48	5	11	57	5	6	10	18	9	42	25	8	17	1
Danio_rerio_tRNA-Ser-AGA-49	1	0	7	0	0	2	0	2	2	5	0	1	2
[truncated: 601 more rows]

## Sheet: Transcript read proportions
Unique tRNA	Egg_rep1	Egg_rep2	256-cell_rep1	256-cell_rep2	1000-cell_rep1	1000-cell_rep2	Sphere_rep1	Sphere_rep2	Shield_rep1	Shield_rep2	Bud_rep2	Bud_rep1	Copy number
Danio_rerio_tRNA-Ala-AGC-1	6.31766e-06	3.45495e-06	8.79684e-06	1.66068e-05	5.36841e-06	1.51415e-05	5.86061e-06	1.62318e-05	4.14184e-06	1.13019e-05	6.81418e-06	3.19073e-06	1
Danio_rerio_tRNA-Ala-AGC-2	0.000774545	0.000710732	0.00120024	0.0014595	0.000729433	0.00100523	0.00111391	0.00121414	0.00283184	0.002796	0.00970974	0.00736006	3
Danio_rerio_tRNA-Ala-AGC-3	0.0367802	0.029523	0.0334157	0.0311273	0.031577	0.0325955	0.0348066	0.0305656	0.0314111	0.0330346	0.0276165	0.0246286	1
Danio_rerio_tRNA-Ala-CGC-1	0.0274389	0.0283957	0.0250405	0.0294202	0.0270944	0.0243467	0.0298239	0.0270038	0.0255932	0.0193498	0.0150128	0.0179144	21
Danio_rerio_tRNA-Ala-CGC-2	0.00319421	0.0032595	0.00428089	0.0038134	0.00303181	0.00361546	0.00365429	0.00341626	0.00451894	0.00468543	0.0126584	0.0134228	2
Danio_rerio_tRNA-Ala-CGC-3	0.00114476	0.0011806	0.00203442	0.00364164	0.00188968	0.00331726	0.00148039	0.00286221	0.00132914	0.00293062	0.00179166	0.00101689	9
Danio_rerio_tRNA-Ala-CGC-4	2.65342e-05	3.30688e-05	3.30761e-05	5.50397e-05	3.69078e-05	4.24804e-05	3.59451e-05	3.30047e-05	2.85984e-05	2.48238e-05	1.90327e-05	1.49964e-05	2
Danio_rerio_tRNA-Ala-CGC-5	3.7906e-06	9.87128e-07	1.64208e-06	1.0913e-05	2.68421e-06	2.94419e-06	2.73495e-06	7.03379e-06	1.9723e-06	8.67822e-06	3.75955e-06	9.57219e-07	7
Danio_rerio_tRNA-Ala-CGC-6	3.7906e-06	1.1352e-05	9.96975e-06	1.66068e-05	1.14079e-05	1.09356e-05	5.4699e-06	3.78742e-06	4.73353e-06	9.28368e-06	4.22949e-06	3.5098e-06	6
Danio_rerio_tRNA-Ala-UGC-12/1/3/5/7/9/10/11/13/14/17/19/21/22/23/24/25/26/30/35/39/40	0.00799816	0.00827953	0.00959911	0.00730035	0.00712187	0.00805319	0.00830683	0.00711657	0.00764406	0.00655973	0.00447692	0.00600145	98
Danio_rerio_tRNA-Ala-UGC-15	0.000831404	0.00091408	0.001221	0.000864503	0.000826065	0.00103257	0.000892376	0.00082133	0.00091298	0.000854906	0.000526572	0.000742164	6
Danio_rerio_tRNA-Ala-UGC-16	2.52706e-06	4.44208e-06	9.50058e-06	1.42344e-05	8.05262e-06	1.68239e-05	7.81415e-06	2.05603e-05	1.95258e-05	2.96674e-05	2.60819e-05	1.02103e-05	1
Danio_rerio_tRNA-Ala-UGC-18	1.51624e-05	1.67812e-05	1.73591e-05	2.3724e-05	3.62368e-05	2.48153e-05	1.75818e-05	1.83961e-05	3.01763e-05	1.65492e-05	9.63385e-06	7.97683e-06	1
Danio_rerio_tRNA-Ala-UGC-2	0.000116245	0.000107597	0.000158812	0.000391921	0.000391894	0.000123235	0.000157455	0.00011741	0.000421087	0.000100102	7.33112e-05	0.000114866	1
Danio_rerio_tRNA-Ala-UGC-20	3.7906e-06	4.93564e-06	1.19637e-05	1.70813e-05	8.72367e-06	1.80857e-05	1.05491e-05	2.11014e-05	6.90307e-06	1.02928e-05	1.05737e-05	5.10517e-06	4
Danio_rerio_tRNA-Ala-UGC-27	2.65342e-05	3.35623e-05	4.19902e-05	6.54783e-05	4.22763e-05	7.86519e-05	4.29778e-05	6.00577e-05	3.56987e-05	8.63786e-05	4.06501e-05	2.80784e-05	1
Danio_rerio_tRNA-Ala-UGC-28	0	4.93564e-07	1.05562e-06	1.13875e-05	2.01316e-06	4.62658e-06	1.95354e-06	7.03379e-06	3.94461e-07	6.25639e-06	3.28961e-06	3.19073e-07	2
Danio_rerio_tRNA-Ala-UGC-29	2.02165e-05	9.37771e-06	1.59516e-05	7.59169e-06	1.14079e-05	1.55621e-05	7.42344e-06	1.62318e-05	1.16366e-05	1.29164e-05	7.28413e-06	7.01961e-06	1
Danio_rerio_tRNA-Ala-UGC-31	4.42236e-05	4.83693e-05	5.81764e-05	4.69736e-05	4.09342e-05	4.54246e-05	5.31362e-05	5.84345e-05	3.2543e-05	4.70239e-05	3.54807e-05	3.57362e-05	2
Danio_rerio_tRNA-Ala-UGC-32	1.13718e-05	1.77683e-05	1.63035e-05	9.01513e-06	2.01316e-05	1.47209e-05	8.98627e-06	1.46086e-05	5.71968e-06	1.0091e-05	6.57921e-06	7.65775e-06	1
Danio_rerio_tRNA-Ala-UGC-33	1.26353e-06	4.93564e-06	4.33977e-06	8.54065e-06	8.05262e-06	5.88837e-06	4.29778e-06	5.95167e-06	1.12421e-05	5.85275e-06	2.11475e-06	2.55258e-06	2
Danio_rerio_tRNA-Ala-UGC-34	4.54872e-05	4.14594e-05	6.5683e-05	7.307e-05	5.2342e-05	0.000108935	5.27455e-05	7.84538e-05	5.18716e-05	0.000104946	5.8508e-05	5.20089e-05	1
Danio_rerio_tRNA-Ala-UGC-36	4.16966e-05	3.8498e-05	4.24594e-05	0.000121467	4.16052e-05	9.12698e-05	5.54805e-05	0.000130396	2.95846e-05	7.64894e-05	6.86118e-05	2.29733e-05	14
Danio_rerio_tRNA-Ala-UGC-37	3.7906e-06	5.92277e-06	1.07908e-05	4.27032e-06	6.71052e-06	1.59827e-05	1.05491e-05	1.08212e-05	4.73353e-06	8.27458e-06	2.11475e-06	1.27629e-05	1
Danio_rerio_tRNA-Ala-UGC-38	2.14801e-05	1.43134e-05	2.76807e-05	0.00014187	3.48947e-05	7.19223e-05	3.4773e-05	8.65697e-05	6.0747e-05	9.88914e-05	4.84042e-05	2.48877e-05	3
Danio_rerio_tRNA-Ala-UGC-4	0.000533211	0.000480731	0.000628329	0.0004797	0.000492552	0.000425645	0.000527064	0.000393351	0.000792078	0.000578414	0.0015823	0.001626	6
Danio_rerio_tRNA-Ala-UGC-41	5.18048e-05	4.6395e-05	0.000126323	5.59887e-05	0.000103342	5.42572e-05	0.000113696	3.19226e-05	6.3311e-05	3.51165e-05	1.78579e-05	5.6795e-05	5
Danio_rerio_tRNA-Ala-UGC-42	2.65342e-05	1.67812e-05	2.73288e-05	1.23365e-05	1.275e-05	3.07037e-05	1.79725e-05	1.29855e-05	1.10449e-05	2.09892e-05	1.03388e-05	1.08485e-05	4
Danio_rerio_tRNA-Ala-UGC-43	3.91695e-05	5.03435e-05	7.26032e-05	4.60246e-05	3.95921e-05	5.67808e-05	4.61035e-05	5.03186e-05	4.47713e-05	4.64184e-05	2.39671e-05	4.40321e-05	1
Danio_rerio_tRNA-Ala-UGC-44	1.51624e-05	1.03648e-05	2.09951e-05	7.1172e-06	1.07368e-05	2.14505e-05	8.20486e-06	8.65697e-06	8.28368e-06	1.02928e-05	3.99452e-06	6.70054e-06	13
Danio_rerio_tRNA-Ala-UGC-45	1.26353e-06	4.93564e-06	8.56225e-06	4.27032e-06	1.3421e-06	9.25316e-06	7.03273e-06	5.95167e-06	5.12799e-06	6.25639e-06	7.98904e-06	7.65775e-06	1
Danio_rerio_tRNA-Ala-UGC-46	4.80142e-05	5.72534e-05	3.80023e-05	0.000104386	7.51578e-05	4.96306e-05	4.1415e-05	4.54491e-05	8.77676e-05	3.39056e-05	2.25573e-05	2.01016e-05	1
Danio_rerio_tRNA-Ala-UGC-47	0	0	0	9.48961e-07	0	0	0	0	0	0	0	0	1
Danio_rerio_tRNA-Ala-UGC-6	2.52706e-06	1.97426e-06	4.69165e-06	8.54065e-06	1.3421e-06	7.99137e-06	3.90707e-06	4.86954e-06	9.86152e-07	7.87095e-06	4.46447e-06	1.59537e-06	1
Danio_rerio_tRNA-Ala-UGC-8	4.0433e-05	4.39272e-05	6.18124e-05	5.69376e-05	9.52894e-05	4.96306e-05	5.50897e-05	4.22027e-05	7.6131e-05	4.74275e-05	2.44371e-05	4.53084e-05	1
Danio_rerio_tRNA-Arg-ACG-1/6	0.0360473	0.0393622	0.0425008	0.0398113	0.0368776	0.039498	0.0384312	0.0329528	0.0398901	0.0404256	0.0459245	0.0433518	117
Danio_rerio_tRNA-Arg-ACG-2	1.8953e-05	2.07297e-05	4.23421e-05	2.27751e-05	3.48947e-05	2.18711e-05	4.57128e-05	1.7855e-05	4.10239e-05	1.8971e-05	1.40983e-05	2.48877e-05	2
Danio_rerio_tRNA-Arg-ACG-3	0.000706315	0.000865218	0.000589505	0.000706501	0.000571065	0.000795351	0.000653654	0.000630336	0.000530944	0.000597183	0.000555004	0.000438087	1
Danio_rerio_tRNA-Arg-ACG-4	0.000419493	0.000435323	0.000405945	0.000261439	0.000408671	0.00028853	0.000368828	0.00023482	0.000433118	0.000378007	0.000395223	0.000412242	7
Danio_rerio_tRNA-Arg-ACG-5	0.0004435	0.000473821	0.000573319	0.00044696	0.000462355	0.000532057	0.00048057	0.000424733	0.000366849	0.000344303	0.000222048	0.000216012	3
Danio_rerio_tRNA-Arg-ACG-7	0.000299457	0.000276889	0.000312933	0.000318851	0.000303315	0.000321337	0.000285607	0.000254298	0.000320302	0.000356211	0.000367026	0.000256535	1
Danio_rerio_tRNA-Arg-ACG-8	0.000380323	0.000594745	0.000376622	0.000759643	0.000673736	0.000454246	0.000403991	0.000506433	0.00053982	0.000323314	0.000328961	0.000256854	7
Danio_rerio_tRNA-Arg-CCG-1/3	0.00289854	0.00348061	0.0028775	0.00401553	0.00403571	0.00331221	0.00368242	0.00386534	0.0028269	0.00243131	0.00176182	0.00123577	19
Danio_rerio_tRNA-Arg-CCG-2	0.000953967	0.000690002	0.000786085	0.000901513	0.000791841	0.000958543	0.00074	0.00103721	0.000767227	0.000962274	0.0015877	0.00167067	1
Danio_rerio_tRNA-Arg-CCG-4	0.000242598	0.00043483	0.000514908	0.000328815	0.000516039	0.000326384	0.000450095	0.000282434	0.000310638	0.000256714	0.000144273	0.000160494	4
Danio_rerio_tRNA-Arg-CCG-5	0.000621658	0.000825732	0.000688499	0.000853116	0.000866328	0.000739412	0.000728669	0.000827823	0.000595636	0.000578615	0.000385354	0.000270255	5
Danio_rerio_tRNA-Arg-CCU-1	2.52706e-06	7.40346e-06	4.31631e-05	3.74839e-05	3.69078e-05	2.56565e-05	3.08659e-05	3.02994e-05	2.8204e-05	3.41074e-05	2.96065e-05	1.43583e-05	19
Danio_rerio_tRNA-Arg-CCU-2	0.0102068	0.0122848	0.0118246	0.0102787	0.0114247	0.0106672	0.0125585	0.0124817	0.0117173	0.0130504	0.0147884	0.0106487	53
Danio_rerio_tRNA-Arg-CCU-3	0.000341154	0.000251224	0.000240095	0.000207348	0.000267079	0.000280118	0.000248099	0.000241854	0.000161532	0.000179014	0.000138398	0.000126672	1
Danio_rerio_tRNA-Arg-CCU-4	3.7906e-06	2.96138e-06	1.75937e-06	0	0	3.36479e-06	1.17212e-06	5.41061e-07	1.77507e-06	4.03638e-07	3.05463e-06	2.87166e-06	5
Danio_rerio_tRNA-Arg-UCG-1	0.00267363	0.00209419	0.0031705	0.0023297	0.00228896	0.00252359	0.00330304	0.00243531	0.00390122	0.00414496	0.00693096	0.00718425	5
Danio_rerio_tRNA-Arg-UCG-10	0.000290612	1.43134e-05	7.63565e-05	0.000162747	7.7842e-05	0.000177913	8.283e-05	0.000189912	5.24633e-05	0.000106157	7.58959e-05	3.60553e-05	2
Danio_rerio_tRNA-Arg-UCG-2	0.000785917	0.000686054	0.000956158	0.000681354	0.000732789	0.000814278	0.00105335	0.000747746	0.00141572	0.00124906	0.00113891	0.0012045	1
Danio_rerio_tRNA-Arg-UCG-3	0.000514258	0.000745775	0.000821155	0.000669966	0.000518052	0.00111879	0.000484868	0.00111783	0.000678078	0.00108962	0.00244488	0.00310011	1
Danio_rerio_tRNA-Arg-UCG-4	0.000132671	0.000102661	0.000172887	0.000135227	0.000189237	0.000120712	9.06441e-05	8.98161e-05	0.000251272	0.000155199	0.000169415	0.000264193	1
Danio_rerio_tRNA-Arg-UCG-5	4.92778e-05	2.66525e-05	5.50096e-05	3.74839e-05	3.69078e-05	4.45834e-05	4.18057e-05	2.81351e-05	4.75325e-05	5.2473e-05	5.31036e-05	4.46702e-05	1
Danio_rerio_tRNA-Arg-UCG-6	0.000367688	0.000111052	0.000116705	0.000103437	0.000116092	0.000117767	0.000125026	0.000136347	6.15359e-05	6.53894e-05	5.09889e-05	3.70125e-05	2
Danio_rerio_tRNA-Arg-UCG-7	7.58119e-06	5.4292e-06	6.80289e-06	9.96409e-06	6.03947e-06	7.99137e-06	9.37698e-06	1.29855e-05	7.29753e-06	1.04946e-05	7.5191e-06	1.02103e-05	1
Danio_rerio_tRNA-Arg-UCG-8	0.00497453	0.00515182	0.0041982	0.00473152	0.00461617	0.00445876	0.00521516	0.00506054	0.00329335	0.00320973	0.00255038	0.0019288	27
Danio_rerio_tRNA-Arg-UCG-9	0.000161732	1.18455e-05	0.000109785	3.03667e-05	9.66315e-05	3.53302e-05	0.000114087	3.19226e-05	7.37642e-05	1.55401e-05	1.01038e-05	4.05223e-05	3
Danio_rerio_tRNA-Arg-UCU-1	0.000312093	0.0002991	0.000240212	0.000285163	0.000283184	0.000264136	0.000355934	0.000353313	0.000477101	0.000464386	0.00111753	0.00136053	1
Danio_rerio_tRNA-Arg-UCU-10/2/4/5/6/11/13/14/20/21/25	0.0161581	0.0168557	0.0109846	0.0132347	0.0160891	0.0155773	0.0202644	0.0206193	0.0165208	0.0161033	0.0120423	0.0136273	97
Danio_rerio_tRNA-Arg-UCU-12	0.00101209	0.00122799	0.000411223	0.000672813	0.000687828	0.000868115	0.000877138	0.00111026	0.000627587	0.000770949	0.000443157	0.000369168	1
Danio_rerio_tRNA-Arg-UCU-15	2.27436e-05	1.33262e-05	9.61787e-06	5.78866e-05	5.50262e-05	1.17767e-05	2.10982e-05	2.54298e-05	4.93076e-05	7.26549e-06	1.55081e-05	6.38146e-06	1
Danio_rerio_tRNA-Arg-UCU-16	0.00019332	0.000167318	0.000119637	8.77789e-05	0.000148973	8.66432e-05	0.00017699	0.000111458	9.03316e-05	6.19585e-05	4.08851e-05	5.36043e-05	1
Danio_rerio_tRNA-Arg-UCU-17	0	0	0	0	0	0	0	5.41061e-07	0	0	0	0	1
Danio_rerio_tRNA-Arg-UCU-18	1.13718e-05	1.18455e-05	2.11124e-05	1.89792e-05	1.81184e-05	2.10299e-05	3.00845e-05	2.11014e-05	3.21486e-05	2.32092e-05	1.08087e-05	1.59537e-05	1
Danio_rerio_tRNA-Arg-UCU-19	3.91695e-05	4.68886e-05	3.50701e-05	4.08053e-05	4.63026e-05	4.7107e-05	5.39176e-05	6.97968e-05	4.93076e-05	5.20693e-05	2.91365e-05	4.24367e-05	1
Danio_rerio_tRNA-Arg-UCU-22	5.18048e-05	7.30475e-05	4.50398e-05	5.17184e-05	6.17368e-05	7.02399e-05	8.47835e-05	0.000104425	6.40999e-05	6.84167e-05	4.32348e-05	3.9246e-05	1
Danio_rerio_tRNA-Arg-UCU-23	2.02165e-05	1.43134e-05	1.02043e-05	9.96409e-06	1.275e-05	1.59827e-05	1.71911e-05	1.67729e-05	9.46706e-06	1.57419e-05	8.22401e-06	9.57219e-06	1
Danio_rerio_tRNA-Arg-UCU-24	1.26353e-06	0	2.81499e-05	2.70454e-05	2.14737e-05	4.37422e-05	2.42239e-05	5.14008e-05	2.16954e-05	2.72456e-05	1.36284e-05	1.05294e-05	1
Danio_rerio_tRNA-Arg-UCU-26	5.05413e-06	7.40346e-06	5.51268e-06	3.32136e-06	6.71052e-06	7.99137e-06	7.42344e-06	9.19803e-06	8.28368e-06	8.27458e-06	3.99452e-06	4.7861e-06	1
Danio_rerio_tRNA-Arg-UCU-27	1.26353e-06	7.89702e-06	4.80894e-06	4.7448e-06	6.03947e-06	4.62658e-06	6.25132e-06	3.78742e-06	3.55015e-06	2.62365e-06	1.40983e-06	1.91444e-06	5
Danio_rerio_tRNA-Arg-UCU-28	1.26353e-05	3.35623e-05	2.40447e-05	2.23006e-05	2.68421e-05	2.56565e-05	3.82893e-05	2.75941e-05	3.23458e-05	2.66401e-05	1.85628e-05	3.35027e-05	1
Danio_rerio_tRNA-Arg-UCU-29	6.31766e-06	1.48069e-05	9.38329e-06	9.48961e-06	6.03947e-06	1.72445e-05	1.13305e-05	1.08212e-05	8.28368e-06	1.13019e-05	7.04916e-06	8.61497e-06	1
Danio_rerio_tRNA-Arg-UCU-3	0	0	2.34582e-07	0	0	0	3.90707e-07	0	0	0	2.34972e-07	0	1
Danio_rerio_tRNA-Arg-UCU-30	1.51624e-05	1.33262e-05	1.13772e-05	6.64272e-06	8.72367e-06	1.51415e-05	1.75818e-05	1.62318e-05	1.0256e-05	1.41273e-05	6.34424e-06	1.05294e-05	1
Danio_rerio_tRNA-Arg-UCU-31	2.52706e-06	7.40346e-06	3.9879e-06	3.79584e-06	2.68421e-06	5.46778e-06	3.12566e-06	8.11591e-06	1.38061e-06	3.02729e-06	7.04916e-07	3.19073e-07	1
Danio_rerio_tRNA-Arg-UCU-32	3.7906e-06	5.92277e-06	2.93228e-06	1.42344e-06	8.72367e-06	1.09356e-05	7.42344e-06	3.78742e-06	6.31138e-06	5.04548e-06	3.99452e-06	4.14795e-06	5
Danio_rerio_tRNA-Arg-UCU-33	5.81225e-05	8.93351e-05	2.95574e-05	4.50756e-05	5.30131e-05	6.51927e-05	5.11827e-05	8.87339e-05	4.51658e-05	5.30784e-05	1.48032e-05	1.59537e-05	1
Danio_rerio_tRNA-Arg-UCU-34	5.05413e-06	8.88415e-06	3.16686e-06	5.21928e-06	5.36841e-06	6.30897e-06	5.4699e-06	7.03379e-06	7.29753e-06	6.25639e-06	4.46447e-06	4.7861e-06	1
Danio_rerio_tRNA-Arg-UCU-35	1.64259e-05	1.53005e-05	1.54824e-05	1.0913e-05	2.28158e-05	2.22917e-05	1.52376e-05	1.83961e-05	2.09064e-05	1.47328e-05	8.69396e-06	1.7549e-05	1
Danio_rerio_tRNA-Arg-UCU-36	1.01083e-05	1.77683e-05	1.19637e-05	8.06617e-06	1.40921e-05	1.64033e-05	1.52376e-05	1.7855e-05	1.69618e-05	1.77601e-05	7.5191e-06	1.02103e-05	1
Danio_rerio_tRNA-Arg-UCU-37	2.52706e-06	4.93564e-07	2.46311e-06	2.3724e-06	1.3421e-06	1.26179e-06	3.12566e-06	1.62318e-06	4.5363e-06	2.82547e-06	7.04916e-07	2.23351e-06	1
Danio_rerio_tRNA-Arg-UCU-7	1.8953e-05	2.17168e-05	3.07303e-05	3.5586e-05	3.8921e-05	3.70126e-05	3.24287e-05	4.92365e-05	2.4851e-05	3.45111e-05	1.90327e-05	2.39305e-05	2
Danio_rerio_tRNA-Arg-UCU-8	0.000209746	0.000156953	0.000133008	0.000174609	0.000224131	0.00020357	0.000275449	0.000271612	0.000187172	0.000172152	9.04642e-05	0.000102742	1
Danio_rerio_tRNA-Arg-UCU-9	4.29601e-05	1.23391e-05	4.45706e-06	3.32136e-06	6.03947e-06	5.88837e-06	6.64203e-06	4.86954e-06	6.70584e-06	5.2473e-06	2.58469e-06	6.70054e-06	1
Danio_rerio_tRNA-Asn-GUU-100	3.7906e-05	5.37985e-05	1.92357e-05	3.17902e-05	3.35526e-05	2.98625e-05	2.77402e-05	3.73332e-05	2.7415e-05	1.79619e-05	1.38633e-05	1.43583e-05	3
Danio_rerio_tRNA-Asn-GUU-101	0.000940068	0.000658908	0.000358559	0.000881584	0.000917999	0.000397465	0.000705227	0.000625466	0.000850458	0.000401418	0.000437518	0.000394693	1
Danio_rerio_tRNA-Asn-GUU-103	0	4.93564e-07	5.86456e-07	1.42344e-06	0	0	5.86061e-06	7.03379e-06	2.0512e-05	3.30983e-05	3.45409e-05	1.49964e-05	1
Danio_rerio_tRNA-Asn-GUU-104	0	0	0	0	0	0	0	0	0	0	0	0	1
Danio_rerio_tRNA-Asn-GUU-11	0	1.48069e-06	1.87666e-06	1.42344e-06	2.01316e-06	8.41196e-07	3.90707e-06	1.62318e-06	3.74738e-06	1.41273e-06	2.34972e-07	1.59537e-06	1
Danio_rerio_tRNA-Asn-GUU-111	0	0	0	0	0	0	0	0	0	0	0	0	1
Danio_rerio_tRNA-Asn-GUU-113	1.64259e-05	2.17168e-05	1.13772e-05	1.89792e-05	1.3421e-05	1.72445e-05	1.17212e-05	1.51497e-05	1.282e-05	1.51364e-05	1.26885e-05	1.14866e-05	1
Danio_rerio_tRNA-Asn-GUU-114	2.52706e-06	3.45495e-06	3.75332e-06	1.89792e-06	4.02631e-06	2.10299e-06	2.34424e-06	1.08212e-06	2.76123e-06	4.44002e-06	3.05463e-06	3.5098e-06	6
Danio_rerio_tRNA-Asn-GUU-117	0	0	4.69165e-07	4.7448e-07	2.01316e-06	1.68239e-06	0	1.08212e-06	1.18338e-06	6.05457e-07	2.34972e-07	1.27629e-06	1
Danio_rerio_tRNA-Asn-GUU-119	0	4.93564e-07	2.34582e-07	0	0	0	3.90707e-07	5.41061e-07	0	2.01819e-07	2.34972e-07	0	1
Danio_rerio_tRNA-Asn-GUU-12	0	4.44208e-06	4.33977e-06	9.48961e-06	7.38157e-06	5.88837e-06	7.81415e-07	3.24636e-06	1.55812e-05	6.05457e-06	4.69944e-06	8.2959e-06	2
Danio_rerio_tRNA-Asn-GUU-120	0	0	9.38329e-07	4.7448e-07	6.71052e-07	0	0	0	5.91691e-07	2.01819e-07	0	0	1
Danio_rerio_tRNA-Asn-GUU-121	1.26353e-06	1.97426e-06	4.33977e-06	5.21928e-06	4.69736e-06	5.88837e-06	4.29778e-06	2.7053e-06	5.32522e-06	3.83456e-06	4.93441e-06	3.82888e-06	2
Danio_rerio_tRNA-Asn-GUU-122	0	0	2.34582e-07	4.7448e-07	0	0	3.90707e-07	0	0	0	0	0	1
Danio_rerio_tRNA-Asn-GUU-125	0	4.93564e-07	2.34582e-07	0	0	0	3.90707e-07	0	0	0	0	0	1
Danio_rerio_tRNA-Asn-GUU-129	3.7906e-06	4.93564e-07	8.21038e-07	4.7448e-07	1.3421e-06	4.20598e-07	7.81415e-07	5.41061e-07	3.94461e-07	0	2.34972e-07	3.19073e-07	3
Danio_rerio_tRNA-Asn-GUU-133/1/2/3/4/5/6/8/9/10/13/14/15/16/17/18/19/20/21/22/23/24/25/27/28/29/31/32/33/34/36/37/38/40/41/42/43/44/46/48/49/50/52/53/55/56/57/58/59/61/62/63/68/69/70/71/72/73/74/75/76/77/78/79/80/81/83/84/85/88/89/90/91/92/94/95/97/98/102/105/106/107/108/109/110/112/115/116/118/123/124/126/127/128/130/131/132/134/135/137/138/140/141/142/143/144/145/146/147/149/150/152/154/156/159…	0.000221118	0.000160902	0.000164677	0.000167492	0.00023621	0.000157724	0.000138701	0.000166106	0.000176916	0.000130375	8.95243e-05	0.00010338	#VALUE!
Danio_rerio_tRNA-Asn-GUU-136	0	0	2.34582e-07	4.7448e-07	2.68421e-06	8.41196e-07	3.90707e-07	0	1.9723e-06	6.05457e-07	4.69944e-07	0	1
Danio_rerio_tRNA-Asn-GUU-139	3.7906e-06	4.44208e-06	5.98185e-06	4.27032e-06	6.03947e-06	7.99137e-06	3.12566e-06	7.57485e-06	2.76123e-06	7.06367e-06	4.22949e-06	3.82888e-06	1
Danio_rerio_tRNA-Asn-GUU-151	0	0	0	0	0	0	0	0	0	0	0	0	3
Danio_rerio_tRNA-Asn-GUU-153	1.38989e-05	1.38198e-05	8.21038e-06	1.04386e-05	1.07368e-05	9.25316e-06	6.25132e-06	1.02802e-05	3.94461e-06	6.86185e-06	7.5191e-06	2.87166e-06	1
Danio_rerio_tRNA-Asn-GUU-155	0.000227436	0.000124872	0.000107673	0.000112926	0.000142934	0.000129124	0.000151204	0.000160695	7.49476e-05	9.06168e-05	6.39123e-05	5.10517e-05	2
Danio_rerio_tRNA-Asn-GUU-157	3.7906e-06	3.94851e-06	4.10519e-06	4.7448e-06	4.69736e-06	1.68239e-06	1.17212e-06	5.41061e-07	2.76123e-06	2.01819e-06	7.04916e-07	3.82888e-06	2
Danio_rerio_tRNA-Asn-GUU-158	2.02165e-05	9.37771e-06	5.74727e-06	1.13875e-05	9.39472e-06	6.30897e-06	1.01584e-05	7.57485e-06	1.93286e-05	1.55401e-05	8.22401e-06	1.24439e-05	1
Danio_rerio_tRNA-Asn-GUU-162	3.66424e-05	2.02361e-05	3.29588e-05	1.75558e-05	3.01973e-05	2.86007e-05	1.95354e-05	2.32656e-05	2.01175e-05	2.07874e-05	5.8743e-06	9.57219e-06	2
Danio_rerio_tRNA-Asn-GUU-163	3.7906e-06	1.48069e-06	1.05562e-06	0	0	4.20598e-07	0	5.41061e-07	1.9723e-07	8.07276e-07	4.69944e-07	3.19073e-07	2
Danio_rerio_tRNA-Asn-GUU-164	0.000376533	0.000272941	0.000149429	0.000516235	0.000501947	0.000197261	0.00024302	0.000261332	0.000372963	0.00014975	0.000139338	0.000121567	1
Danio_rerio_tRNA-Asn-GUU-168	1.26353e-06	1.48069e-06	1.99395e-06	9.48961e-07	6.71052e-07	2.94419e-06	3.90707e-07	1.62318e-06	1.77507e-06	1.61455e-06	9.39887e-07	6.38146e-07	6
Danio_rerio_tRNA-Asn-GUU-170	5.30684e-05	5.7747e-05	4.97315e-05	6.97486e-05	8.32104e-05	5.63602e-05	2.85216e-05	5.03186e-05	6.09442e-05	4.72257e-05	2.67868e-05	2.80784e-05	1
Danio_rerio_tRNA-Asn-GUU-173	6.31766e-06	5.92277e-06	7.9758e-06	4.27032e-06	1.00658e-05	5.46778e-06	6.25132e-06	7.57485e-06	6.90307e-06	7.26549e-06	2.34972e-06	2.87166e-06	1
Danio_rerio_tRNA-Asn-GUU-174	0	0	0	0	0	0	0	0	0	0	0	0	1
Danio_rerio_tRNA-Asn-GUU-176	0.00163248	0.00150192	0.000800512	0.00106189	0.00116025	0.00086475	0.00122174	0.0011411	0.000911008	0.000781847	0.000668495	0.000608153	3
Danio_rerio_tRNA-Asn-GUU-177	0	0	8.21038e-07	0	0	4.20598e-07	3.90707e-07	0	1.9723e-07	2.01819e-07	2.34972e-07	6.38146e-07	1
Danio_rerio_tRNA-Asn-GUU-178	0	4.93564e-07	1.17291e-06	0	6.71052e-07	1.26179e-06	1.95354e-06	0	3.35292e-06	8.07276e-07	9.39887e-07	1.91444e-06	2
Danio_rerio_tRNA-Asn-GUU-180	1.26353e-06	9.87128e-07	2.11124e-06	9.48961e-07	4.02631e-06	1.26179e-06	7.81415e-07	1.62318e-06	9.86152e-07	6.05457e-07	2.34972e-07	1.27629e-06	1
Danio_rerio_tRNA-Asn-GUU-181	3.28518e-05	1.23391e-05	1.47787e-05	1.75558e-05	1.61052e-05	2.39741e-05	1.40655e-05	1.51497e-05	1.67646e-05	1.35219e-05	7.28413e-06	1.08485e-05	2
Danio_rerio_tRNA-Asn-GUU-182	0	0	1.17291e-07	0	0	0	0	0	0	0	0	0	1
Danio_rerio_tRNA-Asn-GUU-185	6.31766e-06	4.93564e-07	4.69165e-07	4.7448e-07	1.3421e-06	4.20598e-07	1.17212e-06	5.41061e-07	9.86152e-07	4.03638e-07	4.69944e-07	3.19073e-07	1
Danio_rerio_tRNA-Asn-GUU-186	8.97108e-05	7.94638e-05	9.38329e-05	9.39471e-05	0.000103342	9.46346e-05	5.0792e-05	8.17001e-05	8.8951e-05	9.54604e-05	6.81418e-05	9.18931e-05	1
Danio_rerio_tRNA-Asn-GUU-188	0	0	0	0	0	0	0	0	0	0	0	0	6
Danio_rerio_tRNA-Asn-GUU-191	0	0	3.51873e-07	1.89792e-06	2.68421e-06	0	3.90707e-07	0	1.18338e-06	0	2.34972e-07	0	1
Danio_rerio_tRNA-Asn-GUU-192	0.000159205	9.08158e-05	8.04617e-05	9.11002e-05	0.000101329	7.36047e-05	0.0001051	0.000103884	9.92069e-05	0.000100708	9.63385e-05	8.26399e-05	1
Danio_rerio_tRNA-Asn-GUU-194	1.26353e-06	9.87128e-07	0	0	6.71052e-07	0	0	0	0	4.03638e-07	0	0	1
Danio_rerio_tRNA-Asn-GUU-196	0	4.93564e-07	1.17291e-07	0	0	0	0	0	0	0	2.34972e-07	0	1
Danio_rerio_tRNA-Asn-GUU-199	5.05413e-06	2.96138e-06	2.34582e-06	2.3724e-06	3.35526e-06	3.78538e-06	1.56283e-06	2.16424e-06	2.16954e-06	8.07276e-07	1.17486e-06	2.23351e-06	1
Danio_rerio_tRNA-Asn-GUU-200/148/235	0.0153292	0.0102799	0.00827243	0.0102602	0.0106368	0.0085659	0.0110402	0.0105258	0.00965897	0.00851757	0.00826936	0.00752789	15
Danio_rerio_tRNA-Asn-GUU-203	2.02165e-05	1.08584e-05	1.97049e-05	3.27391e-05	4.16052e-05	1.76651e-05	1.09398e-05	9.19803e-06	3.60932e-05	2.1191e-05	5.63932e-06	8.61497e-06	1
Danio_rerio_tRNA-Asn-GUU-205	1.26353e-06	7.89702e-06	2.34582e-06	1.42344e-06	1.3421e-06	2.94419e-06	3.12566e-06	3.78742e-06	7.88922e-07	1.21091e-06	7.04916e-07	1.91444e-06	1
Danio_rerio_tRNA-Asn-GUU-209	3.41154e-05	6.86054e-05	2.83845e-05	3.22647e-05	3.48947e-05	3.8695e-05	3.71172e-05	4.27438e-05	3.37264e-05	3.04747e-05	1.73879e-05	9.25312e-06	2
Danio_rerio_tRNA-Asn-GUU-211	0	0	0	0	0	0	0	0	0	0	0	0	1
Danio_rerio_tRNA-Asn-GUU-212	0.000118772	0.000125365	9.40675e-05	7.40189e-05	0.000101329	0.000102626	7.89229e-05	9.19803e-05	7.3567e-05	8.77913e-05	4.86392e-05	4.30749e-05	1
Danio_rerio_tRNA-Asn-GUU-215	0	0	0	0	0	0	3.90707e-07	0	0	0	0	0	1
Danio_rerio_tRNA-Asn-GUU-216	1.26353e-06	4.93564e-07	5.86456e-07	4.7448e-07	0	0	1.17212e-06	1.08212e-06	1.57784e-06	1.41273e-06	2.34972e-07	0	1
Danio_rerio_tRNA-Asn-GUU-217	2.52706e-06	5.4292e-06	4.45706e-06	7.1172e-06	0	6.72957e-06	4.29778e-06	7.03379e-06	8.08645e-06	7.06367e-06	4.46447e-06	1.27629e-06	1
Danio_rerio_tRNA-Asn-GUU-219	1.26353e-06	0	1.17291e-07	0	6.71052e-07	1.26179e-06	3.90707e-07	0	9.86152e-07	0	2.34972e-07	0	1
Danio_rerio_tRNA-Asn-GUU-220	6.31766e-06	4.93564e-06	1.09081e-05	6.64272e-06	1.3421e-05	8.41196e-06	3.90707e-06	3.78742e-06	1.08477e-05	5.65094e-06	5.16938e-06	5.42424e-06	1
Danio_rerio_tRNA-Asn-GUU-222	0.000657037	0.000452598	0.000527576	0.000506745	0.000603276	0.00052701	0.000380158	0.000477215	0.000463886	0.000473871	0.000270453	0.00030982	1
Danio_rerio_tRNA-Asn-GUU-223	0	0	0	0	0	0	0	0	0	0	0	0	1
Danio_rerio_tRNA-Asn-GUU-224	0	0	1.17291e-07	0	6.71052e-07	0	0	0	0	0	0	0	3
Danio_rerio_tRNA-Asn-GUU-226	0	0	0	0	0	0	0	0	0	0	0	0	1
Danio_rerio_tRNA-Asn-GUU-228	0	0	0	0	0	0	0	0	0	0	0	0	2
Danio_rerio_tRNA-Asn-GUU-230	1.26353e-06	2.46782e-06	2.34582e-06	2.3724e-06	1.3421e-06	4.20598e-06	1.95354e-06	3.78742e-06	9.86152e-07	2.82547e-06	4.69944e-07	9.57219e-07	1
Danio_rerio_tRNA-Asn-GUU-231	1.26353e-06	0	8.21038e-07	9.48961e-07	1.3421e-06	4.20598e-07	7.81415e-07	1.08212e-06	1.38061e-06	1.21091e-06	1.40983e-06	1.27629e-06	2
Danio_rerio_tRNA-Asn-GUU-232	0	9.87128e-07	7.03747e-07	0	0	4.20598e-07	3.90707e-07	5.41061e-07	5.91691e-07	6.05457e-07	1.17486e-06	3.19073e-07	2
Danio_rerio_tRNA-Asn-GUU-233	1.26353e-05	3.94851e-06	5.2781e-06	1.89792e-06	8.72367e-06	4.62658e-06	7.42344e-06	5.95167e-06	4.14184e-06	2.22001e-06	2.58469e-06	2.23351e-06	1
Danio_rerio_tRNA-Asn-GUU-240	0	0	7.03747e-07	4.7448e-07	1.3421e-06	8.41196e-07	7.81415e-07	1.08212e-06	3.94461e-07	1.41273e-06	2.34972e-07	3.19073e-07	1
Danio_rerio_tRNA-Asn-GUU-241	1.26353e-06	2.96138e-06	1.17291e-06	9.48961e-07	6.71052e-07	8.41196e-07	3.51637e-06	1.62318e-06	1.18338e-06	1.21091e-06	7.04916e-07	3.19073e-07	1
Danio_rerio_tRNA-Asn-GUU-242	0	9.87128e-07	1.2902e-06	4.7448e-07	1.3421e-06	2.10299e-06	3.90707e-07	5.41061e-07	1.18338e-06	4.03638e-07	7.04916e-07	2.55258e-06	1
Danio_rerio_tRNA-Asn-GUU-244	3.7906e-06	5.4292e-06	4.57436e-06	3.32136e-06	8.05262e-06	4.62658e-06	3.90707e-06	7.03379e-06	3.35292e-06	5.65094e-06	3.52458e-06	2.23351e-06	2
Danio_rerio_tRNA-Asn-GUU-245	6.31766e-06	4.93564e-06	6.5683e-06	1.89792e-05	2.14737e-05	7.57077e-06	3.90707e-06	4.86954e-06	2.40621e-05	7.06367e-06	2.81966e-06	2.87166e-06	1
Danio_rerio_tRNA-Asn-GUU-246	1.01083e-05	8.88415e-06	7.27205e-06	1.2811e-05	1.07368e-05	1.00944e-05	1.13305e-05	1.46086e-05	8.67814e-06	6.86185e-06	4.22949e-06	6.70054e-06	2
Danio_rerio_tRNA-Asn-GUU-247	0	0	0	0	0	0	0	0	1.9723e-07	0	0	0	1
Danio_rerio_tRNA-Asn-GUU-248	0	1.97426e-06	1.87666e-06	9.48961e-07	6.71052e-07	8.41196e-07	3.90707e-07	5.41061e-07	5.91691e-07	6.05457e-07	4.69944e-07	6.38146e-07	1
Danio_rerio_tRNA-Asn-GUU-249	2.52706e-06	4.93564e-07	1.64208e-06	1.42344e-06	1.3421e-06	2.52359e-06	3.12566e-06	3.24636e-06	3.15569e-06	1.0091e-06	7.04916e-07	1.91444e-06	2
Danio_rerio_tRNA-Asn-GUU-251	7.58119e-06	9.87128e-07	1.52479e-06	2.3724e-06	3.35526e-06	2.94419e-06	3.12566e-06	2.16424e-06	2.36677e-06	2.42183e-06	1.40983e-06	1.91444e-06	1
Danio_rerio_tRNA-Asn-GUU-252/272	0.00019332	0.00015646	0.000302611	0.000199756	0.000267079	0.000137956	0.000599736	0.000202898	0.00181117	0.000513024	0.000242491	0.00103348	2
Danio_rerio_tRNA-Asn-GUU-253	7.07578e-05	8.29187e-05	6.62695e-05	6.97486e-05	8.58946e-05	8.7905e-05	5.62619e-05	8.71107e-05	8.22451e-05	7.28567e-05	6.15626e-05	6.19002e-05	1
Danio_rerio_tRNA-Asn-GUU-254	2.52706e-06	2.96138e-06	1.05562e-06	3.79584e-06	2.01316e-06	0	1.56283e-06	5.41061e-07	1.77507e-06	1.0091e-06	1.40983e-06	3.19073e-07	1
Danio_rerio_tRNA-Asn-GUU-258	3.7906e-06	1.48069e-06	2.11124e-06	2.84688e-06	6.71052e-07	1.68239e-06	1.56283e-06	1.08212e-06	1.38061e-06	1.81637e-06	7.04916e-07	1.27629e-06	1
Danio_rerio_tRNA-Asn-GUU-259	0	0	0	0	0	0	0	0	0	2.01819e-07	0	3.19073e-07	1
Danio_rerio_tRNA-Asn-GUU-26	0.00015036	0.000100193	6.39237e-05	0.00011862	0.000139579	6.81369e-05	0.000123464	7.73717e-05	0.000131158	7.52785e-05	0.000120071	0.000111995	10
Danio_rerio_tRNA-Asn-GUU-260	0	4.93564e-07	1.17291e-07	0	0	0	0	0	1.9723e-07	2.01819e-07	0	0	1
Danio_rerio_tRNA-Asn-GUU-261	1.26353e-06	2.46782e-06	1.05562e-06	0	6.71052e-07	1.26179e-06	3.90707e-07	1.62318e-06	1.38061e-06	6.05457e-07	1.17486e-06	3.19073e-07	19
Danio_rerio_tRNA-Asn-GUU-264	0	0	0	0	0	0	0	0	0	0	0	0	1
Danio_rerio_tRNA-Asn-GUU-266	8.84473e-06	1.23391e-05	1.17291e-05	5.69376e-06	1.275e-05	1.30385e-05	1.95354e-06	1.13623e-05	7.88922e-06	9.28368e-06	2.58469e-06	3.19073e-06	2
Danio_rerio_tRNA-Asn-GUU-267	0.000295667	0.000183112	0.000169955	0.000231072	0.000250973	0.000177913	0.000237941	0.000195323	0.000230365	0.00015197	0.000101508	0.000104975	1
Danio_rerio_tRNA-Asn-GUU-268	0	0	0	4.7448e-07	0	0	0	0	0	2.01819e-07	0	0	1
Danio_rerio_tRNA-Asn-GUU-269	0	0	0	0	0	0	0	0	0	0	0	0	1
Danio_rerio_tRNA-Asn-GUU-271	0	0	0	0	0	0	0	0	0	0	0	0	1
Danio_rerio_tRNA-Asn-GUU-274	0	0	0	0	0	0	0	0	0	0	0	0	1
Danio_rerio_tRNA-Asn-GUU-275	3.41154e-05	3.8498e-05	2.18162e-05	3.5586e-05	2.28158e-05	4.5004e-05	3.08659e-05	4.05795e-05	2.50483e-05	2.98692e-05	1.38633e-05	1.81872e-05	4
Danio_rerio_tRNA-Asn-GUU-277	0	0	1.17291e-07	0	0	0	0	0	1.9723e-07	0	0	0	1
Danio_rerio_tRNA-Asn-GUU-278	5.05413e-06	5.92277e-06	1.99395e-06	3.79584e-06	2.01316e-06	1.26179e-06	3.51637e-06	4.86954e-06	5.71968e-06	2.62365e-06	2.11475e-06	3.5098e-06	1
Danio_rerio_tRNA-Asn-GUU-281	0	0	4.69165e-07	1.42344e-06	6.71052e-07	4.20598e-07	3.90707e-07	1.62318e-06	2.76123e-06	8.07276e-07	7.04916e-07	0	1
Danio_rerio_tRNA-Asn-GUU-282	1.13718e-05	1.48069e-05	1.31366e-05	9.48961e-06	9.39472e-06	1.26179e-05	1.17212e-05	7.57485e-06	5.71968e-06	1.17055e-05	7.28413e-06	7.01961e-06	1
Danio_rerio_tRNA-Asn-GUU-283	4.0433e-05	3.10945e-05	1.43095e-05	2.18261e-05	2.14737e-05	2.18711e-05	2.38332e-05	2.16424e-05	1.282e-05	1.43292e-05	1.26885e-05	5.42424e-06	1
Danio_rerio_tRNA-Asn-GUU-284	1.26353e-06	1.48069e-06	1.05562e-06	2.3724e-06	6.71052e-07	4.20598e-07	7.81415e-07	1.08212e-06	5.91691e-07	6.05457e-07	4.69944e-07	0	1
Danio_rerio_tRNA-Asn-GUU-285	0.000606496	0.000494551	0.000381196	0.000451705	0.000531473	0.000463079	0.00043095	0.000468558	0.000382035	0.000356211	0.000228628	0.000209631	1
Danio_rerio_tRNA-Asn-GUU-30	1.13718e-05	4.44208e-06	1.61862e-05	9.96409e-06	9.39472e-06	1.17767e-05	9.37698e-06	6.49273e-06	1.08477e-05	1.39255e-05	9.63385e-06	1.08485e-05	1
Danio_rerio_tRNA-Asn-GUU-35	1.26353e-06	1.97426e-06	2.22853e-06	4.7448e-07	1.3421e-06	1.26179e-06	2.34424e-06	1.08212e-06	3.94461e-06	1.81637e-06	2.11475e-06	9.57219e-07	1
Danio_rerio_tRNA-Asn-GUU-39	2.90612e-05	2.76396e-05	2.7798e-05	3.46371e-05	3.69078e-05	3.11243e-05	3.59451e-05	3.02994e-05	5.34495e-05	5.12621e-05	3.64206e-05	3.19073e-05	1
Danio_rerio_tRNA-Asn-GUU-45	0.000512994	0.000408671	0.000188839	0.000241036	0.00024225	0.000177913	0.000421573	0.00029055	0.000257386	0.000152979	0.000223223	0.00019272	4
Danio_rerio_tRNA-Asn-GUU-47	1.26353e-06	3.45495e-06	9.14871e-06	3.79584e-06	8.05262e-06	7.99137e-06	1.95354e-06	3.24636e-06	4.93076e-06	5.2473e-06	3.28961e-06	3.5098e-06	1
Danio_rerio_tRNA-Asn-GUU-51	7.58119e-06	1.18455e-05	1.55997e-05	1.32854e-05	1.61052e-05	1.89269e-05	5.86061e-06	8.65697e-06	1.32144e-05	2.01819e-05	6.57921e-06	8.93405e-06	1
Danio_rerio_tRNA-Asn-GUU-54	8.97108e-05	5.92277e-06	8.91413e-06	5.21928e-06	6.03947e-06	6.72957e-06	1.40655e-05	6.49273e-06	1.34117e-05	3.63274e-06	3.05463e-06	7.97683e-06	1
Danio_rerio_tRNA-Asn-GUU-60	7.32849e-05	3.65237e-05	3.44836e-05	4.69736e-05	4.96578e-05	3.49097e-05	6.09504e-05	4.38259e-05	7.19891e-05	4.09693e-05	3.03114e-05	3.66934e-05	2
Danio_rerio_tRNA-Asn-GUU-65	0.000542055	0.00045704	0.000319384	0.000293229	0.000399947	0.000248994	0.000514562	0.000345197	0.000549484	0.000284565	0.000255414	0.000355128	11
Danio_rerio_tRNA-Asn-GUU-66	0	0	0	0	0	0	0	0	0	0	0	0	1
Danio_rerio_tRNA-Asn-GUU-67	1.13718e-05	9.37771e-06	1.7711e-05	1.51834e-05	1.61052e-05	1.47209e-05	7.81415e-06	1.02802e-05	1.40034e-05	1.85674e-05	7.75407e-06	9.89127e-06	1
Danio_rerio_tRNA-Asn-GUU-7	3.7906e-06	9.87128e-07	1.40749e-06	1.42344e-06	2.68421e-06	0	2.73495e-06	2.7053e-06	2.564e-06	2.01819e-06	5.40435e-06	3.82888e-06	3
Danio_rerio_tRNA-Asn-GUU-82/64/166	0.00373374	0.00481126	0.003916	0.00541287	0.00373642	0.00447096	0.00425559	0.00483438	0.00685948	0.00728184	0.015683	0.0148688	3
Danio_rerio_tRNA-Asn-GUU-86	5.05413e-06	2.96138e-06	2.22853e-06	3.32136e-06	3.35526e-06	1.26179e-06	1.17212e-06	2.16424e-06	2.16954e-06	1.21091e-06	9.39887e-07	9.57219e-07	1
Danio_rerio_tRNA-Asn-GUU-87	1.26353e-06	9.87128e-07	1.2902e-06	9.48961e-07	2.68421e-06	1.26179e-06	1.17212e-06	5.41061e-07	5.91691e-07	6.05457e-07	2.34972e-07	3.19073e-07	2
Danio_rerio_tRNA-Asn-GUU-93	0	0	0	0	6.71052e-07	0	3.90707e-07	0	0	0	0	0	1
Danio_rerio_tRNA-Asn-GUU-96	0	9.87128e-07	3.51873e-07	4.7448e-07	2.01316e-06	1.26179e-06	0	5.41061e-07	0	4.03638e-07	0	0	1
Danio_rerio_tRNA-Asn-GUU-99	0.000156678	0.000143627	7.84678e-05	8.68299e-05	0.000131526	9.0008e-05	0.000123854	0.000103343	0.000135103	0.000129366	9.82182e-05	9.18931e-05	1
Danio_rerio_tRNA-Asp-GUC-1	0.00118646	0.00100342	0.00102665	0.00116343	0.000783788	0.00105654	0.000996695	0.00121901	0.00193266	0.00194069	0.00599554	0.00675542	5
Danio_rerio_tRNA-Asp-GUC-10	4.42236e-05	4.29401e-05	4.01136e-05	2.79943e-05	3.35526e-05	3.40685e-05	4.68849e-05	3.78742e-05	4.69409e-05	5.65094e-05	3.71256e-05	4.59465e-05	1
Danio_rerio_tRNA-Asp-GUC-11	4.0433e-05	3.0601e-05	3.20205e-05	3.17902e-05	2.75131e-05	3.15449e-05	3.12566e-05	3.08405e-05	4.91104e-05	4.70239e-05	2.81966e-05	3.73316e-05	1
Danio_rerio_tRNA-Asp-GUC-12	6.57037e-05	4.39272e-05	3.71813e-05	4.46011e-05	5.50262e-05	3.95362e-05	5.4699e-05	6.2763e-05	7.1003e-05	5.75184e-05	5.28687e-05	5.39234e-05	1
Danio_rerio_tRNA-Asp-GUC-13	3.03248e-05	2.96138e-05	3.13167e-05	2.65709e-05	2.88552e-05	3.40685e-05	3.4773e-05	3.46279e-05	4.16156e-05	4.9042e-05	3.3601e-05	3.5098e-05	3
Danio_rerio_tRNA-Asp-GUC-14	5.9386e-05	5.28113e-05	5.12562e-05	4.50756e-05	7.38157e-05	5.25748e-05	4.06336e-05	5.03186e-05	7.5342e-05	7.22512e-05	4.34698e-05	5.13708e-05	1
Danio_rerio_tRNA-Asp-GUC-15	3.7906e-06	4.93564e-07	2.58041e-06	3.79584e-06	4.69736e-06	3.36479e-06	2.34424e-06	2.7053e-06	4.5363e-06	5.2473e-06	3.75955e-06	4.46702e-06	1
Danio_rerio_tRNA-Asp-GUC-16	1.76895e-05	5.4292e-06	5.04352e-06	5.21928e-06	8.05262e-06	3.36479e-06	6.64203e-06	4.32848e-06	4.93076e-06	4.84366e-06	1.17486e-06	2.87166e-06	1
Danio_rerio_tRNA-Asp-GUC-2	0.0399314	0.031519	0.0256681	0.0270321	0.0312348	0.0251404	0.0370578	0.0340906	0.0420586	0.0370429	0.0366138	0.0370198	21
Danio_rerio_tRNA-Asp-GUC-3	5.18048e-05	4.83693e-05	3.72986e-05	2.70454e-05	5.63683e-05	3.53302e-05	5.86061e-05	5.24829e-05	0.000111041	6.1353e-05	4.53496e-05	4.59465e-05	1
Danio_rerio_tRNA-Asp-GUC-4	0.000467507	0.000236911	0.00018403	0.00020118	0.000238223	0.000195999	0.000260602	0.000228328	0.000324247	0.000270438	0.000238731	0.000244729	1
Danio_rerio_tRNA-Asp-GUC-5	9.85555e-05	0.000115	0.000113655	0.000235817	0.000302644	0.000111038	0.000113696	0.000133101	0.000429568	0.000186885	0.000117721	0.000129863	2
Danio_rerio_tRNA-Asp-GUC-6	0.00147707	0.00143232	0.00157158	0.00195438	0.00242115	0.00145779	0.00135302	0.00165186	0.00312117	0.00209024	0.00141453	0.00171534	1
Danio_rerio_tRNA-Asp-GUC-7	0.000165523	0.000153498	0.000119402	0.000121467	0.000135552	0.000120291	0.000159799	0.00014284	0.000181847	0.000148943	0.000113256	0.000111357	107
Danio_rerio_tRNA-Asp-GUC-8	2.14801e-05	1.62876e-05	1.70072e-05	1.2811e-05	1.94605e-05	1.30385e-05	1.95354e-05	2.6512e-05	1.9723e-05	1.39255e-05	1.59781e-05	1.24439e-05	1
Danio_rerio_tRNA-Asp-GUC-9	5.05413e-05	5.67599e-05	3.85888e-05	3.70095e-05	5.36841e-05	3.78538e-05	5.66526e-05	5.3565e-05	6.46916e-05	4.80329e-05	6.41473e-05	4.94563e-05	2
Danio_rerio_tRNA-Cys-GCA-1	0.0216696	0.0216314	0.0270497	0.024793	0.0247625	0.0262373	0.024513	0.0237493	0.0219082	0.0242375	0.0280831	0.0229327	8
Danio_rerio_tRNA-Cys-GCA-2/5	0.00413175	0.00466763	0.00652209	0.0053194	0.00553215	0.00674766	0.00463066	0.00536624	0.00434933	0.00574983	0.00394353	0.00434641	76
Danio_rerio_tRNA-Cys-GCA-3	0.000444763	0.000475796	0.000366066	0.000517184	0.000334184	0.000624588	0.000326241	0.000518336	0.000262711	0.000482348	0.000428354	0.000226223	1
Danio_rerio_tRNA-Cys-GCA-4	0.000329782	0.000395345	0.000405006	0.000362977	0.000383842	0.000557293	0.000305533	0.000493988	0.000274545	0.00036166	0.000187508	0.000173895	1
Danio_rerio_tRNA-Cys-GCA-6	2.52706e-06	4.93564e-06	1.79455e-05	6.16824e-06	2.34868e-05	7.15017e-06	8.98627e-06	3.24636e-06	4.33907e-06	6.05457e-06	3.75955e-06	8.93405e-06	1
Danio_rerio_tRNA-Cys-GCA-7	4.16966e-05	4.88628e-05	7.06093e-05	0.000131431	0.000135552	7.06605e-05	3.868e-05	4.76133e-05	0.000116563	6.5793e-05	4.29998e-05	4.14795e-05	1
Danio_rerio_tRNA-Gln-CUG-1	0.00171461	0.00064953	0.00044254	0.000617299	0.000484499	0.000655292	0.000518078	0.000621679	0.000364876	0.0004438	0.000370316	0.000294185	3
Danio_rerio_tRNA-Gln-CUG-10	6.57037e-05	2.7146e-05	2.87363e-05	3.74839e-05	2.88552e-05	3.23861e-05	2.77402e-05	3.35458e-05	2.38649e-05	2.03837e-05	1.73879e-05	2.29733e-05	1
Danio_rerio_tRNA-Gln-CUG-11	3.66424e-05	4.24465e-05	4.45706e-05	0.000150885	0.000144276	6.14073e-05	3.94614e-05	4.16617e-05	0.000123269	4.21802e-05	3.3366e-05	3.54171e-05	1
Danio_rerio_tRNA-Gln-CUG-13/9/12	0.000530684	0.000426933	0.000616834	0.00106995	0.00109046	0.00067506	0.000235987	0.000311651	0.000750265	0.000426242	0.000237792	0.000304396	5
Danio_rerio_tRNA-Gln-CUG-14	0.000538265	0.000617942	0.000402191	0.000665696	0.000452289	0.000524486	0.0004583	0.000543766	0.000349887	0.000380833	0.000312043	0.000259406	3
Danio_rerio_tRNA-Gln-CUG-15	3.53789e-05	4.09658e-05	3.20205e-05	5.21928e-05	4.09342e-05	4.83688e-05	3.04752e-05	4.59901e-05	2.52455e-05	2.66401e-05	2.09125e-05	1.24439e-05	1
Danio_rerio_tRNA-Gln-CUG-16	9.85555e-05	0.000166331	0.000135119	8.30341e-05	7.24736e-05	0.000152677	0.000126589	0.000168811	6.37054e-05	0.00011645	6.39123e-05	7.05152e-05	1
Danio_rerio_tRNA-Gln-CUG-17	0	2.46782e-06	6.80289e-06	2.84688e-06	2.68421e-06	1.68239e-06	7.03273e-06	2.16424e-06	6.11415e-06	3.43092e-06	2.11475e-06	2.87166e-06	1
Danio_rerio_tRNA-Gln-CUG-18	0.000475088	0.000531568	0.000418495	0.000709823	0.000490539	0.000532898	0.000517687	0.000508597	0.000493076	0.000429269	0.000400157	0.000379059	3
Danio_rerio_tRNA-Gln-CUG-19	0.000427074	7.10732e-05	0.00012644	6.07335e-05	0.000135552	4.33216e-05	0.000146515	3.02994e-05	0.000120113	7.42694e-05	5.26337e-05	9.44456e-05	2
Danio_rerio_tRNA-Gln-CUG-2	0.00928823	0.0105568	0.00830586	0.0101022	0.00880219	0.00895832	0.00911325	0.00880576	0.0078478	0.00745843	0.0069977	0.00696792	30
[truncated: 2,342 more rows]

## Sheet: Anticodon raw read counts
Anticodon	Egg_rep1	Egg_rep2	256-cell_rep1	256-cell_rep2	1000-cell_rep1	1000-cell_rep2	Sphere_rep1	Sphere_rep2	Shield_rep1	Shield_rep2	Bud_rep2	Bud_rep1
[truncated: 69 more rows]

[truncated: 4 more sheets: Anticodon read proportions, Misincorporation proportions, Predicted modifications, Modification stoichiometry chan]
