# Supplementary material for: The dynamics and functional impact of tRNA repertoires during early embryogenesis in zebrafish
Source: EMBO J. 2024 Oct 14;43(22):19. doi: 10.1038/s44318-024-00265-4 (PMC11574265; doi:10.1038/s44318-024-00265-4)
Supplement: Supplementary file 4 — Dataset EV2 [file 44318_2024_265_MOESM4_ESM.xlsx]

## Sheet: Legend_dataset_EV2
Dataset EV2:	Mfuzz cluster membership analysis of tRNA expression levels.
Sheet1:	Clusters obtained for unique transcripts.
Sheet2:	Clusters obtained for anticodon families.

## Sheet: Unique tRNA
Unique tRNA	cluster
Danio_rerio_tRNA-Ala-AGC-2	2
Danio_rerio_tRNA-Ala-AGC-3	2
Danio_rerio_tRNA-Ala-CGC-1	3
Danio_rerio_tRNA-Ala-CGC-2	2
Danio_rerio_tRNA-Ala-CGC-3	1
Danio_rerio_tRNA-Ala-UGC-15	1
Danio_rerio_tRNA-Ala-UGC-2	1
Danio_rerio_tRNA-Ala-UGC-34	1
Danio_rerio_tRNA-Ala-UGC-36	1
Danio_rerio_tRNA-Ala-UGC-4	2
Danio_rerio_tRNA-Ala-UGC-41	1
Danio_rerio_tRNA-Arg-ACG-3	3
Danio_rerio_tRNA-Arg-ACG-4	2
Danio_rerio_tRNA-Arg-ACG-5	3
Danio_rerio_tRNA-Arg-ACG-7	2
Danio_rerio_tRNA-Arg-ACG-8	1
Danio_rerio_tRNA-Arg-CCG-2	2
Danio_rerio_tRNA-Arg-CCG-4	1
Danio_rerio_tRNA-Arg-CCG-5	3
Danio_rerio_tRNA-Arg-CCU-2	2
Danio_rerio_tRNA-Arg-CCU-3	3
Danio_rerio_tRNA-Arg-UCG-1	2
Danio_rerio_tRNA-Arg-UCG-10	3
Danio_rerio_tRNA-Arg-UCG-2	2
Danio_rerio_tRNA-Arg-UCG-3	2
Danio_rerio_tRNA-Arg-UCG-4	2
Danio_rerio_tRNA-Arg-UCG-6	3
Danio_rerio_tRNA-Arg-UCG-8	3
Danio_rerio_tRNA-Arg-UCU-1	2
Danio_rerio_tRNA-Arg-UCU-12	3
Danio_rerio_tRNA-Arg-UCU-16	3
Danio_rerio_tRNA-Arg-UCU-22	3
Danio_rerio_tRNA-Arg-UCU-8	3
Danio_rerio_tRNA-Asn-GUU-101	3
Danio_rerio_tRNA-Asn-GUU-155	3
Danio_rerio_tRNA-Asn-GUU-164	3
Danio_rerio_tRNA-Asn-GUU-176	3
Danio_rerio_tRNA-Asn-GUU-186	2
Danio_rerio_tRNA-Asn-GUU-192	2
Danio_rerio_tRNA-Asn-GUU-212	3
Danio_rerio_tRNA-Asn-GUU-222	3
Danio_rerio_tRNA-Asn-GUU-253	2
Danio_rerio_tRNA-Asn-GUU-26	2
Danio_rerio_tRNA-Asn-GUU-267	3
Danio_rerio_tRNA-Asn-GUU-285	3
Danio_rerio_tRNA-Asn-GUU-45	3
Danio_rerio_tRNA-Asn-GUU-65	3
Danio_rerio_tRNA-Asn-GUU-99	2
Danio_rerio_tRNA-Asp-GUC-1	2
Danio_rerio_tRNA-Asp-GUC-12	2
Danio_rerio_tRNA-Asp-GUC-14	2
Danio_rerio_tRNA-Asp-GUC-2	2
Danio_rerio_tRNA-Asp-GUC-4	2
Danio_rerio_tRNA-Asp-GUC-5	1
Danio_rerio_tRNA-Asp-GUC-6	2
Danio_rerio_tRNA-Asp-GUC-7	2
Danio_rerio_tRNA-Asp-GUC-9	2
Danio_rerio_tRNA-Cys-GCA-1	2
Danio_rerio_tRNA-Cys-GCA-3	3
Danio_rerio_tRNA-Cys-GCA-4	1
Danio_rerio_tRNA-Cys-GCA-7	1
Danio_rerio_tRNA-Gln-CUG-1	3
Danio_rerio_tRNA-Gln-CUG-14	3
Danio_rerio_tRNA-Gln-CUG-16	3
Danio_rerio_tRNA-Gln-CUG-18	1
Danio_rerio_tRNA-Gln-CUG-19	3
Danio_rerio_tRNA-Gln-CUG-2	3
Danio_rerio_tRNA-Gln-CUG-20	1
Danio_rerio_tRNA-Gln-CUG-21	1
Danio_rerio_tRNA-Gln-CUG-22	1
Danio_rerio_tRNA-Gln-CUG-23	2
Danio_rerio_tRNA-Gln-CUG-3	3
Danio_rerio_tRNA-Gln-CUG-4	2
Danio_rerio_tRNA-Gln-CUG-58	1
Danio_rerio_tRNA-Gln-CUG-6	2
Danio_rerio_tRNA-Gln-CUG-61	2
Danio_rerio_tRNA-Gln-CUG-73	1
Danio_rerio_tRNA-Gln-CUG-8	3
Danio_rerio_tRNA-Gln-UUG-1	3
Danio_rerio_tRNA-Gln-UUG-10	3
Danio_rerio_tRNA-Gln-UUG-11	3
Danio_rerio_tRNA-Gln-UUG-12	1
Danio_rerio_tRNA-Gln-UUG-15	3
Danio_rerio_tRNA-Gln-UUG-2	3
Danio_rerio_tRNA-Gln-UUG-28	2
Danio_rerio_tRNA-Gln-UUG-3	3
Danio_rerio_tRNA-Gln-UUG-4	2
Danio_rerio_tRNA-Gln-UUG-5	1
Danio_rerio_tRNA-Gln-UUG-6	2
Danio_rerio_tRNA-Gln-UUG-7	3
Danio_rerio_tRNA-Gln-UUG-9	1
Danio_rerio_tRNA-Glu-CUC-1	2
Danio_rerio_tRNA-Glu-CUC-10	2
Danio_rerio_tRNA-Glu-CUC-11	2
Danio_rerio_tRNA-Glu-CUC-12	2
Danio_rerio_tRNA-Glu-CUC-13	3
Danio_rerio_tRNA-Glu-CUC-17	2
Danio_rerio_tRNA-Glu-CUC-18	3
Danio_rerio_tRNA-Glu-CUC-2	2
Danio_rerio_tRNA-Glu-CUC-20	2
Danio_rerio_tRNA-Glu-CUC-21	1
Danio_rerio_tRNA-Glu-CUC-23	2
Danio_rerio_tRNA-Glu-CUC-28	2
Danio_rerio_tRNA-Glu-CUC-3	3
Danio_rerio_tRNA-Glu-CUC-31	2
Danio_rerio_tRNA-Glu-CUC-33	2
Danio_rerio_tRNA-Glu-CUC-36	2
Danio_rerio_tRNA-Glu-CUC-39	2
Danio_rerio_tRNA-Glu-CUC-4	3
Danio_rerio_tRNA-Glu-CUC-41	2
Danio_rerio_tRNA-Glu-CUC-50	2
Danio_rerio_tRNA-Glu-CUC-52	2
Danio_rerio_tRNA-Glu-CUC-59	3
Danio_rerio_tRNA-Glu-CUC-62	2
Danio_rerio_tRNA-Glu-CUC-73	3
Danio_rerio_tRNA-Glu-CUC-8	2
Danio_rerio_tRNA-Glu-CUC-9	3
Danio_rerio_tRNA-Glu-UUC-1	1
Danio_rerio_tRNA-Glu-UUC-11	3
Danio_rerio_tRNA-Glu-UUC-13	1
Danio_rerio_tRNA-Glu-UUC-17	3
Danio_rerio_tRNA-Glu-UUC-2	2
Danio_rerio_tRNA-Glu-UUC-21	2
Danio_rerio_tRNA-Glu-UUC-22	3
Danio_rerio_tRNA-Glu-UUC-23	1
Danio_rerio_tRNA-Glu-UUC-37	3
Danio_rerio_tRNA-Glu-UUC-4	3
Danio_rerio_tRNA-Glu-UUC-49	3
Danio_rerio_tRNA-Gly-CCC-1	3
Danio_rerio_tRNA-Gly-CCC-18	1
Danio_rerio_tRNA-Gly-CCC-2	2
Danio_rerio_tRNA-Gly-CCC-20	2
Danio_rerio_tRNA-Gly-CCC-5	1
Danio_rerio_tRNA-Gly-CCC-53	1
Danio_rerio_tRNA-Gly-GCC-1	2
Danio_rerio_tRNA-Gly-GCC-10	3
Danio_rerio_tRNA-Gly-GCC-105	3
Danio_rerio_tRNA-Gly-GCC-111	1
Danio_rerio_tRNA-Gly-GCC-119	1
Danio_rerio_tRNA-Gly-GCC-12	1
Danio_rerio_tRNA-Gly-GCC-147	1
Danio_rerio_tRNA-Gly-GCC-15	1
Danio_rerio_tRNA-Gly-GCC-24	3
Danio_rerio_tRNA-Gly-GCC-27	2
Danio_rerio_tRNA-Gly-GCC-3	2
Danio_rerio_tRNA-Gly-GCC-33	3
Danio_rerio_tRNA-Gly-GCC-35	2
Danio_rerio_tRNA-Gly-GCC-36	3
Danio_rerio_tRNA-Gly-GCC-4	2
Danio_rerio_tRNA-Gly-GCC-44	2
Danio_rerio_tRNA-Gly-GCC-54	3
Danio_rerio_tRNA-Gly-GCC-6	3
Danio_rerio_tRNA-Gly-GCC-66	3
Danio_rerio_tRNA-Gly-GCC-8	1
Danio_rerio_tRNA-Gly-GCC-94	2
Danio_rerio_tRNA-Gly-UCC-2	2
Danio_rerio_tRNA-Gly-UCC-3	2
Danio_rerio_tRNA-Gly-UCC-4	1
Danio_rerio_tRNA-Gly-UCC-5	3
Danio_rerio_tRNA-His-GUG-10	3
Danio_rerio_tRNA-His-GUG-12	1
Danio_rerio_tRNA-His-GUG-13	3
Danio_rerio_tRNA-His-GUG-15	3
Danio_rerio_tRNA-His-GUG-16	3
Danio_rerio_tRNA-His-GUG-17	3
Danio_rerio_tRNA-His-GUG-18	3
Danio_rerio_tRNA-His-GUG-19	1
Danio_rerio_tRNA-His-GUG-2	2
Danio_rerio_tRNA-His-GUG-20	2
Danio_rerio_tRNA-His-GUG-21	1
Danio_rerio_tRNA-His-GUG-22	1
Danio_rerio_tRNA-His-GUG-28	1
Danio_rerio_tRNA-His-GUG-29	2
Danio_rerio_tRNA-His-GUG-3	1
Danio_rerio_tRNA-His-GUG-30	1
Danio_rerio_tRNA-His-GUG-31	1
Danio_rerio_tRNA-His-GUG-37	3
Danio_rerio_tRNA-His-GUG-38	1
Danio_rerio_tRNA-His-GUG-40	1
Danio_rerio_tRNA-His-GUG-43	1
Danio_rerio_tRNA-His-GUG-48	1
Danio_rerio_tRNA-His-GUG-5	1
Danio_rerio_tRNA-His-GUG-56	2
Danio_rerio_tRNA-His-GUG-7	3
Danio_rerio_tRNA-His-GUG-8	3
Danio_rerio_tRNA-His-GUG-9	3
Danio_rerio_tRNA-Ile-AAU-11	2
Danio_rerio_tRNA-Ile-AAU-12	2
Danio_rerio_tRNA-Ile-AAU-15	3
Danio_rerio_tRNA-Ile-AAU-16	2
Danio_rerio_tRNA-Ile-AAU-2	2
Danio_rerio_tRNA-Ile-AAU-23	2
Danio_rerio_tRNA-Ile-AAU-26	3
Danio_rerio_tRNA-Ile-AAU-27	1
Danio_rerio_tRNA-Ile-AAU-28	2
Danio_rerio_tRNA-Ile-AAU-3	2
Danio_rerio_tRNA-Ile-AAU-30	1
Danio_rerio_tRNA-Ile-AAU-35	1
Danio_rerio_tRNA-Ile-AAU-39	3
Danio_rerio_tRNA-Ile-AAU-42	1
Danio_rerio_tRNA-Ile-AAU-5	2
Danio_rerio_tRNA-Ile-AAU-53	3
Danio_rerio_tRNA-Ile-AAU-57	2
Danio_rerio_tRNA-Ile-AAU-62	2
Danio_rerio_tRNA-Ile-AAU-64	3
Danio_rerio_tRNA-Ile-AAU-7	2
Danio_rerio_tRNA-Ile-AAU-78	2
Danio_rerio_tRNA-Ile-AAU-81	3
Danio_rerio_tRNA-Ile-AAU-9	1
Danio_rerio_tRNA-Ile-UAU-22	3
Danio_rerio_tRNA-Leu-AAG-1	2
Danio_rerio_tRNA-Leu-AAG-109	1
Danio_rerio_tRNA-Leu-AAG-110	1
Danio_rerio_tRNA-Leu-AAG-15	2
Danio_rerio_tRNA-Leu-AAG-38	1
Danio_rerio_tRNA-Leu-AAG-85	2
Danio_rerio_tRNA-Leu-AAG-91	2
Danio_rerio_tRNA-Leu-CAA-13	1
Danio_rerio_tRNA-Leu-CAA-15	1
Danio_rerio_tRNA-Leu-CAA-16	1
Danio_rerio_tRNA-Leu-CAA-2	2
Danio_rerio_tRNA-Leu-CAA-4	2
Danio_rerio_tRNA-Leu-CAA-8	3
Danio_rerio_tRNA-Leu-CAG-101	2
Danio_rerio_tRNA-Leu-CAG-112	2
Danio_rerio_tRNA-Leu-CAG-2	2
Danio_rerio_tRNA-Leu-CAG-39	2
Danio_rerio_tRNA-Leu-CAG-43	1
Danio_rerio_tRNA-Leu-CAG-5	2
Danio_rerio_tRNA-Leu-UAA-10	1
Danio_rerio_tRNA-Leu-UAA-11	1
Danio_rerio_tRNA-Leu-UAA-13	2
Danio_rerio_tRNA-Leu-UAA-14	3
Danio_rerio_tRNA-Leu-UAA-19	2
Danio_rerio_tRNA-Leu-UAA-20	3
Danio_rerio_tRNA-Leu-UAA-24	1
Danio_rerio_tRNA-Leu-UAA-5	1
Danio_rerio_tRNA-Leu-UAG-18	2
Danio_rerio_tRNA-Leu-UAG-56	2
Danio_rerio_tRNA-Leu-UAG-6	2
Danio_rerio_tRNA-Leu-UAG-99	1
Danio_rerio_tRNA-Lys-CUU-103	1
Danio_rerio_tRNA-Lys-CUU-106	2
Danio_rerio_tRNA-Lys-CUU-113	2
Danio_rerio_tRNA-Lys-CUU-13	2
Danio_rerio_tRNA-Lys-CUU-139	3
Danio_rerio_tRNA-Lys-CUU-14	2
Danio_rerio_tRNA-Lys-CUU-145	1
Danio_rerio_tRNA-Lys-CUU-15	2
Danio_rerio_tRNA-Lys-CUU-154	2
Danio_rerio_tRNA-Lys-CUU-16	2
Danio_rerio_tRNA-Lys-CUU-169	2
Danio_rerio_tRNA-Lys-CUU-180	2
Danio_rerio_tRNA-Lys-CUU-191	1
Danio_rerio_tRNA-Lys-CUU-2	2
Danio_rerio_tRNA-Lys-CUU-230	2
Danio_rerio_tRNA-Lys-CUU-27	2
Danio_rerio_tRNA-Lys-CUU-33	3
Danio_rerio_tRNA-Lys-CUU-35	2
Danio_rerio_tRNA-Lys-CUU-36	2
Danio_rerio_tRNA-Lys-CUU-38	2
Danio_rerio_tRNA-Lys-CUU-39	2
Danio_rerio_tRNA-Lys-CUU-44	2
Danio_rerio_tRNA-Lys-CUU-55	2
Danio_rerio_tRNA-Lys-CUU-60	2
Danio_rerio_tRNA-Lys-CUU-68	2
Danio_rerio_tRNA-Lys-CUU-69	3
Danio_rerio_tRNA-Lys-CUU-70	2
Danio_rerio_tRNA-Lys-CUU-76	2
Danio_rerio_tRNA-Lys-CUU-9	2
Danio_rerio_tRNA-Lys-UUU-1	1
Danio_rerio_tRNA-Lys-UUU-101	2
Danio_rerio_tRNA-Lys-UUU-130	3
Danio_rerio_tRNA-Lys-UUU-138	1
Danio_rerio_tRNA-Lys-UUU-156	2
Danio_rerio_tRNA-Lys-UUU-52	2
Danio_rerio_tRNA-Lys-UUU-6	2
Danio_rerio_tRNA-Met-CAU-10	3
Danio_rerio_tRNA-Met-CAU-104	3
Danio_rerio_tRNA-Met-CAU-15	3
Danio_rerio_tRNA-Met-CAU-2	2
Danio_rerio_tRNA-Met-CAU-21	1
Danio_rerio_tRNA-Met-CAU-4	2
Danio_rerio_tRNA-Met-CAU-43	3
Danio_rerio_tRNA-Met-CAU-45	3
Danio_rerio_tRNA-Met-CAU-70	3
Danio_rerio_tRNA-Met-CAU-72	2
Danio_rerio_tRNA-Met-CAU-83	3
Danio_rerio_tRNA-Met-CAU-88	1
Danio_rerio_tRNA-Met-CAU-97	3
Danio_rerio_tRNA-Phe-GAA-1	2
Danio_rerio_tRNA-Phe-GAA-10	3
Danio_rerio_tRNA-Phe-GAA-14	3
Danio_rerio_tRNA-Phe-GAA-26	1
Danio_rerio_tRNA-Phe-GAA-44	1
Danio_rerio_tRNA-Phe-GAA-5	2
Danio_rerio_tRNA-Phe-GAA-9	3
Danio_rerio_tRNA-Pro-AGG-1	2
Danio_rerio_tRNA-Pro-AGG-10	1
Danio_rerio_tRNA-Pro-AGG-105	3
Danio_rerio_tRNA-Pro-AGG-107	1
Danio_rerio_tRNA-Pro-AGG-11	1
Danio_rerio_tRNA-Pro-AGG-14	1
Danio_rerio_tRNA-Pro-AGG-15	3
Danio_rerio_tRNA-Pro-AGG-18	1
Danio_rerio_tRNA-Pro-AGG-2	3
Danio_rerio_tRNA-Pro-AGG-24	1
Danio_rerio_tRNA-Pro-AGG-31	3
Danio_rerio_tRNA-Pro-AGG-33	2
Danio_rerio_tRNA-Pro-AGG-38	2
Danio_rerio_tRNA-Pro-AGG-50	2
Danio_rerio_tRNA-Pro-AGG-6	3
Danio_rerio_tRNA-Pro-AGG-7	3
Danio_rerio_tRNA-Pro-AGG-83	2
Danio_rerio_tRNA-Pro-AGG-85	2
Danio_rerio_tRNA-Pro-AGG-9	2
Danio_rerio_tRNA-Pro-AGG-95	3
Danio_rerio_tRNA-Pro-CGG-1	2
Danio_rerio_tRNA-Pro-CGG-10	1
Danio_rerio_tRNA-Pro-CGG-17	3
Danio_rerio_tRNA-Pro-CGG-3	3
Danio_rerio_tRNA-Pro-CGG-8	3
Danio_rerio_tRNA-Pro-UGG-16	2
Danio_rerio_tRNA-Pro-UGG-46	3
Danio_rerio_tRNA-Pro-UGG-55	2
Danio_rerio_tRNA-SeC-UCA-1	2
Danio_rerio_tRNA-Ser-AGA-105	2
Danio_rerio_tRNA-Ser-AGA-124	3
Danio_rerio_tRNA-Ser-AGA-135	1
Danio_rerio_tRNA-Ser-AGA-14	1
Danio_rerio_tRNA-Ser-AGA-156	1
Danio_rerio_tRNA-Ser-AGA-161	2
Danio_rerio_tRNA-Ser-AGA-163	2
Danio_rerio_tRNA-Ser-AGA-27	2
Danio_rerio_tRNA-Ser-AGA-3	2
Danio_rerio_tRNA-Ser-AGA-42	2
Danio_rerio_tRNA-Ser-AGA-56	2
Danio_rerio_tRNA-Ser-AGA-58	3
Danio_rerio_tRNA-Ser-AGA-59	2
Danio_rerio_tRNA-Ser-AGA-64	1
Danio_rerio_tRNA-Ser-AGA-72	2
Danio_rerio_tRNA-Ser-AGA-8	2
Danio_rerio_tRNA-Ser-AGA-87	2
Danio_rerio_tRNA-Ser-AGA-94	1
Danio_rerio_tRNA-Ser-AGA-96	1
Danio_rerio_tRNA-Ser-AGA-97	2
Danio_rerio_tRNA-Ser-CGA-11	3
Danio_rerio_tRNA-Ser-CGA-14	2
Danio_rerio_tRNA-Ser-CGA-23	3
Danio_rerio_tRNA-Ser-CGA-25	3
Danio_rerio_tRNA-Ser-CGA-4	3
Danio_rerio_tRNA-Ser-CGA-6	3
Danio_rerio_tRNA-Ser-CGA-7	2
Danio_rerio_tRNA-Ser-GCU-14	3
Danio_rerio_tRNA-Ser-GCU-146	2
Danio_rerio_tRNA-Ser-GCU-194	3
Danio_rerio_tRNA-Ser-GCU-27	2
Danio_rerio_tRNA-Ser-GCU-87	2
Danio_rerio_tRNA-Ser-GCU-97	2
Danio_rerio_tRNA-Ser-UGA-10	1
Danio_rerio_tRNA-Ser-UGA-11	2
Danio_rerio_tRNA-Ser-UGA-19	2
Danio_rerio_tRNA-Ser-UGA-2	1
Danio_rerio_tRNA-Ser-UGA-3	3
Danio_rerio_tRNA-Ser-UGA-5	1
Danio_rerio_tRNA-Ser-UGA-84	2
Danio_rerio_tRNA-Thr-AGU-1	2
Danio_rerio_tRNA-Thr-AGU-11	3
Danio_rerio_tRNA-Thr-AGU-13	3
Danio_rerio_tRNA-Thr-AGU-14	3
Danio_rerio_tRNA-Thr-AGU-16	3
Danio_rerio_tRNA-Thr-AGU-17	3
Danio_rerio_tRNA-Thr-AGU-28	1
Danio_rerio_tRNA-Thr-AGU-30	2
Danio_rerio_tRNA-Thr-AGU-32	1
Danio_rerio_tRNA-Thr-CGU-1	2
Danio_rerio_tRNA-Thr-CGU-6	3
Danio_rerio_tRNA-Thr-CGU-7	1
Danio_rerio_tRNA-Thr-CGU-8	3
Danio_rerio_tRNA-Thr-CGU-9	3
Danio_rerio_tRNA-Thr-UGU-10	2
Danio_rerio_tRNA-Thr-UGU-12	2
Danio_rerio_tRNA-Thr-UGU-2	3
Danio_rerio_tRNA-Thr-UGU-3	2
Danio_rerio_tRNA-Thr-UGU-4	1
Danio_rerio_tRNA-Thr-UGU-7	2
Danio_rerio_tRNA-Thr-UGU-8	2
Danio_rerio_tRNA-Thr-UGU-9	3
Danio_rerio_tRNA-Trp-CCA-4	2
Danio_rerio_tRNA-Tyr-GUA-1	2
Danio_rerio_tRNA-Tyr-GUA-10	1
Danio_rerio_tRNA-Tyr-GUA-14	1
Danio_rerio_tRNA-Tyr-GUA-19	3
Danio_rerio_tRNA-Tyr-GUA-2	1
Danio_rerio_tRNA-Tyr-GUA-21	1
Danio_rerio_tRNA-Tyr-GUA-25	2
Danio_rerio_tRNA-Tyr-GUA-29	1
Danio_rerio_tRNA-Tyr-GUA-3	3
Danio_rerio_tRNA-Tyr-GUA-34	1
Danio_rerio_tRNA-Tyr-GUA-37	3
Danio_rerio_tRNA-Tyr-GUA-5	3
Danio_rerio_tRNA-Tyr-GUA-50	2
Danio_rerio_tRNA-Tyr-GUA-6	2
Danio_rerio_tRNA-Tyr-GUA-7	3
Danio_rerio_tRNA-Tyr-GUA-8	2
Danio_rerio_tRNA-Val-AAC-1	2
Danio_rerio_tRNA-Val-AAC-10	1
Danio_rerio_tRNA-Val-AAC-12	1
Danio_rerio_tRNA-Val-AAC-13	3
Danio_rerio_tRNA-Val-AAC-14	3
Danio_rerio_tRNA-Val-AAC-15	3
Danio_rerio_tRNA-Val-AAC-19	3
Danio_rerio_tRNA-Val-AAC-2	2
Danio_rerio_tRNA-Val-AAC-27	3
Danio_rerio_tRNA-Val-AAC-3	1
Danio_rerio_tRNA-Val-AAC-33	3
Danio_rerio_tRNA-Val-AAC-37	3
Danio_rerio_tRNA-Val-AAC-4	3
Danio_rerio_tRNA-Val-AAC-40	3
Danio_rerio_tRNA-Val-AAC-6	3
Danio_rerio_tRNA-Val-CAC-2	3
Danio_rerio_tRNA-Val-CAC-20	3
Danio_rerio_tRNA-Val-CAC-30	3
Danio_rerio_tRNA-Val-CAC-32	2
Danio_rerio_tRNA-Val-CAC-48	2
Danio_rerio_tRNA-Val-CAC-8	3
Danio_rerio_tRNA-Val-UAC-10	2
Danio_rerio_tRNA-Val-UAC-12	1
Danio_rerio_tRNA-Val-UAC-2	3
Danio_rerio_tRNA-Val-UAC-22	3
Danio_rerio_tRNA-Val-UAC-4	2
Danio_rerio_tRNA-Val-UAC-5	3
Danio_rerio_tRNA-Val-UAC-9	3

## Sheet: Anticodon
Anticodon	cluster
Danio_rerio_tRNA-Ala-AGC	2
Danio_rerio_tRNA-Ala-CGC	1
Danio_rerio_tRNA-Ala-UGC	1
Danio_rerio_tRNA-Arg-ACG	2
Danio_rerio_tRNA-Arg-CCG	1
Danio_rerio_tRNA-Arg-CCU	2
Danio_rerio_tRNA-Arg-UCG	2
Danio_rerio_tRNA-Arg-UCU	3
Danio_rerio_tRNA-Asn-GUU	2
Danio_rerio_tRNA-Asp-GUC	2
Danio_rerio_tRNA-Cys-GCA	3
Danio_rerio_tRNA-Gln-CUG	2
Danio_rerio_tRNA-Gln-UUG	1
Danio_rerio_tRNA-Glu-CUC	2
Danio_rerio_tRNA-Glu-UUC	3
Danio_rerio_tRNA-Gly-CCC	2
Danio_rerio_tRNA-Gly-GCC	1
Danio_rerio_tRNA-Gly-UCC	3
Danio_rerio_tRNA-His-GUG	1
Danio_rerio_tRNA-Ile-AAU	2
Danio_rerio_tRNA-Ile-UAU	1
Danio_rerio_tRNA-iMet-CAU	1
Danio_rerio_tRNA-Leu-AAG	3
Danio_rerio_tRNA-Leu-CAA	3
Danio_rerio_tRNA-Leu-CAG	3
Danio_rerio_tRNA-Leu-UAA	3
Danio_rerio_tRNA-Leu-UAG	3
Danio_rerio_tRNA-Lys-CUU	2
Danio_rerio_tRNA-Lys-UUU	3
Danio_rerio_tRNA-Met-CAU	2
Danio_rerio_tRNA-Phe-GAA	1
Danio_rerio_tRNA-Pro-AGG	1
Danio_rerio_tRNA-Pro-CGG	1
Danio_rerio_tRNA-Pro-UGG	1
Danio_rerio_tRNA-SeC-UCA	2
Danio_rerio_tRNA-Ser-AGA	3
Danio_rerio_tRNA-Ser-CGA	2
Danio_rerio_tRNA-Ser-GCU	3
Danio_rerio_tRNA-Ser-UGA	2
Danio_rerio_tRNA-Thr-AGU	1
Danio_rerio_tRNA-Thr-CGU	1
Danio_rerio_tRNA-Thr-UGU	2
Danio_rerio_tRNA-Trp-CCA	2
Danio_rerio_tRNA-Tyr-GUA	2
Danio_rerio_tRNA-Val-AAC	2
Danio_rerio_tRNA-Val-CAC	1
Danio_rerio_tRNA-Val-UAC	1
