# Supplementary material for: The dynamics and functional impact of tRNA repertoires during early embryogenesis in zebrafish
Source: EMBO J. 2024 Oct 14;43(22):19. doi: 10.1038/s44318-024-00265-4 (PMC11574265; doi:10.1038/s44318-024-00265-4)
Supplement: Supplementary file 5 — Dataset EV3 [file 44318_2024_265_MOESM5_ESM.xlsx]

## Sheet: Legend_dataset_EV3
Dataset EV3:	RNA-seq and ribosome profiling data, codon dwell time (DT) measurements, and codon usage calculations.
Sheet1:	TPM values from ribosome profiling sequencing libraries (RPF_TPM) and ribosomal depleted RNA-sequencing libraries (mRNA_TPM) at the Sphere (4 hpf) and Bud (10 hpf) stages.
Sheet2:	Alignment statistics of sequencing libraries.
Sheet3:	Proportion of tRNA anticodon families and corresponding dwell time (DT) per codon. Codon DTs were calculated from ribosome profiling data generated in this work and from publicly available data published by Chew et al., 2013.
Sheet4:	Fraction of charged tRNAs at the Sphere (4 hpf) and Bud (10 hpf) stages, determined for three experimental replicate samples at each stage.
Sheet5:	Codon usage and supply/demand ratios in Sphere (4 hpf) and Bud (10 hpf) stages.

## Sheet: TPM values
		Sphere (4 hpf)			Bud (10 hpf)
target_id	length	mRNA_TPM_rep1	mRNA_TPM_rep2	RPF_TPM	mRNA_TPM_rep1	mRNA_TPM_rep2	RPF_TPM
ENSDART00000164359	1018	156.631	165.045	26.684	603.578	529.876	1137.43
ENSDART00000166393	2386	44.3377	38.9529	20.4623	24.272	25.3439	17.3208
ENSDART00000172454	1799	11.591	4.74871	1.331	12.4472	11.9778	5.49134
ENSDART00000161139	1671	0.781162	0.606601	0	0.101076	0.623547	0
ENSDART00000162928	1561	112.07	109.038	74.3433	79.9854	73.4726	62.8951
ENSDART00000169685	1047	30.8466	31.8409	10.0415	55.054	70.5364	39.5161
ENSDART00000168091	2207	70.4328	54.3342	27.7576	54.135	48.8234	16.6581
ENSDART00000168428	2623	33.328	35.4276	5.14442	22.6341	21.9298	20.3938
ENSDART00000180269	537	7.2346	6.63618	0	0.421242	1.11373	2.98746
ENSDART00000165650	2737	0.455627	0.132679	1.73903	44.3335	42.916	27.5032
ENSDART00000165402	2870	1.92492	0.79877	0	2.68994	3.30903	0
ENSDART00000013209	1809	0.0794474	0.0694056	0	0.555109	0.407683	0.242686
ENSDART00000003463	1702	0	0	0	0.297055	0.261795	0
ENSDART00000124837	2727	0.864006	0.581914	0	3.97072	2.97314	3.12059
ENSDART00000064061	1519	1.73954	1.01311	0	1.91319	3.17384	0.870015
ENSDART00000160843	1905	47.0429	61.4159	4.60419	35.5605	35.7287	11.8579
ENSDART00000188956	297	2.4179	1.06292	0	6.13669	12.6393	0
ENSDART00000168760	1086	40.3738	38.6659	83.2944	28.4653	25.5151	32.1148
ENSDART00000164091	1661	12.9325	11.8322	1.92498	4.27382	5.47043	1.72075
ENSDART00000060968	1538	0.192066	0.0834321	0	0.453903	0.294842	0
ENSDART00000060971	1489	8.20492	9.67228	0.538043	12.4328	13.2905	6.65944
ENSDART00000109529	1998	60.0154	58.0271	9.17164	9.78282	9.06002	2.96136
ENSDART00000153285	3555	27.6567	26.6073	24.0351	16.4831	14.5266	9.79379
ENSDART00000081743	4056	3.37761	3.50085	0	7.87076	8.40969	0.108011
ENSDART00000111806	8469	178.487	190.399	2.88093	136.67	134.556	47.697
ENSDART00000010092	2637	8.48226	4.78667	0.300963	10.3072	8.00239	8.27792
ENSDART00000098627	2617	107.243	108.166	65.8142	16.0207	17.7715	8.59222
ENSDART00000092524	2894	0.763164	0.250014	0.27394	17.1634	17.329	8.74022
ENSDART00000152173	5496	152.545	155.007	150.82	48.5897	46.9445	49.3044
ENSDART00000152799	1008	0.471692	0.137312	0	2.60613	4.26468	0
ENSDART00000152684	1586	1.1608	2.15066	0	6.50482	6.53874	0
ENSDART00000144406	3283	15.7285	16.2918	2.17049	20.3081	17.5122	6.50054
ENSDART00000108579	2896	128.88	124.124	119.902	68.9361	75.5751	37.12
ENSDART00000144606	1683	19.976	26.7032	1.89933	20.9562	21.5617	13.7132
ENSDART00000109083	960	53.0599	56.2034	18.5821	15.0612	14.6348	8.82802
ENSDART00000147610	1167	3.01466	1.60307	1.38128	0.915818	0.807113	0
ENSDART00000184473	2702	6.00922	4.36815	0.587319	11.704	12.9841	8.64242
ENSDART00000060944	1978	40.8869	41.6302	8.46015	36.8839	38.1205	33.2421
ENSDART00000166731	924	33.8958	39.3301	54.4803	33.6021	33.1816	56.5551
ENSDART00000134456	1102	17.8184	18.8756	2.93033	72.0529	69.1162	97.3222
ENSDART00000166786	2217	27.6409	15.0434	16.8638	89.8316	65.6697	101.748
ENSDART00000160564	2928	17.1373	8.98469	0	156.861	163.858	18.5263
ENSDART00000165894	2736	4.55805	3.8492	0	2.65397	2.75477	2.79121
ENSDART00000161072	2814	1.13035	0.901614	0.845451	0.343388	0.151315	0
ENSDART00000184660	1159	56.0283	39.365	14.6064	48.319	67.4016	29.27
ENSDART00000172235	3048	60.3036	54.4165	10.9181	175.036	135.777	112.612
ENSDART00000130697	2220	0.126898	0	0	0.591101	0.455822	0.29566
ENSDART00000176787	759	1.11637	0.195054	0	0.520016	0	0.593034
ENSDART00000048828	3246	2.08923	2.39723	2.51456	0.250069	0.449015	0.883229
ENSDART00000081047	3506	285.725	278.827	474.565	307.267	292.611	570.085
ENSDART00000006449	3232	0.043382	0.113491	0	0.199489	0	0.152226
ENSDART00000103850	3267	2.50486	2.45014	4.7432	1.94537	2.77013	2.12293
ENSDART00000006013	3820	0.182921	0.131655	1.10598	0.423366	0.26824	2.08632
ENSDART00000165669	1514	4.75316	3.3897	0	1.12962	1.59286	0
ENSDART00000152442	796	0.209885	0.916784	0	0	0	0
ENSDART00000142874	1137	0	0	0	0	0	0
ENSDART00000131463	693	0	0	0	0	0	0
ENSDART00000110331	3026	0.36389	2.50343	0.523729	0.423757	1.02701	1.00835
ENSDART00000008332	2016	0	0.0615847	0	0	0	0
ENSDART00000041936	1290	0	0	0	0	0	0
ENSDART00000058878	990	0	0	0	0	0	0
ENSDART00000109983	1017	0	0.135001	0	0	0.158597	0
ENSDART00000124534	5065	0.397697	0.486325	0.623296	3.09423	2.26362	0.257166
ENSDART00000058877	555	0	0	0	0	0.35347	0
ENSDART00000058876	4196	405.326	433.937	304.656	525.019	544.224	672.224
ENSDART00000142944	3696	29.5672	38.729	16.6908	79.24	63.4859	30.3145
ENSDART00000144500	703	1.23568	0.215899	0	0	5.8336	0.321251
ENSDART00000103785	1688	0.171636	0.0749709	0	1.59899	0.968821	0
ENSDART00000055779	2240	0.0628332	0	0	0.0731706	0.193457	0
ENSDART00000103795	1790	1.68915	2.41084	1.33898	4.96531	3.79898	0.490768
ENSDART00000126093	2021	2.32002	6.69451	0	0.40935	0.360762	0.108412
ENSDART00000157572	1635	4.62498	1.3986	3.42334	1.65719	0.638964	0.672559
ENSDART00000163793	3890	0.104688	0.121941	0	1.13784	1.36092	0.670758
ENSDART00000052423	2297	11.0056	9.40089	1.38454	99.5396	105.797	17.8982
ENSDART00000103724	5436	5.35606	3.17819	0.725445	60.8447	64.6386	8.92621
ENSDART00000040204	1616	5.40707	4.95982	6.92879	130.131	126.523	186.977
ENSDART00000055047	1643	28.8366	35.933	11.1923	37.9072	34.7694	17.6674
ENSDART00000114035	1152	0.665464	1.74406	0	16.1189	12.4299	5.76941
ENSDART00000022307	2477	157.901	167.334	37.5166	167.67	156.328	114.831
ENSDART00000103755	8522	0.915793	0.84072	1.10824	114.816	78.4078	90.8359
ENSDART00000109756	1607	0	0	0	0	0.279211	0
ENSDART00000150863	5278	0.076191	0.0665608	0.149459	5.32356	3.80547	1.93209
ENSDART00000138891	542	165.174	199.771	115.234	22.0183	30.0225	4.64859
ENSDART00000092324	2950	168.148	168.86	243.159	34.1773	69.3541	20.4705
ENSDART00000037036	2406	147.933	166.522	20.1449	32.7071	30.6152	11.2633
ENSDART00000024358	1149	1.06804	0.81641	0.701767	0.466406	0.685075	0.193019
ENSDART00000092277	2195	36.0363	41.4141	19.2101	13.2403	16.0198	6.47999
ENSDART00000141653	1520	0	0.0843632	0	0.562284	0.792869	0.434715
ENSDART00000108816	1887	41.094	53.055	2.95837	16.6874	12.6835	4.53343
ENSDART00000127329	2932	9.83122	11.9994	0.540703	19.6654	19.0209	11.9719
ENSDART00000183870	2185	1.84313	1.47754	0	3.06029	3.81166	0.300465
ENSDART00000166620	1350	3.64943	3.5746	0	6.05279	7.49078	0
ENSDART00000109356	2960	1.02445	1.17972	0.267766	7.42907	8.98456	1.98851
ENSDART00000147638	950	0.671851	1.90753	0	0.195596	1.20666	0.234846
ENSDART00000103701	2322	43.3942	49.4298	21.9127	23.425	23.0654	8.28718
ENSDART00000092118	4470	0.34432	0.241551	0	0.0530979	0.0929186	0
ENSDART00000092114	4596	7.22965	7.21862	1.20253	0.0508424	0.0300893	0
ENSDART00000016139	2198	12.1867	15.185	13.4306	12.7725	15.3377	10.8514
ENSDART00000015732	1158	0.793663	0.808905	0	3.85099	2.57935	0
ENSDART00000184465	1087	22.3914	20.1842	27.4908	53.6453	48.5951	43.3241
ENSDART00000103588	2646	1.57478	1.28402	0	5.53132	7.83469	1.70596
ENSDART00000110696	1968	0.217159	0	0	0.633372	1.30535	0.59256
ENSDART00000085203	1364	2.07636	0.954693	2.94261	130.443	156.569	162.681
ENSDART00000013264	1861	112.484	118.646	60.4369	88.4027	91.2633	38.1976
ENSDART00000190070	1576	0.185396	0.0809815	0	0.431796	0.761086	0.558603
ENSDART00000167126	4032	0.16805	0.0293618	0	0.117419	0.0689876	0.107825
ENSDART00000177068	708	0.734401	1.06929	0	0.285075	0.251237	0
ENSDART00000146090	1215	0.126193	0.1092	0.662626	0.145564	0.128286	0
ENSDART00000139774	831	0.198619	0.694056	0	0	0.203841	0
ENSDART00000138187	1221	0.12428	0.325713	0	0.868357	0	0
ENSDART00000159655	5667	5.94238	2.59213	0	4.70099	3.84039	0
ENSDART00000188909	5092	2.30241	1.76364	0	5.63036	6.96485	0
ENSDART00000167552	1263	0.394905	0.248707	0	12.974	17.7064	0
ENSDART00000185901	1872	0.384683	0	0	0	0.157005	0
ENSDART00000177051	3813	12.6996	5.7805	0.415525	63.5137	64.7132	0
ENSDART00000143881	1418	0.104519	0.182617	0	0.608574	0.792088	0
ENSDART00000161938	6455	0.76346	0.432624	0.122072	0.120144	1.05883	0
ENSDART00000112160	1914	0.227584	0.598135	1.24969	0.784514	1.31941	0
ENSDART00000091508	5881	4.40645	2.85718	1.07241	29.6328	33.9827	13.8264
ENSDART00000136654	3206	0.851869	0.628491	0	5.28464	6.73093	0
ENSDART00000168631	4788	1.99489	1.10456	0.164856	0.0981588	0.0865077	0
ENSDART00000121823	3497	0.39477	0.42991	0	1.56792	2.37277	0.0622408
ENSDART00000143547	7128	0.0186357	0.0325604	0	0.694452	0.822406	0.516654
ENSDART00000091683	1556	64.9848	92.5095	25.7197	28.5839	26.7354	22.7788
ENSDART00000103626	2981	149.835	152.578	45.462	32.9381	36.7124	10.6761
ENSDART00000021504	3662	17.5708	12.9329	0.215988	11.4554	13.2656	0.0594071
ENSDART00000054981	2672	391.377	385.174	552.964	66.0216	65.2182	80.2116
ENSDART00000114613	2344	50.3642	71.6932	1.0173	26.6781	29.0364	18.9335
ENSDART00000186329	6870	0.767304	0.424271	0	8.90215	10.0109	0
ENSDART00000161791	2526	3.13349	1.68709	0	8.16928	11.1223	2.24804
ENSDART00000152367	1791	0	0	0	0	0	0.122585
ENSDART00000103644	2626	72.3439	65.7427	32.6418	12.0175	12.2205	4.73842
ENSDART00000054987	1788	1068.35	1243.67	202.147	1141.18	1195.39	1687.8
ENSDART00000054989	3781	0.395599	0.596749	0.209133	0.517028	1.08961	0
ENSDART00000152153	2918	1.05218	0.728616	0	4.31924	6.33756	0.0747646
ENSDART00000025604	1906	106.479	119.42	20.0803	113.774	119.572	48.902
ENSDART00000103652	7364	27.7743	31.7743	8.76896	0.35681	0.332955	0.0588264
ENSDART00000136198	964	0.494902	0.144116	0	0.192108	0	0
ENSDART00000148182	647	8.5124	7.15746	4.312	16.4757	21.4986	10.9848
ENSDART00000122568	2457	0.113696	0.0993249	0	0.198601	0.175028	0.355691
ENSDART00000006211	2481	2.41897	1.37605	0	3.93062	4.79196	3.78621
ENSDART00000184194	177	0	0	0	0	0	0
ENSDART00000055023	1721	2.29135	1.70809	0	9.27131	7.95857	0
ENSDART00000163624	3789	0	0	0	0.0417741	0.0368157	0
ENSDART00000132910	377	0	0	0	0	0	0
ENSDART00000081337	787	99.6804	93.0355	109	115.832	114.761	131.913
ENSDART00000113013	1560	39.103	42.7621	12.3131	14.6327	17.9003	4.23338
ENSDART00000046507	939	0.851969	0.44657	0.864188	0.198427	0.349749	0
ENSDART00000081343	2538	495.819	624.691	98.8609	260.248	269.584	301.516
ENSDART00000143587	2783	1.59139	1.91159	1.13997	0.86869	1.27597	0.23516
ENSDART00000092058	3240	78.6473	72.4764	52.5455	47.5914	48.2382	32.4678
ENSDART00000147277	573	0.657357	0.861404	0	5.74129	2.69857	0
ENSDART00000166515	1709	0.592481	0.36971	0	3.94261	3.90896	0.128577
ENSDART00000055011	1696	9.47556	7.75586	4.24012	2.78347	1.92742	1.68456
ENSDART00000114876	1357	23.3055	18.6311	5.91631	1.40819	1.0154	0
ENSDART00000055009	1902	10.8981	7.41951	0.838469	4.9889	4.551	2.65212
ENSDART00000137821	3808	130.748	166.283	8.51314	6.31643	6.99498	1.25643
ENSDART00000110790	4821	159.223	109.412	191.332	49.5213	45.6433	41.9687
ENSDART00000111131	4282	0.126248	0.110291	0	0.294038	0.356313	0
ENSDART00000164079	765	0	0.193057	0	0	0	0
ENSDART00000080323	2328	0.125299	0.705051	0	0.163183	0.12046	0
ENSDART00000126996	2052	0.150621	0	0	0.255558	0.184881	0
ENSDART00000016750	1831	1.1412	1.5167	1.30733	1.52925	1.4036	0.531275
ENSDART00000123773	2279	0.319682	0.401858	0	2.56715	2.34165	0.34236
ENSDART00000147904	4042	122.158	120.54	94.0462	21.2368	21.6404	8.71203
ENSDART00000054848	1394	22.7024	12.6632	20.7202	53.9918	44.9579	46.8589
ENSDART00000054843	1769	41.4561	41.766	17.1505	25.5135	27.0825	34.0135
ENSDART00000135702	1449	0.611808	1.87067	2.21291	0.118744	0.523247	0
ENSDART00000138726	2334	9.37443	10.0269	2.72457	3.63891	4.93381	1.77979
ENSDART00000005895	1845	0	0	0	0	0	0
ENSDART00000132607	679	0	0	0	0	0	0
ENSDART00000142906	993	7.78517	5.28098	5.73821	35.8502	66.9049	23.1467
ENSDART00000144565	625	0.580714	0	0	0.338127	0.297992	0.363483
ENSDART00000110749	770	0	0	0	0.510337	0	0.876298
ENSDART00000113551	2877	27.839	30.9035	8.81847	9.27857	6.35459	3.78984
ENSDART00000125358	1519	29.6689	33.6861	2.10876	2.25082	2.47956	1.30502
ENSDART00000011701	1835	0.3128	0.273264	0.434811	1.18385	0.642051	0.956749
ENSDART00000033118	2366	0.414493	0.672476	0	0.55164	0.303851	0.277168
ENSDART00000190194	3647	14.4856	16.0657	4.83091	13.686	15.2828	1.68014
ENSDART00000181437	1305	57.6873	46.0396	33.0839	75.1377	73.1301	93.2681
ENSDART00000152432	1117	5.82502	7.57607	0.722458	5.00387	4.95444	1.62368
ENSDART00000187740	2257	33.205	17.5849	63.424	2.10867	2.49436	0.387658
ENSDART00000152424	1563	0.0935689	0.163484	0	0	0	0.140836
ENSDART00000152562	893	64.7497	66.2308	45.517	442.065	418.817	655.013
ENSDART00000043881	1713	26.7609	39.5295	2.3318	9.04435	10.7433	3.97642
ENSDART00000029774	1217	9.60869	7.73826	0.662086	7.84356	10.5965	11.2835
ENSDART00000109141	930	2.06923	0.903844	0	0	0	0
ENSDART00000046283	2385	18.785	28.5648	4.33148	0.683611	1.08444	0.27493
ENSDART00000040116	1659	92.0139	82.7445	51.5565	9.25775	13.4109	5.16859
ENSDART00000179237	3923	1.83319	2.32668	1.20901	0	0	0.0554225
ENSDART00000103550	2291	0.949298	0.313779	0	1.61641	1.25104	0
ENSDART00000164541	2265	1.71665	0.759269	0.351093	1.68263	2.11765	0.0965675
ENSDART00000152421	766	1.4004	0.192728	0	0.957007	1.3047	0
ENSDART00000054879	905	1.07024	0.155828	0	12.6709	8.78708	4.69199
ENSDART00000139387	2279	0.123379	0.107744	0	1.43963	1.14214	0.479829
ENSDART00000139749	2633	0.105541	0	0.301426	0.0614526	0.108317	0.0829065
ENSDART00000167452	1311	0	0	0	2.26473	1.7611	1.5172
ENSDART00000170290	11360	4.06531	3.8449	0.8306	14.1215	14.371	9.63317
ENSDART00000147648	5496	33.2212	43.5332	1.86545	58.6825	63.5902	27.7462
ENSDART00000109858	1124	16.3073	21.0699	2.15608	11.4958	12.9432	13.2356
ENSDART00000162060	1073	8.69123	1.64508	4.5179	1.1808	0.743314	0
ENSDART00000140725	1032	0.269369	0	0	0	0	0
ENSDART00000158253	1053	0.774284	0	0	0	0	0
ENSDART00000134588	1212	0	0	0	0	0	0
ENSDART00000115316	1032	0	0	0	0	0	0
ENSDART00000054787	1246	23.1083	19.8268	0.64571	20.227	20.3643	0.535404
ENSDART00000090689	2629	22.3585	28.0288	15.6983	8.74052	9.65593	3.48743
ENSDART00000111041	2004	0.283834	0.867855	0	0.330531	0.65542	0.218693
ENSDART00000147623	3125	0.131873	0.0768032	0	0.0511896	0.225568	0
ENSDART00000033361	6346	4.77078	2.79284	0.869255	15.9675	15.5623	4.20109
ENSDART00000123431	2763	19.0941	20.4459	6.60282	6.76987	8.02365	1.26337
ENSDART00000166981	2233	3.97801	3.97902	0.356197	4.71466	5.30982	0.0979712
ENSDART00000159981	7227	0.679835	0.545752	0.217949	34.0831	38.2421	6.77396
ENSDART00000103399	2069	11.8536	14.0067	7.31253	10.2132	9.49319	2.85816
ENSDART00000080100	5628	1.18017	0.673935	0	1.36183	0.999037	0.0385452
ENSDART00000137697	1445	50.8382	66.7527	59.3629	12.3884	10.603	12.818
ENSDART00000103406	1599	10.8831	10.6295	1.50084	41.5381	41.4882	12.3841
ENSDART00000152392	2181	5.65177	3.99064	0	19.4151	19.3673	0
ENSDART00000055566	1793	4.89434	4.20562	4.45179	5.51269	5.43476	2.93869
ENSDART00000015251	3119	0.572616	0.15577	16.5084	328.947	373.037	542.917
ENSDART00000126020	304	0	0	0	10.8579	6.37942	2.37575
ENSDART00000162146	645	0	0.485541	2.55687	40.1283	44.7769	23.9108
ENSDART00000090380	4826	29.2679	27.7938	8.01391	21.7161	15.8548	4.40867
ENSDART00000040307	3736	96.5147	139.148	81.9176	3.98528	7.17393	2.67813
ENSDART00000111485	1266	0.595673	0.416306	0.635248	0.971143	0.244535	0.698894
ENSDART00000142122	1846	0	0	0	0.452324	0.23918	0
ENSDART00000158595	3669	28.7941	33.291	12.7188	17.6731	16.6797	11.6214
ENSDART00000067086	1383	125.627	140.098	44.0988	41.8345	40.622	49.4747
ENSDART00000067082	1338	116.315	138.705	54.0212	90.9512	85.4305	84.693
ENSDART00000146067	2635	40.2313	40.858	11.1442	28.1224	29.6546	6.04752
ENSDART00000184296	3917	18.9467	22.626	20.9885	8.31103	9.72308	3.55252
ENSDART00000180121	3566	0.0382342	0	0	5.56557	3.21765	1.22041
ENSDART00000170314	1020	0	0	0	4.42186	0.49087	0
ENSDART00000127838	5254	1.66452	2.44169	0.450826	23.2003	24.2588	21.7636
ENSDART00000111026	1353	26.1425	26.7891	5.93422	2.82598	3.05658	2.28507
ENSDART00000191046	2364	46.0605	50.6505	20.8826	52.0723	57.0094	55.3402
ENSDART00000079716	1841	221.52	260.501	74.106	91.4628	95.6401	56.3802
ENSDART00000021693	14544	0.504836	0.338645	0.162092	0.167969	0.434843	0.059444
ENSDART00000040049	2216	0.572162	0.666457	0	0	0	0
ENSDART00000161996	716	0	0	0	0	0	0
ENSDART00000079359	528	4.4527	3.88989	0	0.432105	0.761631	0.869038
ENSDART00000017679	2428	10.8252	6.23755	1.96327	0.536433	0.650045	0.0899989
ENSDART00000090025	2833	0.439146	0.682026	0	0.0568217	0	0
ENSDART00000064468	2226	0.379578	0.331601	0	0.810382	0.908971	0.196568
ENSDART00000046874	1212	0	0.109517	0	0.145987	0	0
ENSDART00000103346	3192	38.6342	46.5591	26.5477	61.8275	62.3984	60.5989
ENSDART00000030083	1909	73.9568	91.7474	4.17671	31.8172	36.7984	6.31838
ENSDART00000184641	1525	1.25074	2.5215	0.525072	0.448157	0.691183	0.28884
ENSDART00000024328	2615	0.372124	0.232207	0	0.247627	0.163676	0
ENSDART00000005067	5139	123.834	141.847	75.9954	35.5702	39.0407	11.4435
ENSDART00000114097	7838	15.0113	12.0248	0.206537	37.1826	39.564	2.94449
ENSDART00000190599	5015	61.5582	58.5265	40.9614	8.56516	8.81194	0.685893
ENSDART00000180678	6710	20.2313	19.2668	2.49419	14.561	17.175	5.4816
ENSDART00000192194	1269	58.2663	67.9238	66.1783	27.2659	37.1634	25.6933
ENSDART00000193331	1462	0.855863	1.58316	0.548199	1.79081	1.66465	0
ENSDART00000111475	7522	0.0176358	0	0.104683	2.21802	1.23077	0.143964
ENSDART00000188410	2143	0.990077	0.907026	0	7.7513	7.68671	0.102273
ENSDART00000109911	6059	13.4947	13.6335	15.034	69.5305	65.0922	29.955
ENSDART00000033018	2647	175.359	165.388	177.489	26.6413	32.0414	19.6261
ENSDART00000109970	3702	5.69753	4.97738	0.640903	58.0018	57.3795	27.4408
ENSDART00000177122	1373	1.73533	0.947497	0.584573	0.63151	0.788995	0.321571
ENSDART00000160270	1135	2.98011	5.9169	0.710671	11.6732	5.83891	10.3598
ENSDART00000013024	1107	3.20957	6.09543	5.10423	2.43758	2.00503	1.40391
ENSDART00000113266	4006	0.101549	0.147839	0	0.732465	0.176325	0
ENSDART00000078675	2002	19.0378	14.5215	0.795914	18.6955	16.1848	8.09984
ENSDART00000169081	2418	13.8811	16.6236	2.30008	3.36768	3.3241	1.35564
ENSDART00000187067	4174	16.6615	22.2531	2.65246	22.116	13.4107	3.28542
ENSDART00000164899	6057	154.901	169.1	91.3551	39.0994	37.7143	15.3554
ENSDART00000040434	1726	3.09727	3.7296	0	11.8928	13.2303	12.856
ENSDART00000178599	2707	40.0075	42.8269	42.4978	40.5645	44.6871	28.2953
ENSDART00000145068	16375	0.537046	0.217096	1.34366	156.578	138.7	55.9644
ENSDART00000005593	2918	105.056	114.164	73.6206	35.7328	37.945	17.2604
ENSDART00000039917	4370	1.7945	1.89602	0.722959	8.38594	7.57361	2.94873
ENSDART00000078889	951	0	0	0	0.781371	0	0.469181
ENSDART00000043484	1375	0	0	0	1.51309	1.11124	0.642185
ENSDART00000142689	919	0.174999	0	0	0	0.179601	0
ENSDART00000030665	1434	0.515934	0.901443	0	0.961305	0.3177	0
ENSDART00000146258	2033	59.8603	75.0546	11.7538	10.1675	9.96426	5.81914
ENSDART00000103236	1076	4.90856	6.55833	6.00657	14.9628	14.6684	4.74977
ENSDART00000122670	1802	35.0279	37.9892	15.945	7.24754	7.53372	5.96933
ENSDART00000133027	1435	0.72862	0.434887	0	1.65472	2.20256	0
ENSDART00000018238	1504	0	0	0	0	0	0
ENSDART00000041215	4005	1.04926	1.44888	1.3814	2.0102	2.39687	0.271394
ENSDART00000013021	3161	0.173708	0.113814	0	3.69173	3.96664	5.65128
ENSDART00000089480	2486	0.112266	0.0490382	0.319479	0.0653683	0.288046	0.0878721
ENSDART00000188234	399	0	0.515086	0	1.37784	0.609944	0
ENSDART00000054674	1806	7.16345	10.6386	0	0	0.0816869	0
ENSDART00000089442	2455	1.36555	2.33619	0.647132	0.662586	0.934303	0.355985
ENSDART00000142515	749	0	0	0	0.26457	0	0
ENSDART00000082063	2234	44.4268	49.3263	26.7027	22.9693	13.3875	7.63829
ENSDART00000014916	3250	3.62649	2.17347	0.487345	18.7586	17.5706	14.8119
ENSDART00000191493	3555	58.1903	69.266	5.78623	14.0263	13.1881	4.59084
ENSDART00000020970	3437	2.38857	2.36869	0.921036	6.22535	7.22462	1.58331
ENSDART00000142026	469	188.444	246.158	17.9292	4.68014	3.66633	4.43825
ENSDART00000078610	1355	13.3243	16.835	1.18505	0.128235	0.226028	0
ENSDART00000146410	1034	1.21169	0.661585	0	1.05828	1.399	0
ENSDART00000139241	2825	57.9957	58.062	33.6849	28.8957	31.0914	27.1772
ENSDART00000132379	3454	16.054	19.9663	6.87346	4.0982	5.15386	1.51242
ENSDART00000141795	872	0.934339	0.163248	0	0.217611	0.191782	0
ENSDART00000002886	1393	102.085	101.483	97.3415	67.2037	67.8755	60.6762
ENSDART00000114514	2562	63.7443	80.3264	17.6634	36.6412	36.4191	28.553
ENSDART00000131579	6806	0.801188	0.716992	0.231494	1.41088	1.00275	0.573048
ENSDART00000129970	3993	0	0	0	0.237239	0.0697896	0.0544432
ENSDART00000078594	1969	0.072346	0.126403	0	0.589739	0.222745	0
ENSDART00000135552	7222	0.0735478	0.176692	0.763353	57.2771	63.801	24.4452
ENSDART00000089025	2087	50.5645	49.2132	58.7509	18.1788	15.7424	12.8015
ENSDART00000133959	3297	26.1241	44.5195	3.60197	24.7633	21.8666	3.43448
ENSDART00000044030	2903	0.0950803	0	0	0.608976	0.927015	0.225332
ENSDART00000103091	950	0.335926	0	0	1.36917	1.03428	0
ENSDART00000103089	887	0.731635	0.319579	0	1.065	0.750874	0.252144
ENSDART00000109416	4073	232.46	306.593	180.441	163.236	176.694	118.098
ENSDART00000088949	6368	116.568	145.175	104.567	31.1648	31.6317	21.2048
ENSDART00000111555	3029	38.668	37.7898	6.80166	13.7047	14.7827	2.01469
ENSDART00000054574	1399	53.2858	71.4024	5.16112	82.5717	91.1813	84.3846
ENSDART00000054575	1635	135.458	128.826	85.0945	5.80018	3.83379	1.47963
ENSDART00000148219	867	77.549	58.3743	22.5282	125.817	177.914	92.1704
ENSDART00000005733	2101	34.3625	17.1875	45.8491	36.8773	36.3033	29.5987
ENSDART00000138276	2744	43.6713	50.0159	33.5345	35.9815	47.5659	48.4238
ENSDART00000147502	2454	0.741526	0.499069	0	2.61189	1.99584	0
ENSDART00000111454	3427	28.6669	32.776	19.6297	13.7433	9.61594	8.76559
ENSDART00000158344	3326	0.1646	0.107847	0	17.4908	12.923	6.48115
ENSDART00000102993	1714	125.787	147.107	171.053	52.0694	58.8763	61.4055
ENSDART00000088653	2451	0.341988	0.597523	0	2.12401	1.63791	0.26743
ENSDART00000146084	3481	1.96092	1.85012	0.909288	3.60799	8.37194	4.31418
ENSDART00000124770	5298	2.38625	3.50389	2.08465	10.1158	10.4885	5.06414
ENSDART00000132440	459	0.462498	0.808079	0	0	0	0
ENSDART00000166479	1164	0.525886	0.689124	0	0.459304	0.269857	0
ENSDART00000054472	4633	3.45991	2.63158	1.8745	90.6442	95.0008	62.6192
ENSDART00000078271	5597	15.9975	10.9917	0.200679	68.7188	74.2369	0.694488
ENSDART00000078277	1598	1.09513	0.717533	0.500601	0.106275	0.0936608	0.275378
ENSDART00000088545	2612	39.068	56.9143	0.911637	16.6114	20.1569	6.93724
ENSDART00000136556	688	21.2753	23.986	0	46.8367	54.2147	8.68148
ENSDART00000141077	5029	157.188	188.754	46.7578	36.8772	38.4464	10.2281
ENSDART00000193900	1485	0.0991572	0.0866241	0	0.115471	0	0
ENSDART00000054442	909	150.077	127.699	191.26	55.1573	41.8741	30.9734
ENSDART00000054440	2139	13.8089	20.0865	20.8368	3.07765	3.66166	2.04683
ENSDART00000102782	3334	0.0410657	0.0717154	0	0.143396	0.1685	0
ENSDART00000102790	2421	0.404324	0.20184	0	0.0672635	0.237118	0
ENSDART00000131257	4352	10.1477	11.9827	2.72239	13.8048	13.3128	6.88885
ENSDART00000049572	4462	55.1196	61.2276	42.8307	46.9702	44.9635	40.5502
ENSDART00000006147	1960	28.4302	34.9366	10.1656	22.862	24.9243	9.73019
ENSDART00000148327	2226	0.063263	0.221067	0	0.368355	0.324633	0
ENSDART00000129066	3393	83.5661	79.0228	70.9151	30.9211	32.2544	11.934
ENSDART00000137138	566	2.97473	3.37556	0	28.2266	28.9929	7.29971
ENSDART00000132602	1675	0.69251	0.30249	0.477145	1.20966	0.97724	0.262475
ENSDART00000047728	2571	122.299	139.238	4.32299	42.9339	39.3936	34.8216
ENSDART00000140553	801	0.208198	0	0	0.727354	0	0
ENSDART00000087729	5044	43.2552	47.9499	8.91685	6.54055	5.9008	1.59201
ENSDART00000054388	12492	0.0525864	0.0367518	0	0.600132	0.528898	0.0692333
ENSDART00000176849	1530	0.383418	0.837388	0	0.446498	0.787	0.863628
ENSDART00000074678	2128	0.597996	0.174137	0.374038	0.154751	0.272765	0.411513
ENSDART00000147193	1173	0	0.227628	0	0.151715	0	0
ENSDART00000031546	1937	0	0	0.411533	0.257346	0.1512	0.339574
ENSDART00000187834	6422	3.27581	2.59629	0	13.8526	12.4536	0.269992
ENSDART00000036797	1490	782.626	891.932	131.73	6.90182	7.50186	0.887316
ENSDART00000019698	1881	163.738	175.878	270.509	3.27836	5.62229	4.89799
ENSDART00000128918	866	0.942499	2.14076	0.9398	15.3658	11.4139	13.7
ENSDART00000168171	1334	9.2808	5.07743	0	19.4993	11.4543	0.664967
ENSDART00000017413	1534	4.10957	2.83871	6.26312	1.66942	0.588508	1.00488
ENSDART00000158915	2556	0	0.23797	0	0.888206	1.06234	0.427177
ENSDART00000086867	4027	25.5431	34.4568	2.55133	10.7382	11.5359	2.48307
ENSDART00000043556	4581	0.755465	0.810664	0	21.5719	16.9015	3.17623
ENSDART00000185307	147	0	0	0	0	0	0
ENSDART00000054386	1025	4.59217	4.81409	1.57874	15.8648	11.7823	26.9222
ENSDART00000016488	1287	179.873	202.983	183.639	78.2605	71.8501	59.7866
ENSDART00000139412	918	0.700944	0.612347	0	4.08132	2.69766	0
ENSDART00000190858	4647	10.2602	11.2675	1.86881	0.843804	0.951868	0.093457
ENSDART00000188428	6071	0.241767	0.192008	0.129834	0.0767845	0.112784	0
ENSDART00000143948	4162	45.7783	56.0401	22.2115	26.352	23.6245	13.576
ENSDART00000192774	243	0	0	0	0	0	0
ENSDART00000036448	1592	20.4376	22.4181	18.5935	10.0323	8.55932	5.9434
ENSDART00000013263	2589	80.2251	103.696	63.162	54.0644	60.4413	70.5023
ENSDART00000008201	1955	75.6142	85.2305	5.29987	1.3586	3.59202	0.784924
ENSDART00000139003	2673	50.2108	51.4851	35.3265	34.5267	34.6916	15.677
ENSDART00000126785	4677	205.584	217.082	336.915	138.7	153.054	142.716
ENSDART00000087658	5928	76.9472	75.565	49.8684	22.218	25.3834	8.04684
ENSDART00000102646	588	0.633249	0.553208	0	1.10615	1.2998	0
ENSDART00000189921	2618	0.215425	0.469138	0	0.735392	0.680843	0
ENSDART00000134576	3525	77.5216	101.162	9.65172	24.5632	30.3861	11.5448
ENSDART00000145942	4063	2.53397	2.79624	0	2.44611	1.4714	0
ENSDART00000133659	3479	310.406	324.515	322.984	164.286	158.6	149.708
ENSDART00000155184	3048	25.4575	27.6026	12.4778	13.6139	17.14	5.71999
ENSDART00000143588	913	0.23978	0.388625	0	1.54391	3.35054	0
ENSDART00000171951	8663	0.708813	0.667294	0.733293	17.9677	14.7514	14.4787
ENSDART00000177989	11193	55.053	47.3488	15.2448	41.1639	40.3095	8.88846
ENSDART00000014608	1857	0.231524	0.0674202	0	20.9401	8.95007	6.26207
ENSDART00000051763	880	454.818	490.127	85.959	2056.19	1900.86	2440.04
ENSDART00000169389	855	0.383134	0.502061	0	0	0	0
ENSDART00000102542	849	11.9203	15.6811	1.91869	2.09874	2.48451	0
ENSDART00000130356	1126	19.5996	16.382	5.01561	2.65551	3.15421	0.197076
ENSDART00000126950	3171	13.98	15.2379	1.24885	12.4999	12.5264	10.5796
ENSDART00000163140	6184	31.2986	26.6956	18.4801	18.5586	18.9826	5.11797
ENSDART00000102522	3697	25.5335	22.9109	10.2954	14.7079	15.021	6.30287
ENSDART00000076519	1336	277.005	329.838	331.336	43.8397	42.7027	49.438
ENSDART00000148076	2256	147.643	165.53	48.2944	46.2506	42.1686	13.865
ENSDART00000144711	1284	1.05607	0.204762	0	25.9311	25.4194	7.0607
ENSDART00000141648	1005	19.7541	29.31	11.2783	51.1202	52.7757	38.5542
ENSDART00000133208	4835	42.1373	51.9975	21.8745	21.8304	22.4933	23.3927
ENSDART00000050445	3089	8.63329	8.98051	0.256468	2.43568	4.06478	0.352705
ENSDART00000134470	5882	0.0908289	0.198371	0	9.59882	10.2306	2.35931
ENSDART00000102501	1629	107.708	109.308	133.03	38.8972	40.9713	35.5095
ENSDART00000102498	1213	0	0	0	1.31261	0.642672	2.55587
ENSDART00000135763	3610	0	0.0989197	0	0.219768	0.116209	0
ENSDART00000054235	2192	216.476	237.334	318.676	131.926	141.422	125.287
ENSDART00000054230	1627	0.0894332	0	0.491501	2.70782	2.47819	2.02779
ENSDART00000054228	1160	0	0	0	0.461176	0.406436	0
ENSDART00000140172	1153	0	0	0	0.619321	0.136452	0
ENSDART00000133937	2574	9.67866	11.5729	2.77579	8.05971	6.93657	2.20559
ENSDART00000102455	2769	0.349998	0.13104	0	0.582257	0.461831	0.393937
ENSDART00000129471	2122	2.06612	1.04805	2.25067	1.55229	1.36804	1.13491
ENSDART00000027973	1066	0.145997	0	15.1616	530.962	352.414	663.056
ENSDART00000109714	3000	0.419504	0.975355	0	2.67477	2.17802	0.0726561
ENSDART00000146488	976	0.324967	0.425839	0	0	0.166756	0
ENSDART00000137869	3141	0	0	0	2.08744	2.15375	1.2485
ENSDART00000054202	2714	0.359521	0.401704	0	0.0611109	0.263999	0
ENSDART00000182428	240	44.5217	62.9718	0	175.29	208.88	0
ENSDART00000170878	1088	1.5671	1.12011	0	0.497705	0	0
ENSDART00000172737	1313	26.0369	29.2305	12.8509	18.0859	17.4628	8.58404
ENSDART00000168640	2853	110.176	105.643	107.278	144.488	156.364	113.745
ENSDART00000059264	3919	1.4889	0.87722	0	6.65315	5.72129	1.8863
ENSDART00000054205	551	35.856	50.4832	51.3342	47.0251	46.0879	117.938
ENSDART00000102379	3579	29.861	34.0724	21.8831	17.653	16.4176	10.0923
ENSDART00000054208	1283	50.439	66.608	62.0352	24.7243	20.9469	29.9889
ENSDART00000054209	378	0	0	0	0	0	0
ENSDART00000168594	3905	0.0695112	0.159979	0	1.78084	1.24852	0.38976
ENSDART00000113020	8807	0.0600368	0.0524484	0	3.96763	2.8035	0.245822
ENSDART00000160183	2953	0.420149	0.448609	0.268408	6.19745	6.75543	5.53687
ENSDART00000112263	2764	0.450868	0.0437645	0	2.39187	1.90231	0.473589
ENSDART00000125690	1993	102.8	117.434	67.5634	31.0089	35.534	26.0604
ENSDART00000180810	4185	84.0559	98.0096	63.8111	39.0973	42.9433	16.0452
ENSDART00000193833	4901	79.367	79.877	52.0127	49.5337	48.8893	41.2349
ENSDART00000152117	2756	0.294787	0.472171	0	3.39788	2.62479	0
ENSDART00000011645	2854	19.3644	21.3575	3.05605	17.1946	29.0154	17.1169
ENSDART00000102500	1471	573.425	540.525	594.891	920.469	1060.77	829.654
ENSDART00000152393	846	4.8538	2.8834	0	4.06969	3.58663	0
ENSDART00000152492	1646	12.7999	10.4108	5.34288	5.2427	7.33829	2.93909
ENSDART00000152299	5084	128.734	146.182	39.1098	57.0936	59.5293	27.8744
ENSDART00000109297	1047	0.298386	0.130335	0	1.56364	1.37804	0
ENSDART00000090611	1835	21.114	24.2521	12.6095	3.82476	3.45103	3.7074
ENSDART00000187248	4861	18.6698	23.1723	5.35801	12.143	12.1209	1.11645
ENSDART00000161169	5177	0.0518205	0.0226353	0	0.150865	0.186141	0.0838303
ENSDART00000135759	959	1.01659	0.528732	0	2.63812	1.28124	5.41631
ENSDART00000169584	970	0	0	0	0	0	0
ENSDART00000165515	1660	0.0980282	0.209515	0	0.311283	1.13284	0
ENSDART00000102335	2084	20.2576	22.0324	39.7339	63.5675	61.7431	46.7624
ENSDART00000102337	3371	0.12171	0.17721	0.23481	7.03944	6.74516	4.58546
ENSDART00000166819	1580	148.725	172.24	296.256	39.3965	39.9378	40.8119
ENSDART00000047211	1798	15.8375	15.3031	6.65878	18.9088	15.8435	3.17457
ENSDART00000167875	1419	27.0486	24.8159	18.6513	22.0126	28.7245	27.2045
ENSDART00000166989	1578	37.304	35.8235	37.5236	11.6418	12.635	10.3208
ENSDART00000148175	2044	12.4986	6.12667	3.89651	22.2366	19.8822	14.0396
ENSDART00000191210	5856	1.08583	1.34298	0	2.80858	3.72378	0.146813
ENSDART00000121758	1489	0	0	0	1.49653	1.52181	4.58761
ENSDART00000148536	2066	17.5685	18.9451	9.63594	16.2233	14.1568	8.90515
ENSDART00000177588	3846	13.7021	12.3096	3.08354	11.0214	10.1482	4.01443
ENSDART00000075500	1678	21.0793	19.2451	28.1003	19.0141	22.8748	37.9896
ENSDART00000110270	3435	135.187	150.309	155.055	68.7328	68.33	55.1948
ENSDART00000019770	2308	1.20198	1.14637	0	7.32039	7.34048	1.61525
ENSDART00000053933	1461	116.671	141.458	34.5607	59.0514	62.2018	30.9317
ENSDART00000053932	2845	3.01161	5.9833	1.67227	0.452825	0.747775	0.229977
ENSDART00000075539	1417	0	0.0913822	0	0.245091	0.219414	0
ENSDART00000133246	1447	2.85961	3.1227	1.66203	0.594656	1.04814	0
ENSDART00000053926	2477	35.1628	27.7659	33.3481	31.5367	32.2618	14.8168
ENSDART00000114536	1036	0	0	0	0.677463	0	0.425625
ENSDART00000113735	2236	26.1895	24.8591	8.18138	17.0086	21.58	4.10919
ENSDART00000053924	4190	24.0854	28.8257	8.29679	12.9712	12.7239	3.88979
ENSDART00000085648	3262	21.5482	25.2096	11.1657	14.6256	15.6054	9.54714
ENSDART00000112106	2844	0.0485926	0	0	0	0	0
ENSDART00000152226	1251	0.120802	0.316598	0	0	0.123978	0
ENSDART00000109224	1772	6.42213	5.18429	1.35165	0.568003	0.250291	0.247846
ENSDART00000132063	1705	0	0.074321	0	0	0.175727	0.128909
ENSDART00000088290	6134	44.6017	41.054	18.503	22.6397	22.519	9.86037
ENSDART00000189670	1011	1.40083	1.35975	0	2.35632	3.03508	0
ENSDART00000049514	2846	25.0247	28.5271	14.4879	7.27404	8.40972	8.27623
ENSDART00000054059	1617	0.18011	0.0786725	0	1.15358	0	0
ENSDART00000054064	5966	137.869	135.75	58.7983	83.624	81.4147	33.1079
ENSDART00000019743	3051	79.3138	83.9817	39.7335	204.731	217.543	232.572
ENSDART00000054066	2248	143.144	110.507	87.0314	287.469	323.301	303.407
ENSDART00000133905	3010	80.6912	85.7175	53.1807	60.6734	57.6499	43.6645
ENSDART00000086935	1588	6.61742	9.95618	4.53436	0.642177	1.60353	0
ENSDART00000143639	4399	11.3235	12.0906	3.23171	8.112	8.78682	1.48146
ENSDART00000125759	4764	0.19774	0.46889	0	1.15168	1.2469	0.227866
ENSDART00000033024	1938	0	0.0643156	0	0	0.226671	0
ENSDART00000174868	1742	0.0828531	0.144761	0.458453	21.323	20.1525	12.4836
ENSDART00000164204	1737	9.80804	10.3837	6.89696	6.67877	5.4595	3.41459
ENSDART00000018827	2665	2.08366	3.00348	0	3.51837	2.56614	2.86647
ENSDART00000152175	722	5.24675	6.25034	3.40751	34.9933	46.7491	43.1125
ENSDART00000177900	3053	127.145	135.637	154.417	22.5743	22.4468	20.2724
ENSDART00000085454	3247	138.997	144.585	242.158	45.4675	47.5216	56.7452
ENSDART00000022841	1119	23.9712	29.2456	11.5381	5.93593	7.35217	5.95035
ENSDART00000008469	1521	0.289492	0.168601	0	0.898985	1.08938	0.868847
ENSDART00000102210	4254	1.2076	1.30483	2.04276	40.0049	34.441	26.1518
ENSDART00000132466	5575	43.6784	55.4544	0.990156	10.3406	11.5762	2.87903
ENSDART00000137863	2224	1.32982	0.165963	0	0	0	0.29512
ENSDART00000085370	4059	0.233633	0.204103	0.194697	0	0	0
ENSDART00000087115	4065	0.466544	0.902487	0.388814	1.31944	0.957625	0.106943
ENSDART00000146567	1213	42.2063	48.4691	4.64624	32.2319	38.4318	30.3054
ENSDART00000007770	1619	0.0899301	0.707069	0	0.523627	0.646064	0.135868
ENSDART00000075286	1909	38.4755	48.9799	1.67069	1.13321	1.07553	1.03392
ENSDART00000057885	2321	0.0625778	0.0541492	0	0	0.253093	0
ENSDART00000085309	1028	20.8968	16.5233	1.57399	59.5048	48.6847	26.1917
ENSDART00000057880	2102	85.9962	111.366	32.95	20.6249	16.9327	13.8547
ENSDART00000044214	1539	14.4767	13.1432	3.64137	32.85	33.9957	13.0202
ENSDART00000057879	1298	6.48075	4.75171	1.85759	4.85162	3.56313	1.70308
ENSDART00000112333	4352	0.46549	0.596426	0	21.4299	23.0903	7.93715
ENSDART00000065125	1982	1.22101	0.878445	8.4428	199.651	199.025	230.559
ENSDART00000075260	1972	0	0	0	0	0	0
ENSDART00000007522	2392	0.526658	0.204485	0	0.0681449	0	0.0913716
ENSDART00000168045	800	0.834134	1.63958	0	7.28525	16.9074	1.68417
ENSDART00000146602	2164	6.98057	7.86503	5.51585	3.03889	6.56154	2.62968
ENSDART00000112639	1133	3.1221	3.91334	4.98373	2.68729	3.2042	0.587471
ENSDART00000137156	1397	17.1177	25.7285	24.6948	1.98101	1.20029	1.73755
ENSDART00000113818	5478	0.0733468	0.192171	0	0.740494	1.65744	0.396087
ENSDART00000109369	1050	0	0	0	0	2.80793e-07	0
ENSDART00000136761	4857	6.58846	10.2297	1.46249	7.18885	7.71373	1.60901
ENSDART00000113486	10252	0.187016	0.113751	0	1.05343	0.835217	0.0844097
ENSDART00000041191	1652	0	0.153711	0	0.518855	0.183672	0
ENSDART00000136383	1819	15.7926	8.69178	17.9868	4.4138	4.13301	2.17196
ENSDART00000187194	4905	1.279	1.24644	1.12629	5.16026	5.26251	0.796583
ENSDART00000075632	2023	30.7596	37.1787	35.4384	71.9675	74.3084	51.4039
ENSDART00000018472	1986	90.2267	82.4536	131.599	46.7353	50.0875	34.3199
ENSDART00000075626	1119	0	0.722113	0	0	0.565552	0
ENSDART00000015547	1075	1186.31	1686.61	321.659	9.08867	10.0865	0.620129
ENSDART00000114384	5977	22.9606	21.2096	7.25376	45.8552	47.4496	13.0228
ENSDART00000102184	2808	3.15251	3.01224	0.564852	26.7307	27.8043	5.82605
ENSDART00000131664	1648	1.76309	1.30921	0	6.51377	5.81554	2.80203
ENSDART00000042984	5398	0.645139	0.390182	0	2.16715	2.08817	0
ENSDART00000046094	2372	10.9245	12.381	7.03587	13.7533	19.5145	5.98991
ENSDART00000147201	5150	0.364713	0.27755	0	2.34714	2.17341	0
ENSDART00000075584	1479	0.0996149	0.174048	0	1.74005	0.511172	0.89406
ENSDART00000140157	833	1.98011	2.42177	0	9.45412	10.5673	1.34567
ENSDART00000140515	6086	108.146	125.216	35.8748	0.408477	0.674985	0.17811
ENSDART00000180483	4931	1.12521	1.22965	0.320088	1.86428	1.65542	0.0440198
ENSDART00000004361	5609	0.150705	0.250017	0.176425	13.7585	17.8552	5.14388
ENSDART00000037986	1701	19.5695	21.5559	28.1828	33.5892	27.5939	24.1592
ENSDART00000077744	1072	132.4	139.989	138.682	141.854	160.438	114.225
ENSDART00000186106	600	5.40276	3.35663	0	14.5212	11.9642	0
ENSDART00000102111	1139	645.069	745.84	133.124	2445.71	2533.36	2533.47
ENSDART00000149380	1089	0	0	0	0.407709	0.230209	0
ENSDART00000113808	1606	4.14358	6.3691	1.5712	0.317039	0.599573	0.13699
ENSDART00000167461	2108	0.604196	0.175943	0	1.01631	0.826778	0
ENSDART00000165389	3651	2.36248	2.5957	0.616426	0	0.0980847	0
ENSDART00000109678	6259	42.0234	43.6708	50.7434	11.7072	11.7822	7.41134
ENSDART00000053806	2204	65.4211	74.5827	90.96	34.2569	36.4257	32.365
ENSDART00000142154	9804	0.0538179	0.141047	0	1.89583	1.06324	0.971045
ENSDART00000176451	2411	0.11616	0.050686	0	0.676376	0.613241	0
ENSDART00000085051	4575	4.15364	5.99626	1.38068	29.9482	31.2912	11.7723
ENSDART00000132118	800	0	0	0	0.242842	0	0
ENSDART00000181541	3813	0.143812	0.0622863	0.207461	19.7401	18.809	8.44115
ENSDART00000180628	1533	3.54184	3.77654	1.56682	7.37199	8.66157	3.16031
ENSDART00000085021	1684	91.553	93.2862	31.7946	19.6397	19.6928	5.22091
ENSDART00000139636	4264	35.6638	38.7997	5.74326	6.23892	9.89058	0.203828
ENSDART00000037516	7938	0.116831	0.0291613	0	15.7238	16.0157	0.327334
ENSDART00000187457	117	0	0	0	0	0	0
ENSDART00000147458	726	32.6708	39.296	27.103	92.0818	81.152	76.41
ENSDART00000124112	3063	0.0449027	0.0392272	0	0	0.0460834	0.0711461
ENSDART00000135159	441	0.494272	0.431798	0	0	0	0
ENSDART00000010632	2665	0.157771	0.321486	1.48893	36.478	52.1625	28.9126
ENSDART00000111566	6237	16.5177	18.9666	7.45835	23.6437	26.2901	5.92239
ENSDART00000053369	2860	35.1643	31.6902	19.4063	12.3186	13.4342	11.8191
ENSDART00000109314	3826	39.947	49.4154	9.09272	13.1081	11.8801	7.5028
ENSDART00000172111	3540	0	0.0673199	0	0.179476	0.395432	0
ENSDART00000192580	7381	2.76846	2.43707	0.214097	8.92734	8.70917	2.29917
ENSDART00000171340	5536	73.3435	82.5517	64.1039	18.5515	18.2598	10.0304
ENSDART00000113542	1753	0.164548	0.215625	0	0.383239	0.591062	0
ENSDART00000189077	2891	0.872497	0.841742	0	3.19001	3.39047	0
ENSDART00000191986	4166	0.175182	0.364414	0	1.42401	1.36149	0.052165
ENSDART00000144669	774	2.39411	1.90136	4.22509	19.2624	22.5603	40.383
ENSDART00000132318	1398	8.15477	5.03247	2.29551	16.3744	24.1747	13.1217
ENSDART00000189756	4214	6.93231	12.3645	0	2.84043	2.6021	0.0515663
ENSDART00000179352	7568	34.1012	38.1242	3.59879	25.3275	27.3922	6.64398
ENSDART00000192292	168	0	0	0	0	0	0
ENSDART00000047159	1237	2353.79	2207.5	2250.46	4743.18	5514.9	3296.38
ENSDART00000020409	1641	1.32865	0.619048	0.487225	36.5149	31.3626	11.2569
ENSDART00000015323	1815	54.3011	62.6508	11.4319	4.14805	4.95549	0.362805
ENSDART00000075086	2135	6.95165	6.53569	5.5919	9.40602	10.7356	5.94709
ENSDART00000018533	1232	0.122981	0	0	4.43964	2.65052	1.25771
ENSDART00000009777	3767	0.216554	0.126122	0	0.294212	0.333373	0
ENSDART00000128794	3327	0.370233	0.179687	0	9.34146	9.41478	4.05767
ENSDART00000170546	4925	0.27286	0.214534	0	0.190651	0.112014	0
ENSDART00000075230	1546	2.08411	1.48966	2.58895	0.772226	0.972236	0.569669
ENSDART00000166864	761	57.1844	85.9174	61.2807	198.223	197.073	246.026
ENSDART00000101489	1926	0	0.0647574	0	0.776899	0.532531	0.455395
ENSDART00000165454	1027	9.92625	2.00114	0	12.6263	16.6131	0
ENSDART00000148701	8719	6.293	6.02748	2.79803	37.2067	29.4289	6.38016
ENSDART00000053763	1597	45.206	53.2945	56.6041	29.459	24.8376	34.8576
ENSDART00000131954	1586	138.711	142.767	97.8041	67.9249	79.5388	45.52
ENSDART00000181675	6011	28.3028	25.0168	5.26363	47.9843	49.7595	16.5526
ENSDART00000139354	4546	0.118616	0.0259059	0	6.5267	6.17807	1.38934
ENSDART00000160066	1581	239.601	282.747	54.6581	57.6543	60.7645	33.6864
ENSDART00000112150	1218	0.42485	1.31866	0	1.24	1.63125	0
ENSDART00000166251	1788	59.2365	68.5537	44.6446	83.5096	84.0876	80.7985
ENSDART00000165373	956	128.999	124.197	135.727	104.224	113.063	158.892
ENSDART00000101623	1679	0.172666	0.150841	0	0.100536	0	0.130919
ENSDART00000011727	2502	23.1906	27.5157	3.1741	1.81771	3.2039	0.698424
ENSDART00000136990	2953	6.02214	4.28218	1.34204	29.302	30.088	24.2884
ENSDART00000147317	1137	15.4101	10.1558	2.83754	6.61148	3.60701	1.75603
ENSDART00000113954	3802	17.1212	18.4857	7.07092	8.90759	10.9317	3.03166
ENSDART00000135647	2911	23.7479	17.8061	5.44646	36.4868	37.1666	22.5455
ENSDART00000101640	2803	2.9955	2.10788	0	9.68104	12.4535	0
ENSDART00000074953	1458	7.20654	6.09901	0	9.65386	10.8468	0
ENSDART00000138886	2750	0	0	0	0.058656	0	0
ENSDART00000191987	894	0	0	0	0.210916	0.557642	0
ENSDART00000133738	424	0	0	0	0	0	0
ENSDART00000179679	1378	0	0	0	0.125775	0.221692	0
ENSDART00000146680	3101	1.24092	1.97457	0	1.44508	1.77388	0.210796
ENSDART00000037553	2352	1.78784	0.260311	0.337929	0.485795	0.183485	0.371787
ENSDART00000045697	684	364.906	448.268	203.138	869.889	873.223	604.682
ENSDART00000136916	2883	0.0478918	0.209192	0	0.055771	0.0491511	0
ENSDART00000138992	3624	0.225543	0.197035	0	0.0875499	0.192895	0
ENSDART00000114659	3461	39.7944	43.1555	35.8998	15.4472	15.6433	6.72952
ENSDART00000137047	948	37.7215	45.4584	21.3925	50.2029	64.292	21.8883
ENSDART00000101671	2956	49.151	38.8646	73.4683	30.0849	29.5769	30.5322
ENSDART00000168067	3201	192.278	221.208	90.3144	62.9767	64.0774	44.7009
ENSDART00000074839	615	0	0	0	0	0	0
ENSDART00000093269	1370	0	0	0	0	0	0
ENSDART00000080563	3269	0	0.036612	0	0.439237	0.301078	0
ENSDART00000175582	4254	13.9934	9.60947	0	39.0626	36.3537	0.0727449
ENSDART00000193568	1989	0.0715466	0.18751	0	1.08313	0.36714	0.440737
ENSDART00000027463	1475	0.299767	0.174585	0	0.581808	0.410199	0.149423
ENSDART00000113087	1555	0.0941129	0.32887	0	1.97274	0.676114	0.566303
ENSDART00000101562	1578	0	0.0808657	0	0	0	0
ENSDART00000145272	2123	102.72	128.436	43.8671	35.3739	36.7128	23.9248
ENSDART00000135369	2948	0.607978	0.735414	0	2.83201	2.30387	0.147903
ENSDART00000022546	5981	19.8423	14.78	2.50416	12.2941	12.2322	4.53134
ENSDART00000074777	10780	62.7524	66.2928	32.0258	16.1033	15.9721	8.92902
ENSDART00000148251	2560	1.03338	1.09282	0.310129	0.38002	0.725645	0.0853002
ENSDART00000010211	1606	299.686	332.612	150.413	265.252	288.822	145.866
ENSDART00000134626	1617	5.76353	6.45115	0.494601	0.419484	0.369693	0
ENSDART00000114449	2491	29.6303	32.6867	6.69543	13.3715	18.1077	6.22623
ENSDART00000114230	2187	6.32019	2.92969	2.1828	11.4906	10.9209	6.10379
ENSDART00000139175	953	0.501935	0	0	0.194838	1.88883	0
ENSDART00000111367	2182	67.2388	76.5315	8.75148	19.4247	22.5599	7.823
ENSDART00000183675	6665	23.0161	23.136	15.0123	24.3558	24.1526	5.00696
ENSDART00000145789	3071	4.34351	7.31519	0	0.521455	0.551471	0
ENSDART00000053681	1609	1.44894	1.18669	0.99422	22.9898	22.0268	6.01608
ENSDART00000053685	2220	7.86767	10.5316	0	16.9203	10.3537	5.42043
ENSDART00000084735	7224	22.0948	15.3197	0.10902	66.0587	74.121	0.119943
ENSDART00000014678	5643	0.853217	0.766078	0	1.98718	2.26458	0.0384343
ENSDART00000101306	3382	23.1668	26.4903	25.0422	0.423741	0.497926	0.128744
ENSDART00000150124	1070	1.17976	0.375695	0	10.8235	9.02063	3.86803
ENSDART00000133917	2523	0	0	0	4.56789	4.47929	1.0388
ENSDART00000074609	1378	50.6549	63.1232	32.0321	74.8363	53.4279	67.7597
ENSDART00000074604	1312	84.466	93.0611	76.5531	30.8797	29.0912	34.1945
ENSDART00000181792	4007	1.49456	1.03684	0	1.12617	0.541363	0.146414
ENSDART00000074597	1061	9.37046	9.60928	3.80881	5.2001	5.63674	6.9773
ENSDART00000145044	1191	0.511855	0.447159	0	0	0	0
ENSDART00000134649	2594	0	0	0	0	0	0
ENSDART00000132089	1192	0	0.111679	0	0	0	0
ENSDART00000113673	922	0	0	0	0	0	0.242232
ENSDART00000109283	678	0	0	0	0	0	0
ENSDART00000121605	1189	0	0	0	0	0	0
ENSDART00000132038	610	0	0	0	0	0	0
ENSDART00000137646	830	0	0	0	0	0	0
ENSDART00000129813	904	0.17862	0.312086	0	0	0	0
ENSDART00000148883	4044	1.90396	1.40808	0	3.86682	4.02611	0
ENSDART00000108821	1767	2.55308	2.87117	0	5.70863	3.78937	0
ENSDART00000138447	2745	206.562	228.29	77.3013	74.9308	75.557	22.1761
ENSDART00000131337	1893	0	0	0	0	0.0165665	0
ENSDART00000148932	1456	3.95495	3.72084	0	4.9599	5.62009	2.42266
ENSDART00000160276	6452	10.0003	9.10292	0.854903	10.2575	10.2897	0.940557
ENSDART00000073746	2400	136.496	150.723	30.1283	30.7584	32.8522	8.8331
ENSDART00000161114	438	49.4997	35.8176	0	3.49354	10.2629	1.06152
ENSDART00000166912	1517	0.483929	0.33821	0	0.450836	0.595985	0.435593
ENSDART00000160542	1730	0.433599	0.146461	0	0.512289	0.442221	0
ENSDART00000083213	2190	0.193186	0.337537	0	0.14998	0	0
ENSDART00000106048	4796	320.537	316.017	357.795	200.354	220.5	120.365
ENSDART00000162494	727	0	0	0	0	0	0
ENSDART00000100335	910	0	0.154762	0	0.206299	0	0
ENSDART00000162105	373	0	0	0	0	0	0
ENSDART00000164173	955	0	0	0	0	0	0
ENSDART00000172457	656	0	0	0	0	0	0
ENSDART00000171416	955	0	0	0	0	0	0
ENSDART00000157578	793	0	0	0	0	0	0
ENSDART00000160696	1207	0	0	0	0	0	0
ENSDART00000167889	793	0	0	0	0	0	0
ENSDART00000171939	1207	0	0	0	0	0	0
ENSDART00000159171	793	0	0	0	0	0	0
ENSDART00000192747	105	0	0	0	0	0	0
ENSDART00000100321	834	57.5333	54.9247	81.1145	43.9751	38.7554	45.4271
ENSDART00000159686	2489	13.6227	13.0272	29.6753	6.00607	7.53702	5.88024
ENSDART00000110148	1717	0.596267	0.223873	0	3.47098	4.62102	0
ENSDART00000190592	2645	2.3516	0.874948	0	7.42747	7.58034	0.165592
ENSDART00000073736	1565	0	0.0816242	0.511375	0.108806	0	0
ENSDART00000147702	5546	94.3436	97.0267	24.4575	17.2806	17.5819	4.84968
ENSDART00000009858	3447	63.8572	75.4781	38.1134	45.5905	40.8089	27.5336
ENSDART00000003022	1118	4.55109	6.02402	0.721793	11.0815	10.0492	7.74257
ENSDART00000081835	3807	1.94827	1.35035	0.207693	8.82953	9.31129	0.171437
ENSDART00000133210	5496	7.35543	2.68093	1.29146	5.58746	3.77442	3.90735
ENSDART00000139036	605	0.911967	0.796698	2.73525	6.01803	9.0475	8.27557
ENSDART00000131296	2621	1.48484	1.76043	0.908468	0.555791	0.979641	0
ENSDART00000133926	2930	0.517809	0.287865	0	0.274091	0.628048	0
ENSDART00000073717	704	0	0	0	0.287247	0	0
ENSDART00000145895	806	0.206538	0	0	0	0	0
ENSDART00000144511	2339	0.119907	0.0523755	0	0.837804	0.984479	0
ENSDART00000073712	882	2.02631	2.25297	2.76635	7.50806	6.80593	9.13054
ENSDART00000139044	1050	0.446037	0.259773	0	0.346279	0.152589	0
ENSDART00000059227	1575	72.3564	75.2857	9.65317	46.1102	39.8737	37.5904
ENSDART00000146962	1697	2.73914	3.95239	0	3.65293	4.82867	0
ENSDART00000162779	5010	51.8055	36.5718	16.5564	61.4218	64.9111	17.5023
ENSDART00000187522	2469	1.0179	1.33386	0	2.37073	2.72774	0.70788
ENSDART00000142820	3658	3.56375	2.23375	0.216226	30.4634	32.6277	10.0011
ENSDART00000134635	1429	49.9349	55.57	37.5968	38.2441	45.1876	34.5726
ENSDART00000147527	795	0.630679	0.918272	0	0.734438	1.72603	0
ENSDART00000097500	891	0.364763	0.477562	0	6.76801	8.83455	0.252585
ENSDART00000141145	812	0.409161	0.178722	1.00484	2.62062	1.47472	5.52755
ENSDART00000165084	5190	15.0406	12.8345	2.28012	16.9311	17.7684	4.22276
ENSDART00000172357	385	0	0	0	0	0	0
ENSDART00000021336	2270	59.5164	60.3799	60.9538	83.5159	104.493	56.2694
ENSDART00000073694	2330	8.06737	4.36536	2.38815	1.82284	1.54468	0.469182
ENSDART00000023336	860	212.219	218.122	79.515	1626.52	1423.7	2465.11
ENSDART00000073689	1915	3.28224	1.62919	2.49804	16.2445	14.3163	11.5659
ENSDART00000193863	3800	0.180798	0.0946918	0	2.42218	2.22188	0.114474
ENSDART00000142702	7790	0.0340295	0	0	0.416095	0.209546	0.222385
ENSDART00000144997	2064	0.0686999	0.120033	0	1.93985	1.92932	0.106118
ENSDART00000131882	3626	0.0375687	0	0	1.17041	1.33545	0
ENSDART00000034549	1969	0	0	0	4.54941	2.82144	2.78304
ENSDART00000014727	1667	581.703	592.418	796.415	551.937	616.292	657.42
ENSDART00000179983	3027	15.4144	17.4384	4.45021	1.05902	1.02665	0.216003
ENSDART00000133572	1311	141.854	177.192	22.6774	1.06576	2.11332	0
ENSDART00000132366	1037	0.301863	0	0	0.351526	1.70391	0
ENSDART00000110390	1295	61.3845	68.8316	19.8613	12.1617	8.93176	10.2428
ENSDART00000173024	1040	0	0	0	0	0	0
ENSDART00000145486	981	0	0	0	0	0	0
ENSDART00000143664	9345	2.28764	3.30778	0.926114	0.36222	0.101571	0
ENSDART00000149155	3286	300.012	311.466	258.773	155.513	169.435	139.103
ENSDART00000181757	2975	1.01895	1.3757	0.266402	1.99563	2.23409	0.439639
ENSDART00000186881	168	0	0	0	0	0	0
ENSDART00000042158	1578	19.809	19.6504	32.4528	0.754562	0.284999	0.83682
ENSDART00000038574	1217	29.443	33.2418	18.5222	27.8945	32.778	36.0254
ENSDART00000146101	5620	50.6716	65.5167	16.8374	22.9769	23.3517	8.7219
ENSDART00000143363	7673	65.4877	71.0114	19.5993	27.7637	30.8442	10.5634
ENSDART00000101410	1870	0	0	0	0.224053	0.303088	0
ENSDART00000084512	3472	5.82019	3.98518	1.59542	30.4998	22.1575	14.2929
ENSDART00000048191	1317	66.3428	68.7933	103.097	27.166	27.6787	34.2293
ENSDART00000140890	7644	15.5451	14.4222	3.81185	3.29112	3.06338	0.374069
ENSDART00000033669	1306	11.3757	13.1501	2.46123	6.82435	6.72188	6.09261
ENSDART00000074689	8064	57.1999	57.0116	21.6286	45.3376	42.794	28.4482
ENSDART00000108528	3570	37.348	52.6201	8.73983	24.7763	22.616	7.30306
ENSDART00000132705	2092	0.322366	0	0	0.350923	0	0
ENSDART00000010894	1775	0	0	0	17.386	17.2376	11.3813
ENSDART00000143908	1878	0	0	0	0	0	0
ENSDART00000150029	10460	0.775141	0.628295	0.150381	12.7238	12.0446	1.28222
ENSDART00000042064	6710	73.891	74.7355	41.6809	23.5931	22.0388	8.80236
ENSDART00000114083	4010	27.8875	30.4164	2.56223	0.905379	0.693838	0.108421
ENSDART00000178072	1947	6.50197	4.46923	0	18.3192	35.5352	4.76371
ENSDART00000053240	3012	123.831	128.625	150.49	43.6451	42.5918	42.3323
ENSDART00000148893	2138	2.7103	2.02123	0.372262	2.00826	1.63576	0.205274
ENSDART00000053222	2750	30.3727	41.0986	12.4034	8.68109	8.37439	3.41154
ENSDART00000053221	1914	8.90725	6.39171	0	27.426	27.9038	1.14574
ENSDART00000134450	967	6.73791	4.16345	4.19159	0.574129	0.674643	0.691733
ENSDART00000074519	3998	3.49265	1.98476	5.33766	92.9153	91.1087	68.0225
ENSDART00000074514	1180	11.902	13.9012	2.73129	56.6459	60.8095	29.486
ENSDART00000142406	1280	125.853	89.8062	60.928	41.0912	43.0944	20.2134
ENSDART00000115081	2358	44.9785	36.1452	21.9088	49.7815	48.1569	27.2559
ENSDART00000142560	1435	12.0632	11.0789	3.91123	4.8027	4.33845	2.76628
ENSDART00000132843	980	0.646688	0.564949	0	1.31789	0.331847	0
ENSDART00000130607	1338	1.11734	0.683277	0.600236	1.30116	0.917374	0.165093
ENSDART00000129072	1212	1.37899	1.53324	0	0.583948	1.67257	0
ENSDART00000132378	5681	47.9915	43.3649	28.1757	43.2515	37.8037	15.8429
ENSDART00000036783	1976	7.27848	8.93969	6.04918	5.7905	6.36049	3.32763
ENSDART00000053157	1987	108.37	98.0511	19.6495	12.011	12.9376	4.74277
ENSDART00000101143	2047	17.0819	21.9246	22.8148	8.16221	6.7289	4.71962
ENSDART00000063529	2187	2.80504	2.37484	0.482691	1.98485	2.60134	0.144934
ENSDART00000053153	2323	13.1085	13.5846	2.42683	15.7957	16.6326	7.52445
ENSDART00000167051	4011	36.4029	40.5207	22.4632	4.46467	3.66295	0.759601
ENSDART00000074450	3003	30.6323	12.579	0.263891	1.86904	1.17656	0.217748
ENSDART00000188153	7232	106.774	96.9549	75.1477	61.8098	65.5803	30.9178
ENSDART00000101104	2801	14.071	7.49437	0	42.1798	40.0705	0
ENSDART00000007262	2459	0	0	0	0	0	0
ENSDART00000015046	1511	0.291665	0.0849333	0	29.0967	17.4612	20.1186
ENSDART00000114746	1245	0.971852	0.530634	1.93873	38.0548	32.5404	40.5264
ENSDART00000027624	1495	34.3429	40.1461	1.60751	7.67775	12.4219	1.32643
ENSDART00000084457	3207	0.213836	0.373617	0	2.09174	1.93124	0.882955
ENSDART00000101079	3866	1.97816	0.918975	0	3.29695	4.50627	0.225229
ENSDART00000101066	3179	0.302165	0.0754207	0.249134	0.351878	0.221508	0
ENSDART00000171182	6993	4.71266	4.43435	1.02372	2.07596	1.57969	0.0619616
ENSDART00000189744	3791	3.05395	2.14135	1.04294	5.89461	6.20025	0
ENSDART00000150254	330	0	0	0	0	0.880163	0
ENSDART00000111598	1101	0.140455	0.368106	0	0.65425	0	0
ENSDART00000150386	1002	0	0.274924	0	0	0.161488	0
ENSDART00000137179	1872	36.4239	31.746	23.0178	17.5709	13.7955	9.40553
ENSDART00000008468	1424	7.3851	4.17994	2.25264	91.0884	98.8511	85.1919
ENSDART00000184496	553	0	0	0	4.83865	7.81792	0
ENSDART00000074317	1260	1.19796	0.732579	0	6.27772	6.27025	2.98481
ENSDART00000015007	2701	71.4762	79.129	52.8745	45.3251	47.3756	49.4462
ENSDART00000150842	793	6.96006	5.89608	12.3589	29.7188	31.8192	134.272
ENSDART00000124833	5793	116.305	103.942	76.4874	184.329	179.305	135.659
ENSDART00000137357	4028	0.611478	0.486531	0	21.0551	22.2297	3.61574
ENSDART00000187294	1011	0.155648	0	0	0.362511	0	0
ENSDART00000052998	2064	0.893099	1.14031	0	0.0800025	0.0705064	0.106118
ENSDART00000189845	1599	76.4228	120.859	100.557	0.849604	1.21673	0.412804
ENSDART00000113315	3165	0.870737	0.976166	0	0.101008	0.25431	0
ENSDART00000145960	3186	1.20876	0.575983	0	0.233357	0.10204	0
ENSDART00000138510	3034	0.310933	0.143556	0	0.123968	0.282185	0
ENSDART00000142957	4745	0.141808	0.0743306	0	0.72661	1.28073	0.366055
ENSDART00000134399	6150	2.49445	2.3687	1.66869	64.5043	69.8022	29.4795
ENSDART00000074380	2440	2.63466	3.65262	1.30233	0.933775	0.822939	0.626853
ENSDART00000140824	2458	3.29573	2.08491	1.61583	21.8366	17.4951	20.3549
ENSDART00000132405	2866	55.6649	59.2812	42.3269	47.9297	48.6212	27.545
ENSDART00000050603	1423	31.6461	43.0153	23.6698	24.4876	21.581	23.5611
ENSDART00000048281	1708	1.948	1.84976	1.87101	0.986296	1.99922	0.257308
ENSDART00000141476	1773	7.14927	8.87164	5.4035	0.662254	0.166756	0
ENSDART00000134661	2209	35.8515	39.9581	64.4621	6.01733	3.99369	2.77343
ENSDART00000018469	2441	0	0.450124	0	0.0666687	0.293777	0
ENSDART00000182993	381	3.35611	2.0515	0	18.5659	24.5517	0
ENSDART00000125099	3026	17.0573	18.9943	31.9474	9.21672	8.82296	8.571
ENSDART00000084184	1187	54.4719	74.1862	31.8982	73.1582	65.5294	72.8016
ENSDART00000114098	1357	0.549658	1.8247	0	0.51207	0.676934	0.162727
ENSDART00000024984	2377	79.5967	67.4257	45.4685	55.1624	56.3545	50.4838
ENSDART00000020412	3336	2.7073	1.68425	0.949189	28.2311	22.8173	12.662
ENSDART00000146892	2112	0.133988	0.234105	0	0.702143	0.618801	0
ENSDART00000148285	2996	14.067	12.2488	1.05806	12.9552	11.7949	4.72902
ENSDART00000111114	3639	2.31185	0.249924	0	4.18769	4.18404	0
ENSDART00000141977	3693	30.956	30.5847	8.56638	6.05107	6.12708	2.70959
ENSDART00000080389	1425	5.1966	2.17909	3.9393	64.7516	66.3456	47.2094
ENSDART00000181224	1355	1.32142	0.771565	0	26.0318	22.4898	6.02999
ENSDART00000163939	4802	0.560239	0.464956	0	0.228344	0.40248	0.0452102
ENSDART00000137648	2811	0.344413	0.257898	0	0.286483	0.807931	0.310387
ENSDART00000006538	1629	9.73478	3.97909	5.39974	46.5934	66.1773	80.3351
ENSDART00000022290	1472	144.522	153.291	159.507	57.1495	45.7406	71.8724
ENSDART00000010449	1817	0.869654	0.2072	0	1.84133	1.54163	2.17439
ENSDART00000035150	2413	66.8365	77.7333	11.1953	25.1116	28.675	11.049
ENSDART00000024743	537	138.181	104.915	173.786	221.573	209.009	256.495
ENSDART00000006381	1840	16.8564	19.0174	12.062	27.1666	23.6044	21.3191
ENSDART00000064007	1155	0.398051	0.463652	0	0.309026	0.680864	0
ENSDART00000137172	6678	1.51492	0.775657	0.11798	12.0111	11.3181	4.93241
ENSDART00000014970	2076	83.8981	52.9575	39.8894	31.4011	35.4506	20.5716
ENSDART00000146612	2515	22.5742	18.9467	10.104	60.1368	60.5712	45.9806
ENSDART00000138878	1216	13.8615	11.564	1.9862	11.9248	11.4065	4.1883
ENSDART00000164016	3738	50.6135	41.546	9.52017	15.9745	15.3854	2.44393
ENSDART00000063938	5154	1.32753	1.137	0.306153	0	0.160287	0.0421034
ENSDART00000152289	4671	33.9028	32.1613	3.71829	9.63512	7.36715	1.90596
ENSDART00000074294	4778	56.795	54.5361	33.0406	95.913	91.2617	45.0298
ENSDART00000152719	6700	3.52593	2.21591	0	32.3407	32.4843	2.48574
ENSDART00000028018	2185	2.45313	3.49657	1.82069	11.051	7.95043	3.10481
ENSDART00000152789	2429	41.67	58.5768	4.90613	18.6328	20.9694	9.62587
ENSDART00000100869	2795	32.6223	29.944	9.3639	66.2941	60.0001	16.1362
ENSDART00000130828	1420	0.939157	0.638129	0.564784	3.03797	2.67737	1.0874
ENSDART00000152595	854	14.7725	15.587	0.953514	1.11707	2.16585	0.262262
ENSDART00000165117	640	57.8674	80.247	58.0023	11.4494	12.3967	7.44492
ENSDART00000113853	1639	0.632332	0.233698	0	2.10479	2.26018	0
ENSDART00000057601	1124	345.606	342.745	639.585	127.506	132.764	160.319
ENSDART00000045894	1302	36.3244	47.5493	104.932	50.0892	42.6052	75.8881
ENSDART00000040397	1018	245.57	280.468	38.1586	82.8617	76.3528	92.9285
ENSDART00000122628	1557	1.50362	1.72406	0	0.328312	0.289342	0
ENSDART00000052992	1294	0	0.442517	0	2.46312	2.01736	0.512717
ENSDART00000167139	1299	1.50312	3.08654	1.23741	0.807882	0.949319	0.170174
ENSDART00000149939	1410	12.8342	7.90355	10.2399	48.6348	43.4018	43.4985
ENSDART00000184935	177	0	0	0	9.67654	8.52797	0
ENSDART00000018817	2794	23.919	31.322	5.96101	19.8958	20.787	2.96683
ENSDART00000007079	4613	77.9078	70.8814	19.5114	43.7832	45.3063	17.2295
ENSDART00000186338	711	0	0	0	0.566935	0.249821	0
ENSDART00000023757	866	147.03	126.634	116.535	10.0975	6.77098	7.23772
ENSDART00000083946	1711	14.1164	16.6152	5.13608	0.492182	0.433762	0.642122
ENSDART00000010236	1010	0	0	0	0	0.159933	0
ENSDART00000132638	1039	0.301161	0.131548	0	1.40283	2.93626	0.642291
ENSDART00000144025	641	0	0	23.1629	647.285	677.756	768.4
ENSDART00000143225	1362	0	0	7.07288	346.226	472.862	194.538
ENSDART00000111256	777	0	0	0	0	1.77799	0.868068
ENSDART00000138337	964	0	0	0	0	0	0
ENSDART00000144676	962	0.372438	0.524111	0	1.24261	3.89454	0
ENSDART00000140740	1071	0	0	0	0.507191	0.893977	0
ENSDART00000083836	1212	117.966	124.63	27.901	129.783	143.841	97.0228
ENSDART00000124682	2321	7.13395	8.92584	3.08255	12.1094	12.5335	14.6018
ENSDART00000074231	1797	70.1922	68.8715	34.2011	51.7284	57.0061	33.9627
ENSDART00000122217	1974	1.01792	1.11554	1.21108	30.5427	35.1069	16.9409
ENSDART00000052907	1497	17.5768	16.4203	4.81595	5.54424	4.32084	2.27062
ENSDART00000003278	3875	1.59291	0.96693	0	7.48838	9.42518	0.112294
ENSDART00000167514	9626	1.04181	0.646669	0.65381	19.3116	15.1602	9.7192
ENSDART00000011725	2752	108.21	102.227	168.62	52.8666	52.5317	84.5915
ENSDART00000029252	1303	5.20389	6.94488	3.70056	20.5277	24.1215	39.865
ENSDART00000141530	2488	63.1513	63.4984	38.6255	35.0724	33.0966	24.8475
ENSDART00000182076	582	0	0	0	0	0	0
ENSDART00000185420	5371	10.9024	6.74753	0.293736	49.8533	47.617	4.76569
ENSDART00000100937	3623	175.486	190.72	107.639	63.823	61.6285	23
ENSDART00000123972	3711	284.077	321.52	373.585	308.227	329.853	311.171
ENSDART00000147683	2821	0.539172	0.471023	0.843467	19.1218	17.2545	4.94896
ENSDART00000191877	153	0	0	0	0	0	0
ENSDART00000134222	1064	0.292654	0	0	2.04481	2.70314	0.626736
ENSDART00000014232	1916	74.1502	90.0384	43.2765	72.7202	77.0394	46.8112
ENSDART00000035713	1810	4.44633	6.86694	3.08646	2.86631	2.4446	1.57657
ENSDART00000143909	4072	155.379	152.275	161.21	15.2625	18.2304	12.0988
ENSDART00000038807	2511	0.667981	0.371681	0	6.28752	3.82434	0.43493
ENSDART00000172322	5349	42.9076	42.9767	6.04598	36.6073	37.5321	13.3846
ENSDART00000143349	2166	10.2974	13.4937	9.18447	0.986644	0.802645	0.202093
ENSDART00000074221	1685	0.859889	0.150241	0	0.300408	0.1765	0.130444
ENSDART00000100788	1391	20.4117	21.7236	6.34612	72.1562	67.1132	25.8775
ENSDART00000141348	2443	0.114399	0.149909	0	0.266439	0.234814	0.089439
ENSDART00000166852	8418	62.337	65.6075	16.3622	37.8705	38.6986	13.1154
ENSDART00000108906	3220	195.463	223.993	191.318	260.136	276.56	300.478
ENSDART00000127216	2775	2.39444	1.83032	0	12.2572	12.7001	1.10061
ENSDART00000026409	1914	109.421	112.218	45.4052	470.58	434.104	464.559
ENSDART00000114689	2091	26.2792	23.5493	10.2805	29.4195	32.3225	15.3269
ENSDART00000122445	2276	28.2836	32.2076	15.3724	7.47911	5.45055	2.78673
ENSDART00000114506	1850	0.309992	0.541621	0	7.94184	12.8053	3.08378
ENSDART00000010543	2129	110.639	113.247	42.9939	72.5409	64.8847	46.376
ENSDART00000007732	2668	3.85012	0.999954	4.75878	206.425	213.053	184.799
ENSDART00000032552	2087	122.712	125.583	36.2424	28.2166	27.7233	18.0481
ENSDART00000020680	3659	31.5562	32.1513	22.9137	59.4118	61.8312	70.5745
ENSDART00000052838	1612	13.547	48.9698	3.23287	23.5839	44.6284	15.5614
ENSDART00000003097	1491	3.84945	5.51859	0.537306	2.41379	1.82339	0
ENSDART00000012104	3986	0.0340161	0.0594332	0.793164	66.747	69.891	31.4148
ENSDART00000109386	3161	0.086854	0	0	1.26429	0.980517	0.068918
ENSDART00000171722	612	2.69167	3.91909	6.75564	20.5484	11.9706	48.3113
ENSDART00000108601	2307	43.9373	39.5534	64.7872	13.2521	12.9907	13.1751
ENSDART00000192662	2058	26.1204	22.2168	21.2828	28.1705	29.778	31.8233
ENSDART00000180214	894	0	0.158225	0	0	0	0
ENSDART00000187730	372	224.108	225.09	211.961	108.611	115.689	127.372
ENSDART00000062945	1413	157.624	155.578	190.729	60.0041	81.0998	102.421
ENSDART00000193267	865	14.7244	12.0387	0.940928	39.3499	34.6792	1.294
ENSDART00000062941	2235	10.2037	10.8949	5.69398	1.90706	3.03819	1.76188
ENSDART00000186802	489	79.0941	88.5387	17.4081	9.48567	13.4152	5.63053
ENSDART00000158948	6274	56.0419	50.661	14.9285	9.48872	7.90906	3.07695
ENSDART00000039911	13041	4.02799	3.02642	0.361643	15.1591	14.4114	1.17711
ENSDART00000190295	240	12.8681	5.31344	0	62.0471	56.1218	0
ENSDART00000125227	1679	1.12233	1.05589	0.475986	1.1059	0.265809	0
ENSDART00000049010	2227	1.07495	0.497158	0	0.368175	0.194684	0.098239
ENSDART00000136063	689	0.25392	0	0	0.295695	0	0
ENSDART00000136764	1648	1.41048	0.770123	0.485115	29.5655	33.8368	30.6889
ENSDART00000141207	769	0	0	3.19031	15.8473	19.1473	34.807
ENSDART00000145018	2016	0.56396	0.554262	0.39515	0.246279	0.434092	0
ENSDART00000132785	1951	11.427	10.4873	6.94504	42.6965	44.8446	23.0458
ENSDART00000083633	612	93.9094	99.2837	36.4805	134.784	127.073	120.778
ENSDART00000122601	2615	65.42	68.4614	6.37405	5.22105	6.61711	2.83946
ENSDART00000109089	1528	0.479983	1.09022	0.52402	1.34148	1.37929	0.576522
ENSDART00000130675	3822	65.6561	73.7852	25.652	45.6706	49.3702	21.1097
ENSDART00000150362	1012	26.1175	23.4954	2.39951	14.483	15.7954	5.71983
ENSDART00000144759	3748	1.31989	1.07325	0	8.81588	9.00338	4.79859
ENSDART00000145070	1638	0.252396	0	1.15403	1.38586	3.65309	2.29569
ENSDART00000145381	4105	1.17252	0.953474	0	4.78752	5.98071	1.12761
ENSDART00000140375	2621	30.2801	26.3139	3.02823	21.0583	25.4707	9.57843
ENSDART00000089603	3477	2.15963	1.95527	0.227586	5.16705	5.96419	1.00155
ENSDART00000129710	2103	0.874995	1.176	0	3.37037	0.828927	0.31236
ENSDART00000152528	1704	55.7059	45.1783	50.638	26.6998	23.705	20.5049
ENSDART00000038330	3024	578.628	537.621	888.837	444.675	531.899	483.468
ENSDART00000152666	6252	5.99481	6.91119	1.26056	13.3888	15.1129	2.6697
ENSDART00000037250	517	2.68194	1.67354	0	3.56934	2.75246	0
ENSDART00000083572	1398	5.63041	10.1159	1.72163	20.2887	21.5875	17.8363
ENSDART00000165505	3235	114.371	111.28	0.489558	16.926	17.0915	4.37619
ENSDART00000152143	2160	6.86392	9.99391	13.9997	0.761255	0.737986	0.405326
ENSDART00000077390	2750	6.59275	4.50125	0.288452	23.0429	25.0297	0.952664
ENSDART00000132727	2840	53.9702	55.3964	8.93465	16.4916	17.381	5.29889
ENSDART00000142348	1012	25.4957	19.8285	1.59967	16.2934	8.45612	3.73989
ENSDART00000074083	886	99.2767	113.931	79.8486	56.9517	47.3719	50.2353
ENSDART00000136378	1379	2.53137	2.68458	1.16394	1.98942	1.698	0
ENSDART00000035725	943	67.4617	86.181	65.39	42.6359	40.7064	44.2535
ENSDART00000100619	3701	122.288	99.9327	40.8218	131.678	144.38	45.8032
ENSDART00000111671	1641	40.9225	22.8274	6.82116	62.1992	50.9074	54.9442
ENSDART00000110818	3003	38.1528	39.1392	29.8197	17.5156	19.1074	12.8471
ENSDART00000152318	2329	1.02395	1.05238	1.36525	0.140283	0.185448	0.657141
ENSDART00000098615	1127	132.231	184.136	10.7379	12.8852	15.7018	8.46654
ENSDART00000152687	1485	66.832	70.1655	39.9248	0.923765	1.4247	0
ENSDART00000152807	910	17.0068	14.5476	5.35633	68.285	72.7248	93.06
ENSDART00000193162	135	0	0	0	0	0	0
ENSDART00000152660	2563	40.3074	33.2698	0	1.21975	2.43297	0.105725
ENSDART00000152464	2068	4.32135	2.13615	0	13.4953	16.5616	0.793647
ENSDART00000152352	997	0	0	0	0	0	0.751321
ENSDART00000152699	1720	0.0856695	0	0	0.587169	0.296176	0
ENSDART00000122508	646	1.6638	0	0	1.29169	0.853777	0
ENSDART00000152356	602	41.0234	27.8147	8.24891	15.33	11.311	6.05026
ENSDART00000152441	3178	0.679353	0.557024	0	3.72111	1.84366	0.344243
ENSDART00000152784	1483	0.213698	0.0811465	0	0	0	0.441794
ENSDART00000152549	1532	0.386374	0.0852832	0	0.739621	0	1.78837e-09
ENSDART00000152163	1464	0.228424	0.423676	0	0	0.12644	0
ENSDART00000123946	1257	0.120129	0.209891	0	0.979251	0	0
ENSDART00000152307	1948	0.193266	0.360157	0	0.272956	0.208372	0.226265
ENSDART00000060693	1745	0.623797	0.351342	0	0.16835	0.296945	0
ENSDART00000152386	1960	0.212469	0.224049	0	0.645718	0.4649	0.33489
ENSDART00000141089	1293	0.124979	0.125688	0	0	0	0
ENSDART00000146614	1935	0.17516	0.348009	0	0	0.0872874	0
ENSDART00000148075	3625	74.195	69.3273	0	28.8251	40.7687	0
ENSDART00000142244	1942	371.086	306.91	412.098	128.532	167.562	88.284
ENSDART00000108838	1450	37.189	45.2168	34.2759	13.5261	17.4627	19.1591
ENSDART00000142069	613	13.4273	29.7165	8.09283	62.8932	56.9591	53.051
ENSDART00000100551	2864	0.192923	0.084269	0	0.0561656	0.148497	0
ENSDART00000137909	2570	1.08322	0.662416	0.926721	15.6418	19.5105	12.2348
ENSDART00000019936	2666	19.8389	17.2858	9.52479	14.4316	12.0774	8.4324
ENSDART00000064194	1610	23.1669	39.3706	1.49038	20.1284	22.4758	13.9375
ENSDART00000147516	960	0	0	0	0	0.170172	0
ENSDART00000138446	321	0	0	0	0	0	0
ENSDART00000109353	321	0	0	0	0	0	0
ENSDART00000144358	318	0	0	0	0	0	0
ENSDART00000142371	1131	0.408086	0	0	0.158408	0	0
ENSDART00000143931	211	0	0	0	0	0	0
ENSDART00000143793	4929	0.354419	0.381073	0.320219	0.0952451	0.0279799	0
ENSDART00000161473	5152	0.208324	0.0682472	0	0.818767	0.213802	0.172547
ENSDART00000133079	2443	0.0571993	0.0499696	0.325176	0	0	0
ENSDART00000052688	5069	0.291307	0.161946	1.24528	17.1775	9.92028	10.5171
ENSDART00000089358	1336	62.5671	61.3079	4.80925	16.423	18.0346	2.97624
ENSDART00000142505	2720	0.25482	0.0890446	0	0.296743	0.836865	0.0802235
ENSDART00000019573	1624	0.985988	2.11416	0	0.83529	0.919755	0.414927
ENSDART00000127714	5167	0.103849	0.121151	0.152689	0.0506254	0.625359	0.371549
ENSDART00000052683	5209	0	0.149755	0.15145	0.249608	0.225379	0.183617
ENSDART00000021878	1898	16.2726	10.6477	0	45.5712	37.7499	0.577783
ENSDART00000192429	1987	0	0	0	0.166819	0.0735092	0
ENSDART00000037576	2890	48.1695	65.6046	18.2659	15.7746	15.7704	5.05699
ENSDART00000091924	6539	1.92356	1.66826	0	9.3862	9.64992	0
ENSDART00000097964	941	0	0	0	0	0.532366	0
ENSDART00000189181	4129	2.1371	1.39241	0	3.64156	5.01333	0
ENSDART00000126054	2037	0	0	0	0	0	0
ENSDART00000188760	735	0	0	0	1.89862	5.97593	0.61327
ENSDART00000133693	747	0	0	0	4.51352	6.52977	0.602982
ENSDART00000159196	3458	1.26506	0.694782	0	4.5272	4.56487	0.377665
ENSDART00000157727	2193	0.0657585	0.0565627	1.10798	0.467295	0.341871	0.399138
ENSDART00000158530	878	0	0	0	1.07872	0.380271	0
ENSDART00000192871	633	0	0	0	0	0.320102	0
ENSDART00000146545	1314	0	0	0	0.559298	0	0
ENSDART00000152303	1001	0	0	0	0.198051	0	0
ENSDART00000129527	954	0	0.153082	0	0	0	0
ENSDART00000152312	1227	0	0.121309	0	0	0.770918	0.396745
ENSDART00000152825	1106	0.60639	0.213339	0	0.409809	0	0
ENSDART00000152291	974	0	0	0	0	0.167176	0
ENSDART00000152713	1512	0.194298	0.855082	0	0.226165	0.763954	0
ENSDART00000182408	1542	0	0	0	0.240982	0.18015	0
ENSDART00000152568	1208	0.839403	0.966932	0	0	0	0
ENSDART00000152241	738	0.0895219	0.975591	0	0.314575	0	0
ENSDART00000152683	969	0	0.158447	0	0	0.901359	0.762907
ENSDART00000152597	1016	0.742255	0.346282	0	1.27238	1.63239	1.86769
ENSDART00000152294	573	0.986035	2.87135	0	0.382753	0.337321	0
ENSDART00000152758	1186	3.18067e-06	0	0	0	0	0
ENSDART00000152812	1060	0	0	0	0	0	0
ENSDART00000152711	1218	0	0	0	0	0	0
ENSDART00000152690	1157	0	0	0	0	0	0
ENSDART00000181365	1572	0.592247	0	0	1.16997	2.00359	0
ENSDART00000152601	1841	0	0	0	0	0	0
ENSDART00000152391	741	0	0.789781	0	0.268336	0	0
ENSDART00000152776	240	5.37514	1.85211	0	0	0	0
ENSDART00000152628	1143	0.256165	0.285848	0	0.156436	0	0
ENSDART00000063774	2150	2.05008	0.886109	0	2.32195	4.09433	0.252042
ENSDART00000152485	754	0.962802	0.590249	0	4.45857	5.31618	0.298569
ENSDART00000152311	746	0	0	0	0	0	0
ENSDART00000152410	1217	0.0942616	0.234496	0	0	0	0
ENSDART00000166419	1551	0.0716782	0.277131	0	0.358893	0	0
ENSDART00000152621	888	0	0	0	0.528767	0.925091	0.374069
ENSDART00000149688	2895	1.192	1.41622	0.273845	0.388672	0.538273	0.150641
ENSDART00000152220	1828	0.868146	0.830197	0	2.39015	2.54025	0
ENSDART00000062841	1581	0	0	0	0.322692	0.0947964	0
ENSDART00000063750	1605	40.0248	40.4712	7.97467	20.622	20.9756	7.40223
ENSDART00000152229	1123	12.6207	4.19448	0	11.0228	9.01048	1.58094
ENSDART00000080600	1715	0.437284	0.412281	0	0.723205	0.797484	0
ENSDART00000169620	1197	0.12721	0.111131	0	0.148138	0.130555	0
ENSDART00000158984	1461	0	0	0	0	0	0
ENSDART00000192673	825	0	0.175126	0	0	0	0
ENSDART00000193506	861	0	0	0	0	0.194875	0
ENSDART00000152650	1480	0.0995383	0.173914	0	0	0	0.148907
ENSDART00000127091	1696	0	0.223727	0	0.0994098	0.17522	0
ENSDART00000152571	2119	0.0667522	0.058315	0	0.0777344	0	0
ENSDART00000151953	6595	2.3827	1.52091	0	8.8271	9.4714	0.0353642
ENSDART00000128873	1272	0.710884	0.517526	0.632175	0.413919	0.243192	0
ENSDART00000140390	1120	0.412857	0.601122	0.720466	0.48078	0.564951	0
ENSDART00000143829	2062	2.13023	2.19224	0	3.19348	2.61679	0
ENSDART00000081122	3636	3.59419	1.69607	0.218101	47.1423	44.1514	27.8403
ENSDART00000073777	3397	1.86237	2.91708	1.39798	6.17749	7.02686	0
ENSDART00000073778	1819	0	0	0	0	0	0.241329
ENSDART00000115190	3055	0	0.0575505	0	0	0.205207	0
ENSDART00000141678	3309	0	0	0	0	0.0790173	0
ENSDART00000144190	3288	0.103938	0	0	1.16757	0.662369	0
ENSDART00000141787	1993	0	0.0623656	0	0	0	0
ENSDART00000146788	3567	0	0	0	0	0.0581188	0
ENSDART00000134826	3064	0	0	0	0.115708	0	0
ENSDART00000137836	3096	0	0	0	0	0	0
ENSDART00000151051	1475	0	0	0	0	0.139953	0
ENSDART00000144784	3079	0	0	0	0	0	0
ENSDART00000146252	2645	0	0	0	0	0	0
ENSDART00000147324	1629	0	0	0	0	0	0
ENSDART00000138467	3633	0.163756	0.296194	0	0.720334	0.835089	0
ENSDART00000132423	3987	0.21948	0.0360169	0	1.02078	0.948553	0
ENSDART00000149091	1823	0	0	0	0	0	0
ENSDART00000110453	3154	0.0821427	0.103724	0	0	0	0
ENSDART00000131475	2662	0.506958	0.145134	0	0.116929	0	0
ENSDART00000140536	2973	0.0197201	0	0	0.00070007	0	0
ENSDART00000138007	3287	0	0	0	0.0611825	0	0
ENSDART00000145743	2768	0	0	0	0	0	0.42303
ENSDART00000145234	3570	0.397183	0.344655	0	1.46336	1.7281	0
ENSDART00000140074	3116	0	0	0	0	0	0
ENSDART00000140754	3363	0.0799029	0.0583931	0	0	0	0
ENSDART00000067775	808	0.274458	0	0	0	0	0
ENSDART00000166736	1474	0.0999995	0.0873599	0	0	0	0
ENSDART00000168762	2786	0	0	0	0.109204	0.115379	0
ENSDART00000111526	1865	0.153617	0.134201	0	0	0	0
ENSDART00000114197	2435	0	0	0	0	0.0589116	0
ENSDART00000160897	3573	0.29971	0.292953	0	0.299246	0.263989	0
ENSDART00000164130	2710	0	0	0	0	0	0
ENSDART00000132546	3043	0	0	0	0	0	0
ENSDART00000169945	3006	0.0740685	0	0	0.0916526	0	0
ENSDART00000169848	2165	0.586855	0.113929	0	1.89835	2.21377	0
ENSDART00000165673	1231	0	0	0	0	0.126335	0
ENSDART00000167777	2298	2.36991	3.34812	0.345981	5.16411	4.86881	1.49484
ENSDART00000161039	2301	0	0.0660686	0	0.310681	0.201531	0
ENSDART00000141143	3060	16.5981	18.109	2.61586	15.168	17.7503	3.72145
ENSDART00000171332	2104	27.7518	34.3888	1.38646	7.61574	11.215	1.76567
ENSDART00000152744	2138	56.4887	67.3978	20.3575	23.097	27.5061	8.60064
ENSDART00000162460	2056	41.4437	46.0646	16.1756	27.1748	24.7245	7.10252
ENSDART00000167632	589	40.8681	40.0519	58.3008	26.2184	26.4598	30.2112
ENSDART00000158654	1470	11.0182	12.6021	6.44826	16.5173	14.8086	8.85758
ENSDART00000109528	2151	0.605539	0.289647	1.47992	11.6289	9.51327	7.25476
ENSDART00000158488	1796	89.4779	114.759	14.7437	30.0194	33.0526	6.99982
ENSDART00000185155	393	0	0	0	0	0.62105	0
ENSDART00000191010	843	0.195029	0.511135	0	0	0.200158	0
ENSDART00000098308	1043	66.0986	58.2678	39.5413	73.4824	79.8351	43.9295
ENSDART00000166615	1296	37.7948	42.4368	17.9851	12.0158	17.6096	4.77618
ENSDART00000188136	2286	21.9417	19.4369	6.26081	28.2714	32.9265	1.91336
ENSDART00000180647	1651	0.0879751	0	0	0	0	0
ENSDART00000188855	2583	0.501277	0.734115	0	2.71588	3.88009	0
ENSDART00000056494	1396	0	0	0	0	0.109207	0
ENSDART00000159479	1398	36.6508	34.4312	12.0514	16.8248	18.3166	12.3118
ENSDART00000130415	2006	1.06321	0.247687	0	6.35575	4.51017	2.73089
ENSDART00000189899	420	6.59332	2.81654	0	0	0	0
ENSDART00000168832	1396	19.5792	18.4988	17.2416	11.648	16.1626	3.47765
ENSDART00000170646	1361	47.2201	51.5886	1.76955	51.7992	54.1963	47.0487
ENSDART00000171654	2925	45.8972	40.8978	23.3065	26.6802	25.9228	10.8828
ENSDART00000165339	1095	58.5239	58.8431	25.8142	154.248	146.69	151.536
ENSDART00000168314	1589	6.79642	6.01761	0	5.66854	4.52441	2.49273
ENSDART00000162232	743	68.951	62.9843	4.40922	89.0389	70.3825	80.6476
ENSDART00000188972	453	0	0	0	0	0	0
ENSDART00000172613	1469	0.501935	0.0876985	0	2.09602	2.36962	0
ENSDART00000132495	732	0	0	0	0	0	0
ENSDART00000100199	990	0.319357	0.139496	0	0.570936	0	0.675131
ENSDART00000140490	921	0.349055	0	0	0	0	0
ENSDART00000186257	677	0	0.227171	0	0	0	0
ENSDART00000156105	303	0.635691	1.67264	0	0	0	1.19897
ENSDART00000152560	1112	0	0.24251	0	0.484902	0	0
ENSDART00000152764	1047	0.174058	0.152058	0	0.347476	0	0
ENSDART00000152233	874	0	0	0	0.867941	0	0
ENSDART00000138870	855	0.2346	0	0	0.446168	1.96604	0.390702
ENSDART00000191885	894	153.769	179.111	111.842	65.8057	82.3451	67.7762
ENSDART00000130089	795	0.420452	0	0	0.489626	0	0
ENSDART00000100163	1641	2.03727	0.309524	0	0	0.727248	0
ENSDART00000128742	3045	2.937	0.749997	0	1.57856	1.15932	0.143142
ENSDART00000062426	1786	80.4053	87.0964	56.3229	45.0343	47.4015	46.3515
ENSDART00000162466	2351	194.547	145.841	267.755	329.521	342.725	344.051
ENSDART00000163021	360	30.0496	30.0016	7.16438	4.99905	8.07708	17.0781
ENSDART00000168919	2367	1.24291	2.43015	0	2.13663	3.88752	0.277049
ENSDART00000167061	539	0.313426	1.39581	0	3.39184	3.78606	0
ENSDART00000158011	5595	0.051226	0.201381	0	0.0596537	0.157719	0
ENSDART00000168036	2088	0.135672	0	0	0.47398	0.27848	0
ENSDART00000159419	3239	33.6444	33.3478	2.44474	21.7336	22.4548	5.58108
ENSDART00000161872	2509	344.1	409.885	56.9771	40.1692	44.5088	31.1687
ENSDART00000172464	2088	46.9608	40.0267	11.8207	25.9626	26.7431	5.03422
ENSDART00000170901	2020	0.211026	0.184353	0	0.655316	0.505341	0
ENSDART00000160445	3470	2.13219	1.65788	0	5.78393	5.98989	1.25471
ENSDART00000167015	1656	0.0876773	0.229786	0	27.1564	22.66	1.06218
ENSDART00000161661	612	0	0	0	14.2888	8.03392	0
ENSDART00000170558	363	0	0	0	39.3403	23.8362	1.95271
ENSDART00000167244	618	0	0	0	37.1	30.8799	1.10347
ENSDART00000166821	1169	0.261615	0	0	0.152328	0	0.568875
ENSDART00000159144	3369	1.05548	1.20579	0	0.378194	0.333303	0.129245
ENSDART00000167087	2270	0.127758	0.054442	0	0.458498	0.277574	0.0963604
ENSDART00000040240	1833	101.939	114.01	20.4611	37.2652	39.2876	22.3914
ENSDART00000022840	2002	20.1743	16.2591	3.58162	30.6076	30.6198	16.8564
ENSDART00000058411	1642	17.4138	14.9124	4.38286	16.0046	14.5401	7.09902
ENSDART00000100073	2214	39.5816	37.2471	11.4975	25.7887	25.4707	13.7366
ENSDART00000036375	1297	19.5755	21.3512	11.1543	17.6703	18.1882	22.8393
ENSDART00000127228	5085	82.5406	90.302	22.0337	33.5053	34.54	6.70049
ENSDART00000190467	1518	9.69676	9.05419	1.05524	12.4228	14.1749	3.91824
ENSDART00000053702	1467	12.8114	11.1976	0	33.734	36.1991	0.450831
ENSDART00000081978	1233	0.491459	1.28802	0	0	0	0
ENSDART00000081982	1008	0.312423	0.272934	0	1.27338	2.08415	2.65074
ENSDART00000108780	1281	6.81575	3.90107	1.88286	0.547385	0.964825	0.172626
ENSDART00000161007	2301	30.8797	25.5371	4.14629	14.2134	13.8416	7.50781
ENSDART00000059476	1142	57.8242	54.8621	72.7377	34.4517	35.1928	37.4876
ENSDART00000135903	906	51.301	69.0925	24.2137	103.925	102.192	90.7725
ENSDART00000136551	1551	65.316	40.0741	4.64478	0.769412	1.06556	0.283897
ENSDART00000059478	1980	0	0.0628157	0	0.334935	0.442769	0.221386
ENSDART00000157582	3745	46.8464	42.2576	13.3031	32.0555	29.7041	12.6032
ENSDART00000163287	969	11.8025	15.8956	3.34612	4.96319	6.39288	3.91145
ENSDART00000165244	1819	45.1479	45.5284	0.474914	9.83909	6.24003	3.26125
ENSDART00000157633	2384	0.352379	0.256533	0	0.0683921	0.120548	0.0916823
ENSDART00000169455	330	0	0	0	0	0	0
ENSDART00000114487	1260	1.07816	5.0234	0	0.139505	0.122946	0.175577
ENSDART00000171854	1196	4.45671	13.1263	2.02032	0	0.261366	0
ENSDART00000147449	851	8.09371	6.73399	3.82802	0.448823	0.988874	0.789667
ENSDART00000145124	1678	2.41893	0.603768	0.476275	4.02414	1.95057	2.61997
ENSDART00000135598	777	0.216554	0	0	0	0	0
ENSDART00000145220	3004	0.458405	0.600696	0	0.320293	0.329321	0.0725583
ENSDART00000141713	1424	0	0	0	0	0	0
ENSDART00000128275	1623	4.03564	4.4657	0.492737	0	0	0.406578
ENSDART00000192123	1221	0	0	0	0	0	0
ENSDART00000129856	1518	97.6806	94.2055	160.901	53.9473	60.6458	55.5734
ENSDART00000188415	1814	86.7851	76.9074	0	54.2352	58.2065	0
ENSDART00000041236	2779	27.9434	25.5437	15.4669	25.6419	26.6832	35.2504
ENSDART00000142833	2734	0	0	0	0	0.0520175	0
ENSDART00000123405	2241	16.0911	19.1975	3.46511	1.83069	1.79445	2.43914
ENSDART00000159412	1608	8.12621	26.5956	1.83695	25.1648	27.6476	12.3156
ENSDART00000169779	2262	35.4236	38.5974	26.7236	17.2198	15.8951	11.6093
ENSDART00000073617	1596	0.274169	0.319354	0	0.319276	0.750344	0.137865
ENSDART00000150096	2258	1.68501	1.93211	0	8.77378	11.0256	0
ENSDART00000179510	1815	46.9454	55.8422	65.953	30.6613	33.4636	22.4939
ENSDART00000166646	500	0	0	0	0	0	0
ENSDART00000010626	4399	138.982	137.956	91.5652	86.802	83.3961	84.0481
ENSDART00000184484	3267	0.882941	0.586505	0	4.01548	4.10432	0.06666
ENSDART00000018532	990	80.478	78.9546	23.7278	52.4376	49.3271	25.4299
ENSDART00000002985	1423	151.256	143.596	180.341	127.772	136.323	89.9044
ENSDART00000137620	5624	16.6491	8.47388	0	148.882	172.872	1.65829
ENSDART00000144216	1399	0	0	0	0	0	0
ENSDART00000058627	2016	6.41505	5.60421	1.97575	1.97023	1.30228	0.21737
ENSDART00000158897	8265	138.452	134.118	46.4751	48.0799	45.4959	12.4947
ENSDART00000040271	1068	0.145669	0	0	0.169634	0	0.208106
ENSDART00000042441	573	239.607	187.499	136.156	37.5098	55.9953	79.6797
ENSDART00000136363	3814	4.31071	6.72251	3.31693	0.331895	0.255937	0.0570197
ENSDART00000191726	1473	9.50729	7.69362	4.89614	3.49624	2.67042	2.54372
ENSDART00000123467	1923	1.85635	1.75146	0	0.345882	0.152602	0
ENSDART00000191985	759	148.031	142.779	24.7953	49.4015	46.5166	21.0527
ENSDART00000188821	168	0	0	0	0	0	0
ENSDART00000016103	962	30.5969	43.9232	15.1708	5.77796	5.77108	6.49087
ENSDART00000126937	1115	1.66025	1.0878	0.723791	6.12241	6.53164	5.77324
ENSDART00000101012	3372	48.7498	68.0983	1.64318	2.26703	1.16546	0.193694
ENSDART00000110202	352	0	0.653937	0	0	0	0
ENSDART00000183727	1001	18.2748	18.8552	4.85348	25.3176	24.7377	20.2466
ENSDART00000112019	582	1.28535	1.96506	0	1.12262	0.989364	0.391883
ENSDART00000123754	2261	76.4432	83.6149	1.40689	39.8067	40.382	21.7667
ENSDART00000130793	2460	1.42118	0.349706	0.3229	20.0215	22.2554	10.2135
ENSDART00000085031	2056	118.185	133.805	171.205	69.3364	74.1349	101.53
ENSDART00000030709	837	0.590422	0.171932	0.973642	33.232	28.4796	32.6714
ENSDART00000126440	3383	0.121254	0.105928	0	7.43668	5.47547	4.69775
ENSDART00000131505	1650	61.8885	63.021	35.8542	18.4191	19.1819	13.9928
ENSDART00000034555	1993	98.588	114.254	66.364	90.2833	99.3488	101.273
ENSDART00000140803	3156	40.9334	40.5858	41.1588	19.1482	22.9469	16.7048
ENSDART00000147031	3323	4.13583	4.43754	1.90588	1.70045	1.20141	0.917766
ENSDART00000188698	3018	301.582	322.766	429.35	29.6269	33.9159	30.6257
ENSDART00000006772	5684	28.8152	29.7451	26.2444	19.7152	20.9311	2.95872
ENSDART00000147918	4542	34.0147	38.4796	18.6017	27.4096	25.0396	8.7982
ENSDART00000144431	1635	0.533651	0.0776999	0	1.55362	1.55177	0
ENSDART00000081794	3732	0.218687	0.254728	0	0.0848886	0.187032	0
ENSDART00000101449	1948	0.512434	0.447664	0	1.44923	2.85493	0
ENSDART00000183365	1164	118.324	96.2476	202.201	111.917	106.459	133.12
ENSDART00000160046	2102	131.991	119.955	115.514	154.334	146.935	116.983
ENSDART00000113162	6180	33.3621	33.896	20.6664	17.3344	15.5915	6.62963
ENSDART00000109131	2242	0.125545	0.164514	1.06424	106.799	87.6797	65.0807
ENSDART00000183684	5765	25.2401	23.3723	0.547053	63.4402	73.3695	0.904998
ENSDART00000007577	2819	36.9257	27.9831	5.90754	43.5921	43.5708	13.85
ENSDART00000109148	1984	40.8945	39.8623	13.6553	23.5606	22.3839	20.5468
ENSDART00000111241	4415	156.677	162.192	88.5477	55.5371	53.6827	33.5556
ENSDART00000005168	2180	27.4401	27.7033	10.5846	34.8938	39.5858	36.6417
ENSDART00000037183	1590	505.699	503.197	212.338	253.942	253.753	160.816
ENSDART00000081599	3923	126.456	129.69	79.593	56.5518	59.3527	31.5354
ENSDART00000092684	351	0	0.657739	0	11.398	0.772701	12.1565
ENSDART00000003242	2315	0.060627	0	0	0.141203	0	0
ENSDART00000185405	6087	5.08528	4.80635	1.81287	1.63363	0.832341	0.356161
ENSDART00000052268	819	44.313	56.5656	23.9016	60.7931	50.8775	55.3319
ENSDART00000114533	3162	0.260475	0.151701	1.00195	24.4685	25.7968	22.9424
ENSDART00000169328	999	31.9011	34.3532	8.10586	16.7356	16.2079	6.2426
ENSDART00000109916	3273	0.125565	0.475341	0	0.048741	0	0
ENSDART00000016102	5800	13.8993	10.6444	0	30.101	32.0091	0
ENSDART00000125299	2013	0.635493	0.740225	0	0.411136	0.289868	0
ENSDART00000186099	3329	3.33375	1.36924	0	12.3615	14.6537	0.0654066
ENSDART00000108595	1221	0.621398	0	0	3.03925	5.22945	2.53868
ENSDART00000050177	2017	104.346	98.9128	80.175	39.7113	39.6978	23.6814
ENSDART00000109882	632	30.5881	26.7219	7.8367	29.9612	34.9131	11.4958
ENSDART00000093228	1753	0.740466	0.934374	0	12.5511	7.93712	6.26454
ENSDART00000121959	862	0.758415	0.828193	1.88865	30.6908	22.767	19.7399
ENSDART00000101414	1552	29.0501	22.4944	34.5551	142.018	140.552	110.931
ENSDART00000020631	1449	148.261	130.056	302.615	296.266	275.751	354.086
ENSDART00000031165	1947	49.8807	52.3423	38.4822	24.2243	28.5655	18.9169
ENSDART00000139825	1313	0.456788	0.399052	0	1.99477	1.8752	0
ENSDART00000122397	1377	0.432385	0.5666	0	0.377641	0.88751	0
ENSDART00000108587	6063	20.7762	18.7078	19.2409	95.8291	98.6058	94.8298
ENSDART00000162434	1801	2.27896	1.48007	0	10.7691	9.62372	0.243784
ENSDART00000141692	2339	0	0	0	0.0700461	0	0
ENSDART00000142507	1941	0.0734956	0.192618	0	0.59911	0.844157	0.112954
ENSDART00000063120	2083	58.0162	66.9042	37.8421	36.2755	40.9743	37.7435
ENSDART00000114491	3990	100.31	103.899	147.776	60.029	70.6895	90.5531
ENSDART00000154208	1478	2.78976	2.71485	0	25.9529	25.2631	0.298226
ENSDART00000138821	1957	5.89958	5.53566	1.22178	13.9948	14.3519	6.27287
ENSDART00000063093	1591	29.6234	35.8943	17.0968	8.43737	9.50663	7.88352
ENSDART00000005292	2167	0.911967	0.56907	0	0.0758575	0.0668534	0
ENSDART00000192704	786	0	0.186377	0	0	0.218953	0
ENSDART00000157776	2149	4.04017	2.24329	0	16.1668	16.4542	0.204065
ENSDART00000172632	4083	41.132	49.1471	12.9674	7.18485	5.68521	3.08755
ENSDART00000166388	8300	11.3529	9.16848	3.31915	22.1463	24.5544	3.7751
ENSDART00000161096	2420	2.88932	1.86785	1.96985	0.134587	0.118612	0
ENSDART00000162813	1952	0	0.1366	0	0.471046	0.0879841	0
ENSDART00000161887	4122	118.366	116.66	33.7389	18.3964	15.7409	8.59436
ENSDART00000167613	3182	118.171	147.998	94.3834	24.2671	21.2466	15.1988
ENSDART00000166799	7929	30.9796	28.7572	32.1693	24.0704	18.0236	15.8392
ENSDART00000170872	1305	35.6526	25.6203	32.6369	12.8572	14.518	8.80735
ENSDART00000170548	10806	21.1916	18.7473	7.57515	36.5728	40.4123	4.22872
ENSDART00000168549	1287	26.8816	11.4356	7.49545	80.5743	100.638	173.69
ENSDART00000164770	1234	54.1319	60.5868	9.78232	19.5832	19.4003	25.1123
ENSDART00000171833	5082	185.81	188.975	120.17	125.799	125.206	64.6106
ENSDART00000149643	2856	0.11898	0.0445922	0	0.377062	0.330549	0
ENSDART00000148433	2182	0	0	0	0.451849	0.767405	0.100295
ENSDART00000150003	2816	0.094636	0	0	0.689799	0.82276	0
ENSDART00000148377	3086	0.754088	0.202338	0	2.18292	1.84326	0
ENSDART00000148884	3100	0.704519	0.504029	0	5.12776	5.07464	0
ENSDART00000148606	3095	0.841238	0.219326	0	1.73478	1.78784	0
ENSDART00000149112	2940	2.05266	0.329012	0	2.15561	1.898	0.175269
ENSDART00000148571	3207	2.01032	0.817881	0	4.16457	3.92053	0
ENSDART00000110735	772	0.65514	0.190778	1.05913	9.4094	10.5338	20.683
ENSDART00000109744	3912	24.5955	22.0625	6.46632	19.5929	18.4066	3.5571
ENSDART00000149334	2856	270.27	264.508	212.662	16.2804	19.114	14.8903
ENSDART00000041068	1921	98.2768	96.4407	73.4583	39.7356	38.4523	22.9441
ENSDART00000123312	594	23.4035	19.0824	9.76064	0.363385	0.640504	1.15056
ENSDART00000186788	1125	4.10674	5.97945	2.15151	12.1154	13.0657	2.36708
ENSDART00000181304	1383	3.11917	3.38266	1.16049	14.0283	13.5775	6.06464
ENSDART00000167963	2645	22.8961	21.4701	3.90054	8.25573	7.70696	3.46608
ENSDART00000163689	4714	30.4687	34.326	6.0286	12.9024	11.8984	1.51997
ENSDART00000165877	1320	0.453985	0.594905	0	1.32169	1.16481	0.6696
ENSDART00000166686	777	0.866216	0.378365	0	0.756545	0.666746	0.289356
ENSDART00000162617	2020	124.575	157.806	26.8161	403.675	419.433	366.508
ENSDART00000166234	1220	10.4495	10.5415	8.57789	7.09839	9.06458	5.98907
ENSDART00000160673	564	38.6816	49.0725	17.6755	56.4049	47.9837	50.6417
ENSDART00000159330	1809	18.5113	15.7551	3.52937	25.4425	27.0701	19.1722
ENSDART00000157608	418	15.1715	45.4418	0	61.2052	105.1	42.9843
ENSDART00000018017	2780	133.831	167.761	12.8387	29.3376	30.914	9.57359
ENSDART00000165134	1342	62.801	63.7153	62.2339	35.6589	38.0544	35.5513
ENSDART00000075563	1452	12.9194	19.8179	10.4891	4.50163	4.48932	1.67027
ENSDART00000125407	1921	0.0743395	0	0	0	0	0
ENSDART00000158559	2621	13.6287	16.2145	5.45081	10.9306	13.2252	5.83035
ENSDART00000043961	3146	0	0.0381298	0	0.101655	0	0
ENSDART00000141824	1451	2.13796	2.13455	1.1049	0.592786	0.522424	0.15195
ENSDART00000121531	1843	551.617	641.869	775.739	290.825	294.563	346.004
ENSDART00000182010	1761	0.654864	1.28721	0.906833	0	0	0
ENSDART00000145480	1962	0.36315	0.253799	0.406204	0.0845792	0.14908	0
ENSDART00000185768	414	0	0	0	0	2.69417	0
ENSDART00000139868	2198	2.11663	1.62496	0	8.10468	7.20627	1.89153
ENSDART00000075524	2220	0.63449	0.72058	0	0.0738876	0.130235	0
ENSDART00000024282	2456	41.7446	27.4257	60.8053	539.638	514.808	563.38
ENSDART00000140476	3632	3.60033	2.71934	0	2.48939	2.03995	0.29951
ENSDART00000059017	3889	20.6713	16.5314	1.27182	47.4793	55.4796	1.75798
ENSDART00000099031	933	31.2813	33.4677	28.6607	5.28774	6.93483	0.886704
ENSDART00000162289	1690	7.34197	10.8495	3.37806	1.55474	1.13325	0.196574
ENSDART00000179549	1354	1.05633	0.443344	0	0.5493	1.30143	0.733639
ENSDART00000059014	920	14.0887	25.4097	3.4513	6.04528	6.86354	2.25406
ENSDART00000143848	734	67.433	39.9526	145.136	357.04	310.829	238.902
ENSDART00000123447	909	0	0.774871	0.893739	19.8318	17.1137	12.291
ENSDART00000180916	1083	4.59644	3.37708	3.21852	2.99502	2.39441	8.52952
ENSDART00000192716	1743	0	0	0	3.27836	2.46434	0.126023
ENSDART00000129467	4140	37.7284	38.3578	20.6127	15.9904	17.2799	13.1763
ENSDART00000026244	3333	253.004	271.959	298.791	139.568	132.23	130.785
ENSDART00000167380	846	12.814	11.8728	3.85153	39.1143	32.8775	46.8764
ENSDART00000059322	1743	0	0.144669	0	10.4136	9.0076	1.13421
ENSDART00000108643	1810	5.24032	6.24267	2.64554	8.96876	8.14866	10.4296
ENSDART00000074553	894	51.2564	55.0624	16.3671	66.2275	65.9876	41.266
ENSDART00000109559	1694	0.256434	0	0	0.099541	0.350903	0
ENSDART00000141147	966	0.164548	0.14375	0	0.383239	0.506625	0
ENSDART00000132036	1437	11.4264	13.939	3.34771	13.9057	13.8398	8.59395
ENSDART00000129643	2087	87.0795	69.7286	69.4329	38.2544	43.1174	59.2858
ENSDART00000123131	1171	7.31045	9.00943	0.688216	15.5061	14.6034	3.59655
ENSDART00000080763	1169	173.974	183.295	279.907	60.3219	54.7728	58.9734
ENSDART00000011987	1994	2.71128	3.24122	0	4.98528	6.15096	0
ENSDART00000144218	698	0	0	0	0	0	0
ENSDART00000145596	3707	0	0	0	0.512941	0.753428	0.0586797
ENSDART00000140894	835	2.96111	2.58684	6.83246	0	0.810394	0
ENSDART00000141045	1309	3.09423	3.50406	2.45545	1.60147	0.940918	0.168842
ENSDART00000139466	3594	0.720494	0.86132	0	0.353276	0.272425	0.121082
ENSDART00000150192	827	25.1804	31.7745	2.95765	5.58536	5.12749	3.79631
ENSDART00000080772	1800	0.319554	0.209373	0	0	0.163979	0
ENSDART00000080781	864	33.2728	33.031	33.9141	14.0898	12.9994	12.6964
ENSDART00000064966	2405	3.72325	3.86252	2.31268	6.09722	4.65704	3.36223
ENSDART00000139324	3523	1.58776	2.53733	1.34752	0.135291	0.0397442	0
ENSDART00000064968	2173	6.94906	4.02824	2.56324	30.1004	33.6594	17.8268
ENSDART00000169301	1797	1.36062	0.629283	0	1.95887	1.06784	0
ENSDART00000136364	1732	0	0.145694	0	0.194211	0.256738	0
ENSDART00000145879	2670	8.37181	8.35912	1.48599	14.7827	15.4863	2.6158
ENSDART00000064974	1669	22.6841	26.2707	40.227	2.7327	1.69476	1.84406
ENSDART00000139156	792	3.51486	4.46937	3.91847	1.72983	0.224353	1.34833
ENSDART00000039536	1446	9.50548	15.983	4.98961	4.16587	4.09099	5.18455
ENSDART00000064975	1576	37.0793	41.4625	18.7861	27.527	32.3461	13.4065
ENSDART00000021100	3278	0.250725	0.25554	0	0.0486624	0.686181	0
ENSDART00000041382	1589	0.839239	0.534944	0	2.74924	3.08531	0
ENSDART00000080843	805	71.1626	79.3364	10.1393	92.0246	97.0246	107.369
ENSDART00000028855	1681	0	0	0	0.100403	0	0
ENSDART00000091780	5761	2.94633	3.68862	0	1.59396	1.11905	0.0376427
ENSDART00000167821	7089	26.0123	31.7393	14.2229	12.0963	12.9454	3.11725
ENSDART00000191023	4724	35.4604	30.252	35.0969	7.95223	6.55228	3.4014
ENSDART00000144214	2221	2.28304	1.77287	0	6.57278	5.46718	5.61497
ENSDART00000142895	962	50.7743	62.2727	14.328	33.5121	33.2686	12.7499
ENSDART00000109432	1864	0.384271	0.671401	2.9955	49.6716	38.0178	54.4955
ENSDART00000193875	7049	20.1343	18.3051	4.46956	6.19083	4.7225	0.461055
ENSDART00000101089	1953	0.0729985	0	0	0.595058	0.235427	0
ENSDART00000136853	1363	0	0.3822	0	1.52843	0.785754	0.323987
ENSDART00000109282	1314	20.081	21.7291	7.33763	16.6084	13.7003	8.91372
ENSDART00000004181	2460	9.02691	11.1594	3.229	35.8335	35.3092	25.9334
ENSDART00000101077	936	0.171069	0	0.867055	75.1035	74.6162	74.1678
ENSDART00000027026	1718	1.27161	0.376038	0	12.4153	14.1702	1.4068
ENSDART00000122657	3495	33.7463	25.5318	2.94362	246.386	263.456	44.9737
ENSDART00000092011	2890	45.7618	51.8709	87.5093	4.39453	3.62779	3.31989
ENSDART00000127331	2390	102.264	121.216	29.9236	15.1419	19.1152	5.12115
ENSDART00000132995	1959	14.1867	10.5504	8.95039	295.255	283.43	213.504
ENSDART00000047954	3003	143.807	148.424	121.126	53.0273	59.7224	50.5176
ENSDART00000146727	1971	13.2245	15.7828	20.6202	41.6564	35.4511	48.0414
ENSDART00000038888	4043	28.1063	32.1348	27.423	25.8062	27.3955	30.9619
ENSDART00000135355	2829	8.40524	7.72707	1.40153	5.12167	5.21588	1.86347
ENSDART00000039145	618	51.3277	54.8905	183.21	25.7639	29.3662	68.0471
ENSDART00000092110	3391	19.4733	19.4422	21.0071	35.0719	35.1295	18.2969
ENSDART00000193067	5900	21.2109	23.2457	14.1634	29.2077	26.7188	17.3098
ENSDART00000145346	827	0	0	0	0.232723	0	0
ENSDART00000064214	792	0	0	0	0	0.21681	0
ENSDART00000064212	822	16.5147	14.6032	10.9133	24.626	29.3506	27.2881
ENSDART00000064210	1874	76.4772	74.9535	65.1177	52.3145	52.2209	28.9143
ENSDART00000138748	3351	0.0408258	0.0356655	0	2.805	1.21508	0.0649731
ENSDART00000092047	1944	15.1877	12.6271	16.8111	69.8059	74.4718	76.5756
ENSDART00000127581	1755	119.885	133.159	122.849	16.7454	17.2877	12.1391
ENSDART00000081140	3245	7.6027	6.34656	1.4641	1.7707	2.34079	0.469815
ENSDART00000169347	2019	5.96816	3.34001	0	0.554239	0.203676	0
ENSDART00000180545	2027	7.54536	6.42725	3.14504	31.2647	31.1272	36.7808
ENSDART00000163740	2826	0	0	0	0.911551	0.251048	0.771803
ENSDART00000000887	1476	0	0	0	10.3482	4.81613	0.746598
ENSDART00000001253	990	5.10971	8.64874	3.27279	1.67354	0.163877	0.900175
ENSDART00000135082	1398	7.11768	9.28065	1.14775	5.44332	6.86874	1.10491
ENSDART00000030976	2821	7.89152	14.8158	1.12444	7.30621	7.6966	2.86079
ENSDART00000145103	2442	7.55365	4.39927	15.9403	40.3834	23.9029	22.548
ENSDART00000138854	853	4.20457	2.10169	2.02714	15.8594	13.34	13.6792
ENSDART00000138161	1857	11.5762	10.4501	15.8941	7.00999	8.07883	5.31685
ENSDART00000026383	1154	224.333	224.522	142.523	47.4841	48.5272	30.3612
ENSDART00000064901	1418	5.12144	6.4829	1.1312	0.852004	0.750874	0.311133
ENSDART00000186501	5571	15.3046	10.604	1.86102	29.863	33.1035	0.396143
ENSDART00000057865	913	82.2162	79.2226	32.9182	58.5549	55.7692	44.5363
ENSDART00000126643	768	0	0	0	0	0.451289	0
ENSDART00000128579	3895	130.27	132.702	99.2655	25.0017	24.1243	19.8757
ENSDART00000140996	889	4.89876	1.61529	0	5.61608	6.33727	0
ENSDART00000132967	516	34.2001	34.2415	4.85681	0	1.18313	0.445285
ENSDART00000175732	5875	21.7747	19.1878	1.87864	2.07132	2.19765	0.0369083
ENSDART00000145192	1079	73.3829	79.1918	35.1875	10.0536	10.6324	2.88288
ENSDART00000038401	1945	12.3926	11.2747	5.73738	49.9551	52.906	42.6074
ENSDART00000170441	3146	3.55398	2.553	1.00724	2.21334	3.73895	1.24745
ENSDART00000179978	5716	2.84832	1.99592	0	10.0827	11.0763	0.03796
ENSDART00000142865	800	0.208534	0.182176	0	3.88547	2.36275	0
ENSDART00000141588	1267	1.4283	0.311942	0	0.138607	0.24431	0
ENSDART00000101261	1503	0.489046	0	0	0	0	0
ENSDART00000179732	438	0	4.45835	0	1.53495	18.1355	0
ENSDART00000137932	1485	0.0991572	0	0	0.115471	0	0
ENSDART00000183413	4053	197.558	233.943	16.9639	3.6981	4.08251	0.911724
ENSDART00000136239	1821	0	0	0	1.56132	2.1854	0
ENSDART00000189109	2356	116.651	142.18	172.047	152.606	161.903	175.274
ENSDART00000168909	1938	77.3757	89.2057	25.913	9.77358	6.04455	9.50309
ENSDART00000020665	2090	15.586	15.3328	18.6662	1.18371	1.73868	0.628666
ENSDART00000192395	6060	15.6939	14.651	0.650375	12.3671	14.1214	0.0718063
ENSDART00000129441	4714	138.98	140.971	101.147	41.4006	44.7802	22.7536
ENSDART00000024450	1875	818.381	923.393	317.33	100.744	119.191	61.6582
ENSDART00000122170	3966	66.9086	68.8579	29.0977	36.8495	35.5893	15.3487
ENSDART00000109231	2564	0	0	0	0.316152	0.222901	0
ENSDART00000114483	3229	0.297212	0.556383	0	3.3622	3.74747	0.741975
ENSDART00000184682	3678	95.3387	88.7848	13.5475	62.5372	64.2303	33.0628
ENSDART00000065032	2414	0.811181	0.759269	0	0.134948	0.11893	0
ENSDART00000115130	2561	26.8023	28.6865	11.7802	42.2278	45.5848	31.7191
ENSDART00000122540	1899	75.1397	82.0858	21.4153	31.8268	25.9628	22.637
ENSDART00000065036	1786	144.005	174.378	7.15128	29.185	27.7057	10.8182
ENSDART00000065037	2975	514.292	491.813	394.274	214.071	206.677	95.1086
ENSDART00000141868	851	5.76667	4.69763	0.957006	8.91028	12.6677	3.32976
ENSDART00000043936	3544	0.115453	0.302579	0	0.761866	1.38237	0.368417
ENSDART00000175513	3452	101.277	116.843	189.589	58.2339	61.6333	47.8732
ENSDART00000193244	597	0	0	0	0	0	0
ENSDART00000169885	7453	107.063	77.0666	116.985	38.0154	32.9647	22.704
ENSDART00000073604	8283	0.239695	0.309046	0	0.506113	0.895885	0
ENSDART00000067709	6284	15.5354	14.6416	22.2303	34.9879	38.8055	17.2958
ENSDART00000121864	2173	44.5519	62.1824	12.8162	24.8064	21.462	10.6759
ENSDART00000084278	2380	4.96319	5.41824	2.6712	21.8642	21.8572	14.786
ENSDART00000112039	1249	0.614605	0.224201	0	2.37637	3.20495	0
ENSDART00000101142	3795	0.706697	0.441778	0	2.75785	3.22755	0.22923
ENSDART00000168624	1297	3.54071	3.08123	0	13.1278	14.1884	0
ENSDART00000171755	1068	144.503	166.579	111.979	49.5011	55.4641	63.8885
ENSDART00000164933	4719	58.5885	62.87	18.4011	2.52448	2.40048	0.460107
ENSDART00000157480	4121	3.02231	2.46811	0.575235	1.95105	1.95547	0.158217
ENSDART00000170083	1273	0.236745	0.206821	0	0.413541	0.607425	0.173738
ENSDART00000132103	1855	0.0772669	0.0675007	0	0.179958	0.0792987	0
ENSDART00000108959	708	0	0	1.15935	0	0.251237	0
ENSDART00000080449	2655	0.156905	0.182764	0	0.0609066	0.161031	0.164422
ENSDART00000020122	2482	80.0725	80.9553	23.3601	40.1404	33.1252	28.9571
ENSDART00000111088	4812	15.0659	12.6976	4.1007	19.6928	21.6296	6.13572
ENSDART00000038577	789	0	0	0	3.70831	5.01116	1.42386
ENSDART00000167464	1630	0.356993	0.233903	0	0.207863	0.366381	0
ENSDART00000122663	2020	174.729	183.861	192.445	96.9049	105.833	140.789
ENSDART00000007961	2250	1.18807	0.983274	0.353467	35.5349	27.8516	18.1802
ENSDART00000144847	2161	0.196013	0.228317	0	0.760871	0.938781	0.101284
ENSDART00000057513	1372	74.4648	69.6994	54.4059	24.6495	21.2781	23.1704
ENSDART00000113101	3464	22.0366	16.5995	1.82758	11.2013	14.1603	2.51336
ENSDART00000141221	1684	4.64649	1.12755	0.474546	3.50709	3.53235	1.43575
ENSDART00000057500	1569	117.481	112.643	124.961	74.3174	69.6076	104.794
ENSDART00000147553	3406	50.6841	75.6895	2.32374	17.4311	19.1099	2.62048
ENSDART00000039969	3782	36.4453	42.64	36.1703	113.637	106.198	63.7744
ENSDART00000135376	736	0	0.203108	0	0.270744	0	0
ENSDART00000135044	4782	105.754	120.922	55.7916	30.6327	33.2045	21.656
ENSDART00000141693	743	0.229609	0	0	0.534768	0	0
ENSDART00000191744	5939	1.71307	1.15719	0.132735	6.8698	7.39431	0
ENSDART00000064866	1816	17.9957	8.07296	2.23183	7.62864	4.86509	0.605604
ENSDART00000132206	1069	0	0.508454	0	0	0.746655	0
ENSDART00000183302	2747	3.02569	2.64325	0.288771	0.117449	0.103508	0.0794258
ENSDART00000160157	780	0	0	3.14341	0	3.49613	0
ENSDART00000138334	2199	130.333	143.573	53.5068	99.0682	95.9081	55.8947
ENSDART00000030205	2641	57.6488	57.4386	23.4391	9.18794	9.44692	1.7357
ENSDART00000146517	2087	1.08595	0.830102	1.526	17.5465	16.1603	22.0354
ENSDART00000167973	2067	0.923538	1.43915	0.38532	0.728752	0.71456	0
ENSDART00000038674	1663	4.53771	6.47988	2.88393	5.08102	4.2988	3.30508
ENSDART00000193538	9402	4.66158	5.9491	1.00421	16.8088	15.0009	4.46524
ENSDART00000113737	1884	0.455716	0.862583	0	0.176897	0.0779499	0
ENSDART00000160057	5600	2.77175	2.36932	0.422447	7.26125	6.88117	0.155804
ENSDART00000162912	2872	1.25027	0.546121	0.276062	0.335993	0.542871	0
ENSDART00000063806	2384	4.75712	7.69599	0.333332	4.65067	4.40002	0.275047
ENSDART00000058425	1149	17.8892	40.3524	8.78046	5.80495	10.4274	0.988846
ENSDART00000108871	1437	19.1722	15.014	23.5102	5.51432	2.44058	0.393782
ENSDART00000112276	1924	50.0893	76.0357	15.9464	11.6062	11.816	0.195137
ENSDART00000183110	1430	21.8672	32.1212	9.04831	4.46943	6.67813	0.352852
ENSDART00000080430	1173	0.390843	0	0	0.30343	0.267414	0
ENSDART00000182603	2198	0.705544	1.8491	0	0.448157	1.31654	0
ENSDART00000027612	4978	56.3709	53.2534	30.595	56.2179	60.2073	37.8461
ENSDART00000138120	1318	49.0028	42.3124	39.6219	104.2	88.7976	72.5969
ENSDART00000064615	1194	1.40344	1.78335	0	2.67437	0.523762	2.22656
ENSDART00000014417	1111	0.138948	0.121385	0	0.161808	0	0.199815
ENSDART00000080016	2233	107.937	125.854	27.4272	51.6143	46.0054	48.2018
ENSDART00000111097	722	1.66942	1.66676	0	0.277725	1.95808	0
ENSDART00000144378	976	0.48745	0	0	0.567646	0	0.22838
ENSDART00000080143	1527	0.384271	0.16785	0.52437	0.447492	0.591564	0.144227
ENSDART00000186139	3034	81.3984	98.5779	40.2196	48.4954	46.4215	20.7728
ENSDART00000160803	2286	29.6244	60.0288	15.3042	4.86698	3.72158	1.91336
ENSDART00000064613	2214	2.67271	2.2793	0.359298	4.81686	2.22052	7.31299
ENSDART00000091156	2274	8.59208	2.86203	1.04905	25.0501	22.2671	9.13709
ENSDART00000185048	1887	0.379096	0.397416	0.422624	11.1249	5.75816	11.7404
ENSDART00000064603	1406	61.5306	73.4845	0.570537	22.2458	18.4138	9.88627
ENSDART00000091115	4957	101.827	123.573	15.4423	60.0946	55.465	15.8948
ENSDART00000131819	3458	37.0054	44.6797	32.4964	26.9048	22.0089	13.533
ENSDART00000140141	2216	2.41579	4.49859	0.358969	2.96131	5.35011	0.691136
ENSDART00000064666	2399	0	0.0519852	0	0.47551	0.478936	0
ENSDART00000080391	1139	0.679325	1.32679	0.709746	0	0	0
ENSDART00000142028	1644	0.618768	0	0	0.102938	0	0
ENSDART00000124751	1158	1.58733	0.693347	0	1.84847	11.1319	2.29772
ENSDART00000139733	4201	0.643955	0.450049	0.188066	6.89907	4.89057	1.3449
ENSDART00000189789	973	193.923	301.493	129.111	8.54686	10.3779	2.29108
ENSDART00000138703	2529	0.27553	0.433268	0.313978	0	0.169665	0.0863591
ENSDART00000193938	4258	302.336	335.895	191.151	300.949	310.588	193.518
ENSDART00000140113	2496	281.914	333.192	52.456	63.2638	58.2211	40.9615
ENSDART00000064545	3771	4.69928	4.45151	0.209692	4.72539	5.22386	0
ENSDART00000178395	3920	0.484627	0.393131	0	1.00778	1.2079	0
ENSDART00000131097	2834	1.21939	2.72708	0.559611	0	0	0
ENSDART00000132207	2081	59.335	63.6498	18.5252	10.3996	13.9364	0.49748
ENSDART00000108584	5392	0	0	0	0	0.115651	0
ENSDART00000100600	5406	0	0	0	0.201117	0.114471	0.0401292
ENSDART00000166533	5299	0	0.0441918	0	0.324853	0.154755	0
ENSDART00000160754	4335	0	0	0	0.0671853	0.313832	0.0536243
ENSDART00000160464	4387	0.0044729	0	0	0.579167	0.238616	0
ENSDART00000164519	4374	0.0396228	0	0	0.430598	0.125491	0.0531093
ENSDART00000185751	2520	0	0	0	0.895219	1.13738	0
ENSDART00000157516	2856	0	0	0	0.451165	0.430971	0
ENSDART00000090748	2911	0	0	0	1.10584	1.46528	0.112896
ENSDART00000126622	2814	0	0	0	1.5337	1.12253	0
ENSDART00000162855	2421	0.115521	0.15138	0.32817	1.88498	1.34295	0.000172476
ENSDART00000162869	2394	0	0	0	2.65068	1.04789	0.128595
ENSDART00000167997	4279	0.0911819	0	0	2.24494	1.34953	0.269425
ENSDART00000188827	4409	0.0871914	0.0832062	0	1.12339	1.21701	0.1163
ENSDART00000186093	4439	0	0.0410848	0	0.760314	0.579205	0
ENSDART00000168899	4487	0	6.32525e-05	0	1.68042	1.58097	0
ENSDART00000167219	4348	0	0	0	1.43651	0.958022	0
ENSDART00000171703	4451	0.0859758	0	0	0.512254	0.946504	0
ENSDART00000168918	4321	0	0.0638971	0	1.08506	0.672163	0.0538116
ENSDART00000176255	5282	0	0	0	0.988371	0.893251	0
ENSDART00000187969	4454	0	0	0	1.2012	1.22569	0.101151
ENSDART00000162194	4370	0	0	0	1.09233	1.18195	0
ENSDART00000164634	4399	0	0	0	7.98369	7.30238	4.69781
ENSDART00000187030	519	0	0	0	0	0	0
ENSDART00000126629	972	0	0	0	0.19017	0.167597	0
ENSDART00000080155	1679	0.345332	0.150841	0	0.804292	0.354412	0.130919
ENSDART00000193569	7964	15.9302	15.0406	1.68045	4.9068	5.30152	0.380638
ENSDART00000174954	785	33.5502	32.2965	9.36764	3.48394	2.19315	0.572566
ENSDART00000109420	1900	0.300986	0.197207	0	0.876262	0.926703	0.230866
ENSDART00000100526	846	836.601	770.547	1080.35	1993.02	1891.75	2027.34
ENSDART00000016575	2382	1.0581	1.02706	0	1.50599	2.17184	0.458802
ENSDART00000181357	2796	0	0.129688	0	0	0	0
ENSDART00000140210	824	0	0.175397	0	0.233806	0	0
ENSDART00000187654	1503	0	0	0.532923	0	0	0
ENSDART00000149470	1674	0.175522	0.0772728	0	1.51004	1.83918	0
ENSDART00000133374	1060	0	0.128412	0	5.13523	7.50895	5.24312
ENSDART00000155228	733	0	0	0	0.816632	0.2399	0
ENSDART00000006173	2067	443.302	424.481	639.512	179.32	186.686	157.247
ENSDART00000148831	6893	0.173592	0.269601	0	0.0224612	0.0395903	0
ENSDART00000112484	2807	0.591321	0.473532	0	0.114768	0.101145	0
ENSDART00000180783	624	0	0	0	0.338887	0.597324	0.364096
ENSDART00000185549	1011	0.155648	0.27195	0	1.6313	0.798706	0
ENSDART00000100497	2520	0.55318	0.531586	0	0.57977	0.681271	0
ENSDART00000109070	3554	48.1929	47.9341	8.01398	51.564	55.4065	10.8375
ENSDART00000185037	2791	3.65585	2.8586	0.852498	23.8546	24.0963	7.58145
ENSDART00000136123	5989	0.601804	0.720456	0.131621	7.47534	7.41155	1.44808
ENSDART00000165222	1343	0.556269	0.291575	0.597947	16.972	14.044	16.9398
ENSDART00000145558	980	0.161672	0	0	0	0.331847	0
ENSDART00000187968	1887	0	0	0.422624	2.38391	2.17876	2.90604
ENSDART00000160115	7377	0.287856	0.408643	0	0.628527	0.664708	0
ENSDART00000079454	897	2.16433	2.2059	0.906133	0	0.740416	0.49846
ENSDART00000079449	1211	0.250968	0.109623	0	0.876771	0.772701	0
ENSDART00000079437	1909	10.1803	14.779	0	9.76308	11.6772	7.92669
ENSDART00000057291	2008	110.17	117.152	62.6864	62.0039	70.7032	40.4854
ENSDART00000131992	1342	52.3342	65.7581	23.9361	25.5447	25.941	8.22947
ENSDART00000134790	706	46.9343	31.5565	52.3254	62.3822	61.2824	41.8967
ENSDART00000163908	943	4.57655	5.18943	0	6.90859	8.69795	8.75604
ENSDART00000171298	1913	47.0499	51.8681	56.2657	50.7031	54.1123	37.9443
ENSDART00000182145	1983	2.36889	1.31694	1.2055	1.5047	2.6522	0.663138
ENSDART00000138955	3278	2.96691	3.32202	0.483074	1.02191	1.50102	0
ENSDART00000079711	1909	111.235	105.349	102.329	24.582	25.659	15.6236
ENSDART00000148333	2587	27.5617	27.9467	18.7286	54.3429	43.4021	43.9568
ENSDART00000022170	10673	38.5839	39.8161	27.2952	31.9298	32.6652	19.8528
ENSDART00000056369	1748	0.165072	0.216312	0	0	0.338826	0.251312
ENSDART00000100783	1014	0.155089	0	0	0	0.318334	0
ENSDART00000031356	567	0	0	0	0	0	0
ENSDART00000127255	1420	0	0	0	0	0	0
ENSDART00000125317	1998	1.02485	0.629943	0	4.12056	3.63342	0
ENSDART00000130515	1611	0	0	0	0	0	0
ENSDART00000079686	1503	0	0	0	0	0	0
ENSDART00000159654	2726	0.457595	0.222087	0	1.00655	0.678351	0
ENSDART00000186955	3737	2.66446	3.46637	0.846465	0.962008	1.38121	0.29119
ENSDART00000190656	3535	9.3116	7.40984	8.72941	1.77331	1.95125	0
ENSDART00000149362	1304	0.345332	0.100561	0	0.268097	0.590687	0
ENSDART00000180013	4514	6.74717	3.92357	7.52213	179.482	194.832	195.735
ENSDART00000135985	3723	0.0730809	0.0319219	0	0.170208	0.337512	0
ENSDART00000139850	3319	39.5509	36.9297	27.4303	50.5724	56.294	17.5823
ENSDART00000183510	1956	0.291501	0.318321	0.40747	3.47945	3.81437	2.91392
ENSDART00000090059	4453	2.81784	4.04985	1.77347	0.6704	0.528633	0.195115
ENSDART00000112652	2250	0.625299	0.382384	0.706935	0.218452	0.385045	0.0972204
ENSDART00000132830	1193	3.06507	1.11569	0	0.148723	0	0
ENSDART00000128902	4359	6.78477	7.22291	7.97276	31.2392	36.4375	31.6972
ENSDART00000079597	1904	25.6746	28.1352	45.229	16.6978	16.8731	14.6287
ENSDART00000113696	1617	0.270165	0.157345	0	0.314613	0.184846	0
ENSDART00000079566	1335	1.12024	3.13166	0	0.260908	0	0
ENSDART00000079549	2446	43.9852	49.8535	13.6404	25.3448	19.112	10.898
ENSDART00000148582	2933	28.2611	32.1046	13.8035	17.5512	18.916	13.8121
ENSDART00000192401	6066	37.7385	33.3804	37.5433	22.2314	22.9363	19.2119
ENSDART00000064463	999	78.963	107.199	47.014	28.6897	34.3607	20.9573
ENSDART00000140877	1234	2.88867	2.92973	0.652155	0.900467	1.06805	0
ENSDART00000193055	2385	0.117406	0.15385	0	0.136722	0.240988	0.0916434
ENSDART00000037303	371	0	0	0	0.785441	0	0
ENSDART00000040733	1420	3.02617	6.01664	0	0	0.21419	0
ENSDART00000181941	1557	0	0	0	0	0.0964475	0
ENSDART00000161100	13089	0.280866	0.359285	0.0600513	1.01627	0.144126	0.346856
ENSDART00000024514	1792	20.7135	21.1814	10.6904	55.161	66.9055	48.1484
ENSDART00000036906	1738	147.109	252.023	58.3601	1.45098	1.79025	0.126392
ENSDART00000193829	7623	1.26269	1.06355	0	2.73038	2.12916	0
ENSDART00000140186	690	1.77396	0	0	0	0.260087	0
ENSDART00000123820	2369	50.4988	51.9163	46.2311	6.12859	5.52252	2.96298
ENSDART00000009477	3372	147.263	157.668	232.907	148.632	148.555	208.924
ENSDART00000100415	1310	0	0.200055	0	0	0.352532	0
ENSDART00000164375	6168	1.80636	1.90728	0.255563	20.9381	20.2762	5.08419
ENSDART00000147089	3192	12.8941	19.1869	8.04604	0.650667	1.05865	0.272968
ENSDART00000110751	7107	5.9628	5.63369	0.775761	34.9149	24.8237	9.69315
ENSDART00000064376	773	223.053	301.866	7.82076	34.8579	32.5726	26.0938
ENSDART00000125665	7153	56.8928	57.2313	51.7069	45.5333	49.9378	32.5047
ENSDART00000140308	1530	0.0958544	0.167478	0	0	0	0
ENSDART00000017240	2649	0.786433	0.22901	0	0.183164	0.0538075	0
ENSDART00000064327	1828	0.633098	0.206634	0	2.31503	3.07444	0
ENSDART00000080789	4288	0.031516	0.0275325	0	0.0734021	0.226413	0
ENSDART00000064393	2115	16.1874	18.115	6.7747	30.2232	33.6135	25.9836
ENSDART00000108808	9873	2.43128	3.82783	1.67318	4.97808	7.60904	1.86273
ENSDART00000079207	3239	14.0079	15.3799	7.57869	44.0586	52.6407	21.9209
ENSDART00000174797	5635	11.4384	15.4062	0.139936	6.97152	6.77279	1.00072
ENSDART00000136393	3152	102.232	134.593	30.4061	0.152174	0.312927	0.0691168
ENSDART00000079194	1749	42.7265	55.1965	25.1122	29.7767	33.3531	24.4886
ENSDART00000128894	12141	2.40335	3.78302	0.712277	4.23594	3.38872	4.59499
ENSDART00000135951	1516	2.51831	5.75386	0.528256	1.91749	2.08751	0.581183
ENSDART00000134276	7800	17.7911	18.63	2.22061	12.6446	10.0101	2.55414
ENSDART00000112956	3712	4.17858	2.36957	0.213054	3.79372	4.56707	0.7032
ENSDART00000079187	1805	7.64572	8.90577	7.07466	0.649221	0.245211	0.121617
ENSDART00000187685	1221	0.12428	0	0	0	0	0
ENSDART00000079174	1624	95.5338	101.935	62.0458	72.1149	75.8798	50.2486
ENSDART00000143402	922	1.04575	0.456788	0.880689	8.72759	8.76491	9.44703
ENSDART00000123195	1074	0.144692	0	0	0.168497	0.148497	0
ENSDART00000179853	2686	0.413241	1.2184	0	0.421074	0.31808	0
ENSDART00000100329	1819	0	0.206947	0.438703	0.275862	0.0810394	0.241329
ENSDART00000146666	1495	0.688826	0.0859659	0	0.572966	0.302974	0.294761
ENSDART00000141955	3341	0.245729	0.0357783	0	0.381542	0.420318	0
ENSDART00000078996	1724	0.167637	0.219672	0	0.195216	0.258067	0.254876
ENSDART00000136122	878	0.370527	0.647388	0	0	0	0
ENSDART00000100301	955	22.6958	26.3875	3.39685	33.2314	25.5191	50.9192
ENSDART00000147518	959	6.64099	11.7482	2.53665	2.90009	3.23742	2.0931
ENSDART00000089205	9265	2.33012	1.59111	0.849216	8.22986	10.1697	3.55034
ENSDART00000078980	1333	38.4907	47.4484	16.8712	13.1987	13.5899	14.9155
ENSDART00000129993	4257	27.3476	19.8821	22.2769	7.88516	7.7082	0.459445
ENSDART00000192148	4699	45.5952	49.5574	8.23197	36.1852	43.5266	9.9809
ENSDART00000089144	2716	53.9028	54.6704	33.3	15.6333	15.3493	14.4617
ENSDART00000042162	1601	5.73731	6.84197	0.499644	3.49969	2.71043	0.961982
ENSDART00000050585	1790	14.0673	17.2049	2.22969	16.8497	22.7695	9.56704
ENSDART00000113353	531	25.7527	32.7823	20.4139	41.9854	32.0934	78.1754
ENSDART00000064111	894	217.885	271.022	190.934	93.2247	121.721	68.7999
ENSDART00000146595	514	3.47909	3.41487	3.27874	28.3603	29.4247	10.2425
ENSDART00000146085	612	2.09352	4.70291	0	19.8519	17.8025	9.29063
ENSDART00000132352	817	31.6644	29.0807	1.99688	6.38202	2.29146	1.37309
ENSDART00000183538	198	0	0	0	0	0	0
ENSDART00000143451	1955	0.510414	2.0384	0	0.0849125	0.748337	0.112132
ENSDART00000089095	1512	21.0813	14.7673	30.192	71.7256	70.3906	72.1157
ENSDART00000012717	2752	108.663	101.479	87.3367	16.2937	17.5106	15.4596
ENSDART00000064107	1960	82.4549	104.683	153.704	71.5497	61.5645	105.578
ENSDART00000129369	4714	1.11427	1.6714	0.502384	7.84783	6.59394	4.9284
ENSDART00000138149	995	2.05973	0	0	0	0	0
ENSDART00000143487	4973	52.1403	64.6598	26.3415	35.4456	38.951	25.7073
ENSDART00000088852	8812	93.1831	103.801	15.854	50.7941	52.9673	18.1026
ENSDART00000022484	2184	58.9044	60.4306	33.1519	14.1403	16.0414	8.61734
ENSDART00000019050	1862	17.8514	14.5195	11.5667	26.8814	19.0315	11.783
ENSDART00000142016	1034	64.6739	71.8482	57.8889	38.8035	39.1719	30.9837
ENSDART00000179416	5055	138.967	140.475	77.9937	110.166	97.9759	157.483
ENSDART00000183409	1358	397.285	420.667	131.834	50.1403	40.2434	15.9352
ENSDART00000168907	1733	1.49999	5.1688	0	0	0.0855242	0
ENSDART00000135003	1393	1.81342	0	1.15197	2.60865	3.50325	0.158423
ENSDART00000177781	2795	4.99978	5.88143	1.13502	16.8906	12.3455	5.61932
ENSDART00000030138	6532	9.49331	8.26268	13.3895	15.1601	12.661	1.36029
ENSDART00000188436	1902	2.0293	0.722253	3.35388	77.4592	61.3999	76.7962
ENSDART00000171194	5704	0.501445	0.637122	0	1.75919	1.57695	0
ENSDART00000162016	2049	0.138502	0.241992	0	0.0806442	0.142144	0
ENSDART00000178280	2534	87.3227	85.8451	15.9458	15.1125	11.6293	10.036
ENSDART00000111620	1489	0	0	0	0.460472	0.202908	0.147988
ENSDART00000180606	975	0.813438	0.284249	0	0.568359	0.667862	0
ENSDART00000155390	2612	20.8647	14.6006	2.12715	65.2061	80.3546	7.1044
ENSDART00000184594	915	13.0203	8.45409	2.663	8.8106	10.8346	1.95321
ENSDART00000158154	2788	2.82923	1.69111	0	1.32944	0.815053	0.391222
ENSDART00000149252	568	0.332903	0.581651	0	2.71371	2.73326	0
ENSDART00000088605	1592	4.97023	5.82911	3.51768	15.2939	20.1407	11.8868
ENSDART00000052787	3308	32.1575	40.0605	22.2572	15.3745	12.1904	13.4943
ENSDART00000100032	3959	368.936	404.967	227.007	65.6679	66.1359	64.9638
ENSDART00000162231	1658	0.175117	0.152983	0	0.407856	0.629028	0
ENSDART00000055913	824	9.63716	19.6445	5.9377	14.0283	28.0233	22.5919
ENSDART00000100022	909	122.403	196.352	74.1803	316.69	476.272	402.9
ENSDART00000063923	1748	47.1282	71.8155	14.6192	56.9963	61.3276	57.1734
ENSDART00000127268	1697	0.170618	0.298106	0	0	0	0
ENSDART00000099994	2453	1991.46	1813.73	839.009	3844.13	4038.63	2771.84
ENSDART00000127723	3115	15.3494	15.0276	0.762917	1.23274	0.905345	0.0699462
ENSDART00000099983	977	0.973679	0.567073	0.82945	1.13387	0.499641	0
ENSDART00000078800	761	0.89003	0.194383	0	0.259115	0	0
ENSDART00000182990	1002	19.5114	28.1797	15.3535	0.732951	0.968928	0
ENSDART00000020054	2044	0.934845	1.09188	0	0.404302	0.5701	0
ENSDART00000027288	4512	1.81917	2.37923	2.27515	1.74541	1.69686	0
ENSDART00000186941	3682	4.74637	4.0615	2.14805	6.38349	6.86864	0.354489
ENSDART00000185080	1037	3.01863	3.03265	0	7.38205	9.91363	6.00664
ENSDART00000145562	3715	4.94412	3.03944	1.0644	5.2884	3.75861	1.99078
ENSDART00000024778	6571	2.65847	2.83182	1.43888	52.2985	54.9661	37.4983
ENSDART00000184470	461	2.29492	0	0	7.78925	9.71998	0
ENSDART00000145965	3145	2.0093	1.41241	0	2.76282	2.36772	0.346555
ENSDART00000115251	1786	0.88643	3.23835	1.78782	0.281527	0.413518	0.245868
ENSDART00000128839	2143	0.989048	0.460819	0.371381	1.61247	1.01506	0.612885
ENSDART00000077785	1450	71.6271	73.9669	45.3327	12.1023	12.2343	7.60284
ENSDART00000087898	2022	6.25363	6.81365	6.69729	0.654605	0.576906	0.541787
ENSDART00000182579	5928	5.95497	4.69844	0.13311	18.9551	18.703	2.34259
ENSDART00000137373	2448	266.361	326.978	42.51	32.301	26.2998	23.4738
ENSDART00000062309	2692	103.579	104.308	127.918	55.089	55.4254	47.5057
ENSDART00000124166	2169	157.872	148.151	100.154	194.303	210.51	124.819
ENSDART00000099880	2171	0.260039	0.283964	0	19.2291	7.40583	8.77052
ENSDART00000129395	2513	49.88	58.8922	7.90007	7.04272	8.31366	1.91215
ENSDART00000066793	1921	0.148679	0.19483	2.07509	51.4225	48.8283	74.6541
ENSDART00000143301	1537	21.3607	20.4936	27.607	157.69	122.726	115.618
ENSDART00000109029	2068	1.30253	0.479115	0	1.91599	1.19607	0.10591
ENSDART00000099853	2960	0.558789	0.65088	0	0.16268	0.143371	0
ENSDART00000137244	491	24.9037	19.2178	1.70705	17.4005	19.1689	3.28664
ENSDART00000063544	1102	106.349	119.26	27.1055	16.6653	16.5591	11.8882
ENSDART00000099841	1743	17.1396	19.5303	1.83274	9.64224	5.86344	4.91489
ENSDART00000063551	2028	0.490262	0.24474	0	1.38652	1.3657	1.62048
ENSDART00000134255	4732	102.564	124.586	6.6728	8.64485	7.70631	2.66124
ENSDART00000018977	5252	44.4483	47.6974	23.1522	16.9254	16.4421	6.07333
ENSDART00000134922	2331	3.85128	3.15421	0.682031	0.840918	0.988138	0
ENSDART00000081170	4488	15.2069	16.9342	0.527862	11.7592	10.9494	1.20989
ENSDART00000159666	1107	0	0	1.45835	21.4507	13.1759	41.5156
ENSDART00000184565	5567	49.5899	46.177	25.5946	27.9233	26.9812	2.98534
ENSDART00000063642	2391	32.5522	36.2404	14.6231	61.0959	60.7294	56.1259
ENSDART00000163360	3078	25.1494	18.6536	1.02958	23.5649	25.444	10.6194
ENSDART00000164191	2867	40.2277	38.1312	7.74337	64.6867	68.4301	20.157
ENSDART00000186924	3560	37.1916	42.7294	53.3458	21.3144	21.5469	7.27456
ENSDART00000063662	4101	55.5649	64.1624	3.91971	17.4932	16.2479	18.0185
ENSDART00000163458	3350	32.0148	51.0294	1.10059	0.808477	0.963988	0
ENSDART00000137089	16015	1.96856	1.28919	0.117004	3.74343	4.37242	0.0136101
ENSDART00000099732	1135	0	0	0	0	0	0
ENSDART00000141231	1168	0	0	0	0	0	0
ENSDART00000130093	1748	61.7371	70.0129	12.7918	33.6403	30.8332	12.8169
ENSDART00000108658	1676	4.58481	4.91217	0.476855	1.10812	1.33171	0
ENSDART00000051198	1290	10.0243	10.1828	6.85445	35.8348	31.4617	27.594
ENSDART00000142655	1830	3.52966	2.26125	2.61612	4.47573	3.62248	5.75646
ENSDART00000109563	1872	9.63787	8.41968	7.24317	0.801679	1.33454	0.468757
ENSDART00000147775	2900	4.90203	7.94121	10.1146	0.332535	0.0976881	0.0751891
ENSDART00000142881	9487	0.347817	0.303855	0.165855	12.0702	13.3076	5.38295
ENSDART00000046599	1406	232.297	218.149	1.71161	2.94972	3.79109	0.156925
ENSDART00000114703	7449	6.33811	10.3027	0.379061	0.702079	0.750567	0.072753
ENSDART00000180734	4370	15.5344	16.4992	15.7992	10.8653	9.53054	18.6171
ENSDART00000099648	1648	0	0	0	0	0	0
ENSDART00000140730	1644	0	0	0	0.230979	0	0
ENSDART00000167428	1642	0	0	0	0	0	0
ENSDART00000132116	1254	1.99075	1.75108	0	1.2721	3.78246	0
ENSDART00000145279	1644	0	0	0	0	0	0
ENSDART00000143954	1642	0	0	0	0	0	0
ENSDART00000137763	1644	0	0	0	0.25833	0	0
ENSDART00000131346	1644	0	0.346543	0	0	0	0
ENSDART00000137279	1643	0	5.55728e-07	0	0.385464	0.105329	0
ENSDART00000112668	1313	4.30432	14.5585	0	1.64843	2.18557	0
ENSDART00000193417	177	0	0	0	0	0	0
ENSDART00000131549	1644	0	0	0	0	0	0
ENSDART00000135303	3354	2.52881	1.95975	0.708035	1.61492	1.29765	0.454401
ENSDART00000102566	10818	28.5437	24.8082	5.01594	1.1765	0.949408	0.0999726
ENSDART00000138755	3286	3.70951	3.05858	2.89132	1.99002	1.0694	1.06033
ENSDART00000136966	772	0	0	0	0.508616	0.672367	0
ENSDART00000099604	2188	0.451217	0.168936	0	0.700234	0.330773	0.146282
ENSDART00000187371	4382	518.525	629.51	563.244	3.56401	3.82701	0.486171
ENSDART00000140439	1442	33.6309	40.5767	29.4666	8.83574	11.7857	7.49304
ENSDART00000087114	5365	1.16765	0.892826	0.191399	5.79414	6.34235	0.0526412
ENSDART00000193306	1332	213.425	221.091	92.6814	58.5708	56.6924	42.9073
ENSDART00000099552	969	56.7174	48.2597	86.1625	65.8577	60.7324	99.8571
ENSDART00000108670	2544	57.7682	61.2774	19.6625	24.4858	26.1314	12.4473
ENSDART00000049633	1015	32.2199	29.7713	27.1115	14.2507	8.74372	7.23764
ENSDART00000188132	6081	44.1612	38.2526	31.5794	20.9459	22.9277	3.6953
ENSDART00000063418	1723	43.8582	51.3824	28.6991	44.4545	49.6854	56.1339
ENSDART00000127805	4200	104.765	118.983	71.1059	61.9946	67.4604	42.7368
ENSDART00000145804	691	0.505857	0.220959	0	3.53448	0.778738	2.61678
ENSDART00000087477	2998	66.1048	58.3514	26.6979	20.7564	24.8459	21.7388
ENSDART00000082445	1821	188.492	222.128	12.27	42.6147	50.507	28.9271
ENSDART00000028940	1241	12.4378	16.8312	0	1.42001	2.7532	0.535006
ENSDART00000048831	1426	0.415395	0.0907226	0	1.57214	1.81185	2.78413
ENSDART00000077404	2993	30.1429	32.3232	19.3291	6.27013	6.42325	4.4425
ENSDART00000131268	1402	24.8834	26.7334	32.0433	20.8389	18.8001	24.0796
ENSDART00000148043	794	0	0	0	0.735633	1.08053	0
ENSDART00000048430	1469	1.60619	1.75397	0	0	0.103027	0
ENSDART00000063398	1468	4.31999	1.5798	0	2.22288	1.44349	0.900907
ENSDART00000006284	1765	0	0	0	0.285255	0.0837986	0
ENSDART00000109705	2572	2.02409	1.90326	0.308744	3.46344	3.04022	0.0850491
ENSDART00000162139	4098	0	0	0	0.0384804	0.0339129	0
ENSDART00000077373	1730	21.7085	15.5364	13.3891	8.94522	9.16879	4.19059
ENSDART00000158537	5701	25.3746	32.3905	13.0009	27.6921	26.6194	10.3472
ENSDART00000167376	1013	5.5899	9.22412	5.59315	1.98903	2.70909	3.95585
ENSDART00000184730	1260	0	0	0	0	0.122946	0
ENSDART00000165386	1864	66.9586	64.9748	43.2208	156.566	162.043	124.372
ENSDART00000164678	2110	13.6139	15.7013	2.64094	66.8507	68.6204	48.149
ENSDART00000086490	4032	9.46853	10.1843	5.79526	17.6947	17.0837	3.34546
ENSDART00000076804	1038	0.301512	0.263402	0	5.61787	5.87937	6.00067
ENSDART00000140816	1224	0	0.108259	0	0.144311	0	0
ENSDART00000162639	1596	0	0.0798385	0	0.212851	0	0
ENSDART00000076810	1692	0.427955	0.224318	0	0.598036	0.263525	0
ENSDART00000159366	1367	0	0.190456	0	0.12694	0.44749	0
ENSDART00000166471	2008	0.0710627	0.124132	0	0.666868	0.736759	0
ENSDART00000160392	2823	1.91016	1.45479	0	5.07625	4.77532	0
ENSDART00000159962	1501	0	0	0	0	0	0
ENSDART00000127677	1260	0.119796	0	0	0.139505	0.122946	0
ENSDART00000170641	1140	0	0	0	0	0.138298	0
ENSDART00000159381	1626	0	0	0	0.109009	0	0
ENSDART00000171468	2826	0.366512	0.403258	0	2.2627	1.23976	0.077202
ENSDART00000123748	1974	0	0	0	0.0840137	0	0
ENSDART00000123571	2098	0.337414	0.117906	0	2.75048	2.97806	0
ENSDART00000129603	1133	0	0	0	0.158076	0	0
ENSDART00000161060	2276	0	0	0	0	0.0633785	0
ENSDART00000163833	2712	0	0	0	0.059536	0	0
ENSDART00000099420	1614	0	0	0	0	0.0926165	0
ENSDART00000164318	1540	0	0.166247	0	0.110804	0.0976522	0
ENSDART00000158983	2305	0.640297	0.529163	0	1.49056	1.89438	0
ENSDART00000166138	1436	0.103023	0.0900009	0	0	0.105732	0
ENSDART00000174261	1965	9.65368	7.97156	0	19.7344	20.0917	0
ENSDART00000167902	1486	0	0	0	0	0.101687	0
ENSDART00000168120	2480	0.0562796	0	0	0	0.0577595	0
ENSDART00000166299	2251	0	0	0	0	0.0641432	0
ENSDART00000166676	1784	0	0	0	0	0	0
ENSDART00000099400	2036	0.0697605	0.0609392	0	0.406046	0.357902	0
ENSDART00000099397	1188	0.513377	0.112122	0	0	0	0
ENSDART00000099395	1461	0	0	0	0	0	0
ENSDART00000159675	1533	0.286926	0.0835533	0	0.445509	0.687099	0
ENSDART00000160468	2571	1.45615	2.57103	0.617713	34.4505	34.5755	13.3383
ENSDART00000043802	3556	45.7102	63.9189	4.00472	24.1145	26.0142	3.30447
ENSDART00000077008	1304	0	0.100561	0	0.134049	0	0
ENSDART00000108484	9738	78.209	81.0108	20.115	91.9752	100.829	25.1966
ENSDART00000131693	1724	1.76018	1.97705	0	0.390433	1.20431	0.764627
ENSDART00000077161	5733	47.7753	48.0512	6.05136	75.3752	81.9108	23.1126
ENSDART00000126963	1676	0.346024	0.151144	0	0.50369	0.355123	0
ENSDART00000148093	1113	0.554601	0.363376	0	1.13023	1.13837	0.598336
ENSDART00000122375	820	26.0615	30.533	0.994638	22.1149	14.3064	12.8579
ENSDART00000171392	2961	58.0466	58.0295	30.5149	88.0326	91.7242	7.73045
ENSDART00000157262	1329	0	0.0983749	0	0	0.115569	0.166239
ENSDART00000157179	873	0.746394	0.978079	1.86396	0	0	0
ENSDART00000155687	2199	2.88489	3.13631	1.80892	0.597246	0.394766	0.199016
ENSDART00000185966	1022	169.593	194.725	262.073	40.6081	36.5764	85.5844
ENSDART00000099320	1599	1.766	1.30183	3.00169	33.1356	30.5724	52.5514
ENSDART00000111104	3738	8.51443	7.24751	0.423118	16.4406	18.0368	7.21542
ENSDART00000162046	3697	0.257673	0.353736	0	1.75753	2.53116	0.0588398
ENSDART00000132023	8585	0.292706	0.296084	0	3.65978	3.71551	0.378217
ENSDART00000029843	1464	18.8454	13.9983	13.1384	46.0042	44.1636	58.7225
ENSDART00000131777	2322	1.32944	1.53094	0.342356	1.61853	1.3644	0
ENSDART00000187625	2400	23.4393	23.3801	10.2635	1.42589	1.7952	0.364252
ENSDART00000131897	8675	22.4882	18.2135	3.90089	11.0938	10.0935	1.6753
ENSDART00000147705	852	0	0	0	1.79263	3.94962	0
ENSDART00000136554	2523	58.3962	57.5308	3.77681	0.836374	0.963899	0
ENSDART00000167964	853	12.4888	8.72822	3.80471	4.02742	6.70439	2.19115
ENSDART00000132096	2259	50.0565	46.3946	34.7593	6.4527	5.23951	2.61435
ENSDART00000172548	1026	0	0	0	0.178046	0.627649	0.216896
ENSDART00000113112	5449	2.0198	1.07882	0	6.31881	5.85786	0
ENSDART00000150159	4049	128.462	125.058	107.935	51.4762	52.6124	19.2726
ENSDART00000149580	5399	90.3022	81.4024	43.6807	22.3896	18.4081	8.6792
ENSDART00000112457	1498	0.0981799	0.0857704	0	0.571663	2.41828	0.882475
ENSDART00000111234	5197	12.6812	14.9521	1.06289	0.874984	0.398233	0.167027
ENSDART00000109752	3823	0.711942	7.55933	1.86167	32.0539	78.6478	47.9665
ENSDART00000144329	795	0	0.183654	1.02721	40.6389	45.3084	35.5991
ENSDART00000177197	1665	0.0871462	0.0761313	0	0	0.447189	0
ENSDART00000011573	1694	0.185273	0.123267	0	0.116252	0.0916418	0
ENSDART00000126444	2556	0.925578	0.25559	0	1.26867	1.96134	0.341742
ENSDART00000067447	2637	1.88464	2.02547	1.50945	62.1722	64.3749	69.0734
ENSDART00000170182	4887	28.5844	33.2601	3.87587	11.6278	11.4461	1.68791
ENSDART00000172306	1464	0.100778	0.352159	0	0.352073	0.310283	0
ENSDART00000125045	7164	0.760125	3.61177	4.06768	0.302257	0.190271	0.120952
ENSDART00000075123	794	0	0	0	0	1.08053	0.282903
ENSDART00000184505	4193	3.05049	2.78662	0	9.52882	9.40503	0.0578768
ENSDART00000158245	1398	174.011	77.7718	67.7175	2278.03	2380.4	1050.77
ENSDART00000125986	2499	6.25352	5.20067	0.953388	15.771	17.4	3.57402
ENSDART00000148648	549	207.199	181.316	45.47	1157.12	985.649	1780.5
ENSDART00000186811	5097	11.8408	10.5623	2.26913	11.6858	12.6724	0.353555
ENSDART00000188997	1434	0.412747	0	0	0.120163	0.1059	0
ENSDART00000077619	5356	22.8527	17.4809	4.30925	50.5783	54.9615	0.553727
ENSDART00000075943	1620	171.557	163.848	95.2778	51.4892	55.523	33.1308
ENSDART00000168778	3511	88.9134	90.9041	80.9049	117.503	112.045	122.297
ENSDART00000167974	2490	5.29049	6.29108	2.37191	3.01554	4.44068	2.75781
ENSDART00000175136	5975	19.3157	15.3336	19.3694	16.1257	12.0214	3.74121
ENSDART00000016464	2871	110.517	116.861	68.6182	72.9017	72.8091	35.396
ENSDART00000019267	1527	15.3708	28.2828	1.04874	2.12559	2.85922	0.576907
ENSDART00000129647	857	0.191002	0	0	0	0	0
ENSDART00000183954	5893	17.4657	7.51258	1.61108	26.5775	28.7958	0.152358
ENSDART00000003435	1248	74.3803	73.4453	62.5309	45.7069	38.0438	43.0861
ENSDART00000183077	6337	3.89782	3.86227	0.124357	8.38361	10.0796	0.17102
ENSDART00000171879	2858	1.35348	1.22464	0	1.9702	1.78595	0.152613
ENSDART00000113582	5871	32.7709	31.7227	11.6828	21.8463	21.9115	6.917
ENSDART00000109816	630	7.17845	10.0338	2.62096	3.67816	2.35751	0
ENSDART00000150479	1059	0	0.534018	0	2.05325	1.58055	0
ENSDART00000141992	1061	0	0.26638	0	0.410737	0.735717	0
ENSDART00000150706	1053	0	0	0	1.94527	2.15234	0
ENSDART00000150821	1053	0	0	0	0.688929	0.912475	0
ENSDART00000131970	1059	0	0	0	0	0.188954	0
ENSDART00000139374	1376	0	0	0	2.29464	1.60326	0.267561
ENSDART00000150793	1056	0	0	0	0.872755	0	0
ENSDART00000145101	1047	0.156041	0	0	1.32596	0.341679	0
ENSDART00000131933	996	0	0.144227	0	1.4517	0.895457	0
ENSDART00000150818	1053	0	0	0	0	0.21487	0
ENSDART00000137947	993	0	0	0	0.847278	0.738749	0
ENSDART00000141834	999	0.195098	1.26987	2.28963	0.439401	0.475904	0
ENSDART00000150613	1053	0	0	0	0.2267	0	0
ENSDART00000157598	1053	0	0.166953	0	0.400646	0.371182	0
ENSDART00000168190	1053	0	0	0	0.331434	0.339215	0
ENSDART00000137832	1026	0.152892	0.133567	0	0.375791	0.503531	0
ENSDART00000142588	267	0	0	0	0	0	0
ENSDART00000180318	2453	0.42303	0.599888	0	2.57424	5.56104	0
ENSDART00000133892	1026	0	0.135994	0	0.194451	1.19083	0.216896
ENSDART00000136741	984	0	0.140536	1.08869	0.187335	0	0
ENSDART00000143660	990	0	0.142145	0	0	0.192098	0
ENSDART00000193101	1047	0	0	0	0	0	0
ENSDART00000121514	1002	0.25665	0	0	0	0	0
ENSDART00000140705	1032	0.158913	0	0	0.685831	0.163134	0
ENSDART00000030565	1035	0.15833	1.09917	0	0.363027	0.167357	0
ENSDART00000146927	993	0	0.156857	0	0	0.179818	0
ENSDART00000181468	1005	0.328717	0	0	0.762143	0.340191	0
ENSDART00000184052	993	0	0	0	0.308802	0.679182	0
ENSDART00000186921	993	0	0	0	0.303811	0	0
ENSDART00000147894	1026	0	0	0	0	0	0
ENSDART00000125958	1053	0	0	0	0.517636	0.30413	0
ENSDART00000135297	1008	0	0.142054	0	0	0.336172	0
ENSDART00000147757	1026	0	0	0	0.583665	0.164345	0
ENSDART00000182841	1014	0	0	0	0	0	0
ENSDART00000146155	1032	0	0	0	0.186501	0.171628	0
ENSDART00000134523	1026	0.152892	0.133567	0	0.356091	0.156912	0
ENSDART00000154850	975	0.162688	0.142125	0	0.189453	0	0
ENSDART00000193699	1005	0	0	0	0	0.321803	0
ENSDART00000131895	1011	0.155648	0.135975	0	0.181256	0.159741	0
ENSDART00000133119	1023	0	0	0	0	0.15747	0
ENSDART00000161373	996	0.158506	0.138471	0	0	0.162674	0
ENSDART00000131599	996	0	0.138471	0	0.369167	0.488022	0
ENSDART00000187616	2554	0.54526	0.666878	0	0.452064	0.5133	0
ENSDART00000147476	1029	0.1595	0.138404	0	0.210948	0	0
ENSDART00000190489	1062	0	0	0	0	0.237214	0
ENSDART00000193447	1086	0.298074	1.57305	0	0.217297	0.221068	0.417921
ENSDART00000184280	1062	0.712744	0.233371	0	0	0	0
ENSDART00000184508	1044	0	0.905588	0	0	0	0
ENSDART00000148007	996	0	0	0	0	0	0
ENSDART00000099156	1023	0.18829	0.150593	0	0.201903	0	0
ENSDART00000109859	1759	0.205298	0.146221	0	0.208742	0.104636	0
ENSDART00000133648	1032	0.151816	0	0	0	0.157024	0
ENSDART00000146865	1023	0	0.136486	0	0.226113	0	0
ENSDART00000132871	1032	0.158913	0.172292	0	0	0.671073	0
ENSDART00000140242	1032	0	0	0	0	0.311617	0
ENSDART00000099154	1032	0	0	0	0.240928	0.200752	0
ENSDART00000142812	1032	0	0.275796	0	0	0	0
ENSDART00000182900	1062	0	0	0	0	0.318802	0
ENSDART00000125577	1026	0	0	0	0.364983	0.482827	0
ENSDART00000184858	1062	0	0	0	0	0.416324	0
ENSDART00000156210	1038	0	0.131701	0	0	0	0
ENSDART00000161000	1035	0	0	0	0	0.23381	0
ENSDART00000171994	1062	0.146658	0.512485	0	0.539488	0	0
ENSDART00000131493	1029	0.457056	1.15402	1.29699	0	0.871218	0.278759
ENSDART00000191061	1062	0	0	0.915819	1.02477	0.423011	0
ENSDART00000141329	1514	8.24528	9.15218	1.05794	4.17961	3.58394	0
ENSDART00000140007	1045	1.79445	0.914455	0.77379	0.696557	0.460409	0
ENSDART00000076304	1445	705.7	792.454	657.985	1026.69	1137.25	1138.66
ENSDART00000085792	1651	1.23165	0.307421	0	0.102449	0.361154	0
ENSDART00000059795	3506	16.6204	14.0436	4.9651	0.90655	1.19842	0.186223
ENSDART00000184104	3195	17.4035	9.83421	0.495749	77.0086	83.7013	0.0853216
ENSDART00000176660	2244	0.895579	0.602934	0.355818	2.42419	1.88513	0
ENSDART00000058622	4349	14.8594	17.4176	5.44857	15.4613	16.8655	8.04257
ENSDART00000141657	1485	40.2578	52.9273	3.77667	19.7455	18.6229	18.2526
ENSDART00000125314	1676	0	0	0	0.302214	0.0887806	0
ENSDART00000129659	1063	0	0	0	0.170594	0.150345	0
ENSDART00000169493	2275	43.3502	47.9168	20.696	16.0167	18.1108	5.57928
ENSDART00000052971	510	20.7355	26.6593	4.91773	4.55603	4.41677	1.35261
ENSDART00000009838	2356	101.184	100.971	2.02409	59.2966	58.7296	18.4646
ENSDART00000189549	1378	0.216012	0.660482	0	0.125775	0.221692	0
ENSDART00000114210	6452	3.79946	2.60124	0	19.9303	19.9774	0
ENSDART00000150213	2468	1.01834	0.790781	0.32184	0.197647	0.464498	0
ENSDART00000127073	1328	1.46518	1.27999	0	1.70623	0.809689	0
ENSDART00000170682	1575	2.50464	2.35014	0	0.86421	1.42806	0.279482
ENSDART00000102530	4722	21.0939	27.0937	7.85725	17.1618	16.646	4.27626
ENSDART00000009227	1299	53.9966	55.9595	24.7483	23.6979	21.597	17.3577
ENSDART00000033121	1393	0	0	0	1.49066	1.4232	0.47527
ENSDART00000126248	1604	78.2449	89.7904	54.3573	3.28066	4.66332	1.5088
ENSDART00000076575	1448	0.510242	0.802348	0	8.19978	5.65552	2.28407
ENSDART00000171983	8155	25.3446	28.7367	2.02704	23.9177	24.9779	6.3718
ENSDART00000184046	864	0.18905	0	0	0	0.194021	0
ENSDART00000063071	6027	7.99082	8.68052	1.9618	74.1657	79.925	14.4739
ENSDART00000132976	2510	28.9998	31.8378	13.2882	32.9802	31.758	21.6683
ENSDART00000076693	2466	40.2597	47.6368	4.50946	4.74768	5.63697	1.5061
[truncated: 22,575 more rows]

## Sheet: Alignment statistics
	Number of input reads	Reads uniquely mapped to protein-coding genes	Uniquely mapped reads %
RNA-seq (sphere rep 1)	30232118	19083729	0.6312
RNA-seq (sphere rep 2)	30934591	22099922	0.7144
RNA-seq (bud rep 1)	27140032	18887909	0.6959
RNA-seq (bud rep 2)	31168086	22091740	0.7088
	Number of input reads	Reads uniquely mapped to protein-coding genes	Uniquely mapped reads %
Ribo-seq (sphere rep 1)	9171131	4885558	0.5327
Ribo-seq (bud rep 1)	19708272	11222070	0.5694

## Sheet: Codon dwell times and tRNA prop
		Sphere (4 hpf)			Sphere (10 hpf)
Codon	Anticodon	tRNA proportion	DT (this work)	DT Dome (4.3 hpf) Chew et al., 2013	tRNA proportion	DT (this work)	DT Bud (10 hpf) Chew et al., 2013	Codon	log2 fold change tRNA (Bud vs Sphere)	padj	log2 fold change tRNA (Bud vs Sphere, filtered for padj<0.05)	log2 FC codon DT (Bud vs Sphere)
AAA	UUU	0.0634238	0.9885	1.4138	0.0741781	0.933	1.1701	AAA	0.320346	0.354265	0	-0.0833639
AAC	GUU	0.0210593	0.9821	1.0889	0.027112	0.9526	1.0826	AAC	0.460411	0.0186274	0.460411	-0.0439994
AAG	CUU	0.0184955	0.9955	1.2736	0.0273868	0.9375	1.1867	AAG	0.660767	2.14e-06	0.660767	-0.0866026
AAU	GUU	0.0210593	0.9705	1.1001	0.027112	0.9517	1.1199	AAT	0.460411	0.0186274	0.460411	-0.0282213
ACA	UGU	0.0080593	1.0232	1.1502	0.0114153	1.0056	1.1207	ACA	0.597808	3.1e-05	0.597808	-0.0250316
ACC	AGU	0.0280674	0.8589	0.7049	0.0252316	0.8532	0.8144	ACC	-0.0581618	0.743167	0	-0.00960621
ACG	CGU	0.0241392	1.2817	1.1211	0.0134492	1.2293	1.1369	ACG	-0.748487	3.96e-06	-0.748487	-0.0602216
ACU	AGU	0.0280674	0.8951	0.7904	0.0252316	0.9055	0.8502	ACT	-0.0581618	0.743167	0	0.0166658
AGA	UCU	0.0227125	0.9806	1.0813	0.0148688	0.9541	1.0122	AGA	-0.515644	0.00015999	-0.515644	-0.0395243
AGC	GCU	0.013572	0.9451	0.8968	0.0130155	0.8863	0.9465	AGC	0.0367594	0.883028	0	-0.0926719
AGG	CCU	0.0127965	1.0436	1.097	0.0128761	1.0502	1	AGG	0.104586	0.621869	0	0.00909525
AGU	GCU	0.013572	0.9623	0.9481	0.0130155	0.9585	1.0091	AGT	0.0367594	0.883028	0	-0.0057083
AUA	UAU	0.00720373	1.2313	1.7142	0.00624016	1.2075	1.4375	ATA	-0.11238	0.596989	0	-0.0281591
AUC	AAU	0.0313594	0.902	0.9793	0.0337365	0.858	0.9888	ATC	0.201775	0.187775	0	-0.0721498
AUG	CAU	0.016785	0.9418	1.0549	0.0185533	0.8993	1.0346	ATG	0.241019	0.32947	0	-0.0666183
AUU	AAU	0.0313594	0.8703	1.0316	0.0337365	0.8689	1.0453	ATT	0.201775	0.187775	0	-0.00232265
CAA	UUG	0.0234724	1.0067	1.1088	0.0201005	1.0147	1.0001	CAA	-0.126926	0.596989	0	0.0114194
CAC	GUG	0.0380868	1.0162	0.9006	0.0342335	1.0617	0.9214	CAC	-0.0578552	0.736183	0	0.0631918
CAG	CUG	0.0339701	0.9255	0.7656	0.0341903	0.9054	0.8468	CAG	0.105606	0.581829	0	-0.0316777
CAU	GUG	0.0380868	0.9707	0.8463	0.0342335	1.0142	0.8743	CAT	-0.0578552	0.736183	0	0.0632448
CCA	UGG	0.0148844	1.1646	0.9956	0.012062	1.1732	0.9673	CCA	-0.207886	0.0920268	-0.207886	0.0106145
CCC	AGG	0.0369147	1.0562	0.7116	0.0307938	1.0496	0.7251	CCC	-0.166491	0.187775	0	-0.00904342
CCG	CGG	0.00513868	1.2607	0.88	0.00383205	1.3023	0.951	CCG	-0.328405	0.0603544	-0.328405	0.0468368
CCU	AGG	0.0369147	1.1159	0.7919	0.0307938	1.132	0.812	CCT	-0.166491	0.187775	0	0.0206662
CGA	UCG	0.0101854	1.311	1.6555	0.0136412	1.212	1.2992	CGA	0.517703	0.0001263	0.517703	-0.113278
CGC	ACG	0.0378454	1.0947	1.043	0.0463817	1.1278	0.9359	CGC	0.390305	0.00255042	0.390305	0.0429757
CGG	CCG	0.00580699	1.3588	1.2259	0.00360817	1.2443	1.0736	CGG	-0.591274	0.00069495	-0.591274	-0.126999
CGU	ACG	0.0378454	1.0204	0.8974	0.0463817	1	0.855	CGT	0.390305	0.00255042	0.390305	-0.0291348
CUA	UAG	0.00369879	1.3327	1.3849	0.0030833	1.3515	1.1468	CTA	-0.168367	0.621869	0	0.0202095
CUC	AAG	0.0159797	1.0835	0.8342	0.0133117	1.1403	0.8699	CTC	-0.168795	0.596989	0	0.0737143
CUG	CAG	0.0205744	1.0209	0.9423	0.0142675	1.0689	0.9542	CTG	-0.435057	0.0729208	-0.435057	0.0662853
CUU	AAG	0.0159797	1.1152	0.9707	0.0133117	1.1644	0.9495	CTT	-0.168795	0.596989	0	0.0622843
GAA	UUC	0.00734194	0.9874	1.6024	0.00615642	0.996	1.3884	GAA	-0.156574	0.596989	0	0.0125111
GAC	GUC	0.0390577	0.9986	1.2578	0.0455673	0.9809	1.2235	GAC	0.318637	0.0889043	0.318637	-0.0258008
GAG	CUC	0.0485787	0.9494	1.0843	0.0584957	0.8922	1.0592	GAG	0.364345	0.00502782	0.364345	-0.0896489
GAU	GUC	0.0390577	0.9571	1.3146	0.0455673	0.9454	1.2483	GAT	0.318637	0.0889043	0.318637	-0.0177448
GCA	UGC	0.00983252	0.9409	1.1451	0.00799442	1.0446	1.1204	GCA	-0.201759	0.387453	0	0.150837
GCC	AGC	0.0338611	1.0014	0.8916	0.0346624	1.0388	0.9827	GCC	0.130356	0.562814	0	0.0528996
GCG	CGC	0.0341644	1.1579	1.201	0.0309317	1.2434	1.1186	GCG	-0.0472542	0.743167	0	0.10278
GCU	AGC	0.0338611	1.0171	0.9283	0.0346624	1.0093	0.9703	GCT	0.130356	0.562814	0	-0.0111065
GGA	UCC	0.0349085	0.9313	1.0056	0.0345161	0.9252	1.0554	GGA	0.0790863	0.633934	0	-0.00948071
GGC	GCC	0.0248958	1.0168	0.8267	0.0235352	0.9987	0.9524	GGC	0.0138982	0.933128	0	-0.0259127
GGG	CCC	0.00458434	1.0818	1.0043	0.00587128	1.0376	1.1122	GGG	0.451656	0.0554827	0.451656	-0.0601834
GGU	GCC	0.0248958	0.9398	0.7891	0.0235352	0.9006	0.8785	GGT	0.0138982	0.933128	0	-0.0614673
GUA	UAC	0.0152941	1.0116	1.1762	0.0129922	1.0202	1.0078	GTA	-0.140344	0.504933	0	0.0122131
GUC	AAC	0.0176222	0.8627	0.8256	0.0179037	0.878	0.8861	GTC	0.119361	0.621869	0	0.025362
GUG	CAC	0.0156066	0.9393	0.8532	0.0135321	0.9229	0.903	GTG	-0.109675	0.621869	0	-0.0254117
GUU	AAC	0.0176222	0.8516	0.8613	0.0179037	0.831	0.8773	GTT	0.119361	0.621869	0	-0.0353275
iAUG	CAU	0.0334437	NA	NA	0.0267503	NA	NA	iATG	0.241019	0.32947	0	#VALUE!
UAC	GUA	0.0486391	1.0176	1.4065	0.0539969	1.0434	1.4484	TAC	0.246387	0.187775	0	0.0361218
UAU	GUA	0.0486391	0.9027	1.1167	0.0539969	0.8974	1.0274	TAT	0.246387	0.187775	0	-0.00849542
UCA	UGA	0.00344406	0.9754	0.9957	0.00581898	0.9799	0.9832	TCA	0.851688	0.00246407	0.851688	0.00664056
UCC	AGA	0.0273936	0.9582	0.7368	0.0229317	0.968	0.8048	TCC	-0.160992	0.42189	0	0.0146802
UCG	CGA	0.00139423	1.3508	1.1525	0.00262001	1.3299	1.0269	TCG	1.00556	2.95e-08	1.00556	-0.0224963
UCU	AGA	0.0273936	0.9655	0.8232	0.0229317	0.9786	0.9295	TCT	-0.160992	0.42189	0	0.019443
UGC	GCA	0.0300009	1.0202	0.9158	0.0302095	1.0057	0.9263	TGC	0.105552	0.596989	0	-0.020652
UGG	CCA	0.0231615	1.1455	1.1572	0.0284323	1.1419	1.2109	TGG	0.392263	0.0603544	0.392263	-0.00454114
UGU	GCA	0.0300009	1.0026	0.8183	0.0302095	0.9548	0.8777	TGT	0.105552	0.596989	0	-0.0704757
UUA	UAA	0.00581829	1.1666	1.3516	0.00450229	1.1744	1.2365	TTA	-0.274639	0.32947	0	0.00961389
UUC	GAA	0.023294	0.9665	0.8462	0.0224821	0.9642	0.8293	TTC	0.0438974	0.782823	0	-0.0034373
UUG	CAA	0.00332698	1.1595	1.2313	0.00211901	1.2286	1.1022	TTG	-0.557489	0.0372699	-0.557489	0.0835125
UUU	GAA	0.023294	0.9703	0.921	0.0224821	0.9802	0.8778	TTT	0.0438974	0.782823	0	0.0146453

## Sheet: tRNA charging fractions
	Sphere (4 hpf) charged fraction			Bud (10 hpf) charged fraction
tRNA anticodon family	replicate #1	replicate #2	replicate #3	replicate #1	replicate #2	replicate #3
Ala-AGC	0.778388	0.822373	0.812474	0.778575	0.846979	0.792808
Ala-CGC	0.889	0.909072	0.909911	0.862874	0.909751	0.873681
Ala-UGC	0.924234	0.934114	0.938229	0.928142	0.94833	0.928145
Arg-ACG	0.840356	0.882581	0.762088	0.844134	0.916628	0.881245
Arg-CCG	0.911335	0.947368	0.938741	0.906269	0.940996	0.915668
Arg-CCU	0.859665	0.882839	0.873552	0.877289	0.917658	0.888702
Arg-UCG	0.918022	0.927123	0.934228	0.916056	0.94378	0.915887
Arg-UCU	0.885749	0.920078	0.906896	0.879252	0.928071	0.898823
Asn-GUU	0.822375	0.83291	0.828684	0.786697	0.868331	0.828876
Asp-GUC	0.85134	0.90042	0.879678	0.85291	0.898532	0.850054
Cys-GCA	0.896339	0.917289	0.913198	0.898485	0.938104	0.901886
Gln-CUG	0.906811	0.937256	0.924375	0.879244	0.937271	0.904342
Gln-UUG	0.94767	0.962046	0.95672	0.939399	0.966905	0.948663
Glu-CUC	0.859534	0.902872	0.876072	0.855384	0.904275	0.852761
Glu-UUC	0.865358	0.914884	0.8977	0.827806	0.908048	0.856669
Gly-CCC	0.931807	0.942845	0.953735	0.914395	0.955712	0.913761
Gly-GCC	0.868864	0.872434	0.889424	0.851085	0.8988	0.86553
Gly-UCC	0.875527	0.89829	0.898769	0.857025	0.912508	0.876156
His-GUG	0.800736	0.830329	0.834871	0.811383	0.861922	0.806424
Ile-AAU	0.894545	0.906985	0.907233	0.891765	0.920532	0.9009
Ile-UAU	0.888469	0.92801	0.90299	0.894965	0.92443	0.8963
Leu-AAG	0.837993	0.847703	0.83298	0.79534	0.864007	0.85482
Leu-CAA	0.875934	0.912018	0.901858	0.884164	0.930255	0.888899
Leu-CAG	0.87977	0.917408	0.895961	0.86691	0.908692	0.869786
Leu-UAA	0.891883	0.917127	0.91165	0.885914	0.927371	0.902895
Leu-UAG	0.886522	0.881611	0.877126	0.890291	0.925089	0.916404
Lys-CUU	0.803097	0.799063	0.796665	0.820826	0.89679	0.857143
Lys-UUU	0.88634	0.909405	0.907138	0.878739	0.922074	0.885053
Met-CAU	0.88684	0.906149	0.911199	0.865659	0.922325	0.879528
Phe-GAA	0.800754	0.843281	0.825791	0.783837	0.852848	0.78776
Pro-AGG	0.82973	0.837497	0.843385	0.827547	0.862999	0.825287
Pro-CGG	0.866639	0.883527	0.892287	0.8685	0.904833	0.867429
Pro-UGG	0.855043	0.858428	0.863841	0.860905	0.882934	0.852504
Ser-AGA	0.900721	0.919643	0.912396	0.861826	0.926544	0.873698
Ser-CGA	0.879102	0.861011	0.898004	0.884448	0.924289	0.868936
Ser-GCU	0.817126	0.855585	0.827173	0.814892	0.898603	0.835847
Ser-UGA	0.890334	0.90308	0.900925	0.867548	0.926299	0.885538
Thr-AGU	0.887273	0.914244	0.903359	0.874934	0.922163	0.870647
Thr-CGU	0.900188	0.907028	0.908133	0.904179	0.939558	0.898972
Thr-UGU	0.932821	0.949551	0.944694	0.912474	0.944598	0.904671
Trp-CCA	0.93016	0.944161	0.939901	0.927035	0.956152	0.933978
Tyr-GUA	0.895886	0.920529	0.912003	0.889803	0.9314	0.893526
Val-AAC	0.908405	0.942818	0.930397	0.891156	0.921908	0.888979
Val-CAC	0.887349	0.928602	0.912497	0.879153	0.915132	0.872476
Val-UAC	0.908102	0.944734	0.930569	0.907293	0.932342	0.896479
iMeU-CAU	0.933981	0.955108	0.94505	0.91273	0.953284	0.916905

## Sheet: Codon demand and tRNA suppy 
		Bud (10 hpf)			Sphere (4 hpf)
Codon	Anticodon	codon usage	tRNA proportion	supply/demand	codon usage	tRNA proportion	supply/demand
AAA	UUU	0.0314721	0.0741781	2.35695	0.0312033	0.0634238	2.0326
AAG	CUU	0.0400754	0.0273868	0.683382	0.0357364	0.0184955	0.517553
AAC	GUU	0.0242264	0.027112	1.11911	0.0231133	0.0210593	0.911133
AAU	GUU	0.0147074	0.027112	1.84343	0.0154083	0.0210593	1.36675
ACA	UGU	0.0156734	0.0114153	0.728322	0.0159296	0.0080593	0.505933
ACC	AGU	0.0179299	0.0252316	1.40724	0.016468	0.0280674	1.70436
ACG	CGU	0.00606118	0.0134492	2.21891	0.00665841	0.0241392	3.62537
ACU	AGU	0.0144622	0.0252316	1.74466	0.0147877	0.0280674	1.89802
AGA	UCU	0.0143098	0.0148688	1.03907	0.0145764	0.0227125	1.55817
AGG	CCU	0.0105726	0.0128761	1.21787	0.0108223	0.0127965	1.18243
AGC	GCU	0.0175597	0.0130155	0.741212	0.0181651	0.013572	0.747146
AGU	GCU	0.0122702	0.0130155	1.06074	0.0138402	0.013572	0.980622
AUA	UAU	0.00521328	0.00624016	1.19697	0.00594817	0.00720373	1.21108
AUC	AAU	0.0246142	0.0337365	1.37061	0.0226763	0.0313594	1.38292
AUU	AAU	0.0153261	0.0337365	2.20124	0.0148358	0.0313594	2.11377
AUG	CAU	0.0230967	0.0185533	0.803291	0.0227175	0.016785	0.738858
CAC	GUG	0.0135489	0.0342335	2.52666	0.0144643	0.0380868	2.63316
CAU	GUG	0.00938516	0.0342335	3.64762	0.0106085	0.0380868	3.59022
CAA	UUG	0.0113251	0.0201005	1.77486	0.012136	0.0234724	1.93412
CAG	CUG	0.0355357	0.0341903	0.962141	0.0366412	0.0339701	0.927099
CCA	UGG	0.0155855	0.012062	0.773926	0.0162966	0.0148844	0.913344
CCC	AGG	0.0135657	0.0307938	2.26998	0.0132456	0.0369147	2.78695
CCG	CGG	0.00694909	0.00383205	0.551446	0.00752117	0.00513868	0.683228
CCU	AGG	0.0170048	0.0307938	1.81089	0.0177044	0.0369147	2.08506
CGA	UCG	0.00637235	0.0136412	2.14069	0.00697782	0.0101854	1.45968
CGC	ACG	0.0112979	0.0463817	4.10534	0.0105135	0.0378454	3.59969
CGG	CCG	0.00590842	0.00360817	0.610682	0.00663815	0.00580699	0.874791
CGU	ACG	0.00945958	0.0463817	4.90314	0.0082064	0.0378454	4.61169
CUA	UAG	0.0051798	0.0030833	0.595254	0.00591221	0.00369879	0.625618
CUC	AAG	0.0155751	0.0133117	0.854683	0.016449	0.0159797	0.971466
CUG	CAG	0.0363782	0.0142675	0.3922	0.0376768	0.0205744	0.546076
CUU	AAG	0.0116776	0.0133117	1.13994	0.0124377	0.0159797	1.28478
GAC	GUC	0.0290689	0.0455673	1.56756	0.0280676	0.0390577	1.39156
GAU	GUC	0.0264835	0.0455673	1.72059	0.0261026	0.0390577	1.49631
GAA	UUC	0.0260916	0.00615643	0.235954	0.0262694	0.00734194	0.279486
GAG	CUC	0.049044	0.0584957	1.19272	0.0483173	0.0485787	1.00541
GCA	UGC	0.0165657	0.00799442	0.482589	0.016688	0.00983252	0.589198
GCC	AGC	0.0223253	0.0346624	1.55261	0.0206157	0.0338611	1.64249
GCG	CGC	0.00756715	0.0309317	4.08763	0.00783595	0.0341644	4.35996
GCU	AGC	0.0242196	0.0346624	1.43117	0.0229072	0.0338611	1.47819
GGA	UCC	0.0234631	0.0345161	1.47108	0.0211281	0.0349085	1.65223
GGC	GCC	0.019778	0.0235352	1.18997	0.0176107	0.0248958	1.41368
GGG	CCC	0.00893013	0.00587128	0.657468	0.00937768	0.00458434	0.488856
GGU	GCC	0.017341	0.0235352	1.3572	0.0147458	0.0248958	1.68833
GUA	UAC	0.00614863	0.0129922	2.11303	0.00628627	0.0152941	2.43293
GUC	AAC	0.0149135	0.0179037	1.2005	0.014382	0.0176222	1.2253
GUG	CAC	0.0269617	0.0135321	0.5019	0.0272388	0.0156066	0.572955
GUU	AAC	0.0135055	0.0179037	1.32566	0.0135466	0.0176222	1.30086
UAC	GUA	0.0161313	0.0539969	3.34733	0.0149518	0.0486391	3.25306
UAU	GUA	0.0110412	0.0539969	4.89048	0.0112033	0.0486391	4.34148
UCA	UGA	0.0122074	0.00581898	0.476676	0.0135491	0.00344406	0.25419
UCC	AGA	0.015658	0.0229317	1.46453	0.0156908	0.0273936	1.74584
UCG	CGA	0.00463528	0.00262001	0.565231	0.00519275	0.00139423	0.268495
UCU	AGA	0.0173668	0.0229317	1.32043	0.0182073	0.0273936	1.50454
UGC	GCA	0.008788	0.0302095	3.43758	0.00935146	0.0300009	3.20815
UGU	GCA	0.00870466	0.0302095	3.4705	0.00999263	0.0300009	3.0023
UGG	CCA	0.00899132	0.0284323	3.16219	0.0097217	0.0231615	2.38246
UUC	GAA	0.0189376	0.0224821	1.18717	0.0185974	0.023294	1.25254
UUU	GAA	0.0146854	0.0224821	1.53092	0.0159352	0.023294	1.4618
UUA	UAA	0.00491819	0.00450229	0.915437	0.00597164	0.00581829	0.974321
UUG	CAA	0.0110111	0.00211901	0.192444	0.0122403	0.00332698	0.271805
