# Supplementary material for: The dynamics and functional impact of tRNA repertoires during early embryogenesis in zebrafish
Source: EMBO J. 2024 Oct 14;43(22):19. doi: 10.1038/s44318-024-00265-4 (PMC11574265; doi:10.1038/s44318-024-00265-4)
Supplement: Supplementary file 6 — Dataset EV4 [file 44318_2024_265_MOESM6_ESM.xlsx]

## Sheet: Legend_dataset_EV4
Dataset EV4:	Relationship between etAI values, codon optimality metrics (CAI and CSC), decoding rates, and half-lives of mRNAs.
Sheet1:	Expression-based tRNA adaptation index (etAI), codon adaptation index (CAI) and decoding rate values calculated for each transcript at the Sphere (4 hpf) and Bud (10 hpf) stages, as well as average TPM from RNA-seq (this work). M-stable and M-unstable mRNA transcript classes are indicated according to the classification by Bhat et al. (2023).
Sheet2:	TPM values from a publicly available zebrafish developmental time-course RNA sequencing dataset by Medina-Muñoz et al. (2021) (GSE148391, samples GSM4467027 to GSM4467035). Also given are mRNA decay rates, p-values and mRNA half-lives calculated based on these TPM values (this work). M-stable and M-unstable transcript classes are indicated according to the classification by Bhat et al. (2023).
Sheet3:	Codon dwell time (DT) and matching tRNA anticodon read proportions (tRNA_prop) values calculated for the Sphere (4 hpf) and Bud (10 hpf) stages. Also given are calculated CSC values for each codon (this work), associated p-value and respective classification as "stabilizing" (CSC > 0, p-value < 0.05) or "destabilizing" (CSC < 0, p-value < 0.05) codons. Information about wobble decoding, codon gro…

## Sheet: mtAI, CAI and decoding rates
	Sphere (4 hpf)				Bud (10 hpf)
Gene	etAI	CAI	Decoding_rate	Average_TPM	etAI	CAI	Decoding_rate	Average_TPM	class
ENSDARG00000099104	0.02505	0.829532	1.00702	160.838	0.0264769	0.821993	1.02105	566.727
ENSDARG00000102407	0.0217699	0.792444	0.989486	41.6453	0.0210386	0.783094	0.992233	24.808
ENSDARG00000099640	0.0232791	0.839927	0.999621	110.554	0.0234319	0.832389	1.01281	76.729
ENSDARG00000104071	0.0201375	0.777628	1.00189	31.3438	0.0195827	0.768034	1.00657	62.7952
ENSDARG00000102746	0.0213959	0.782548	0.981885	62.3835	0.0201769	0.774045	0.979619	51.4792
ENSDARG00000103929	0.0229357	0.79794	0.99158	34.3778	0.022328	0.791055	0.99838	22.2819
ENSDARG00000101073	0.0212057	0.774546	0.984447	6.93539	0.020616	0.764854	0.989673	0.767486
ENSDARG00000100223	0.0238357	0.78354	0.990804	0.294153	0.024176	0.775155	0.998479	43.6247
ENSDARG00000100782	0.0223122	0.799997	0.995665	1.36184	0.021808	0.791105	1.00478	2.99948
ENSDARG00000034862	0.0229531	0.784112	0.991924	0.0744265	0.0226382	0.775365	1.00009	0.481396
ENSDARG00000075827	0.0243734	0.79747	1.00171	0	0.0239761	0.788082	1.00818	0.279425
ENSDARG00000088581	0.0230682	0.785096	1.00394	0.72296	0.0234485	0.777105	1.0174	3.47193
ENSDARG00000076900	0.0226665	0.811538	0.995114	1.37633	0.0226621	0.803139	1.00191	2.54352
ENSDARG00000029936	0.0240382	0.823324	0.999048	12.3824	0.0235374	0.815554	1.00619	4.87212	M-stable
ENSDARG00000041589	0.0237644	0.776002	0.988722	0.137749	0.0232063	0.764818	0.993071	0.374372
ENSDARG00000041592	0.022875	0.791692	0.996201	8.9386	0.0228524	0.780197	1.00634	12.8616
ENSDARG00000075108	0.0215398	0.788565	0.9965	59.0213	0.0206444	0.778787	1.00244	9.42142
ENSDARG00000016304	0.0236842	0.833684	1.01638	27.132	0.0238106	0.826327	1.02983	15.5048
ENSDARG00000058803	0.0244988	0.804654	1.0046	3.43923	0.0247051	0.795787	1.01574	8.14022
ENSDARG00000063385	0.0234115	0.810272	1.00957	184.443	0.0233047	0.800695	1.0223	135.613
ENSDARG00000007804	0.0229502	0.816125	1.0082	6.63446	0.022776	0.806975	1.02012	9.1548
ENSDARG00000068261	0.023359	0.803944	1.00352	107.704	0.0230418	0.795527	1.01291	16.8961	M-stable
ENSDARG00000063371	0.0224441	0.799488	0.99956	0.506589	0.0225438	0.790834	1.0087	17.2462
ENSDARG00000078751	0.0228487	0.790412	1.00002	153.776	0.0226496	0.780784	1.00742	47.7671
ENSDARG00000016343	0.0236897	0.798181	0.99848	1.65573	0.0231609	0.789308	1.00232	6.52178
ENSDARG00000023678	0.022562	0.801834	1.0076	16.0101	0.0224365	0.793058	1.02046	18.9102
ENSDARG00000011299	0.0222553	0.800737	0.991331	126.502	0.0217357	0.79105	0.999214	72.2556
ENSDARG00000041575	0.0233441	0.779897	0.989737	23.3396	0.0228189	0.770274	0.998328	21.2589
ENSDARG00000058962	0.024398	0.832894	1.02201	54.6317	0.024558	0.82411	1.03327	14.848
ENSDARG00000089799	0.0220248	0.803037	0.9895	2.30886	0.021561	0.792725	0.997356	0.861465
ENSDARG00000075325	0.0219074	0.778976	0.999806	5.18869	0.0216361	0.769122	1.01222	12.344
ENSDARG00000041570	0.0213784	0.780317	0.989508	41.2585	0.020452	0.771614	0.990891	37.5022
ENSDARG00000058996	0.0227527	0.797663	1.00539	36.6129	0.0223378	0.789568	1.0096	33.3918
ENSDARG00000014313	0.0240706	0.782141	1.00227	18.347	0.0241494	0.772818	1.01075	70.5845
ENSDARG00000104279	0.0235971	0.791998	1.00302	21.3422	0.0235559	0.783018	1.01337	77.7506
ENSDARG00000103783	0.0228764	0.827134	1.00349	13.061	0.0226034	0.817335	1.01186	160.359
ENSDARG00000100307	0.0225432	0.755613	0.985218	1.01598	0.0221576	0.745553	0.994051	0.247352
ENSDARG00000115421	0.0214822	0.746911	0.997529	47.6966	0.020983	0.735215	1.00153	57.8603
ENSDARG00000101089	0.0220023	0.771737	1.00675	57.3601	0.0214876	0.760738	1.01385	155.406	M-stable
ENSDARG00000087646	0.0208093	0.750666	0.981359	0.063449	0.0205294	0.741765	0.986317	0.523462
ENSDARG00000001870	0.0224777	0.767411	1.01619	2.24323	0.0223716	0.758014	1.02136	0.349542
ENSDARG00000002791	0.0229639	0.782028	1.01577	282.276	0.0229481	0.773393	1.02386	299.939
ENSDARG00000007739	0.022435	0.766232	1.01677	0.0784365	0.0221812	0.756825	1.02301	0.0997445
ENSDARG00000039131	0.02131	0.75275	1.01337	2.4775	0.0211232	0.741875	1.01929	2.35775
ENSDARG00000040252	0.022075	0.766085	1.01696	0.157288	0.0219287	0.755608	1.0235	0.345803
ENSDARG00000089477	0.0217264	0.769454	1.01737	4.07143	0.0219611	0.75487	1.02889	1.36124
ENSDARG00000095102	0.0204285	0.710819	1.00316	0	0.0205628	0.695619	1.01228	0
ENSDARG00000075505	0.0208081	0.753229	0.999494	1.43366	0.0205009	0.741887	1.00687	0.725383
ENSDARG00000010376	0.0198877	0.701018	1.00139	0.0307923	0.0194974	0.686578	1.00221	0
ENSDARG00000033684	0.0216053	0.746204	0.997293	0	0.0214236	0.733832	1.0043	0
ENSDARG00000040247	0.0207871	0.729867	1.00266	0	0.0204982	0.716409	1.0086	0
ENSDARG00000078743	0.0202591	0.734818	1.00055	0.0675005	0.0202251	0.721636	1.00711	0.0792985
ENSDARG00000018460	0.0208216	0.752156	0.988964	0.442011	0.0202607	0.740986	0.992928	2.67893
ENSDARG00000040246	0.0208871	0.783868	1.00299	0	0.0215504	0.774163	1.01841	0.176735
ENSDARG00000040245	0.0235611	0.799419	1.01162	419.632	0.0234205	0.791608	1.01818	534.621
ENSDARG00000074381	0.0222132	0.783569	1.00122	34.1481	0.0219944	0.771977	1.00906	71.3629	M-stable
ENSDARG00000095179	0.0200955	0.724723	0.987722	0.725789	0.0189574	0.711733	0.998848	2.9168
ENSDARG00000070579	0.0245514	0.81117	1.01362	0.123303	0.024766	0.803315	1.02406	1.28391
ENSDARG00000038248	0.0231865	0.783337	1.01327	0.0314166	0.0231671	0.770742	1.02326	0.133314
ENSDARG00000070581	0.023658	0.832908	1.01731	2.05	0.0238492	0.823847	1.02532	4.38215
ENSDARG00000103156	0.0218055	0.800615	1.00465	4.50727	0.0218919	0.791124	1.0133	0.385056	M-unstable
ENSDARG00000103647	0.0207593	0.740894	0.992859	3.01179	0.0203595	0.729703	0.997138	1.14808
ENSDARG00000098769	0.020802	0.71427	0.997128	0.113314	0.0205132	0.700542	1.00371	1.24938
ENSDARG00000078308	0.0217675	0.770758	0.994948	10.2032	0.0211969	0.761929	1.00079	102.668
ENSDARG00000033928	0.0203806	0.76658	1.00438	4.26713	0.0200279	0.753351	1.00418	62.7416
ENSDARG00000031164	0.0242033	0.823802	1.01145	5.18344	0.0242071	0.816455	1.02035	128.327
ENSDARG00000037777	0.0223301	0.773189	1.00666	32.3848	0.0219972	0.761946	1.01594	36.3383
ENSDARG00000030350	0.020771	0.721071	0.982543	1.20476	0.0202944	0.708567	0.991921	14.2744
ENSDARG00000016706	0.0228025	0.788352	1.0158	162.618	0.0225973	0.778863	1.02056	161.999	M-stable
ENSDARG00000006526	0.0227079	0.773234	1.0144	0.878256	0.022694	0.763594	1.02252	96.6119
ENSDARG00000077688	0.0214248	0.749669	1.00577	0	0.0218451	0.73736	1.01156	0.139605
ENSDARG00000096546	0.0227045	0.782541	0.999665	0.0713759	0.0225599	0.772228	1.00754	4.56452
ENSDARG00000063297	0.0221174	0.775066	1.00633	168.504	0.0218005	0.762809	1.0122	51.7657
ENSDARG00000027078	0.0200657	0.729771	0.992608	157.227	0.0194754	0.716693	0.993546	31.6611
ENSDARG00000017537	0.0233853	0.797805	1.0075	0.942225	0.0228199	0.785638	1.0121	0.57574
ENSDARG00000063270	0.0195824	0.699426	0.986501	38.7252	0.0186568	0.688613	0.990027	14.6301	M-stable
ENSDARG00000043247	0.0231699	0.756269	1.00484	10.9153	0.023013	0.745489	1.01216	19.3432
ENSDARG00000113848	0.0209798	0.761756	1.00179	1.66033	0.0210612	0.748529	1.01082	3.43598
ENSDARG00000073857	0.020762	0.746837	0.992085	1.10208	0.0204906	0.736681	0.994263	8.20682
ENSDARG00000070558	0.0207956	0.746126	1.00247	1.28969	0.0205779	0.73258	1.00707	0.701128
ENSDARG00000025754	0.0215361	0.735924	0.998962	46.412	0.0211487	0.721923	1.00341	23.2452
ENSDARG00000090408	0.0223005	0.772552	1.00193	7.22414	0.0221422	0.761266	1.01131	0.0404658
ENSDARG00000013741	0.0225444	0.785103	1.00343	13.6859	0.0220744	0.771301	1.00738	14.0551
ENSDARG00000017441	0.0267871	0.878362	1.03269	0.801284	0.0279685	0.873028	1.04996	3.21517
ENSDARG00000037713	0.0220649	0.808717	1.00557	21.2878	0.022729	0.799465	1.01904	51.1202
ENSDARG00000021688	0.0204963	0.712583	1.00269	1.4294	0.020547	0.700023	1.01026	6.683
ENSDARG00000004953	0.0208662	0.719135	1.00771	0.108579	0.0208802	0.70667	1.01591	0.969361
ENSDARG00000074050	0.0217503	0.75229	1.0094	1.51553	0.0215231	0.740233	1.0191	143.506
ENSDARG00000018319	0.0209595	0.745291	0.985499	115.565	0.0213609	0.733923	1.00555	89.833
ENSDARG00000098730	0.0185554	0.685406	0.976262	0.133189	0.0190198	0.670702	0.98582	0.596441
ENSDARG00000079779	0.0215584	0.752675	0.994062	0.0987059	0.0211082	0.741253	0.997599	0.0932033
ENSDARG00000089090	0.0221256	0.749715	1.00511	0.901845	0.0218885	0.736035	1.0082	0.268156
ENSDARG00000099359	0.0206084	0.700999	0.988486	4.26725	0.0202368	0.688059	0.991503	4.27069
ENSDARG00000092361	0.0194561	0.685657	1.00414	2.03302	0.0196008	0.66903	1.01097	6.2976
ENSDARG00000103767	0.0201177	0.72238	0.999681	0.321806	0.0199857	0.709346	1.00884	15.3402
ENSDARG00000075791	0.0229211	0.787222	1.02099	0.192341	0.0239432	0.778198	1.03621	0.0785025
ENSDARG00000107486	0.0204834	0.750728	1.01278	9.24005	0.0203938	0.739868	1.02186	64.1135
ENSDARG00000029720	0.0205232	0.737174	1.0139	0.143568	0.0210117	0.725111	1.01895	0.700331
ENSDARG00000100166	0.0199684	0.737606	0.998336	0.598042	0.0197355	0.726708	1.00536	0.589487
ENSDARG00000074212	0.0213488	0.761836	1.0059	0.412859	0.0206004	0.748278	1.00976	1.05196
ENSDARG00000062929	0.0215547	0.718699	0.995144	3.63182	0.0213199	0.70792	1.00035	31.8077
ENSDARG00000022668	0.0224419	0.796665	1.00074	0.74018	0.0219183	0.785627	1.0081	6.00779
ENSDARG00000099708	0.0215445	0.757462	1.00536	1.54973	0.0213123	0.744634	1.01237	0.0923333
ENSDARG00000025034	0.0214068	0.742536	0.998035	0.41234	0.0206631	0.727333	1.00119	1.97035
ENSDARG00000078474	0.0217133	0.754973	1.00295	0.0255981	0.0214278	0.741762	1.01025	0.758429
ENSDARG00000063003	0.0236731	0.779116	0.986148	78.7472	0.0238821	0.769006	0.996332	27.6596	M-stable
ENSDARG00000002377	0.0203557	0.725545	0.986312	151.207	0.0198637	0.713357	0.990691	34.8252
ENSDARG00000015803	0.0194878	0.714465	0.999029	15.2518	0.0190994	0.700429	1.00392	12.3605
ENSDARG00000037739	0.0211994	0.734739	1.00305	388.276	0.0206994	0.722377	1.00625	65.6199
ENSDARG00000076176	0.0207227	0.743078	1.0016	61.0287	0.0207015	0.729807	1.00952	27.8573
ENSDARG00000113858	0.0207782	0.726321	1.0041	0.595788	0.0206806	0.713902	1.00978	9.45652
ENSDARG00000100771	0.0219159	0.752471	1.00751	2.41029	0.0215783	0.739006	1.01281	9.64579
ENSDARG00000079873	0.0216459	0.784708	1.00493	0	0.0209566	0.771289	1.01081	0
ENSDARG00000007443	0.0196174	0.695243	0.985861	69.0433	0.0186547	0.681449	0.986871	12.119
ENSDARG00000037746	0.027617	0.874727	1.03065	1156.01	0.0276883	0.873505	1.04337	1168.29
ENSDARG00000037747	0.0231561	0.781148	0.997392	0.496174	0.0232338	0.76885	1.00536	0.803319
ENSDARG00000079361	0.0213123	0.759542	1.00871	0.890398	0.0210334	0.745219	1.01427	5.3284
ENSDARG00000012458	0.0229128	0.725525	0.993761	112.95	0.0225066	0.713484	1.00125	116.673
ENSDARG00000070543	0.0209983	0.744455	0.997275	29.7743	0.0208856	0.731445	1.00508	0.344882	M-stable
ENSDARG00000089873	0.0195093	0.707868	0.985175	0.319509	0.0184144	0.691942	0.987905	0.096054
ENSDARG00000094206	0.0166013	0.643531	0.993662	7.83493	0.0168528	0.626587	0.998974	18.9871
ENSDARG00000037758	0.0196934	0.713102	0.99773	0.10651	0.0194419	0.696956	1.00235	0.186814
ENSDARG00000008723	0.0231613	0.796848	1.00774	1.89751	0.0234206	0.787238	1.01758	4.36129
ENSDARG00000058460	0.0197848	0.729784	0.988335	1.99972	0.0197955	0.717815	0.991851	8.61494
ENSDARG00000088975	0.0200435	0.732504	1.00556	0	0.0198481	0.717245	1.01069	0.0392949
ENSDARG00000058463	0.0196037	0.7116	1.00036	96.358	0.0196233	0.699619	1.00349	115.296
ENSDARG00000058464	0.0222624	0.729493	0.984435	0.64927	0.021418	0.714765	0.992862	0.274088
ENSDARG00000058471	0.0219602	0.767665	1.00184	560.255	0.0220033	0.756501	1.00815	264.916
ENSDARG00000058480	0.0212852	0.754953	1.00251	75.5619	0.021189	0.743054	1.00997	47.9148
ENSDARG00000024740	0.0216686	0.760181	1.00803	0.759381	0.0224381	0.750306	1.02464	4.21993
ENSDARG00000101597	0.0196463	0.75892	0.995891	0.481096	0.0195182	0.747366	1.00401	3.92578
ENSDARG00000058445	0.0213701	0.744332	1.00471	8.61571	0.021101	0.730955	1.01201	2.35545	M-unstable
ENSDARG00000063169	0.0216946	0.756963	1.00673	20.9683	0.0218698	0.746225	1.01528	1.21179
ENSDARG00000037760	0.0209818	0.728422	0.992091	9.1588	0.0209918	0.716964	1.00158	4.76995
ENSDARG00000017834	0.0206424	0.745893	1.00068	148.516	0.0207484	0.733137	1.01202	6.65571
ENSDARG00000074282	0.0216182	0.765072	1.00178	134.317	0.0215707	0.753007	1.00684	47.5823
ENSDARG00000104203	0.0197686	0.766209	1.02025	0.0965285	0.0200353	0.75219	1.02627	0
ENSDARG00000091916	0.0205346	0.702907	1.004	0.415175	0.0206027	0.689197	1.01061	0.141821
ENSDARG00000099276	0.0204259	0.712814	1.00802	0.0753105	0.0203402	0.699821	1.01335	0.22022
ENSDARG00000101495	0.0207688	0.719405	1.00656	1.32895	0.0204773	0.70502	1.01011	1.46643
ENSDARG00000104995	0.0210727	0.727231	1.01131	0.36077	0.0207698	0.713821	1.01549	2.4544
ENSDARG00000074372	0.0202594	0.740246	0.999258	0.118269	0.020276	0.727929	1.0047	0.325176
ENSDARG00000033852	0.0222206	0.769013	1.01097	121.349	0.0222126	0.758054	1.02188	21.4386
ENSDARG00000037654	0.0229565	0.789666	1.01734	17.6828	0.0230139	0.778824	1.02703	49.4749	M-stable
ENSDARG00000037652	0.0213589	0.735505	0.987956	41.611	0.0202086	0.724779	0.988473	26.298
ENSDARG00000032795	0.0206766	0.751575	1.00331	9.70067	0.0203434	0.739053	1.00589	4.28636
ENSDARG00000018263	0.0219012	0.768075	1.01276	0	0.0224642	0.756546	1.02317	0
ENSDARG00000079043	0.022603	0.762694	1.01036	0	0.0229168	0.749547	1.01602	0.255169
ENSDARG00000076174	0.02241	0.766941	1.01032	29.3712	0.0221169	0.755645	1.01937	7.81658	M-stable
ENSDARG00000037647	0.0222552	0.771299	1.0092	31.6775	0.0222986	0.760934	1.01666	2.36519	M-unstable
ENSDARG00000008969	0.0241428	0.777298	1.0082	0.293032	0.0245883	0.767876	1.02077	0.91295
ENSDARG00000020741	0.0217429	0.761869	1.00916	0.543485	0.0221887	0.750248	1.0198	0.427746
ENSDARG00000104660	0.0214603	0.737889	1.0048	15.2757	0.0211412	0.72506	1.00975	14.4844
ENSDARG00000096594	0.0202429	0.701114	0.992419	51.8635	0.0193524	0.685457	0.995027	74.1339
ENSDARG00000079452	0.0219632	0.758751	1.00389	25.395	0.0218198	0.746976	1.01279	2.30152
ENSDARG00000089943	0.0209906	0.742436	1.00427	0.128526	0.0205734	0.73033	1.0057	0
ENSDARG00000030563	0.0207232	0.704709	0.994001	33.1452	0.0201533	0.691409	0.997071	9.89382
ENSDARG00000026387	0.0188924	0.726654	0.982119	8.67347	0.0186004	0.713144	0.989463	9.22003
ENSDARG00000070495	0.0227271	0.793929	1.00895	1.48654	0.0228169	0.782492	1.01724	0
ENSDARG00000034785	0.0210765	0.761217	1.00282	23.6749	0.0208047	0.751274	1.00822	0.884026	M-stable
ENSDARG00000070512	0.0238114	0.796636	1.02009	87.3792	0.0247045	0.786185	1.03662	11.3343
ENSDARG00000070504	0.0215527	0.752864	0.992771	2.07993	0.0213514	0.741437	0.9992	0
ENSDARG00000062057	0.0207488	0.745742	1.01047	0.631539	0.0207649	0.734467	1.01531	1.43372
ENSDARG00000067992	0.0207081	0.728992	1.01201	1.23796	0.0209474	0.713892	1.01859	1.90014
ENSDARG00000037679	0.0205553	0.722656	0.98634	0.613034	0.0198173	0.706167	0.995749	10.729
ENSDARG00000087107	0.0213304	0.740418	1.00224	0.0527705	0.0208444	0.727581	1.00781	0.0848848
ENSDARG00000099342	0.0224655	0.744547	1.01346	0	0.0221636	0.733118	1.02015	2.01292
ENSDARG00000008487	0.021815	0.744927	1.00043	3.95511	0.0216873	0.733649	1.00764	14.2462
ENSDARG00000074379	0.0192257	0.706031	1.00851	18.6886	0.0187154	0.695136	1.01411	12.2195
ENSDARG00000062854	0.0218676	0.741497	0.998776	5.16815	0.0212322	0.726851	1.00499	0.962057
ENSDARG00000092242	0.0229763	0.748597	1.00048	0.134685	0.0232564	0.736951	1.00511	0
ENSDARG00000095482	0.022934	0.740123	0.999951	0	0.0231085	0.726714	1.00512	0
ENSDARG00000037619	0.0204032	0.713391	1.00338	21.4675	0.0205174	0.696317	1.00976	20.2956
ENSDARG00000062585	0.0200792	0.721614	1.00261	25.1937	0.0194777	0.708477	1.00618	9.19823
ENSDARG00000062606	0.0209849	0.723886	1.00268	0.104338	0.0210274	0.710539	1.01114	0.138379
ENSDARG00000007678	0.0208437	0.765123	1.00072	3.78181	0.0204908	0.752627	1.00527	15.7649
ENSDARG00000089930	0.0205183	0.745993	1.00461	19.77	0.0204147	0.734339	1.01596	7.39676
ENSDARG00000078057	0.0208598	0.744992	1.0022	3.97851	0.0208709	0.732872	1.00971	5.01224
ENSDARG00000070448	0.021429	0.744344	0.998184	0.612793	0.0216876	0.731682	1.01024	36.1626
ENSDARG00000070449	0.0217251	0.752003	1.00517	12.9301	0.0214571	0.737086	1.01179	9.85319
ENSDARG00000042988	0.0208205	0.768629	1.00969	0.927052	0.0205503	0.756541	1.01603	1.18043
ENSDARG00000070452	0.0223433	0.801733	1.01108	58.7955	0.0217795	0.787817	1.01765	11.4957	M-stable
ENSDARG00000070454	0.0212373	0.773532	0.999092	10.7563	0.0210483	0.763838	1.00898	41.5132
ENSDARG00000096515	0.0200082	0.738859	1.01161	4.8212	0.0197218	0.726186	1.01652	19.3912
ENSDARG00000038114	0.0221415	0.764603	0.997388	4.54998	0.0218866	0.753761	1.00509	5.47372
ENSDARG00000008637	0.0220643	0.775297	1.01197	0.364193	0.0216903	0.765755	1.01773	350.992
ENSDARG00000091609	0.0195685	0.753533	1.00101	0	0.0193949	0.740767	1.00734	8.61866
ENSDARG00000002634	0.0189161	0.668857	0.991753	0.242771	0.0186929	0.653401	0.997095	42.4526
ENSDARG00000062467	0.0199953	0.725824	0.993652	28.5309	0.0193897	0.711211	0.99574	18.7855	M-stable
ENSDARG00000032808	0.0214185	0.773077	1.0041	117.831	0.021161	0.761258	1.01104	5.5796	M-unstable
ENSDARG00000078318	0.0205142	0.738786	1.00015	0.505989	0.0203775	0.726725	1.01102	0.607839
ENSDARG00000018997	0.0241899	0.803208	1.00348	0	0.0247171	0.797878	1.02051	0.345752
ENSDARG00000099771	0.0226431	0.765443	1.00684	31.0425	0.0223961	0.755733	1.01314	17.1764
ENSDARG00000045620	0.023098	0.79019	1.01481	132.863	0.0232227	0.782601	1.02584	41.2283
ENSDARG00000045618	0.0233358	0.781618	1.00347	127.51	0.0238533	0.773166	1.01147	88.1908
ENSDARG00000057248	0.0214856	0.73666	1.00812	40.5446	0.0212075	0.726416	1.01643	28.8885
ENSDARG00000017985	0.0225208	0.75854	1.00208	20.7863	0.0217796	0.747458	1.00503	9.01705
ENSDARG00000099729	0.0218806	0.73745	0.991772	0.0191171	0.0218443	0.726415	0.999745	4.39161
ENSDARG00000102339	0.0192473	0.729853	1.00006	0	0.0203359	0.715992	1.01729	2.45636
ENSDARG00000089805	0.0210709	0.736029	1.00194	2.0531	0.02112	0.723749	1.009	23.7295
ENSDARG00000078525	0.0210256	0.763531	0.994604	26.4658	0.0207911	0.751513	1.00015	2.94128
ENSDARG00000079626	0.0222931	0.773229	1.01349	48.3555	0.0217867	0.763634	1.02213	54.5408
ENSDARG00000057114	0.0213798	0.748131	1.00412	241.011	0.0212396	0.735416	1.01084	93.5515
ENSDARG00000009026	0.0199945	0.719236	1.007	0.421741	0.0198928	0.706942	1.01214	0.301406
ENSDARG00000014273	0.023566	0.794481	1.00947	0.619309	0.0237137	0.784829	1.01681	0
ENSDARG00000104795	0.0220913	0.797946	1.01946	0	0.0219428	0.790583	1.03213	0
ENSDARG00000056797	0.0212899	0.773394	1.00186	8.53138	0.0214448	0.759909	1.01501	0.593239
ENSDARG00000062341	0.0205934	0.737716	1.00432	0.560586	0.0201525	0.724988	1.00982	0.0284109
ENSDARG00000056742	0.0223739	0.769409	1.00868	0.35559	0.0223894	0.75972	1.01766	0.859676
ENSDARG00000070431	0.0234947	0.800073	1.00099	42.5966	0.0234909	0.789141	1.01238	62.1129
ENSDARG00000022690	0.0211067	0.757389	0.992026	82.8521	0.0209596	0.745289	1.00381	34.3078
ENSDARG00000056677	0.0219372	0.781568	1.0111	1.88612	0.0220831	0.768419	1.01997	0.56967
ENSDARG00000012903	0.0197126	0.721509	1.00643	0.302165	0.0194434	0.709116	1.00853	0.205651
ENSDARG00000003398	0.0209618	0.762671	1.00101	132.84	0.0210443	0.750979	1.00962	37.3055
ENSDARG00000074867	0.0207121	0.745975	1.00269	13.5181	0.0206585	0.734252	1.01206	38.3733
ENSDARG00000109597	0.0205905	0.772194	1.00933	60.0423	0.0207198	0.761263	1.01655	8.68855
ENSDARG00000110922	0.0208637	0.753649	1.00034	19.7491	0.0211428	0.741652	1.00738	15.868
ENSDARG00000039063	0.0212997	0.763407	1.00466	63.0951	0.0215379	0.751436	1.01266	32.2146
ENSDARG00000113383	0.0235597	0.797441	0.995203	1.21951	0.0230483	0.790522	0.999309	1.72773
ENSDARG00000078898	0.0204944	0.747587	1.0038	0.0088179	0.0205065	0.736721	1.00947	1.72439
ENSDARG00000007534	0.0221506	0.752803	1.0102	0.948551	0.022437	0.738907	1.01459	7.71901
ENSDARG00000077804	0.0202125	0.742809	0.997079	13.5641	0.0199897	0.728171	1.00064	67.3114	M-stable
ENSDARG00000013881	0.0205822	0.736402	0.993678	170.374	0.0205711	0.723338	1.00271	29.3413	M-stable
ENSDARG00000079317	0.0203513	0.73884	1.00036	5.33746	0.0202949	0.726318	1.00824	57.6906
ENSDARG00000106258	0.0200897	0.724373	1.00158	1.34141	0.0196932	0.711863	1.00909	0.710252
ENSDARG00000078854	0.0217517	0.752318	1.00325	4.4485	0.0213994	0.741128	1.00857	8.75605
ENSDARG00000007356	0.0207876	0.722411	0.987738	4.6525	0.0199964	0.707704	0.994746	2.22131
ENSDARG00000078599	0.0228069	0.773558	1.00709	0.124694	0.0229518	0.759952	1.01586	0.454395
ENSDARG00000017119	0.0212193	0.739626	1.00001	16.7797	0.0207443	0.727049	1.00657	17.4401
ENSDARG00000070412	0.0205178	0.761145	0.99849	15.2523	0.0205223	0.749249	1.00535	3.34589
ENSDARG00000034105	0.0221852	0.751709	0.998655	19.4573	0.0219966	0.741828	1.00653	17.7633
ENSDARG00000062198	0.0214896	0.764958	1.00733	162	0.0213515	0.7536	1.01482	38.4068
ENSDARG00000034817	0.0209614	0.765675	1.00799	3.41344	0.0208779	0.750889	1.01513	12.5616
ENSDARG00000056504	0.0213643	0.787957	1.00913	41.4172	0.0226167	0.778011	1.02268	42.6258
ENSDARG00000017591	0.0213254	0.748926	1.0108	0.377071	0.0213803	0.736875	1.01771	147.639
ENSDARG00000017905	0.0217616	0.796568	1.01379	109.61	0.0222415	0.786231	1.02037	36.8389
ENSDARG00000030514	0.0219391	0.773009	1.00525	1.84526	0.021889	0.761217	1.01245	7.97978
ENSDARG00000056400	0.0212854	0.716083	0.988904	0	0.0208681	0.701913	0.994808	0.390686
ENSDARG00000042937	0.0212519	0.735828	1.00075	0	0.020822	0.723593	1.00554	1.31217
ENSDARG00000027355	0.0247178	0.807824	1.0208	0.708689	0.0251403	0.800076	1.02952	0.639502
ENSDARG00000056381	0.0203075	0.757677	1.00721	67.4574	0.0206778	0.74558	1.01714	10.0659
ENSDARG00000056376	0.0181269	0.737407	0.995564	5.73344	0.0180299	0.722127	0.996097	14.8156
ENSDARG00000056369	0.0219862	0.756678	1.00914	36.5085	0.0220732	0.742874	1.01631	7.39063	M-stable
ENSDARG00000092022	0.0210398	0.718109	1.00563	0.581754	0.0216708	0.705423	1.02015	1.92864
ENSDARG00000011023	0.0202066	0.727096	0.993682	0	0.0200436	0.714008	1.00053	0
ENSDARG00000003046	0.0210219	0.751236	0.995859	1.24907	0.0206859	0.74019	1.00133	2.20354
ENSDARG00000016065	0.0190589	0.694846	0.993405	0.143761	0.0188176	0.679489	0.995637	3.82918
ENSDARG00000062132	0.0218268	0.751033	1.00293	0.0806521	0.0218907	0.737052	1.0104	0.176707
ENSDARG00000037545	0.0197215	0.720492	0.999752	8.90103	0.0192183	0.70496	1.00396	0.0408435	M-unstable
ENSDARG00000062122	0.020243	0.728009	0.991455	1.85087	0.0200556	0.716336	0.998626	0.798445
ENSDARG00000008287	0.0204739	0.733063	1.009	46.8766	0.0203451	0.720915	1.01559	18.1784
ENSDARG00000015495	0.0217173	0.756884	0.990832	2.89998	0.021631	0.748232	0.992518	18.1646
ENSDARG00000062081	0.0215355	0.752426	1.00086	63.7281	0.0212076	0.740068	1.00786	13.6072
ENSDARG00000018178	0.0229932	0.785512	1.00883	2.37863	0.0229693	0.774194	1.01621	6.72499
ENSDARG00000093886	0.0301722	0.853952	1.04107	217.301	0.0319693	0.847823	1.06333	4.17324
ENSDARG00000056163	0.0188921	0.677167	0.996027	15.0797	0.0181717	0.662014	0.994718	0.177131	M-unstable
ENSDARG00000079488	0.0201635	0.802395	0.996966	0.936638	0.0203485	0.789024	1.00878	1.22864
ENSDARG00000062055	0.0215987	0.734324	0.979602	58.0288	0.0202936	0.726415	0.977526	29.9935
ENSDARG00000074275	0.0202921	0.751797	0.992223	18.0101	0.0205856	0.741025	1.00147	4.62603
ENSDARG00000075330	0.0230561	0.764814	1.00089	0.548794	0.0227039	0.754494	1.00649	0.204697
ENSDARG00000006392	0.0208469	0.729685	1.00781	101.784	0.0208299	0.716681	1.01803	67.5396
ENSDARG00000073902	0.0213429	0.728741	0.999177	72.0353	0.0212616	0.715457	1.00572	36.5301
ENSDARG00000019945	0.0213712	0.753443	1.00325	0.75909	0.0211386	0.741532	1.01041	1.20681
ENSDARG00000086957	0.0189309	0.720628	1.01002	0	0.0190114	0.712072	1.01673	0.153514
ENSDARG00000056151	0.0222453	0.804427	1.00689	0.0993745	0.0218979	0.794309	1.01551	0.406242
ENSDARG00000061985	0.0229082	0.779209	1.00439	0.12512	0.0229022	0.770386	1.01014	60.5391
ENSDARG00000061981	0.0217739	0.751919	1.00584	49.8888	0.0215367	0.738576	1.01133	16.9606	M-stable
ENSDARG00000003631	0.0210882	0.729644	1.0027	35.3218	0.0210463	0.716812	1.00989	23.3149	M-unstable
ENSDARG00000056133	0.0209521	0.73899	1.00166	0.0475402	0.0207341	0.726701	1.00843	0.767996
ENSDARG00000070321	0.0225672	0.744292	1.00483	0.167963	0.0221172	0.730913	1.00692	1.20172
ENSDARG00000070320	0.019575	0.748024	1.00069	0.525607	0.0190982	0.735881	1.00602	0.907937
ENSDARG00000017744	0.022623	0.783146	1.01275	269.526	0.0231469	0.772062	1.02461	169.965
ENSDARG00000061952	0.0203042	0.726063	1.00278	130.871	0.019962	0.713011	1.00694	31.3983	M-stable
ENSDARG00000061936	0.0208571	0.749323	1.00248	38.2289	0.0206851	0.738144	1.00943	14.2437
ENSDARG00000006434	0.0205922	0.732229	1.00059	62.3441	0.020584	0.719509	1.00831	86.8765
ENSDARG00000037484	0.0201575	0.729818	1.00628	132.142	0.0196375	0.715555	1.00894	4.81698
ENSDARG00000094729	0.0218299	0.773913	0.980517	67.9617	0.0199275	0.764937	0.976398	151.865
ENSDARG00000008068	0.0229848	0.768198	1.00277	25.775	0.0231689	0.757652	1.01749	36.5903
ENSDARG00000077648	0.0203291	0.747844	0.9976	46.8436	0.0196523	0.7345	1.00286	41.7737
ENSDARG00000019986	0.0214435	0.754539	1.00268	0.620297	0.0207733	0.744392	1.00603	2.30387
ENSDARG00000080019	0.0207311	0.744284	1.00232	30.7215	0.0205857	0.730923	1.01046	11.6796
ENSDARG00000099995	0.0212818	0.774212	1.00263	0.136223	0.0216108	0.764226	1.00933	15.2069
ENSDARG00000070278	0.0224217	0.78031	1.00126	136.447	0.0222532	0.769277	1.01361	55.4729
ENSDARG00000061830	0.0217689	0.751812	1.0041	0.469755	0.0216661	0.741025	1.01317	1.88096
ENSDARG00000041776	0.022058	0.754488	0.993775	1.90552	0.0215916	0.741785	0.997059	5.98996
ENSDARG00000037455	0.0205506	0.71363	0.998807	2.94507	0.0204138	0.699874	1.00305	10.3021
ENSDARG00000093816	0.0192921	0.749157	0.991073	0.635289	0.0190701	0.740715	1.00061	0
ENSDARG00000070266	0.023187	0.805211	1.0057	0.607505	0.023335	0.796729	1.01695	0.36458
ENSDARG00000037429	0.0227262	0.778892	1.00522	3.04575	0.0229647	0.766164	1.01587	92.8225
ENSDARG00000055874	0.0237512	0.82717	1.01117	13.4946	0.0242912	0.817487	1.02075	71.4779
ENSDARG00000055876	0.0242313	0.795927	1.00669	0.906331	0.024121	0.786079	1.00823	0.0999679
ENSDARG00000061786	0.021672	0.764253	1.00901	47.9911	0.0216805	0.751869	1.01703	18.3842
ENSDARG00000094202	0.0165222	0.641981	0.994265	22.6306	0.0167591	0.623853	0.998489	50.5257
ENSDARG00000061459	0.0206245	0.743521	1.00064	172.971	0.0205456	0.730769	1.00852	37.6618
ENSDARG00000037411	0.0206361	0.75422	1.00152	0.0928907	0.0201853	0.743745	1.00621	0.0577355
ENSDARG00000037410	0.0207419	0.722707	0.997929	138.888	0.0203014	0.713154	1.00435	48.5157
ENSDARG00000037409	0.0204568	0.724966	1.00687	16.9477	0.0200669	0.712073	1.00838	3.36965
ENSDARG00000070173	0.0229837	0.782111	1.01118	0.0563905	0.0232011	0.769861	1.01971	0.155948
ENSDARG00000052782	0.0207522	0.757855	1.00143	0.303082	0.0209989	0.745225	1.00913	0.152191
ENSDARG00000037406	0.0221945	0.757446	1.00728	11.0652	0.0222774	0.744774	1.01505	13.5588	M-unstable
ENSDARG00000034773	0.0220544	0.763007	1.01082	58.1736	0.0218368	0.751724	1.01722	45.9669
ENSDARG00000033273	0.0226461	0.770819	1.00822	31.6834	0.0224696	0.760277	1.01512	23.8931	M-stable
ENSDARG00000055443	0.0218419	0.768481	1.00001	81.2944	0.0222213	0.758337	1.00879	31.5877	M-stable
ENSDARG00000095593	0.0247618	0.748561	1.00641	3.17515	0.024275	0.740037	1.01319	28.6097
ENSDARG00000037383	0.0200961	0.734657	0.995236	0.4975	0.0198272	0.72072	0.999212	1.09345
ENSDARG00000030759	0.0219416	0.746907	0.999838	130.768	0.0219784	0.735509	1.0093	41.1638
ENSDARG00000061504	0.0208426	0.745949	1.00186	45.6026	0.0207371	0.734976	1.01018	6.22067	M-unstable
ENSDARG00000000606	0.0220077	0.759927	1.00659	0.0446691	0.0218707	0.748134	1.01355	0.564515
ENSDARG00000052764	0.0212909	0.741951	1.00544	0.386066	0.0211195	0.727851	1.01038	0.213758
ENSDARG00000092275	0.0237401	0.814557	1.0105	0.113814	0.0245251	0.804508	1.03482	0.0758575
ENSDARG00000055559	0.0215483	0.735635	1.00667	0	0.0215105	0.722264	1.01251	0.204273
ENSDARG00000115778	0.0212704	0.73601	0.997629	2.93605	0.0210855	0.722895	1.00245	13.1531
ENSDARG00000026871	0.0212264	0.731624	1.00643	837.279	0.0213279	0.720301	1.01556	7.20184	M-unstable
ENSDARG00000016470	0.0230291	0.783645	1.01813	169.808	0.0231262	0.771736	1.02682	4.45033
ENSDARG00000091660	0.0224016	0.736336	0.989051	1.54163	0.0227254	0.726821	0.995611	13.3898
ENSDARG00000038056	0.0229126	0.796033	1.00429	7.17912	0.023426	0.787683	1.01479	15.4768	M-unstable
ENSDARG00000002406	0.021859	0.735877	1.00011	3.47414	0.0216641	0.725278	1.00792	1.12896
ENSDARG00000034007	0.0212643	0.751857	1.01125	0.118985	0.0213518	0.739679	1.01805	0.975273
ENSDARG00000061143	0.0212642	0.76364	1.00992	29.9999	0.0209623	0.75157	1.01579	11.1371	M-unstable
ENSDARG00000034896	0.0211313	0.760323	0.993198	0.783065	0.0210742	0.749318	1.00096	19.2367
ENSDARG00000037378	0.020523	0.747533	1.00828	4.70313	0.0203332	0.735109	1.01046	13.8235
ENSDARG00000012672	0.0225632	0.77952	1.0064	191.428	0.0230973	0.767141	1.01756	75.0553
ENSDARG00000093064	0.0251265	0.826078	1.01667	0.656645	0.0251408	0.821209	1.02447	3.38949
ENSDARG00000061121	0.0210932	0.753135	0.997322	10.7638	0.0210633	0.741816	1.00238	0.897836
ENSDARG00000094677	0.0206047	0.744569	1.00553	0.216888	0.0202494	0.733048	1.01176	0.0947843
ENSDARG00000054799	0.0211948	0.76114	1.00543	50.9092	0.0216128	0.748644	1.01726	24.9883
ENSDARG00000022845	0.0197393	0.730053	0.997173	21.4278	0.0198495	0.716682	1.00234	9.29581
ENSDARG00000019838	0.0220124	0.750503	1.00732	91.9605	0.0220052	0.739156	1.01799	57.2529
ENSDARG00000005799	0.0222634	0.795448	1.00009	80.4223	0.0216008	0.791368	1.0055	2.47531	M-unstable
ENSDARG00000013505	0.0202075	0.693597	0.986725	50.8479	0.0200843	0.678007	0.995303	34.6091
ENSDARG00000055022	0.0207963	0.746621	1.00063	211.333	0.0207503	0.734962	1.00744	145.877
ENSDARG00000061451	0.0202576	0.71834	1.00009	76.2561	0.019969	0.704593	1.00574	23.8007
ENSDARG00000070121	0.020038	0.71755	0.999102	0.593229	0.0196905	0.705323	1.00846	1.20297
ENSDARG00000054680	0.0210201	0.75072	1.0028	0.342282	0.0211807	0.736731	1.01128	0.708117
ENSDARG00000092290	0.0206672	0.736812	1.00243	89.3418	0.0208245	0.724258	1.0097	27.4747
ENSDARG00000055099	0.0209821	0.739789	1.00447	2.66511	0.0210154	0.729519	1.01833	1.95876
ENSDARG00000070109	0.0212023	0.73188	1.00441	317.461	0.0209717	0.720278	1.00999	161.443
ENSDARG00000070098	0.0197529	0.716162	0.989741	26.53	0.0196503	0.701307	0.994935	15.377
ENSDARG00000094046	0.0204376	0.799882	1.00951	0.314202	0.020176	0.784319	1.01509	2.44722
ENSDARG00000004246	0.021319	0.761699	0.999774	0.688053	0.0211351	0.750612	1.00689	16.3595
ENSDARG00000031108	0.0217222	0.777958	1.00971	51.2009	0.021592	0.767186	1.01651	40.7367	M-stable
ENSDARG00000015266	0.0216293	0.730062	0.984535	0.149472	0.0214359	0.719319	0.992159	14.9451
ENSDARG00000035692	0.0251327	0.839284	1.02991	472.473	0.0260808	0.833399	1.04263	1978.53
ENSDARG00000090822	0.0208751	0.725741	1.01698	13.8007	0.0204049	0.714217	1.02155	2.29162	M-unstable
ENSDARG00000090118	0.0204153	0.718373	1.0119	17.9908	0.0199963	0.70585	1.01543	2.90486	M-unstable
ENSDARG00000088202	0.0212673	0.74654	1.00034	14.609	0.0209588	0.734195	1.00577	12.5131	M-unstable
ENSDARG00000061021	0.020587	0.739367	1.00135	28.9971	0.0203217	0.728265	1.00449	18.7706
ENSDARG00000037309	0.0216322	0.767888	1.01476	24.2222	0.0215374	0.75704	1.02422	14.8644	M-stable
ENSDARG00000054334	0.0219284	0.761439	0.992338	303.421	0.0217123	0.752234	0.9988	43.2712
ENSDARG00000060994	0.0208169	0.749309	0.995396	156.587	0.0205904	0.737442	1.00537	44.2096
ENSDARG00000074776	0.0201491	0.720082	1.01719	0.630416	0.0203884	0.706359	1.02574	25.6752
ENSDARG00000074451	0.0234017	0.750173	1.00607	24.5321	0.0237548	0.73607	1.01745	51.9479
ENSDARG00000031817	0.0217727	0.759571	1.00882	8.8069	0.0215445	0.748083	1.01694	3.25023
ENSDARG00000074812	0.0200405	0.731114	1.00089	0.1446	0.0199848	0.71896	1.00903	9.91471
ENSDARG00000070055	0.0214141	0.730865	1.00866	108.508	0.0214656	0.718561	1.01345	39.9342
ENSDARG00000070050	0.0224934	0.760413	0.996362	0	0.022522	0.751152	1.00549	0.977641
ENSDARG00000037283	0.0215812	0.773275	1.00655	226.905	0.0212711	0.761274	1.0086	136.674
ENSDARG00000037281	0.0233684	0.783452	1.01167	0.0447166	0.0239398	0.771838	1.02083	2.593
ENSDARG00000037278	0.0215788	0.719669	0.994426	0	0.0212396	0.704788	1.00095	0.433806
ENSDARG00000037276	0.020814	0.748893	1.00595	10.6258	0.0211963	0.738104	1.01773	7.49814
ENSDARG00000013787	0.0209116	0.732969	1.00081	0.240519	0.0204875	0.721255	1.00789	0.522044
ENSDARG00000086790	0.0222955	0.758825	1.00816	1.55709	0.0221378	0.746821	1.0171	1.46016
ENSDARG00000006427	0.0221841	0.793932	1.02502	0.0729985	0.0231526	0.781491	1.03617	441.688
ENSDARG00000076499	0.0208643	0.745037	1.00157	0.69743	0.0208814	0.731051	1.00877	2.42639
ENSDARG00000037266	0.0216254	0.765239	1.00097	0.375403	0.0219201	0.754233	1.00805	0.083378
ENSDARG00000077157	0.0202129	0.721313	0.999536	0	0.0203532	0.71141	1.00506	2.12059
ENSDARG00000037256	0.0201802	0.715699	1.00363	0.380613	0.0202298	0.700123	1.0153	0.162555
ENSDARG00000069998	0.0192765	0.728888	1.00807	1.3436	0.0193331	0.713549	1.01747	0.248853
ENSDARG00000053995	0.0216304	0.742101	0.99491	27.6337	0.0209337	0.729959	1.00194	17.7743
ENSDARG00000021702	0.0223355	0.75106	1.01052	107.909	0.022274	0.741725	1.01694	150.426
ENSDARG00000054031	0.0216467	0.752158	1.0028	1.18306	0.0211105	0.742383	1.00927	6.18722
ENSDARG00000037259	0.0223622	0.730708	0.991911	43.1696	0.0221749	0.719941	0.994402	46.5565
ENSDARG00000037260	0.0194433	0.750916	1.00304	31.9667	0.0193604	0.735488	1.01244	17.0353
ENSDARG00000037261	0.0208917	0.732561	1.01098	58.5235	0.0209457	0.721329	1.02037	22.8356	M-stable
ENSDARG00000037262	0.0211305	0.743497	1.00717	0	0.0204424	0.730823	1.01124	0
ENSDARG00000077817	0.0193163	0.72055	0.993969	0.114745	0.0191248	0.706171	0.998604	1.51468
ENSDARG00000076928	0.020532	0.728349	1.00238	0.0562426	0.0205029	0.716442	1.00795	3.38557
ENSDARG00000009685	0.0214138	0.723026	1.00287	0.434379	0.0219682	0.710922	1.01424	6.47644
ENSDARG00000091678	0.0196911	0.738985	1.00215	110.117	0.0199565	0.725938	1.01138	33.2715
ENSDARG00000014790	0.0211129	0.744067	1.00343	91.0327	0.0210403	0.733456	1.0139	41.0203
ENSDARG00000019581	0.0203022	0.723354	1.00505	79.622	0.0201144	0.711395	1.01228	49.2115	M-stable
ENSDARG00000005210	0.0217307	0.758806	1.00377	20.3609	0.0219646	0.747784	1.01384	23.105
ENSDARG00000023330	0.0214581	0.731427	1.00275	556.975	0.0218546	0.7227	1.01306	990.62
ENSDARG00000096667	0.0194799	0.715337	0.995369	3.8686	0.0187655	0.702703	1.00168	3.82816
ENSDARG00000037245	0.0194223	0.73452	1.00633	11.6053	0.019717	0.7207	1.01476	6.29049
ENSDARG00000096554	0.019561	0.717061	1.00658	137.458	0.0194283	0.704694	1.01353	58.3115
ENSDARG00000079266	0.021344	0.779203	1.00275	0.214361	0.0214524	0.76777	1.00897	1.47084
ENSDARG00000023600	0.0227831	0.746947	1.00917	22.6831	0.0228678	0.73583	1.0204	3.63789
ENSDARG00000033345	0.0210662	0.744076	1.00157	20.9211	0.0207408	0.731964	1.00978	12.1319
ENSDARG00000069989	0.021186	0.762466	1.00514	0.0372279	0.020951	0.751647	1.01304	0.168503
ENSDARG00000095189	0.0179967	0.693294	0.998985	0.772661	0.0182918	0.681978	1.00758	1.95968
ENSDARG00000102639	0.0209922	0.730593	1.01349	0.153772	0.0211246	0.718724	1.02127	0.722062
ENSDARG00000006621	0.0203563	0.701867	0.997	21.145	0.0201573	0.690048	1.00568	62.6553	M-stable
ENSDARG00000069996	0.020563	0.75962	1.00964	0.14946	0.0209717	0.74768	1.01733	6.8923
ENSDARG00000100083	0.0206041	0.720078	1.00474	160.482	0.021071	0.707525	1.01107	39.6671
ENSDARG00000031632	0.0209774	0.738578	0.998219	15.5703	0.0211357	0.725632	1.00323	17.3761
ENSDARG00000101474	0.0219238	0.749857	1.00601	25.9322	0.021674	0.734823	1.01553	25.3685	M-unstable
ENSDARG00000104710	0.0204623	0.730665	1.01068	36.5637	0.0210581	0.717885	1.02332	12.1384	M-stable
ENSDARG00000089138	0.0211815	0.729192	0.999798	9.31264	0.0208599	0.716492	1.00423	21.0594	M-stable
ENSDARG00000112052	0.0202991	0.705482	1.00166	1.2144	0.0200889	0.691083	1.00631	3.26618
ENSDARG00000089334	0.0205429	0.711927	0.999134	0	0.0202933	0.698244	1.00597	1.50917
ENSDARG00000053456	0.019883	0.709763	1.00302	18.2568	0.0199593	0.696284	1.00994	15.19
ENSDARG00000053466	0.0200996	0.69972	0.999076	13.0059	0.0197011	0.685873	1.00397	10.5848	M-unstable
ENSDARG00000053463	0.0213974	0.739102	1.00134	20.1622	0.0212418	0.726439	1.00737	20.9444	M-stable
ENSDARG00000037109	0.0206121	0.74701	1.00833	142.748	0.020682	0.732599	1.01448	68.5314
ENSDARG00000005739	0.0220345	0.781665	1.01752	1.17417	0.0220405	0.768999	1.02399	7.33043
ENSDARG00000053496	0.02189	0.767654	1.00155	129.065	0.0224785	0.756306	1.01327	60.6266
ENSDARG00000053500	0.021459	0.747232	1.00576	4.49746	0.0214617	0.735189	1.01387	0.6003
ENSDARG00000053502	0.0248634	0.83136	1.01513	0.0456911	0.0251091	0.824474	1.02043	0.232253
ENSDARG00000035080	0.0201508	0.699817	1.00021	2.99116	0.0194952	0.686707	1.005	0.821398
ENSDARG00000037100	0.0199005	0.73726	1.00401	31.4643	0.0194157	0.724166	1.00475	31.8992
ENSDARG00000069804	0.0205646	0.778445	0.996777	0	0.0205764	0.768078	1.00149	0.338732
ENSDARG00000078546	0.0211436	0.703495	1.00739	25.5243	0.0209414	0.688501	1.01197	19.2943	M-unstable
ENSDARG00000037099	0.0194211	0.725253	1.0006	26.4555	0.0193334	0.710286	1.00799	12.8476	M-stable
ENSDARG00000060620	0.0216583	0.732583	1.00666	23.3789	0.0217656	0.720943	1.01447	15.1155
ENSDARG00000075858	0.0204153	0.717269	0.986157	0.0242963	0.0200973	0.702681	0.993523	0
ENSDARG00000069799	0.0198116	0.732301	0.995422	0.2187	0.0194317	0.71754	0.999187	0.061989
ENSDARG00000074117	0.0197797	0.73359	1.00499	5.80321	0.0196884	0.720653	1.01356	0.409147
ENSDARG00000092653	0.020451	0.745973	1.00224	0.0371605	0.0198323	0.732103	1.01122	0.0878635
ENSDARG00000061732	0.0202746	0.758521	0.98308	42.8278	0.0198536	0.748075	0.986501	22.5794
ENSDARG00000095590	0.0219625	0.774883	1.00742	1.38029	0.0218631	0.763384	1.01132	2.6957
ENSDARG00000031202	0.0204392	0.745459	1.00063	26.7759	0.0197039	0.731663	1.00537	7.84188
ENSDARG00000037144	0.0219963	0.75501	1.00979	0.129391	0.0222459	0.742718	1.01539	0.57679
ENSDARG00000037177	0.0215678	0.769591	0.995148	136.81	0.0215045	0.759788	1.00759	82.5194
ENSDARG00000003866	0.0228919	0.791048	1.01333	81.6478	0.0228027	0.779655	1.01958	211.137
ENSDARG00000037178	0.0219795	0.734742	0.985958	126.826	0.0213766	0.722284	0.992421	305.385
ENSDARG00000055839	0.0200025	0.741074	0.989359	8.2868	0.0196258	0.730138	0.993548	1.12285
ENSDARG00000060477	0.0219114	0.758352	1.00323	11.7071	0.0215327	0.746228	1.0092	8.44941
ENSDARG00000091513	0.022542	0.7635	0.99989	0.333315	0.0226686	0.755471	1.00794	1.19929
ENSDARG00000026771	0.0207134	0.764437	0.996393	0.0321578	0.0199967	0.751477	0.995403	0.113336
ENSDARG00000099758	0.0212642	0.722243	1.01014	0.113807	0.0213129	0.709497	1.01996	20.7377
ENSDARG00000093065	0.0202929	0.765474	1.0014	10.0959	0.0193775	0.75073	1.00116	6.06914
ENSDARG00000003142	0.0199734	0.731092	0.992879	2.54357	0.0194557	0.720501	0.99734	3.04225
ENSDARG00000096668	0.0171983	0.72838	1.00979	5.74855	0.0175198	0.714846	1.01549	40.8712
ENSDARG00000042688	0.020001	0.74326	0.997974	131.391	0.0196147	0.730878	1.00602	22.5105
ENSDARG00000060559	0.0214644	0.748863	1.00696	141.791	0.0214842	0.736439	1.01384	46.4945
ENSDARG00000019715	0.0209441	0.716545	0.997959	26.6084	0.020614	0.704023	1.00306	6.64405
ENSDARG00000017174	0.0194804	0.724222	0.992487	0.229046	0.0193668	0.711919	0.996837	0.994182
ENSDARG00000069946	0.0212986	0.743445	1.00985	1.25622	0.0212844	0.730358	1.01664	37.2229
ENSDARG00000074575	0.0209093	0.741464	1.0064	49.5664	0.020939	0.730628	1.01777	10.9584
ENSDARG00000069951	0.0233865	0.79286	1.01886	0.747892	0.0240131	0.783766	1.0306	0
ENSDARG00000069953	0.0203938	0.747159	0.999158	0.218868	0.020135	0.733739	1.00474	0
ENSDARG00000078902	0.0201748	0.726989	0.992153	0.684516	0.019999	0.715364	0.999798	1.13853
ENSDARG00000039616	0.0207051	0.720839	1.00504	45.3377	0.0210948	0.70676	1.01404	35.3319
ENSDARG00000018611	0.0207901	0.690406	0.986658	0.3985	0.0204371	0.677001	0.993729	0.584846
ENSDARG00000053269	0.0198649	0.726584	1.00867	43.7277	0.0195485	0.711765	1.01531	1.10437	M-unstable
ENSDARG00000039615	0.0210677	0.729303	0.999624	0.0583635	0.0213947	0.713393	1.01099	0.126547
ENSDARG00000060501	0.0210519	0.73777	0.998817	18.71	0.0218922	0.721916	1.01461	54.0947
ENSDARG00000039613	0.0210719	0.738928	0.997439	98.6811	0.0209597	0.726376	1.00434	18.7788
ENSDARG00000029751	0.022752	0.758732	0.996698	13.81	0.022505	0.749826	1.00696	33.4228
ENSDARG00000027572	0.0217589	0.769582	1.01178	5.61623	0.0217499	0.756822	1.01962	4.20737
ENSDARG00000078733	0.02102	0.747136	1.00035	0.530958	0.0209537	0.73425	1.01053	22.2601
ENSDARG00000058231	0.0218905	0.776986	1.0003	1.04973	0.021778	0.765908	1.00633	199.338
ENSDARG00000053248	0.0234771	0.807569	1.01341	0	0.024	0.799543	1.02663	0
ENSDARG00000012896	0.0208387	0.756151	0.999897	0.365571	0.0205208	0.744685	1.00633	0.0340724
ENSDARG00000053241	0.0205391	0.715956	1.00131	7.4228	0.0200341	0.702776	1.00403	4.80021
ENSDARG00000069834	0.0204558	0.721998	0.995872	3.51772	0.0200881	0.707285	0.999208	2.94575
ENSDARG00000027826	0.0203604	0.733289	0.999739	21.4231	0.019854	0.722134	1.00526	1.59065
ENSDARG00000079455	0.0214562	0.736389	0.99784	0.132759	0.0214568	0.723783	1.00349	1.19897
ENSDARG00000078810	0.020068	0.722212	0.993239	0	0.020134	0.709164	1.00056	1.40396e-07
ENSDARG00000060716	0.0211586	0.760669	0.998966	8.40908	0.0210506	0.746571	1.00706	7.45129	M-stable
ENSDARG00000074815	0.0194894	0.70149	1.00306	0.150384	0.0195269	0.686804	1.00849	0.944323
ENSDARG00000033380	0.0214003	0.751635	1.00549	0.0768555	0.02102	0.73909	1.00691	0.351264
ENSDARG00000051975	0.0235737	0.746008	1.00516	12.2422	0.0235585	0.73425	1.01326	4.27341
ENSDARG00000079280	0.0216936	0.742626	1.00322	1.26272	0.0207964	0.729603	1.00444	5.21138
ENSDARG00000053586	0.0214122	0.746509	1.0154	33.9691	0.0210094	0.73332	1.02135	73.138
ENSDARG00000002190	0.0220544	0.778474	1.01934	86.3401	0.0229736	0.770114	1.03536	48.4114
ENSDARG00000053580	0.0208958	0.728518	1.00407	0.361057	0.0204183	0.715697	1.00543	0.282776
ENSDARG00000003701	0.0204021	0.744752	1.0065	1436.46	0.0199589	0.730604	1.01045	9.58759	M-unstable
ENSDARG00000079350	0.0202922	0.719497	1.00174	22.0851	0.020323	0.706883	1.00918	46.6524
ENSDARG00000012763	0.0207621	0.726425	1.00409	3.08237	0.020509	0.715359	1.01367	27.2675
ENSDARG00000013023	0.0206526	0.713547	0.996686	1.53615	0.0203532	0.701205	0.997014	6.16465
ENSDARG00000022971	0.0213351	0.764971	1.00245	0.51766	0.0211995	0.753602	1.00889	2.12766
ENSDARG00000032056	0.0202921	0.722367	1.00021	11.6527	0.0200787	0.708726	1.00611	16.6339
ENSDARG00000074860	0.0205417	0.731698	1.0064	0.321132	0.0202611	0.71798	1.00908	2.26028
ENSDARG00000053542	0.0232386	0.732044	0.995467	0.136831	0.0226996	0.717823	1.00204	1.12561
ENSDARG00000053535	0.0201942	0.763458	1.00451	116.681	0.0202525	0.75052	1.01187	0.541731	M-stable
ENSDARG00000015312	0.0184621	0.752921	0.982284	1.17743	0.0180631	0.742464	0.986128	1.75985
ENSDARG00000015506	0.0220737	0.762076	0.991305	0.200361	0.0217651	0.750745	0.994555	15.8069
ENSDARG00000058287	0.0208973	0.754865	0.993825	20.5627	0.0211926	0.744018	1.00354	30.5916
ENSDARG00000069910	0.0219592	0.753179	1.01283	136.195	0.0223294	0.741766	1.02229	151.146	M-stable
ENSDARG00000092693	0.0237104	0.798059	1.02522	695.455	0.0247111	0.789103	1.03807	2489.53
ENSDARG00000095934	0.0236794	0.811084	1.01341	0	0.0251385	0.801182	1.04089	0.318959
ENSDARG00000079191	0.0207011	0.720874	1.00738	5.25634	0.0205395	0.708212	1.01287	0.458306
ENSDARG00000105033	0.0201264	0.719683	1.00446	0.39007	0.0202242	0.706007	1.01211	0.921544
ENSDARG00000102858	0.0208824	0.722995	1.00765	2.47909	0.0207626	0.710697	1.01324	0.0490423
ENSDARG00000075798	0.0198843	0.739249	1.00043	42.8471	0.0195062	0.726295	1.00373	11.7447
ENSDARG00000037018	0.0207449	0.762869	0.994242	70.0019	0.0208462	0.752072	1.00237	35.3413
ENSDARG00000094485	0.0191054	0.723236	1.00868	0.083423	0.0194041	0.710476	1.01438	0.644809
ENSDARG00000060397	0.0212675	0.736094	0.994869	5.07495	0.0210476	0.723206	1.00379	30.6197
ENSDARG00000027199	0.0212895	0.781116	1.00014	0.103049	0.0212918	0.77207	1.00644	19.2746
ENSDARG00000115856	0.0198509	0.70908	1.00303	3.65919	0.0198659	0.694494	1.00836	8.01678
ENSDARG00000060383	0.0206634	0.734896	1.00238	92.4196	0.0201364	0.723844	1.01033	19.6663	M-stable
ENSDARG00000037002	0.0211703	0.729285	1.00976	37.2317	0.0209317	0.717409	1.01521	8.06475
ENSDARG00000076171	0.020796	0.757151	0.999502	0.0729961	0.0206542	0.747323	1.00518	15.8697
ENSDARG00000036995	0.0213059	0.798295	1.01923	35.9834	0.0217006	0.786391	1.02918	86.6169
ENSDARG00000069737	0.020454	0.734535	0.984844	0.0420649	0.0200059	0.723974	0.985981	0.0230417
ENSDARG00000011876	0.0221884	0.762561	1.0063	0.239628	0.0219216	0.750288	1.01302	44.3203
ENSDARG00000078789	0.0209168	0.739756	1.00319	17.7421	0.0206584	0.728695	1.00776	24.9669
ENSDARG00000036755	0.0213221	0.758677	1.00325	33.4273	0.02098	0.746057	1.00904	12.8764
ENSDARG00000078326	0.0212169	0.751704	1.00474	44.6812	0.0212155	0.739718	1.01385	12.4941	M-unstable
ENSDARG00000102082	0.0198047	0.738673	0.999554	0.03366	0.0199225	0.726302	1.00816	0.287454
ENSDARG00000034093	0.0221212	0.777463	1.00511	2.60277	0.022072	0.76712	1.01248	8.81826
ENSDARG00000102787	0.0213183	0.766805	0.998443	77.9476	0.0210597	0.755954	1.0062	18.4057
ENSDARG00000074501	0.0202456	0.720476	1.00103	0.190086	0.0201124	0.707644	1.0107	0.48715
ENSDARG00000090416	0.0193863	0.758798	1.01886	0.85712	0.019392	0.747451	1.03008	3.29024
ENSDARG00000074989	0.0225933	0.781751	1.01176	0.269798	0.0229595	0.771574	1.02329	1.39275
ENSDARG00000076343	0.0193648	0.709627	0.997883	2.14773	0.0194972	0.697802	1.00689	20.9113
ENSDARG00000040048	0.0236438	0.800857	0.999782	9.64841	0.0237968	0.79115	1.00964	2.72126
ENSDARG00000057303	0.0222999	0.773845	1.00268	36.1127	0.0224669	0.761584	1.01282	26.3599
ENSDARG00000029722	0.0229505	0.827327	1.00629	2280.64	0.0243804	0.820602	1.02419	5129.04
ENSDARG00000008305	0.0208532	0.733498	0.994688	0.973849	0.0210403	0.722006	1.00243	33.9387
ENSDARG00000007477	0.0219938	0.767748	0.996133	58.4759	0.0212046	0.756756	1.00021	4.55177
ENSDARG00000053106	0.0189022	0.71256	0.99986	6.74367	0.0185772	0.699112	1.00644	10.0708
ENSDARG00000012016	0.0205179	0.75159	1.01104	0.0614905	0.020703	0.738382	1.01776	3.54508
ENSDARG00000011066	0.0207415	0.770679	0.996909	0.171338	0.0203676	0.757238	1.00437	0.313792
ENSDARG00000004621	0.0238536	0.814287	1.01823	0.27496	0.0237005	0.803757	1.02472	9.37812
ENSDARG00000075098	0.0211478	0.745043	0.998855	0.243697	0.0210291	0.732953	1.00499	0.151333
ENSDARG00000053222	0.0205651	0.706978	0.995949	1.78689	0.0197374	0.694581	0.994016	0.872231
ENSDARG00000089976	0.0194143	0.705622	0.992437	71.5509	0.0195979	0.690268	0.997952	197.648
ENSDARG00000069640	0.0205868	0.747762	0.990251	0.0323787	0.0205304	0.735046	1.00004	0.654715
ENSDARG00000104657	0.01995	0.705654	0.996248	5.9637	0.0198048	0.692271	1.00307	14.6197
ENSDARG00000005479	0.0218579	0.770969	1.00574	6.16024	0.0219218	0.759444	1.01297	33.3178
ENSDARG00000036990	0.0216366	0.747343	1.00701	49.2503	0.0219374	0.735697	1.01452	27.1483
ENSDARG00000007387	0.0199239	0.72385	0.991357	140.739	0.0201744	0.711141	1.00146	73.7318
ENSDARG00000024828	0.0203756	0.763762	1.00602	26.6598	0.0202196	0.748289	1.01312	48.8719
ENSDARG00000070162	0.0214274	0.776784	0.993454	0.072261	0.0213473	0.765361	1.00296	6.35238
ENSDARG00000104907	0.0219633	0.757645	0.998898	261.174	0.0226915	0.747215	1.0145	59.2094
ENSDARG00000079183	0.0202356	0.732908	1.00163	0.871755	0.0197844	0.719647	1.0059	1.43562
ENSDARG00000104437	0.0220367	0.757556	1.00044	63.8951	0.0221907	0.746041	1.00783	83.7986
ENSDARG00000103145	0.0218859	0.794127	1.00435	126.598	0.0214084	0.783929	1.01011	108.644
ENSDARG00000020857	0.0201189	0.732185	1.00694	25.3531	0.0198574	0.720316	1.0137	2.5108	M-unstable
ENSDARG00000093120	0.0208718	0.743921	0.990967	5.15216	0.0204645	0.733802	0.997785	29.695
ENSDARG00000074662	0.018319	0.719836	0.98771	12.7829	0.0177995	0.70622	0.994783	5.10924	M-unstable
ENSDARG00000076585	0.0213082	0.768886	1.00063	17.8035	0.0218362	0.759038	1.00813	9.91964
ENSDARG00000079631	0.0214582	0.768128	1.0035	20.777	0.0212126	0.757331	1.0123	36.8267
ENSDARG00000018587	0.0207884	0.729886	1.01468	2.55169	0.020406	0.71669	1.02144	11.0673
ENSDARG00000078182	0.0217505	0.746589	1.01929	6.65278	0.0213014	0.735549	1.02896	10.2503
ENSDARG00000095065	0.022063	0.732121	1.00513	0	0.0217385	0.72235	1.01526	0.029328
ENSDARG00000069707	0.0207599	0.716417	1.01867	0	0.0204312	0.703256	1.02583	0.173734
ENSDARG00000078251	0.019861	0.734422	0.988012	1.60774	0.0194056	0.721984	0.994458	1.60948
ENSDARG00000008457	0.0207907	0.750817	1.00046	1.02408	0.0202757	0.738378	1.00458	0.33464
ENSDARG00000031435	0.0223807	0.788433	1.00958	406.587	0.0229696	0.778486	1.02037	871.556
ENSDARG00000077874	0.0193229	0.727248	1.01058	0.128542	0.0192019	0.713007	1.01429	0.0524611
ENSDARG00000069710	0.0194969	0.751906	1.01174	0.211289	0.0193824	0.737104	1.01536	0.140222
ENSDARG00000079552	0.0203975	0.72291	0.992969	41.4749	0.0200168	0.709305	1.00095	15.5452
ENSDARG00000087333	0.0231519	0.707882	1.00924	41.59	0.0237705	0.694399	1.02696	57.2475	M-stable
ENSDARG00000009315	0.0227812	0.792358	1.00519	44.0078	0.0230495	0.784208	1.01585	29.8309	M-stable
ENSDARG00000030368	0.0217333	0.745943	0.994795	206.743	0.0216867	0.733346	1.00349	63.5271
ENSDARG00000052900	0.0201322	0.69489	1.01137	0	0.0202374	0.679665	1.02107	0
ENSDARG00000052895	0.0207255	0.7368	1.00558	0.018306	0.0207672	0.725204	1.0146	0.370157
ENSDARG00000074600	0.0195761	0.704009	0.9882	11.8014	0.0189685	0.690113	0.990907	37.7082
ENSDARG00000075521	0.0225607	0.769492	1.00504	0.129528	0.0225859	0.758104	1.01214	0.725135
ENSDARG00000007941	0.0217605	0.726108	0.991479	0.237176	0.0216713	0.710547	1.00216	0.496003
ENSDARG00000095651	0.0194578	0.710242	0.984657	0.211491	0.0197296	0.696118	0.99537	1.32443
ENSDARG00000069669	0.0202138	0.744134	0.991288	0.0404328	0.020106	0.729158	1.00194	0
ENSDARG00000033604	0.0219591	0.74426	1.00678	115.578	0.0222913	0.733123	1.0167	36.0433
ENSDARG00000060236	0.0209481	0.748718	0.999617	0.671696	0.0206039	0.736473	1.0062	2.56794
ENSDARG00000036774	0.0200841	0.738984	0.993508	17.3112	0.0200307	0.727453	1.00069	12.2631
ENSDARG00000052866	0.0213532	0.765626	1.00222	64.5226	0.0208353	0.754499	1.00643	16.0377	M-stable
ENSDARG00000093237	0.0197627	0.720141	1.00392	1.0631	0.0195637	0.705739	1.00948	0.552832
ENSDARG00000008706	0.0215566	0.7651	1.00593	316.149	0.02188	0.756117	1.01634	277.037
ENSDARG00000078108	0.0209162	0.727256	0.996781	6.10734	0.0207621	0.716039	1.00284	0.394589
ENSDARG00000075639	0.0204465	0.734016	1.00354	31.1585	0.0205388	0.719462	1.01234	15.7396
ENSDARG00000078016	0.0190828	0.713946	0.988056	4.62494	0.0188559	0.701314	0.992626	11.2058
ENSDARG00000075194	0.0212409	0.727481	1.00743	71.8851	0.0209339	0.715876	1.01492	20.9923
ENSDARG00000060252	0.0206843	0.740046	0.998343	23.076	0.0205051	0.72626	1.00275	24.2542
ENSDARG00000078908	0.021756	0.779868	0.99714	5.82935	0.0214667	0.770443	1.00264	0.536463	M-unstable
ENSDARG00000036965	0.020258	0.696498	0.998116	1.31781	0.0197266	0.684846	1.00332	22.5083
ENSDARG00000036967	0.021993	0.773922	1.00611	9.19964	0.0218215	0.762729	1.01357	13.637	M-unstable
ENSDARG00000060264	0.0215237	0.750837	1.0075	18.7072	0.0213483	0.738102	1.01337	70.0898
ENSDARG00000024101	0.0207739	0.743343	0.993751	0.809647	0.0204552	0.731219	1.00184	2.12588
ENSDARG00000024785	0.0229756	0.796281	1.01102	24.8285	0.0233367	0.787941	1.02028	0.460834	M-stable
ENSDARG00000052713	0.0210885	0.750877	1.00148	0	0.0208926	0.738397	1.009	4.52359
ENSDARG00000052712	0.0225393	0.787525	1.01182	56.889	0.0224084	0.777615	1.01859	64.1321	M-unstable
ENSDARG00000052703	0.0189081	0.673816	0.973302	88.7635	0.0184972	0.659931	0.983862	29.9855
ENSDARG00000052696	0.0230681	0.772538	1.01584	9.48987	0.022882	0.760708	1.02352	5.41842	M-unstable
ENSDARG00000052700	0.0225325	0.764499	1.01405	1.2657	0.0222893	0.751609	1.02153	0.833766
ENSDARG00000029898	0.0215864	0.758585	1.00292	0	0.0221078	0.748662	1.01645	0
ENSDARG00000092730	0.0226746	0.784815	1.00689	0.0558395	0.0219233	0.777356	1.00641	0
ENSDARG00000078622	0.0215351	0.763366	0.992864	0	0.0208078	0.754199	0.997078	0
ENSDARG00000074132	0.0256761	0.774099	1.0045	0	0.0245924	0.770126	1.00246	0
ENSDARG00000075598	0.0217717	0.720478	1.00218	0	0.020794	0.708752	1.00275	0
ENSDARG00000094910	0.0225749	0.83003	0.981454	0	0.021235	0.820745	0.977811	0
ENSDARG00000074476	0.0203672	0.733221	0.989541	0	0.0190138	0.720875	0.992355	0
ENSDARG00000087178	0.0214679	0.742915	0.998575	0.245353	0.0204866	0.731092	0.998585	0
ENSDARG00000095949	0.0204743	0.739385	1.01279	1.65602	0.020486	0.726778	1.01833	3.94646
ENSDARG00000076277	0.0196932	0.673885	1.00309	2.71212	0.0191053	0.658386	1.00556	4.749
ENSDARG00000075916	0.0205278	0.757	1.00546	217.426	0.020834	0.744506	1.01844	75.2439
ENSDARG00000078558	0.0209798	0.734747	0.995294	0	0.0206758	0.722142	1.00165	0.00828325
ENSDARG00000101106	0.020715	0.731286	0.99315	9.55161	0.0201127	0.719876	1.00285	10.2736
ENSDARG00000103871	0.0217737	0.758511	1.00005	143.609	0.0215474	0.745845	1.01079	31.8053
ENSDARG00000052016	0.0223647	0.775258	1.0051	0.29003	0.0218876	0.765051	1.0173	0.477255
ENSDARG00000059682	0.0197634	0.722605	0.999198	0.265361	0.0194168	0.707873	1.00044	0.07499
ENSDARG00000078233	0.0214453	0.766312	0.994633	318.277	0.0215005	0.755659	1.0019	210.427
ENSDARG00000069116	0.0229189	0.749083	0.992829	56.229	0.0234164	0.739205	1.00395	41.3653
ENSDARG00000069114	0.0223579	0.766876	0.998596	13.3249	0.0221326	0.754576	1.00298	6.77154	M-unstable
ENSDARG00000014803	0.0271736	0.875904	1.02112	0.41007	0.0278827	0.870533	1.03392	4.046
ENSDARG00000016793	0.0265756	0.892032	1.01992	1.61327	0.0273801	0.889029	1.03685	7.5039
ENSDARG00000052012	0.0224383	0.773677	0.996508	0.0408121	0.0219206	0.764911	0.998908	0.054403
ENSDARG00000016263	0.021609	0.769599	0.993437	95.6851	0.0210346	0.759833	0.996228	17.4312
ENSDARG00000007786	0.0209415	0.761728	1.00124	69.6676	0.0209395	0.749859	1.01014	43.1997
ENSDARG00000009472	0.0221739	0.789412	0.991419	5.28756	0.0221013	0.779906	1.00118	10.5654
ENSDARG00000037748	0.0197862	0.734062	1.00077	1.64931	0.0193576	0.721003	1.00464	9.07041
ENSDARG00000002840	0.0213537	0.761619	1.00303	5.01818	0.0211592	0.750179	1.00822	4.68094
ENSDARG00000079632	0.0212316	0.799258	0.994216	0.854333	0.0211922	0.788386	1.00308	7.53277
ENSDARG00000016994	0.0221098	0.787665	1.00877	1.62264	0.0231169	0.77623	1.02306	0.767716
ENSDARG00000029718	0.0227582	0.802883	1.01782	0.402837	0.0233675	0.788409	1.03117	0.45107
ENSDARG00000051993	0.0231987	0.797413	1.01324	0	0.023527	0.786888	1.02166	0.143623
ENSDARG00000092459	0.023209	0.792206	1.00536	0.103269	0.0236806	0.781077	1.01576	0
ENSDARG00000094678	0.0198042	0.740533	1.00085	0.0861413	0.0201193	0.72771	1.00995	0.911142
ENSDARG00000051989	0.0223101	0.713634	0.988998	2.13964	0.0215197	0.6999	0.983226	7.157
ENSDARG00000051986	0.0227513	0.776008	0.998291	73.821	0.0232937	0.767409	1.00545	42.992
ENSDARG00000051981	0.0220203	0.75427	1.01534	3.34577	0.0225871	0.743805	1.02758	4.2408
ENSDARG00000059653	0.0213133	0.750917	0.988835	44.1887	0.0211301	0.738593	0.998546	63.1664
ENSDARG00000016835	0.0210725	0.752287	1.00308	1.17588	0.0205835	0.739142	1.00943	2.54923
ENSDARG00000094133	0.0226856	0.767832	1.00405	2.89875	0.0223357	0.755685	1.00932	31.5455
ENSDARG00000093997	0.0187184	0.710705	1.00259	52.7525	0.0180136	0.696583	1.00236	41.7159
ENSDARG00000093289	0.0223667	0.741667	1.0029	0.774475	0.0225046	0.729404	1.00953	1.23023
ENSDARG00000078659	0.0195358	0.707056	1.0048	0.421162	0.0193164	0.691778	1.00943	7.80128
ENSDARG00000093954	0.0204197	0.724848	1.00279	0.293942	0.0189291	0.710551	0.997797	2.04767
ENSDARG00000031836	0.0214545	0.773091	0.996727	13.9375	0.0207869	0.763042	0.998836	17.3498
ENSDARG00000030972	0.0223971	0.77286	1.00604	59.9481	0.022419	0.763269	1.01817	94.0045
ENSDARG00000051970	0.0217862	0.76242	1.00435	6.21636	0.0215094	0.751036	1.01198	1.68376
ENSDARG00000019778	0.0236551	0.815893	1.01164	215.171	0.0243953	0.810154	1.02064	1525.11
ENSDARG00000051965	0.020855	0.759619	0.996806	2.45572	0.0206447	0.747158	1.00617	15.2804
ENSDARG00000087426	0.0212627	0.727303	1.00269	0.137745	0.0204857	0.71569	1.01079	2.32203
ENSDARG00000069559	0.0140113	0.705641	1.00573	0.0170147	0.0146841	0.689448	1.00723	0.312821
ENSDARG00000093347	0.0164016	0.714789	1.01067	0.0943665	0.0168542	0.692917	1.00569	1.93458
ENSDARG00000069566	0.015281	0.72372	1.01309	0.0187843	0.0159441	0.700157	1.00657	1.25293
ENSDARG00000006588	0.0186735	0.759952	1.01309	0	0.0190139	0.743358	1.01341	3.68542
ENSDARG00000006225	0.0228898	0.790629	1.01518	587.061	0.0228327	0.779726	1.02546	584.115
ENSDARG00000052766	0.0207155	0.74007	0.999478	16.4264	0.0204072	0.72933	1.00846	1.04283
ENSDARG00000069632	0.021634	0.776642	0.999206	0.150931	0.0211943	0.761104	1.00195	1.02772
ENSDARG00000025518	0.0199245	0.710866	0.991223	65.1081	0.0194201	0.698149	0.993101	10.5467
ENSDARG00000105481	0.0214277	0.710697	1.00798	0	0.0214301	0.699446	1.0123	0
ENSDARG00000092240	0.0195223	0.706084	0.981034	0	0.0193352	0.690274	0.990466	0
ENSDARG00000030376	0.0209142	0.759233	1.00497	2.79771	0.0210119	0.747227	1.01306	0.231896
ENSDARG00000069619	0.0198318	0.735806	0.999494	305.739	0.0197675	0.72382	1.00432	162.474
ENSDARG00000030656	0.0211622	0.754864	1.00674	1.19732	0.0212742	0.742395	1.0193	2.11486
ENSDARG00000114294	0.0213167	0.758147	0.998876	0	0.0206198	0.741266	0.999026	0
ENSDARG00000032340	0.021918	0.741584	1.00676	19.7297	0.0215271	0.728545	1.01221	0.51978	M-unstable
ENSDARG00000026068	0.0223036	0.742475	1.00106	31.3424	0.0222821	0.730687	1.01118	30.3362
ENSDARG00000002285	0.0230452	0.761445	1.01148	58.0941	0.0227654	0.749634	1.01718	23.1643
ENSDARG00000069595	0.0198227	0.732611	1.00289	68.2495	0.0195225	0.721076	1.00772	29.304
ENSDARG00000060187	0.020962	0.762536	1.00099	0	0.0207961	0.750815	1.00739	0.26357
ENSDARG00000060184	0.0206334	0.733216	0.995725	4.90268	0.0205335	0.72	1.00446	26.3286
ENSDARG00000008279	0.0216547	0.745731	0.994535	67.568	0.0216893	0.734556	1.00385	27.4224
ENSDARG00000010773	0.0215449	0.756239	1.00522	14.9837	0.0213695	0.745615	1.01336	3.17725	M-unstable
ENSDARG00000025233	0.0198912	0.722329	1.00236	12.2629	0.0196365	0.707982	1.00766	6.77311
ENSDARG00000016548	0.0234164	0.78265	1.00634	57.1058	0.0240169	0.77446	1.0208	44.0658
ENSDARG00000073848	0.0207184	0.745997	0.999875	44.9841	0.0206716	0.734048	1.00876	23.6961
ENSDARG00000008131	0.0208538	0.703021	0.981131	0	0.0206629	0.689767	0.987024	17.3118
ENSDARG00000008413	0.0227672	0.7772	1.00647	0.701718	0.0225142	0.765865	1.01423	12.3842
ENSDARG00000029133	0.0222302	0.76373	0.998768	74.3132	0.0215875	0.752365	1.00418	22.816
ENSDARG00000075859	0.0228194	0.79349	1.00513	29.1519	0.0228351	0.783389	1.01476	0.799609	M-unstable
ENSDARG00000070858	0.0188611	0.721702	1.00688	5.4856	0.0184972	0.707221	1.01093	26.9272
ENSDARG00000036658	0.0224194	0.793076	1.00707	126.228	0.0226515	0.782328	1.0179	43.1185
ENSDARG00000036650	0.0213163	0.756626	1.00043	2.36577	0.0210362	0.745119	1.00832	1.82201
ENSDARG00000036645	0.0221965	0.790082	1.00989	35.7356	0.0220228	0.778116	1.01627	8.52774
ENSDARG00000036637	0.0229147	0.792354	1.00856	7.64948	0.0226695	0.7816	1.01675	27.6649
ENSDARG00000052641	0.0210631	0.736077	1.00512	2.7387	0.0209577	0.724808	1.01106	92.012
ENSDARG00000052624	0.0205292	0.734642	1.00375	12.9016	0.0202926	0.722554	1.0097	58.7277
ENSDARG00000094160	0.0183075	0.687288	0.977315	107.83	0.0178347	0.675357	0.984665	42.0928
ENSDARG00000036549	0.022576	0.761668	1.00328	40.5618	0.0220641	0.750129	1.00986	48.9692	M-stable
ENSDARG00000036546	0.0214206	0.746069	1.00541	11.571	0.0211863	0.733495	1.01371	4.57057	M-stable
ENSDARG00000036542	0.0207769	0.759896	1.0023	0.900308	0.0208654	0.749681	1.01268	1.10927
ENSDARG00000089853	0.0211556	0.737557	0.990616	1.45612	0.0204195	0.72537	0.997596	1.12826
ENSDARG00000000086	0.0220354	0.77518	0.999715	45.6782	0.0219172	0.76393	1.009	40.5276	M-stable
ENSDARG00000026902	0.0199811	0.697576	1.00225	8.10909	0.0196652	0.684843	1.00614	6.0755	M-unstable
ENSDARG00000036592	0.0207996	0.697742	0.990837	103.211	0.02004	0.684719	0.994614	12.4743
ENSDARG00000001470	0.0227337	0.754468	1.0124	19.5033	0.0225344	0.742891	1.01979	7.44555	M-stable
ENSDARG00000069471	0.0223583	0.747532	1.00972	2.58994	0.0225499	0.735722	1.0185	2.2931
ENSDARG00000036588	0.0220237	0.756221	1.0141	13.3466	0.0220871	0.746217	1.02337	16.2142
ENSDARG00000036587	0.0215889	0.770575	1.0056	38.4618	0.0218014	0.757844	1.01367	4.06381
ENSDARG00000043271	0.0218834	0.756119	1.00122	21.6057	0.0218562	0.744983	1.0115	1.5228
ENSDARG00000036687	0.0208573	0.7524	0.994814	101.864	0.0205365	0.742755	1.00481	63.6951
ENSDARG00000069450	0.019126	0.733973	0.989138	10.7827	0.0189622	0.722565	0.992978	41.1251
ENSDARG00000015076	0.0206802	0.740025	0.992403	0	0.0206512	0.726528	1.00208	0
ENSDARG00000015559	0.0223066	0.752115	1.0123	0.188299	0.0228151	0.741737	1.02357	23.2789
ENSDARG00000076773	0.0209238	0.737451	0.994088	0.751243	0.0203381	0.726735	0.996135	35.2976
ENSDARG00000007734	0.021786	0.742557	1.0086	37.2445	0.0215789	0.731611	1.0161	10.0498
ENSDARG00000060148	0.0214524	0.759177	1.00037	0.293727	0.0214812	0.748483	1.0108	2.01149
ENSDARG00000069438	0.0212749	0.749841	0.99619	1.44857	0.0207938	0.740706	1.00108	3.90161
ENSDARG00000069435	0.0225121	0.750921	1.00716	0.188793	0.0227436	0.74072	1.02132	0.286693
ENSDARG00000103535	0.0216647	0.769318	1.00526	4.5735	0.0214742	0.757699	1.01314	1.82783
ENSDARG00000112034	0.0213835	0.761491	1.00775	2.59765	0.0210665	0.749827	1.01373	6.04743
ENSDARG00000075045	0.0215957	0.706428	0.994945	0.254281	0.0214164	0.694666	1.00082	0.327125
ENSDARG00000096031	0.0206269	0.767906	0.98852	0.137462	0.0193521	0.757027	0.992263	0.080744
ENSDARG00000036008	0.0220681	0.773378	1.00439	34.0849	0.0220549	0.761255	1.01336	15.6832
ENSDARG00000008886	0.0199002	0.728706	0.986363	5.78252	0.0196241	0.718918	0.991536	94.9698
ENSDARG00000094465	0.0209056	0.71331	1.0007	0	0.0205874	0.701013	1.008	6.32829
ENSDARG00000052468	0.0220466	0.778341	0.999448	0.96527	0.0220133	0.766456	1.00723	6.27398
ENSDARG00000018325	0.0212034	0.761421	0.997928	75.3026	0.0212074	0.749486	1.0041	46.3503
ENSDARG00000096003	0.021305	0.812067	1.01313	6.42807	0.0220002	0.797977	1.01945	30.769
ENSDARG00000052480	0.0217272	0.752936	1.00582	110.124	0.0218075	0.741888	1.01545	181.817
ENSDARG00000022891	0.0215787	0.746914	0.995807	0.549005	0.0213211	0.739347	1.00564	21.6424
ENSDARG00000005314	0.021665	0.724979	0.99329	0.077824	0.0217611	0.71083	1.00301	0.181256
ENSDARG00000092919	0.0206768	0.755061	1.00141	98.6409	0.0210033	0.740264	1.01012	1.03317	M-unstable
ENSDARG00000074052	0.0209653	0.745905	1.00541	0.923451	0.0206485	0.733217	1.01103	0.177659
ENSDARG00000074136	0.0204357	0.73221	1.00035	0.892371	0.0201856	0.71856	1.00557	0.167699
ENSDARG00000075389	0.0207578	0.737412	1.00285	0.227244	0.0207872	0.72379	1.01044	0.203076
ENSDARG00000069415	0.0215486	0.773065	1.0028	0.108069	0.0211792	0.76303	1.01038	1.00367
ENSDARG00000012574	0.0241548	0.82633	1.01227	2.43158	0.0245311	0.817947	1.02563	67.1532
ENSDARG00000052512	0.0212386	0.759753	1.00125	3.14364	0.0208113	0.748977	1.00979	0.878357
ENSDARG00000031894	0.0231228	0.774529	0.994427	57.4731	0.0230103	0.766761	1.0027	48.2754
ENSDARG00000030765	0.0214741	0.744918	1.00868	37.3307	0.0211787	0.731887	1.01458	23.0343	M-stable
ENSDARG00000026548	0.0214998	0.763738	1.00037	1.89888	0.0210699	0.751605	1.00663	1.49276
ENSDARG00000052520	0.0212473	0.75937	0.992959	8.01046	0.020687	0.745991	0.996803	0.414505	M-unstable
ENSDARG00000036494	0.0214153	0.746393	0.999707	37.9048	0.020879	0.736121	1.00315	5.00551
ENSDARG00000018721	0.0220394	0.790336	0.998797	0.225062	0.0221928	0.78253	1.01096	0.180223
ENSDARG00000114696	0.0175353	0.698286	0.992439	2.70381	0.0176984	0.680946	1.00146	21.5588
ENSDARG00000013667	0.022553	0.769047	1.00115	18.0258	0.0221806	0.757758	1.00671	9.01984	M-stable
ENSDARG00000076420	0.0228637	0.804344	0.99287	1.18718	0.0232642	0.797306	1.006	0.594502
ENSDARG00000057099	0.0226413	0.791331	1.00092	73.5112	0.0225712	0.781433	1.00901	55.7585	M-stable
ENSDARG00000014098	0.0219865	0.779724	1.00247	2.19577	0.0216996	0.768609	1.01081	25.5242
ENSDARG00000016818	0.0218001	0.766893	1.01201	0.184047	0.0214556	0.75485	1.01885	0.660472
ENSDARG00000010655	0.0217782	0.763236	1.00648	13.1579	0.0215851	0.751115	1.01438	12.375
ENSDARG00000075785	0.0202598	0.731514	1.00189	1.28089	0.0201239	0.717358	1.00857	4.18586
ENSDARG00000075887	0.0222748	0.787649	1.00465	30.7704	0.0218481	0.77613	1.01237	6.08908	M-stable
ENSDARG00000075564	0.0206748	0.732371	0.98868	3.68784	0.0206627	0.723334	0.999427	65.5486
ENSDARG00000116732	0.0224789	0.777918	0.999776	1.04649	0.0216121	0.76886	1.00456	24.2608
ENSDARG00000100792	0.0221216	0.771415	1.00417	0.512598	0.0220127	0.759958	1.01179	0.315412
ENSDARG00000075043	0.0199642	0.725563	1.00453	0.301156	0.0204635	0.713742	1.01449	0.547207
ENSDARG00000030703	0.0208736	0.776357	1.00066	6.85694	0.0208744	0.767033	1.00229	56.3854
ENSDARG00000017772	0.0235963	0.818522	1.01629	148.906	0.0236083	0.810971	1.02492	51.4451	M-stable
ENSDARG00000005578	0.0226263	0.801333	1.00868	0.538427	0.0228442	0.791708	1.01887	1.69148
ENSDARG00000024933	0.0224489	0.783451	0.99934	72.2849	0.0221393	0.770583	1.00772	26.8933
ENSDARG00000004427	0.0222006	0.727163	0.992946	121.548	0.0214568	0.712427	0.999302	215.291
ENSDARG00000015540	0.0212783	0.766065	1.00412	17.9369	0.0209681	0.755691	1.00798	25.3855
ENSDARG00000043587	0.0209574	0.752403	0.995778	0.430851	0.0203279	0.736341	0.997009	0.494945
ENSDARG00000030289	0.0226385	0.790774	0.998543	1.14529	0.0227667	0.782645	1.00972	11.6646
ENSDARG00000005544	0.0222538	0.756818	1.00283	68.4278	0.0220135	0.746121	1.01233	33.4258
ENSDARG00000008740	0.0240998	0.803667	1.00651	20.7604	0.0250956	0.794674	1.02405	60.354
ENSDARG00000061629	0.0213247	0.756002	1.00293	12.7127	0.0212559	0.742311	1.00943	11.6656	M-unstable
ENSDARG00000100225	0.0230482	0.79209	1.00289	46.0797	0.0230213	0.781048	1.01549	15.6799
ENSDARG00000027497	0.0206301	0.76005	0.996282	1.23226	0.0204598	0.748335	1.0029	0.0801435
ENSDARG00000043548	0.02135	0.757363	0.996005	33.032	0.0212414	0.745641	1.00421	8.50113
ENSDARG00000052438	0.0234242	0.804241	1.01012	55.6656	0.0233681	0.794901	1.02093	93.5874
ENSDARG00000052435	0.0225197	0.767556	0.984968	2.87092	0.0222196	0.757023	0.992325	32.4125
ENSDARG00000002937	0.0204975	0.72493	0.992946	2.97485	0.0202561	0.713498	0.99765	9.50071
ENSDARG00000074915	0.0216346	0.745748	1.00187	50.1234	0.0215441	0.733627	1.00928	19.8011
ENSDARG00000069360	0.0234109	0.798898	1.01585	31.2831	0.0240143	0.788499	1.03041	63.1471
ENSDARG00000091683	0.02475	0.788831	1.00829	0.788643	0.0249857	0.77849	1.02508	2.85767
ENSDARG00000086184	0.0198827	0.753996	0.984683	15.1798	0.0199307	0.740384	0.99547	1.64146
ENSDARG00000074182	0.0199458	0.715036	0.994898	0.433015	0.0197923	0.701902	0.998276	2.18248
ENSDARG00000039424	0.0215749	0.765827	1.00633	344.175	0.0221474	0.754185	1.01594	130.135
ENSDARG00000018891	0.0223514	0.771953	0.998326	41.9368	0.0223551	0.759182	1.00664	46.3472
ENSDARG00000025350	0.023828	0.839198	1.0163	263.019	0.0239031	0.830791	1.02773	79.6072
ENSDARG00000074378	0.0211726	0.743666	0.983611	1.61384	0.0210168	0.733096	0.990758	0.308827
ENSDARG00000036471	0.0220932	0.749868	0.99628	0.221258	0.0215934	0.737282	1.00412	2.24024
ENSDARG00000020001	0.0217529	0.784724	1.00022	10.3689	0.0217639	0.774527	1.00918	46.0183
ENSDARG00000010442	0.0247014	0.80558	0.996116	27.6205	0.0240537	0.798584	1.00373	20.3414
ENSDARG00000018190	0.0226409	0.778568	1.00596	74.3946	0.0228453	0.766971	1.01722	44.5448
ENSDARG00000079163	0.0229232	0.776632	0.99771	0	0.0227745	0.764796	1.00417	0.408378
ENSDARG00000018107	0.0238213	0.79488	1.01123	136.832	0.0247182	0.782132	1.02297	8.43424	M-stable
ENSDARG00000059951	0.0211065	0.755533	0.999864	15.3658	0.0206563	0.742867	1.00973	0.462972	M-unstable
ENSDARG00000017193	0.0231363	0.781507	1.01163	0	0.023323	0.770754	1.02091	0.0799665
ENSDARG00000093494	0.0154879	0.743179	1.01416	0	0.015939	0.72912	1.0081	409.544
ENSDARG00000076828	0.0225425	0.792252	1.02052	0	0.0225858	0.782467	1.0323	0.888995
ENSDARG00000088234	0.0220868	0.806629	1.01211	0	0.0221691	0.798349	1.01836	0
ENSDARG00000093748	0.0231537	0.777928	1.01707	0.448275	0.0226254	0.771626	1.02397	2.56858
ENSDARG00000079345	0.0203412	0.738863	1.00003	0	0.0205565	0.729976	1.00962	0.700584
ENSDARG00000059908	0.0213475	0.77121	1.00814	121.298	0.0217783	0.761928	1.02025	136.812
ENSDARG00000036415	0.0216129	0.748823	1.00278	8.02989	0.0212987	0.73567	1.00747	12.3215
ENSDARG00000052386	0.020883	0.760294	0.99279	69.5319	0.0200438	0.747597	0.992102	54.3672
ENSDARG00000005525	0.0217793	0.755329	1.00778	1.06673	0.0217225	0.743999	1.01636	32.8248
ENSDARG00000093003	0.0208833	0.769214	1.0081	16.9986	0.0210871	0.75905	1.01734	4.93254
ENSDARG00000003054	0.0217302	0.763615	1.0005	1.27992	0.0213417	0.753329	1.0055	8.45678
ENSDARG00000074635	0.0224269	0.793286	1.00592	0.84424	0.0222997	0.782896	1.01376	17.2359
ENSDARG00000015946	0.0225964	0.796966	1.00711	105.219	0.0223221	0.786875	1.01298	52.6992
ENSDARG00000027143	0.0217953	0.765354	1.00033	6.07439	0.0215679	0.755046	1.00992	22.3246
ENSDARG00000004634	0.0237106	0.78851	0.996161	63.3248	0.0237426	0.777894	1.00719	34.0845	M-stable
ENSDARG00000115887	0.0235204	0.788764	1.01553	0	0.0235627	0.777228	1.02199	0
ENSDARG00000111625	0.0211612	0.727008	0.998826	8.82497	0.0217326	0.712538	1.00889	48.7351
ENSDARG00000017423	0.0210118	0.738007	0.991447	183.103	0.0203518	0.726266	0.998099	62.7257
ENSDARG00000052348	0.0233906	0.807851	1.00999	302.798	0.0239202	0.800233	1.0216	319.04
ENSDARG00000075201	0.0218167	0.767654	0.997737	0.505097	0.0214524	0.755735	1.00811	18.1882
ENSDARG00000052361	0.0183305	0.691805	0.994672	0.146327	0.0179195	0.675882	0.997962	2.37398
ENSDARG00000020494	0.0239011	0.812736	1.01116	82.0943	0.0245023	0.803461	1.02438	74.8798
ENSDARG00000024827	0.0218962	0.78411	0.998565	5.65663	0.0216853	0.772416	1.00834	2.65545
ENSDARG00000059900	0.0233395	0.799713	1.00523	153.827	0.0233301	0.789835	1.01437	16.7464	M-stable
ENSDARG00000023151	0.022782	0.775787	0.997734	0.519831	0.022284	0.766231	1.00539	5.05593
ENSDARG00000052375	0.0205179	0.760789	0.992948	11.8956	0.0201115	0.748954	0.996382	0.894644	M-stable
ENSDARG00000052376	0.0212322	0.721044	0.984662	0.505065	0.0212029	0.706885	0.990421	0.238454
ENSDARG00000031203	0.0212244	0.763872	0.991553	21.0677	0.0209987	0.748275	1.00109	69.6347
ENSDARG00000102252	0.023122	0.803779	1.00336	63.9723	0.0228075	0.794312	1.00983	38.2846
ENSDARG00000078041	0.0229177	0.795981	1.0108	209.728	0.0227637	0.785644	1.01969	268.348
ENSDARG00000089742	0.0221369	0.74618	0.992397	2.11238	0.0221634	0.735875	1.00311	12.4787
ENSDARG00000013475	0.0237912	0.797661	1.01581	110.82	0.0236301	0.789059	1.02572	452.342
ENSDARG00000079973	0.0224151	0.779545	1.00077	24.9142	0.0220373	0.769304	1.0118	30.871
ENSDARG00000087205	0.0226649	0.77391	1.00237	30.2456	0.0228446	0.760476	1.01495	6.46483	M-stable
ENSDARG00000074771	0.020929	0.720684	0.995859	0.425806	0.0205366	0.706503	1.00248	10.3736
ENSDARG00000008490	0.0232364	0.818259	1.00879	111.943	0.0237478	0.808649	1.02155	68.7128	M-stable
ENSDARG00000012341	0.0229882	0.803806	1.00946	2.42504	0.0230046	0.79435	1.01924	209.739
ENSDARG00000025808	0.0224227	0.771456	0.997142	124.147	0.0220722	0.760702	0.997811	27.97
ENSDARG00000010078	0.0222248	0.76889	0.996722	31.8538	0.0217819	0.758282	1.00201	60.6215
ENSDARG00000036371	0.0259108	0.851779	1.0225	31.2584	0.0265628	0.848407	1.03407	34.1061
ENSDARG00000005626	0.0203072	0.751007	0.993785	4.68402	0.0199856	0.741127	1.00194	2.11859
ENSDARG00000010791	0.0218087	0.776291	1.00244	0.0467246	0.0220671	0.767183	1.01186	68.319
ENSDARG00000075870	0.0210694	0.754643	0.99772	0.043427	0.0212046	0.742488	1.01006	1.1224
ENSDARG00000098852	0.0183437	0.673099	0.993106	3.30538	0.0185806	0.659484	0.999981	16.2595
ENSDARG00000077790	0.0221932	0.789635	1.00428	41.7454	0.0220982	0.778812	1.01287	13.1214
ENSDARG00000075904	0.0214698	0.77225	1.00428	24.1686	0.0212196	0.761201	1.00987	28.9743
ENSDARG00000116898	0.0202536	0.769202	0.995115	0.0791125	0.0203082	0.759482	1.00187	0
ENSDARG00000113296	0.0234536	0.786433	1.00478	224.599	0.022752	0.777835	1.01407	112.15
ENSDARG00000042887	0.0223505	0.76852	0.999234	156.601	0.0219794	0.759126	1.00633	70.552
ENSDARG00000042881	0.0200336	0.750488	0.99557	10.5493	0.0201612	0.738614	1.00503	2.47262	M-unstable
ENSDARG00000116122	0.022713	0.747672	0.993659	83.8164	0.0225789	0.736387	1.00179	11.4504
ENSDARG00000103125	0.0223393	0.796838	1.00053	53.3514	0.0218884	0.787565	1.00782	8.69889	M-stable
ENSDARG00000030417	0.0210313	0.749297	0.998017	3.5272	0.0205105	0.737904	1.00285	14.7852
ENSDARG00000028899	0.0233446	0.775212	0.996656	0.786054	0.0225763	0.764511	1.00485	0.281429
ENSDARG00000079980	0.0236108	0.750467	0.989636	0.12696	0.0223498	0.743259	0.992719	0.147847
ENSDARG00000078138	0.0249663	0.782805	0.999608	1.0903	0.0241548	0.777369	1.00595	31.7011
ENSDARG00000073912	0.0221883	0.782806	1.00891	0	0.02186	0.777731	1.01743	17.4973
ENSDARG00000075141	0.0193835	0.700889	0.980191	0.559111	0.0183578	0.687957	0.980875	0.340185
ENSDARG00000077721	0.0215316	0.733355	1.00058	10.9572	0.0230454	0.722562	1.01938	43.7706
ENSDARG00000059841	0.0205083	0.747208	0.996526	96.5965	0.0203496	0.736058	1.00667	130.929
ENSDARG00000014068	0.0248284	0.81928	1.00288	66.9407	0.0251284	0.811836	1.0119	5.91908	M-unstable
ENSDARG00000075599	0.0208975	0.768882	0.996136	0.785102	0.0202951	0.759735	0.999771	1.36038
ENSDARG00000033666	0.0204247	0.728221	0.984097	69.7207	0.0201995	0.715846	0.993466	47.5204
ENSDARG00000096214	0.0203927	0.728619	0.980203	24.8065	0.019745	0.716375	0.988853	15.1392
ENSDARG00000091320	0.0215779	0.786871	1.00921	1.19657	0.0214203	0.77645	1.01627	8.90963
ENSDARG00000094782	0.0207122	0.78317	1.01017	0.126198	0.0204706	0.773102	1.01484	2.51947
ENSDARG00000069264	0.0211413	0.791692	1.00869	1.063	0.0209359	0.780527	1.01607	5.38412
ENSDARG00000059835	0.022503	0.797795	1.00271	28.297	0.0218114	0.786153	1.0104	23.2645
ENSDARG00000036295	0.0222516	0.772687	0.998542	2.05745	0.0221391	0.760769	1.01074	5.56562
ENSDARG00000059826	0.0227894	0.779472	1.00626	1.0255	0.0230114	0.769303	1.01137	2.09965
ENSDARG00000089243	0.0226488	0.784919	1.00038	50.4421	0.0231211	0.776063	1.01381	25.2024
ENSDARG00000026489	0.0234388	0.781042	1.0014	558.125	0.0233949	0.773524	1.01102	488.287
ENSDARG00000005690	0.021152	0.747684	0.996463	6.453	0.0210617	0.734969	1.00447	14.2508
ENSDARG00000028276	0.0245939	0.82654	0.995656	2.17774	0.0250564	0.820176	1.00522	3.1609
ENSDARG00000059816	0.0247653	0.765356	1.00508	7.87315	0.0247106	0.756272	1.01558	20.9381
ENSDARG00000102960	0.0222365	0.781727	1.00307	112.826	0.0219274	0.770617	1.00857	17.0087	M-stable
ENSDARG00000091592	0.0226587	0.767359	0.984925	8.42891	0.0218584	0.755196	0.994059	0.749621	M-stable
ENSDARG00000059060	0.0214339	0.776726	1.00381	5.547	0.0210849	0.766461	1.01713	24.0363
ENSDARG00000069249	0.0209245	0.763322	1.0018	54.6833	0.020704	0.749954	1.01021	16.9363
ENSDARG00000093412	0.0190138	0.716395	0.991579	22.6621	0.0184743	0.700691	0.998256	12.3748
ENSDARG00000052263	0.0240287	0.804534	1.00889	106.604	0.0245265	0.793582	1.02294	52.1618	M-stable
ENSDARG00000031952	0.0249256	0.802822	1.00694	2.60798	0.0247498	0.795445	1.00814	1.84371
ENSDARG00000024681	0.0217462	0.747122	1.00408	76.8213	0.0211873	0.737038	1.00349	41.6711
ENSDARG00000019765	0.0239718	0.81648	0.997545	111.11	0.0238695	0.807865	1.01219	138.029
ENSDARG00000075754	0.0211792	0.753315	0.990395	31.8749	0.0206351	0.740892	0.99765	56.5533	M-stable
ENSDARG00000036281	0.0225251	0.793863	0.995942	38.646	0.0225249	0.783882	1.00445	18.3115
ENSDARG00000096514	0.0205574	0.732582	1.00992	1.03817	0.0204306	0.722854	1.01865	0.162865
ENSDARG00000068255	0.0218278	0.77285	0.988739	158.184	0.0220228	0.762792	0.999063	14.2935	M-unstable
ENSDARG00000089765	0.0213955	0.741624	0.993479	68.4988	0.0209566	0.729517	1.00267	1.17423	M-unstable
ENSDARG00000096661	0.0257975	0.785926	1.00308	15.7772	0.0255446	0.778602	1.01303	70.5049
ENSDARG00000017984	0.0205283	0.754765	1.01296	3.22875	0.0208087	0.740675	1.02269	15.0284
ENSDARG00000096577	0.0206489	0.75818	1.01346	0.618189	0.0204667	0.745465	1.0181	2.78239
ENSDARG00000075855	0.0208103	0.766819	1.01402	71.7612	0.0206632	0.754356	1.02117	34.7969
ENSDARG00000041394	0.0225282	0.761415	1.00411	338.998	0.0229621	0.75235	1.01411	148.047
ENSDARG00000025904	0.023463	0.811879	1.00048	41.2029	0.0231208	0.801884	1.00431	15.4944
ENSDARG00000033789	0.0224898	0.749966	0.987013	21.5719	0.021963	0.73877	0.995023	59.9261
ENSDARG00000011983	0.0230493	0.788361	1.00761	0.138596	0.0230123	0.777435	1.01719	0.102331
ENSDARG00000016809	0.0222205	0.796028	1.00275	18.5623	0.0223894	0.78446	1.01161	13.2545	M-stable
ENSDARG00000043713	0.0216898	0.778828	0.997516	31.2688	0.0217233	0.769391	1.0065	21.3021
ENSDARG00000077975	0.021902	0.72879	1.01164	0	0.0217868	0.717074	1.02183	0.085086
ENSDARG00000043719	0.0220758	0.778086	1.01096	0.138286	0.0220359	0.766695	1.01984	0.516285
ENSDARG00000012694	0.0224962	0.765767	1.0117	0.226627	0.0225288	0.753745	1.02078	13.5489
ENSDARG00000068182	0.017494	0.679804	0.978718	61.9375	0.017119	0.663252	0.984879	17.2288
ENSDARG00000078503	0.0212591	0.754417	0.995964	0.171932	0.020936	0.742468	1.00461	0.566804
ENSDARG00000016301	0.0239568	0.792711	1.00708	1.55007	0.0243036	0.783787	1.01733	0.877522
ENSDARG00000052207	0.022024	0.758702	1.01243	0.0748775	0.0220779	0.746285	1.02131	0.237493
ENSDARG00000036272	0.0226359	0.806584	1.00315	13.4602	0.0221122	0.798568	1.00966	41.6606
ENSDARG00000025074	0.0213217	0.755314	0.998843	56.8871	0.0205845	0.741457	1.00527	15.7725	M-stable
ENSDARG00000063108	0.0219261	0.774282	1.01396	1.79591	0.022054	0.762311	1.02783	9.51806
ENSDARG00000074069	0.0224851	0.786792	1.01956	0	0.0222265	0.774921	1.02903	0.266183
ENSDARG00000088906	0.0202352	0.741876	1.01765	1.76476	0.0200387	0.728822	1.02424	4.32744
ENSDARG00000088775	0.0229843	0.804993	1.01961	0	0.0227571	0.794543	1.02835	0
ENSDARG00000104258	0.0199504	0.722598	1.01354	0.979921	0.0193327	0.706633	1.01422	4.54603
ENSDARG00000104284	0.0218615	0.797001	1.0182	0.0611606	0.0220324	0.785671	1.03391	0.404583
ENSDARG00000096507	0.0221191	0.786554	1.01872	0	0.0220649	0.773279	1.02418	0.210566
ENSDARG00000013203	0.0209627	0.715893	1.00677	0.544269	0.0208178	0.702758	1.01525	1.45239
ENSDARG00000096666	0.0218108	0.754045	1.014	1.92869	0.0220677	0.740141	1.02157	0.360037
ENSDARG00000096534	0.0221966	0.795692	1.02094	0.174405	0.0221387	0.783881	1.02688	0.179447
ENSDARG00000026383	0.0222815	0.707256	0.978295	0.849171	0.0215113	0.696252	0.982184	2.4652
ENSDARG00000069194	0.0210672	0.786552	1.00334	1.30411	0.020753	0.774918	1.01062	0.463473
ENSDARG00000004633	0.0218795	0.77036	0.983874	0	0.0210392	0.760801	0.989353	0.208744
ENSDARG00000043431	0.0224563	0.78491	1.00014	40.248	0.0223625	0.775364	1.00697	20.7988	M-unstable
ENSDARG00000007289	0.0210047	0.746034	0.987175	8.40759	0.0199814	0.732881	0.991688	10.0166
ENSDARG00000057844	0.0216906	0.804677	1.01659	0.424783	0.021538	0.793528	1.02431	0.760344
ENSDARG00000103951	0.0216053	0.784504	1.01807	0.11917	0.0214723	0.773314	1.02373	0.139347
ENSDARG00000089894	0.0216927	0.776818	1.01699	0	0.0217991	0.762844	1.02518	0
ENSDARG00000105181	0.020378	0.763637	1.01914	0.087563	0.0209295	0.749486	1.0272	0
ENSDARG00000113965	0.0213338	0.764168	1.01985	0	0.0213912	0.750932	1.02626	0.0974375
ENSDARG00000074334	0.0211127	0.797274	1.02303	0.136726	0.0214681	0.784644	1.02965	0
ENSDARG00000104859	0.0212225	0.792703	1.01541	0.111864	0.0215111	0.7804	1.02168	0.137315
ENSDARG00000074205	0.0211308	0.751495	1.00742	0.0625336	0.0210526	0.738689	1.01642	0.0388672
ENSDARG00000078620	0.0212587	0.772948	1.00292	1.95181	0.0210978	0.761525	1.00999	9.14925
ENSDARG00000088019	0.0213478	0.772561	1.01507	0.614205	0.021641	0.759499	1.02157	0.328556
ENSDARG00000092894	0.0202147	0.740867	1.00883	0.506989	0.0208767	0.731367	1.01483	0.522865
ENSDARG00000052035	0.0236921	0.828428	1.00398	2.16124	0.0240307	0.819712	1.02011	2.90514
ENSDARG00000058270	0.0224337	0.776448	0.99041	2.64513	0.0219995	0.76663	0.996303	45.6469
ENSDARG00000052037	0.0210594	0.740785	1.00026	2.38972	0.0208311	0.729979	1.00956	6.60217
ENSDARG00000052039	0.0221036	0.766127	1.0102	0	0.0221873	0.755591	1.01895	0
ENSDARG00000078246	0.022097	0.8023	1.01655	0.0287752	0.0219678	0.791588	1.02469	0.102604
ENSDARG00000094346	0.0223708	0.808956	1.01631	0	0.0222103	0.79918	1.02409	0.0395086
ENSDARG00000093323	0.0223098	0.801341	1.01713	0.051969	0.022145	0.791071	1.02414	0.914969
ENSDARG00000094433	0.0227393	0.748037	1.00962	0.0311828	0.0230312	0.73755	1.01862	0
ENSDARG00000091912	0.0225662	0.810645	1.0166	0	0.0224493	0.799716	1.0246	0.0290594
ENSDARG00000092604	0.0222628	0.802706	1.01667	0	0.0221376	0.791836	1.02494	0.057854
ENSDARG00000092070	0.0224393	0.801068	1.01553	0	0.0222533	0.791011	1.02302	0
ENSDARG00000093975	0.022329	0.801761	1.01619	0.127748	0.0220518	0.790422	1.02476	0.984667
ENSDARG00000087054	0.0217985	0.774627	1.01327	0	0.0219618	0.761916	1.02165	0
ENSDARG00000094344	0.022583	0.812794	1.01805	0.0929333	0.0224171	0.802208	1.02582	0
ENSDARG00000094246	0.0228908	0.810658	1.02037	0	0.022844	0.800632	1.02999	0.0305913
ENSDARG00000075055	0.0201247	0.736826	1.00785	0.370919	0.0202738	0.721134	1.01589	1.59573
ENSDARG00000095719	0.0222566	0.804679	1.01313	0	0.0220984	0.794319	1.0211	0
ENSDARG00000092500	0.0225158	0.804133	1.01716	0.069148	0.022161	0.793079	1.02524	0
ENSDARG00000091254	0.0208223	0.75879	1.01034	0.143909	0.0210466	0.742327	1.01688	0
ENSDARG00000095773	0.0221316	0.805477	1.01633	0.296332	0.0219339	0.795435	1.02392	0.281618
ENSDARG00000104415	0.0220136	0.803899	1.01608	0	0.0218573	0.792845	1.02434	0
ENSDARG00000098706	0.0224525	0.804435	1.01845	0.0370342	0.0223953	0.793995	1.02633	0.0458263
ENSDARG00000099421	0.0232576	0.7794	1.01208	0.350392	0.0234568	0.769334	1.02158	2.05606
ENSDARG00000104083	0.0214464	0.760663	1.0104	0.0330343	0.0210417	0.746991	1.01561	0.256106
ENSDARG00000093157	0.0221944	0.765751	1.00111	17.3535	0.022314	0.756272	1.01304	16.4592
ENSDARG00000104904	0.022876	0.779557	1.00678	31.0703	0.022831	0.76983	1.01776	9.41537	M-stable
ENSDARG00000096528	0.023272	0.783832	1.00742	61.9432	0.0233463	0.772405	1.0199	25.3015
ENSDARG00000104807	0.022624	0.779474	1.00797	43.7542	0.0225592	0.770055	1.01806	25.9496	M-stable
ENSDARG00000104783	0.022732	0.791535	1.00474	11.8102	0.0229548	0.782188	1.01738	15.663
ENSDARG00000105295	0.0227367	0.792575	1.00574	102.118	0.0229963	0.78319	1.01644	31.536
ENSDARG00000112310	0.0252439	0.843131	1.01327	0	0.0252471	0.834474	1.02283	0.310525
ENSDARG00000017255	0.0238527	0.801294	0.999029	62.1832	0.0232691	0.78996	1.00881	76.6587
ENSDARG00000113332	0.0216678	0.786621	1.00501	20.6893	0.0213159	0.775808	1.01508	30.5989
ENSDARG00000111491	0.0237822	0.825622	1.00672	0.0439876	0.0238142	0.815357	1.01152	0
ENSDARG00000116066	0.0237884	0.814035	1.00144	0.617696	0.0240957	0.803638	1.01005	3.29799
ENSDARG00000038682	0.0227512	0.806242	1.01384	0	0.0228543	0.794202	1.01984	0.0546035
ENSDARG00000086539	0.0224463	0.793728	0.997573	0.655448	0.021851	0.78278	1.00594	5.43296
ENSDARG00000112526	0.0224659	0.838741	1.00179	4.70493	0.0213669	0.830329	1.01064	0
ENSDARG00000100264	0.0226046	0.801682	1.0065	49.4044	0.0229978	0.793839	1.01687	52.9978
ENSDARG00000099619	0.0217944	0.805153	1.00223	43.3975	0.0216561	0.795187	1.01213	26.3015
ENSDARG00000099301	0.0239504	0.827489	0.99878	58.6835	0.0245607	0.818829	1.01417	150.469
ENSDARG00000103099	0.0217383	0.782856	0.992039	6.40702	0.0211314	0.773826	0.998002	5.09647
ENSDARG00000110574	0.0228929	0.826057	1.02079	0	0.0234433	0.814837	1.03217	0
ENSDARG00000090557	0.0224548	0.786939	1.01161	0.294817	0.0226055	0.774762	1.02125	2.23282
ENSDARG00000038683	0.0225359	0.79713	1.01438	0	0.0228286	0.785933	1.02185	0
ENSDARG00000090783	0.0227523	0.795684	1.01116	0.229427	0.0228015	0.782834	1.01902	0.285468
ENSDARG00000094845	0.0221749	0.787514	1.01414	0.174528	0.022467	0.774324	1.02386	0
ENSDARG00000093877	0.0222138	0.778705	1.01664	0.121255	0.0224715	0.76627	1.02516	0.242451
ENSDARG00000092806	0.0237635	0.803731	1.01666	0.163058	0.0239787	0.792003	1.02456	0.173738
ENSDARG00000096586	0.0223244	0.787653	1.01424	0	0.022539	0.775459	1.02493	0.43397
ENSDARG00000094408	0.021628	0.776979	1.01173	0.1173	0.0219022	0.764698	1.02035	1.2061
ENSDARG00000091359	0.021162	0.753734	0.995607	1.8435	0.0209454	0.742854	1.00343	1.36894
ENSDARG00000042561	0.0223061	0.802391	1.00638	83.7508	0.0220347	0.791781	1.01658	46.2179
ENSDARG00000099635	0.023393	0.817377	1.00894	170.194	0.0242206	0.807872	1.02365	336.123
ENSDARG00000102825	0.0215147	0.793672	0.995119	1.83653	0.02108	0.78312	0.996949	3.01207
ENSDARG00000101816	0.021281	0.76461	0.991363	0.126304	0.0209225	0.754696	1.0024	0.108686
ENSDARG00000105060	0.0229143	0.794381	1.01033	0.067836	0.0229903	0.785251	1.02193	0.37623
ENSDARG00000101291	0.0211951	0.773904	0.992413	33.4961	0.0202021	0.764615	0.9949	22.0942
ENSDARG00000102634	0.0238387	0.822064	1.00987	376.993	0.0238158	0.812136	1.02105	42.339
ENSDARG00000102091	0.0210848	0.789208	1.00744	43.4937	0.0207378	0.777788	1.01494	26.3529
ENSDARG00000103295	0.0232519	0.82147	1.00936	0.197689	0.0232314	0.812945	1.01894	0.580329
ENSDARG00000100190	0.0203806	0.785948	1.00516	0.158732	0.0200105	0.774474	1.01245	24.9082
ENSDARG00000099880	0.0216605	0.780707	0.979642	0.130807	0.0214325	0.771925	0.983588	0.076164
ENSDARG00000098899	0.0207827	0.784908	1.00478	1.13064	0.020821	0.772855	1.01299	0.355749
ENSDARG00000032353	0.0234832	0.847062	1.00645	107.975	0.0238441	0.838716	1.01908	38.2764
ENSDARG00000036359	0.0232589	0.810594	0.999065	18.2167	0.0221968	0.801809	1.00187	30.6137
ENSDARG00000039934	0.0217658	0.794053	0.991625	16.1631	0.0205369	0.785143	0.996245	15.2723
ENSDARG00000075650	0.0228983	0.835911	1.00939	20.4633	0.022353	0.828449	1.02122	17.9292
ENSDARG00000086075	0.0230768	0.791681	0.999677	86.4213	0.0228542	0.781468	1.00798	34.0226
ENSDARG00000038805	0.0210627	0.783326	0.987168	9.37547	0.0197643	0.771379	0.98729	13.2988	M-unstable
ENSDARG00000036974	0.0215135	0.763926	0.988259	12.0045	0.0201258	0.756748	0.987726	34.9665
ENSDARG00000058988	0.0217002	0.784238	0.998991	0.292679	0.0208286	0.773396	1.00378	1.67877
ENSDARG00000077304	0.0222311	0.783592	0.991571	5.35841	0.0216838	0.773516	0.99405	0.756105	M-stable
ENSDARG00000103980	0.0237083	0.807182	0.997233	28.2084	0.0234046	0.797776	1.00491	14.0275
ENSDARG00000040620	0.020292	0.779389	1.00499	56.3432	0.0201758	0.766888	1.01255	34.8222	M-stable
ENSDARG00000059048	0.0202162	0.745245	1.00324	60.1968	0.0203462	0.732183	1.01274	103.058
ENSDARG00000040621	0.0214673	0.781261	0.992639	0.0314079	0.0203558	0.77175	0.994023	0.388852
ENSDARG00000059059	0.0215635	0.7881	1.00697	44.552	0.0210145	0.779173	1.01592	30.8798
ENSDARG00000102127	0.0229002	0.811717	1.01042	13.8491	0.0222213	0.801423	1.01518	5.67804
ENSDARG00000103612	0.0236982	0.833404	1.0041	45.3381	0.0236504	0.825539	1.01575	8.03956	M-stable
ENSDARG00000074914	0.0219844	0.766928	0.994756	3.05078	0.0213879	0.756814	0.998278	0.131225
ENSDARG00000103006	0.0247211	0.847928	1.01131	8.79151	0.024754	0.844453	1.02552	0.130683	M-stable
ENSDARG00000087910	0.0219135	0.771905	0.990158	1.51135	0.0213539	0.763241	0.997231	2.98735
ENSDARG00000074329	0.0223543	0.781838	0.991196	0.529551	0.0220218	0.772617	0.99738	0.324807
ENSDARG00000010712	0.0205069	0.743594	0.993706	4.25067	0.0201147	0.730045	1.00031	0
ENSDARG00000109233	0.0227102	0.772465	1.00158	0	0.0226301	0.761848	1.01185	0
ENSDARG00000075226	0.0235347	0.806437	1.00287	95.943	0.0227421	0.799014	1.00824	57.2966
ENSDARG00000014550	0.0231961	0.804923	1.01339	26.7435	0.0229312	0.796115	1.01989	26.1625	M-unstable
ENSDARG00000069726	0.0214932	0.779371	0.995762	0	0.0209541	0.76939	1.00026	0.0260088
ENSDARG00000102742	0.0220096	0.789561	0.997278	17.3609	0.0218033	0.77719	1.00763	26.4062
ENSDARG00000027600	0.0228377	0.807145	1.00268	37.0105	0.0224655	0.799396	1.01135	16.5574	M-stable
ENSDARG00000079129	0.0217094	0.784284	1.0017	0.296762	0.0217779	0.772689	1.00993	0.53481
ENSDARG00000039959	0.0225332	0.758309	0.98719	1.80856	0.0221261	0.748522	0.997703	9.89969
ENSDARG00000001777	0.0229501	0.799463	1.00303	138.469	0.0224607	0.789848	1.0093	85.0991
ENSDARG00000014963	0.0253361	0.798228	0.998381	79.7163	0.0262754	0.787502	1.01831	50.8824
ENSDARG00000008097	0.0224472	0.782688	0.983759	147.426	0.0219456	0.770663	0.994212	132.048
ENSDARG00000092467	0.0208011	0.791876	1.01345	12.5615	0.0203749	0.782272	1.01612	160.877
ENSDARG00000078245	0.0220564	0.77649	0.992624	0	0.0220028	0.764437	1.00023	0
ENSDARG00000040087	0.022577	0.784967	1.00342	6.00963	0.0227659	0.775772	1.01321	1.63626	M-stable
ENSDARG00000058868	0.0203652	0.741043	0.998346	136.285	0.0203584	0.729003	1.00573	46.7879
ENSDARG00000031749	0.018375	0.673474	0.991818	0.0728345	0.0179632	0.657102	0.995924	0.084817
ENSDARG00000035095	0.0201622	0.713115	0.997436	213.553	0.019891	0.702554	1.00509	46.7525
ENSDARG00000010023	0.020532	0.739559	0.997897	8.60046	0.0198575	0.726477	1.00157	3.08333
ENSDARG00000090886	0.0222521	0.789804	1.00847	1.80391	0.0221744	0.77859	1.01683	0.249242
ENSDARG00000058949	0.0249635	0.812492	1.00308	145.405	0.0250602	0.803788	1.01516	47.959
ENSDARG00000003934	0.022555	0.798748	1.00078	37.26	0.0227116	0.786545	1.01235	5.77452
ENSDARG00000089361	0.0215924	0.786474	1.00965	1.37403	0.0221394	0.777171	1.01911	6.32702
ENSDARG00000079713	0.0204001	0.736567	1.00338	0.326968	0.0201288	0.725289	1.01217	0
ENSDARG00000109823	0.0228065	0.792079	0.991435	18.565	0.0221885	0.783041	1.00051	25.0277
ENSDARG00000074456	0.0213132	0.738364	0.998457	1.62521	0.0206968	0.723115	1.00525	1.05599
ENSDARG00000006253	0.0208777	0.746538	0.993513	80.029	0.0207634	0.735672	1.0014	40.0943
ENSDARG00000032801	0.0221715	0.770021	1.00583	0.885443	0.0220178	0.758373	1.01583	21.1384
ENSDARG00000060392	0.0236311	0.802983	1.0013	125.995	0.0236146	0.791753	1.00929	71.7357
ENSDARG00000025899	0.0211452	0.780137	0.99366	0.381177	0.0209927	0.770641	0.998291	30.8558
ENSDARG00000091726	0.0215092	0.76458	0.995242	0.113591	0.0217743	0.753929	1.00638	6.45608
ENSDARG00000038308	0.0217233	0.753151	1.00744	62.4547	0.0216372	0.742161	1.01201	18.8005
ENSDARG00000020913	0.0225878	0.774024	1.00412	106.421	0.0226977	0.762956	1.01404	94.8161
ENSDARG00000038302	0.0210988	0.763726	1.00021	40.7596	0.0207887	0.752873	1.00704	21.0476
ENSDARG00000013024	0.022177	0.757994	1.00434	4.28669	0.0221093	0.744236	1.01104	1.45093
ENSDARG00000005108	0.024156	0.798656	1.0115	312.174	0.024526	0.787744	1.02109	31.7714
ENSDARG00000025076	0.021839	0.729043	0.996559	29.2801	0.0217476	0.715971	1.00232	20.3231
ENSDARG00000075747	0.0208296	0.753554	1.00275	36.2471	0.0206079	0.741731	1.01002	26.2246
ENSDARG00000077086	0.0198822	0.721815	0.994505	0.305675	0.0192057	0.710358	0.999417	1.55269
ENSDARG00000075054	0.0221837	0.772804	1.00047	0.236707	0.0218762	0.76268	1.00836	0.13596
ENSDARG00000069615	0.0234166	0.796901	1.00882	0.480049	0.0234365	0.787036	1.01531	2.15208
ENSDARG00000112087	0.0235238	0.781713	1.00124	107.286	0.0241485	0.773097	1.01206	109.188
ENSDARG00000100497	0.020637	0.728094	0.997843	125.973	0.0205995	0.71662	1.0073	150.635
ENSDARG00000076724	0.0220062	0.778355	1.00221	33.629	0.0216244	0.767684	1.00884	16.4629
ENSDARG00000076381	0.021896	0.758526	1.0093	0.14503	0.0216916	0.745686	1.01783	97.2394
ENSDARG00000116680	0.0216814	0.764994	1.00594	24.3062	0.0218245	0.750967	1.0136	68.4048
ENSDARG00000010145	0.0202555	0.695996	0.995491	32.4544	0.0198649	0.683279	1.00278	43.5814
ENSDARG00000008560	0.0242457	0.793561	1.0076	40.3784	0.0242138	0.783448	1.02051	22.9722	M-unstable
ENSDARG00000075446	0.0205665	0.718904	0.992659	159.435	0.0201294	0.706411	0.997667	54.6099
ENSDARG00000009864	0.022069	0.742251	1.00179	27.5717	0.02228	0.728147	1.01155	37.2398
ENSDARG00000026908	0.0234135	0.762996	1.01023	504.448	0.0237142	0.751382	1.0224	253.847
ENSDARG00000020334	0.0236296	0.796194	1.00969	128.073	0.0241429	0.785604	1.02134	57.9522
ENSDARG00000063436	0.0237198	0.793731	1.01946	0.328869	0.0248282	0.784642	1.03337	6.08535
ENSDARG00000008948	0.0204936	0.733517	0.999912	0.0303135	0.0205211	0.720502	1.0073	0.0706015
ENSDARG00000114920	0.02105	0.74978	0.99518	4.94581	0.0206213	0.738661	0.99956	1.23299
ENSDARG00000036005	0.0220194	0.726822	0.997192	50.4393	0.0223094	0.715391	1.01093	55.8353
ENSDARG00000076529	0.0203734	0.747161	0.996697	0.206088	0.0202701	0.734318	1.00543	25.1327
ENSDARG00000075802	0.020373	0.715879	1.00008	0.300453	0.0200405	0.702085	1.00423	0.0243705
ENSDARG00000010729	0.0205477	0.739301	1.00898	12.2719	0.0209086	0.728101	1.01924	31.0551
ENSDARG00000090752	0.0199082	0.724873	0.994201	0.687859	0.0198924	0.71093	1.00168	0.350502
ENSDARG00000099005	0.0207964	0.734085	1.00128	2.35149	0.0208969	0.71994	1.01333	13.5076
ENSDARG00000075229	0.0209095	0.72797	1.00323	0.310699	0.0202652	0.713182	1.00516	4.13435
ENSDARG00000069601	0.0211986	0.750247	0.9932	101.629	0.0211489	0.739231	1.00331	39.7045
ENSDARG00000079815	0.0192798	0.708272	0.996079	28.655	0.0189866	0.695687	1.00688	32.4372	M-unstable
ENSDARG00000063665	0.0217037	0.760547	1.00946	0.83742	0.0221816	0.748829	1.01925	10.2441
ENSDARG00000086996	0.0221752	0.68385	1.01144	0.793304	0.0217899	0.670365	1.02191	26.7289
ENSDARG00000059246	0.0242631	0.806279	1.01365	25.7722	0.025273	0.794818	1.0302	141.285
ENSDARG00000003429	0.0239822	0.785685	1.01184	139.159	0.0242376	0.772776	1.02635	286.009
ENSDARG00000026198	0.0227328	0.732542	1.01288	51.1115	0.022215	0.72035	1.01976	26.3949
ENSDARG00000069590	0.0215511	0.781602	1.00298	0.42792	0.020983	0.768084	1.00539	1.93498
ENSDARG00000091531	0.0228567	0.773574	1.01521	0.499493	0.0224751	0.759846	1.01985	0.632575
ENSDARG00000021082	0.0222153	0.769733	1.00251	19.742	0.0218137	0.759861	1.0068	97.2174
ENSDARG00000059235	0.020506	0.746719	1.00056	1.87952	0.0203727	0.735542	1.0073	10.1964
ENSDARG00000094577	0.0217854	0.729972	1.00716	0.133057	0.0217247	0.719084	1.01667	0.721634
ENSDARG00000042995	0.0212306	0.71806	1.00123	62.4602	0.0210264	0.706341	1.00714	38.6249
ENSDARG00000076227	0.0217327	0.757797	0.996562	102.105	0.0215701	0.747293	1.00338	65.3593	M-stable
ENSDARG00000097088	0.0208122	0.71075	0.981478	2.7523	0.020512	0.69673	0.9831	25.608
ENSDARG00000042977	0.0204659	0.7503	0.998691	5.71762	0.0205667	0.738962	1.00681	14.1733
ENSDARG00000042975	0.0204842	0.694357	0.998088	32.7589	0.0200085	0.680674	1.00335	8.972	M-unstable
ENSDARG00000008186	0.0225837	0.779173	1.00406	0.740518	0.0228098	0.768229	1.01172	0.0713555
ENSDARG00000103600	0.0214177	0.737818	0.990615	3.14173	0.0211469	0.722571	0.998462	16.3105
ENSDARG00000100170	0.0222592	0.774264	1.00794	45.1395	0.0221861	0.763281	1.01377	6.43503
ENSDARG00000104693	0.0208223	0.741861	1.00366	10.2607	0.020824	0.730327	1.01058	23.3503	M-stable
ENSDARG00000099182	0.021648	0.762783	0.995884	2.37859	0.0211416	0.752015	1.00111	0.1266	M-stable
ENSDARG00000098405	0.0219237	0.77676	0.99977	117.513	0.021427	0.766855	1.00601	17.0687	M-stable
ENSDARG00000103025	0.0217255	0.776517	1.00904	133.084	0.0218533	0.765684	1.01579	22.7569
ENSDARG00000100729	0.0233226	0.796406	1.01251	29.8684	0.0233411	0.78737	1.01914	21.047	M-stable
ENSDARG00000104682	0.0255983	0.816574	1.01655	30.6364	0.0265465	0.809867	1.03141	13.6876	M-stable
ENSDARG00000100633	0.020255	0.749652	1.00411	19.9694	0.019232	0.732374	1.00033	38.4926
ENSDARG00000100742	0.0244478	0.799213	1.00797	57.3593	0.0252253	0.789433	1.01317	19.4917
ENSDARG00000103787	0.0220221	0.781039	1.00041	187.393	0.0224791	0.769966	1.01307	125.502
ENSDARG00000095927	0.0214601	0.73273	0.994805	0.0817861	0.020951	0.721673	1.00129	0.353805
ENSDARG00000095853	0.0210216	0.739372	0.988827	0	0.0205612	0.727942	0.99562	0.609627
ENSDARG00000075780	0.0207934	0.744662	0.989771	0.047318	0.0204494	0.733215	0.996649	0.756279
ENSDARG00000095953	0.0211721	0.744828	0.990885	0.478213	0.0207014	0.733927	0.997771	2.01309
ENSDARG00000092740	0.0208651	0.744007	0.990716	0.604274	0.0204669	0.732483	0.997406	5.1012
ENSDARG00000078271	0.0209364	0.740738	0.989828	0.530282	0.0204542	0.729205	0.996199	1.76131
ENSDARG00000095884	0.0213975	0.750958	0.996813	1.19084	0.0211013	0.740251	1.00265	2.0268
ENSDARG00000095902	0.0209096	0.747793	0.995621	1.4141	0.0206853	0.737146	1.00177	4.04255
ENSDARG00000093498	0.0214858	0.759494	0.992296	0.422959	0.0213601	0.746964	1.00066	9.9716
ENSDARG00000078441	0.0219382	0.757727	1.00327	23.329	0.0217516	0.746609	1.0118	18.9997
ENSDARG00000014373	0.021299	0.760732	1.01267	267.389	0.0214175	0.748745	1.0241	17.6972	M-stable
ENSDARG00000032769	0.020694	0.754702	1.00539	97.3588	0.0202312	0.740621	1.00793	39.0939
ENSDARG00000104820	0.0234861	0.795755	1.00182	5.0431	0.0241396	0.786415	1.0122	12.5906
ENSDARG00000100322	0.0228596	0.777492	1.0017	3.25091	0.0226497	0.765742	1.00634	13.8029
ENSDARG00000104314	0.0207944	0.734028	0.989401	22.1831	0.0207337	0.723034	0.998359	7.98135	M-unstable
ENSDARG00000098211	0.0210359	0.753417	1.00672	32.3974	0.0209872	0.741701	1.01451	12.4004
ENSDARG00000099187	0.0241419	0.787595	0.990117	0.524445	0.0243875	0.777359	1.00219	1.24325
ENSDARG00000099241	0.023257	0.749238	1.00052	141.19	0.0232641	0.738912	1.0062	411.554
ENSDARG00000098902	0.0197059	0.721599	0.989478	10.4955	0.0194668	0.709138	0.998449	8.08149	M-stable
ENSDARG00000103824	0.0256456	0.77961	1.01019	43.877	0.0253455	0.772235	1.02089	52.1943	M-unstable
ENSDARG00000103052	0.0221118	0.756337	1.00619	17.1332	0.0217596	0.745611	1.00891	26.2563	M-unstable
ENSDARG00000020948	0.0217062	0.767628	0.999189	150.796	0.0219457	0.755654	1.01053	30.1258
ENSDARG00000067805	0.022235	0.7691	1.00452	63.2582	0.0218974	0.755208	1.00846	36.8567
ENSDARG00000053527	0.0195208	0.71042	0.991114	16.3686	0.0193713	0.696268	0.996725	4.49547	M-unstable
ENSDARG00000003259	0.0222421	0.727227	0.995732	0.0371698	0.0220031	0.713963	0.997966	0
ENSDARG00000098338	0.0200103	0.691954	0.984828	14.9216	0.0189085	0.675353	0.989787	12.0779	M-unstable
ENSDARG00000019521	0.0214429	0.737463	1.00018	0.0190649	0.0212132	0.724131	1.00455	0.0508275
ENSDARG00000040334	0.0254534	0.810633	1.01968	596.743	0.0256378	0.801768	1.02608	292.694
ENSDARG00000074652	0.0229205	0.800717	1.0059	0.308474	0.0228404	0.790166	1.01531	0.11683
ENSDARG00000053487	0.0225487	0.772136	0.999757	0.677535	0.0223828	0.760399	1.00699	0.102061
ENSDARG00000020258	0.0241154	0.80487	1.01204	34.5851	0.0242575	0.793136	1.0259	527.223
ENSDARG00000035538	0.0201513	0.752498	1.00097	3.15984	0.0199136	0.738619	1.00582	2.26467
ENSDARG00000003157	0.0224541	0.772636	0.992598	18.6014	0.0224083	0.761514	1.00294	51.4794	M-unstable
ENSDARG00000068465	0.0216492	0.753582	1.01809	32.3745	0.0214291	0.740163	1.02733	6.11128	M-unstable
ENSDARG00000091558	0.0220232	0.75217	1.01827	9.09573	0.0219024	0.739247	1.02813	1.344
ENSDARG00000053448	0.0219421	0.749866	1.01794	0.749837	0.0218545	0.736793	1.02864	0.925365
ENSDARG00000053446	0.0197503	0.751162	1.00312	53.6928	0.0208043	0.738155	1.02341	333.935
ENSDARG00000089569	0.0227625	0.751087	1.01004	0.387435	0.0228952	0.739061	1.02158	18.4728
ENSDARG00000094312	0.0227515	0.763039	1.01019	3.98676	0.0224406	0.753737	1.0143	2.69471
ENSDARG00000115315	0.0198557	0.759635	1.00374	0	0.0200043	0.746151	1.00966	2.87135
ENSDARG00000040326	0.0224879	0.776503	1.00535	38.0431	0.0222619	0.766474	1.01333	16.6351	M-stable
ENSDARG00000013457	0.0232644	0.799748	1.01154	262.481	0.0232865	0.790461	1.0205	135.899
ENSDARG00000053381	0.0198881	0.709059	0.996782	12.3434	0.0199699	0.694273	1.00119	35.9959
ENSDARG00000040535	0.0216202	0.756289	0.997628	0.0723345	0.021132	0.7443	1.00463	9.7106
ENSDARG00000078447	0.0194912	0.709543	1.00365	5.74149	0.019052	0.694414	1.00678	8.55871
ENSDARG00000052658	0.0215093	0.768826	1.00348	53.1594	0.0212129	0.756452	1.01048	66.1076
ENSDARG00000074732	0.0217211	0.762913	1.00837	0.128217	0.0215603	0.747892	1.02014	0.225222
ENSDARG00000052656	0.0203475	0.730532	1.00583	0.154149	0.0204135	0.715684	1.01581	0.444932
ENSDARG00000060096	0.0238626	0.793858	0.995425	12.6827	0.0237466	0.784063	1.00484	13.8727
ENSDARG00000036670	0.0219302	0.802492	1.00788	78.404	0.0214076	0.793456	1.00699	40.6859
ENSDARG00000089307	0.0208709	0.59817	0.97645	8.15994	0.0214006	0.583335	0.990311	15.0548
ENSDARG00000044225	0.0204852	0.754034	0.990173	178.635	0.0204031	0.742883	0.998668	57.5474
ENSDARG00000021055	0.0223174	0.77153	1.00611	2.97625	0.0219625	0.76215	1.01531	5.56812
ENSDARG00000074316	0.0219569	0.752983	1.01151	0	0.0220456	0.739423	1.02177	0.633185
ENSDARG00000062974	0.0210923	0.747702	1.01075	0.790907	0.021087	0.733811	1.01953	0.31285
ENSDARG00000077202	0.0216804	0.743288	0.999307	28.4775	0.0217846	0.732861	1.01	5.35642	M-unstable
ENSDARG00000057992	0.02247	0.755927	0.989323	0.264464	0.0226681	0.744137	1.00163	0.0819895
ENSDARG00000057995	0.0199007	0.706894	0.987188	33.1519	0.0199994	0.691802	0.994871	13.5446
ENSDARG00000044246	0.0216996	0.720371	1.00488	3.79289	0.0218518	0.705742	1.01351	5.37713
ENSDARG00000075600	0.0204404	0.727	1.00538	2.06255	0.0201369	0.713952	1.00924	0.0875176
ENSDARG00000044251	0.0210026	0.773707	1.00232	5.48865	0.0208596	0.761301	1.00933	31.8799
ENSDARG00000092269	0.019959	0.73578	0.991655	0.994951	0.0203333	0.724428	0.998383	1.51336
ENSDARG00000063011	0.0209836	0.735153	1.00228	0.072847	0.0205106	0.721329	1.00864	0.225474
ENSDARG00000044253	0.0219852	0.791889	1.00349	8.36547	0.0215929	0.780569	1.00422	15.1345
ENSDARG00000044254	0.0221218	0.779401	1.01385	24.4774	0.0219448	0.767817	1.02099	2.21373	M-stable
ENSDARG00000034174	0.0208053	0.768134	1.00741	12.7442	0.0208428	0.756331	1.01456	4.12843
ENSDARG00000044255	0.0218729	0.787222	1.00303	39.2709	0.0219786	0.777007	1.01191	29.9366
ENSDARG00000006896	0.021831	0.771778	0.994376	0.253132	0.0213502	0.761933	0.99918	0.367422
ENSDARG00000033610	0.0240787	0.790825	1.01708	0.687091	0.024557	0.777336	1.0295	2.91728
ENSDARG00000058041	0.0225191	0.766269	0.99283	75.2495	0.0222593	0.759125	1.0041	94.5246
ENSDARG00000044261	0.022692	0.790207	1.00728	0	0.0225388	0.781787	1.01757	0.0502015
ENSDARG00000063050	0.0211154	0.76369	0.997308	3.31747	0.0205807	0.752204	1.00336	1.35651
ENSDARG00000098967	0.0224086	0.776934	1.0026	28.8758	0.0222706	0.765769	1.0133	12.5208	M-stable
ENSDARG00000021455	0.0211795	0.757273	0.998385	32.8562	0.0210423	0.746008	1.00547	7.25225	M-stable
ENSDARG00000028099	0.0221931	0.776178	0.99607	2.02795	0.0216038	0.764622	1.00344	6.01998
ENSDARG00000091198	0.0207941	0.712992	0.997397	56.5235	0.0207782	0.70196	0.999226	33.3903
ENSDARG00000079049	0.0237081	0.771939	0.999975	0.527836	0.023728	0.760901	1.00573	43.8447
ENSDARG00000058102	0.0231359	0.778538	1.00835	19.2197	0.0229439	0.767521	1.0147	5.45667	M-unstable
ENSDARG00000069446	0.0224334	0.755099	1.00288	0.0364992	0.0218602	0.744384	1.00694	0.415243
ENSDARG00000073914	0.020728	0.755153	0.988883	0.1911	0.020387	0.746653	0.993245	1.15709
ENSDARG00000078492	0.0209534	0.732563	1.00645	20.905	0.0206299	0.723713	1.01364	15.1544
ENSDARG00000017047	0.0225434	0.77866	1.00524	10.0932	0.0226157	0.766951	1.0135	35.5714
ENSDARG00000069439	0.0221644	0.772648	1.01566	0.0855345	0.0222592	0.759309	1.02543	74.8598
ENSDARG00000004296	0.0219333	0.791722	1.00524	0.823824	0.0221351	0.78078	1.0153	13.2927
ENSDARG00000091419	0.0215207	0.709893	0.984485	29.6391	0.0214943	0.696007	0.992301	254.921
ENSDARG00000063140	0.0225242	0.767909	0.99927	48.8163	0.0221125	0.758563	1.00589	4.01116	M-stable
ENSDARG00000044265	0.0217228	0.774759	0.999742	111.74	0.0216262	0.763862	1.00766	17.1286
ENSDARG00000058226	0.0212502	0.766941	1.00387	12.3686	0.0211223	0.755013	1.01168	289.342
ENSDARG00000058221	0.0221761	0.761793	1.0028	146.115	0.0220724	0.751178	1.00787	56.3749
ENSDARG00000043757	0.0227229	0.779766	1.01153	14.5037	0.0225466	0.769664	1.01624	38.5538
ENSDARG00000002523	0.0228786	0.774398	1.01512	30.1206	0.0231512	0.763469	1.02257	26.6009
ENSDARG00000060911	0.0212522	0.755188	0.9978	8.06616	0.0210591	0.743692	1.00451	5.16878	M-unstable
ENSDARG00000028523	0.0240233	0.758787	1.00838	53.1091	0.023068	0.747725	1.00993	27.565
ENSDARG00000063194	0.0206859	0.774314	1.00509	19.4578	0.020421	0.764923	1.0123	35.1007	M-stable
ENSDARG00000043732	0.0219316	0.729661	1.00483	22.2283	0.0217377	0.718142	1.00801	27.9632
ENSDARG00000094438	0.0219409	0.761102	1.00698	0	0.0217831	0.747192	1.02101	0.116362
ENSDARG00000043729	0.0215478	0.729752	0.992952	0	0.0211271	0.716758	1.00376	0.108405
ENSDARG00000043728	0.0230663	0.841827	1.02033	15.5589	0.0249476	0.835161	1.04476	26.9883
ENSDARG00000043727	0.0218375	0.747149	1.00447	75.7154	0.022513	0.734044	1.01815	52.2677	M-stable
ENSDARG00000041982	0.0216165	0.765316	0.999118	0.0382456	0.0218078	0.755698	1.00828	2.01004
ENSDARG00000063161	0.0232326	0.784627	1.01721	13.9074	0.0234649	0.772839	1.02765	72.1389
ENSDARG00000069420	0.0226088	0.772081	0.999896	126.522	0.0223119	0.762454	1.00628	17.0165
ENSDARG00000058284	0.0217083	0.760031	1.00455	6.97463	0.0216132	0.747486	1.01565	2.05574
ENSDARG00000104560	0.0197708	0.70966	0.997949	4.65409	0.019833	0.695858	1.00295	0.378958
ENSDARG00000099840	0.0197801	0.714002	0.996568	6.9863	0.0195152	0.699403	1.00308	31.1959
ENSDARG00000098764	0.0209324	0.73345	1.00094	0	0.0207295	0.722188	1.00539	0.581299
ENSDARG00000000804	0.0198471	0.712725	1.00792	0	0.0200124	0.69985	1.01565	7.58216
ENSDARG00000074425	0.0229356	0.738147	1.00741	6.87922	0.0228322	0.727213	1.0155	0.918709
ENSDARG00000000142	0.0215463	0.782008	0.994799	8.19917	0.0210754	0.771963	0.992933	6.15603
ENSDARG00000026736	0.0191584	0.733016	0.996713	11.3537	0.0191393	0.72125	1.0033	7.50141
ENSDARG00000095502	0.0203835	0.696168	1.00595	3.15313	0.0198598	0.684831	1.01174	14.5997
ENSDARG00000069543	0.0220737	0.770231	0.994031	11.0131	0.0219875	0.758553	1.00038	7.54441	M-stable
ENSDARG00000011418	0.0219965	0.734734	1.00663	224.428	0.0215282	0.719458	1.01198	48.0057
ENSDARG00000024728	0.0219735	0.734596	1.00147	12.9543	0.0219167	0.720253	1.00675	31.4833	M-stable
ENSDARG00000039601	0.0184097	0.623988	1.001	80.7194	0.0179326	0.607124	0.995986	57.1621
ENSDARG00000063614	0.0209002	0.742639	0.990192	0	0.0206863	0.73239	0.997177	0.225644
ENSDARG00000006389	0.021778	0.785129	1.00224	131.486	0.0216064	0.775457	1.00961	24.563
ENSDARG00000092525	0.0197959	0.731881	1.00704	34.2208	0.0200579	0.715156	1.01737	0.591565
ENSDARG00000094055	0.0229897	0.79702	1.0054	20.4812	0.0230959	0.787258	1.01577	2.13449	M-stable
ENSDARG00000094850	0.0209106	0.714635	1.0136	76.2874	0.0201997	0.701948	1.01787	10.343
ENSDARG00000028096	0.0199707	0.730916	0.998896	11.8337	0.0193108	0.718545	1.00645	51.4305
ENSDARG00000103703	0.0185385	0.708203	0.985088	3.05349	0.0180956	0.695287	0.99338	2.97614
ENSDARG00000114063	0.0179993	0.715247	1.00579	2.42212	0.0180171	0.69561	1.01105	10.5795
ENSDARG00000092580	0.0220243	0.769573	1.01408	0.195355	0.0212009	0.756135	1.01801	3.12411
ENSDARG00000093124	0.0181583	0.752048	1.01208	0.870121	0.0185264	0.73652	1.01688	0.191459
ENSDARG00000044276	0.021402	0.780667	1.01622	0.244523	0.0219717	0.769442	1.02919	0
ENSDARG00000021982	0.0202128	0.738552	0.987806	0.0495786	0.0196674	0.727577	0.993704	0.0577355
ENSDARG00000006257	0.0222136	0.766915	1.00085	215.75	0.0226301	0.757685	1.01364	3.89031	M-unstable
ENSDARG00000076644	0.0213485	0.731994	1.00411	0	0.0213438	0.717989	1.00944	1.87336
ENSDARG00000087779	0.0227924	0.752393	1.00737	129.416	0.0227175	0.741603	1.0189	157.255
ENSDARG00000033768	0.0210971	0.740985	1.00622	83.2907	0.0209621	0.727592	1.01564	7.90907
ENSDARG00000016769	0.0214026	0.744928	1.00502	15.4594	0.0213461	0.732494	1.01207	1.4612	M-unstable
ENSDARG00000019233	0.0214672	0.757606	1.00278	15.1724	0.0212035	0.744658	1.00834	13.2442	M-stable
ENSDARG00000044281	0.0217167	0.773497	0.999027	139.976	0.0215397	0.763023	1.00946	43.0904	M-stable
ENSDARG00000002271	0.0224024	0.776352	1.00243	870.887	0.0227693	0.768102	1.01244	109.968
ENSDARG00000044282	0.0227349	0.790256	1.009	67.8833	0.0229494	0.779869	1.0223	36.2194
ENSDARG00000073695	0.0213267	0.757762	1.00937	0	0.0210079	0.745781	1.01412	0.269527
ENSDARG00000074328	0.0220605	0.77678	1.00612	0.426797	0.0218656	0.767749	1.01311	3.55484
ENSDARG00000063309	0.0224332	0.77475	1.00115	92.0618	0.0225329	0.764555	1.00907	63.3837
ENSDARG00000044295	0.0219125	0.75184	1.00019	0.785225	0.021741	0.739153	1.00646	0.126939
ENSDARG00000076560	0.0202274	0.756043	1.00873	27.7444	0.0204962	0.745348	1.01746	43.9063
ENSDARG00000018426	0.0222535	0.74398	1.00926	78.6128	0.0219408	0.731587	1.01855	28.8948
ENSDARG00000044298	0.0207717	0.738523	1.00538	159.191	0.0209696	0.726474	1.01753	28.4454
ENSDARG00000044299	0.0216906	0.761371	1.00689	503.053	0.02168	0.750621	1.01538	210.374
ENSDARG00000095594	0.0204137	0.727837	1.00441	5.23215	0.01959	0.714636	1.00255	10.789
ENSDARG00000017229	0.0223804	0.79181	1.00028	0.209016	0.0226187	0.782869	1.01013	1.07212
ENSDARG00000044304	0.0214034	0.774494	1.00469	109.06	0.0208477	0.763398	1.00996	59.9336
ENSDARG00000114472	0.0235964	0.801903	1.00845	0	0.0231482	0.794783	1.01278	0
ENSDARG00000104573	0.0213168	0.740639	1.00353	92.0648	0.0213953	0.727976	1.00953	35.49
ENSDARG00000051896	0.0224094	0.795624	1.00816	0.274371	0.0226285	0.78606	1.02024	0.700999
ENSDARG00000046053	0.022255	0.743061	1.00609	53.3672	0.0221184	0.73008	1.01299	23.1342	M-stable
ENSDARG00000060069	0.021788	0.760273	1.0117	5.19071	0.0211582	0.749801	1.01907	21.8607
ENSDARG00000078922	0.0241035	0.826242	1.02305	0.419403	0.0242584	0.81667	1.03335	2.79066
ENSDARG00000069472	0.0211064	0.746009	1.00195	0.574237	0.0209425	0.733011	1.00959	2.9927
ENSDARG00000105041	0.0206018	0.780441	1.01393	3.31097	0.0195285	0.766595	1.02473	13.6581
ENSDARG00000103135	0.0207588	0.717307	1.00807	155.541	0.0205681	0.70379	1.01584	52.4826
ENSDARG00000104450	0.0222761	0.783633	1.01076	2.74521	0.0219834	0.772339	1.0167	1.95326
ENSDARG00000100292	0.0206532	0.779817	0.997542	0.221783	0.0203482	0.765613	1.00115	0.510483
ENSDARG00000093444	0.0198838	0.727515	0.998884	0.0723838	0.0194056	0.714129	1.00426	0.129628
ENSDARG00000078056	0.0234942	0.781968	0.996954	0	0.0234216	0.773956	1.00626	0.125618
ENSDARG00000013871	0.0221751	0.785096	1.01247	0.169834	0.0220683	0.774963	1.01846	0.110969
ENSDARG00000005560	0.0227219	0.771209	1.00175	80.5139	0.0227194	0.761766	1.00899	36.6328
ENSDARG00000078105	0.0219139	0.770651	1.00187	13.8818	0.0217883	0.75903	1.00801	20.6612	M-unstable
ENSDARG00000014058	0.0205837	0.750568	1.0117	0	0.0206856	0.736312	1.02173	4.35973
ENSDARG00000099844	0.0224972	0.779895	1.00451	0.295448	0.0233306	0.770142	1.01634	0.287122
ENSDARG00000025220	0.0216626	0.780119	1.00302	179.295	0.0209904	0.769634	1.00402	101.369
ENSDARG00000034852	0.022878	0.789261	1.00683	1.08567	0.0228436	0.775894	1.01443	31.6932
ENSDARG00000062873	0.0212388	0.745967	1.00506	0.212165	0.0207762	0.731877	1.00831	0.849826
ENSDARG00000039354	0.0216754	0.724939	1.00168	72.0821	0.021821	0.713025	1.00983	22.9638
ENSDARG00000073721	0.021411	0.768439	1.0042	19.318	0.0213347	0.758099	1.01186	12.6808
ENSDARG00000039345	0.0234151	0.767558	1.00866	115.062	0.0235313	0.757605	1.01697	71.9625
ENSDARG00000010641	0.0218178	0.776692	1.01164	39.5427	0.0217046	0.765283	1.01766	109.918
ENSDARG00000011743	0.0195733	0.730983	0.994516	113.338	0.0186701	0.718244	0.992716	31.9186
ENSDARG00000077596	0.0220126	0.799104	1.00419	1.43513	0.0219369	0.787681	1.01529	7.13206
ENSDARG00000044183	0.0218311	0.794303	1.00423	13.0343	0.0222276	0.784082	1.01302	6.24686
ENSDARG00000078839	0.0207252	0.733169	0.996249	2.83447	0.0203861	0.721461	1.00147	0.110478
ENSDARG00000116400	0.0188455	0.724035	1.00586	0	0.0183749	0.709234	1.0102	1.74806
ENSDARG00000006624	0.0218668	0.792995	1.0053	136.953	0.0225333	0.781762	1.01644	97.4882
ENSDARG00000028067	0.021561	0.762638	0.99747	57.5437	0.0217327	0.749901	1.00865	9.31743	M-stable
ENSDARG00000032083	0.0231534	0.795321	1.01272	0.958026	0.0231844	0.786169	1.0208	16.8534
ENSDARG00000027638	0.0201491	0.744452	1.00022	1.18134	0.0197915	0.732279	1.00293	0.721656
ENSDARG00000027687	0.0224666	0.725682	0.995096	5.5088	0.0218612	0.712235	0.997674	4.68991	M-unstable
ENSDARG00000075864	0.0205106	0.728835	1.00229	5.30534	0.0202024	0.71646	1.00749	15.9048
ENSDARG00000080015	0.0198677	0.706362	0.988406	0.65915	0.0195481	0.693124	0.991249	0.127423
ENSDARG00000092976	0.021299	0.742457	1.00372	2.57054	0.0210083	0.729276	1.0115	7.07121
ENSDARG00000054050	0.0206549	0.726689	0.998842	0.898196	0.02049	0.714812	1.00577	0.439432
ENSDARG00000043465	0.0227309	0.759383	1.01458	6.22656	0.0226766	0.746447	1.02229	4.52534
ENSDARG00000076949	0.0180503	0.709833	1.01791	63.0625	0.0179126	0.696111	1.02047	11.7111	M-unstable
ENSDARG00000044015	0.0210572	0.753347	0.996602	0.195421	0.0208588	0.744	1.00096	0.285422
ENSDARG00000116593	0.0216054	0.743459	1.00145	1.27732	0.0214279	0.730944	1.00886	0.882348
ENSDARG00000005540	0.0200151	0.726466	1.0004	54.8122	0.0197857	0.713011	1.00466	58.2126
ENSDARG00000057299	0.0231053	0.71941	1.00108	45.6576	0.0235006	0.707337	1.0071	96.4988
ENSDARG00000013110	0.020974	0.759047	0.994325	1.59339	0.020763	0.7473	1.00097	1.59907
ENSDARG00000057456	0.0217463	0.762952	0.99673	116.895	0.0216733	0.751652	1.00604	48.8098
ENSDARG00000061419	0.0224544	0.798744	1.0048	0.243725	0.0228391	0.789392	1.0119	0.283823
ENSDARG00000057678	0.0216564	0.753861	0.994364	0.27606	0.0216905	0.742904	1.00236	0.519528
ENSDARG00000057676	0.0216877	0.765129	1.01204	89.9882	0.0215097	0.751013	1.01964	47.4584
ENSDARG00000044010	0.0228034	0.773569	1.00633	2.476	0.022952	0.763657	1.01482	3.51869
ENSDARG00000073753	0.0215136	0.753604	1.00321	5.72706	0.0217686	0.741139	1.01274	23.6586
ENSDARG00000057672	0.0205427	0.711612	0.984469	67.5075	0.019559	0.697995	0.987121	20.3298
ENSDARG00000062765	0.0229957	0.788846	1.00241	112.7	0.0230377	0.780054	1.01259	57.7798
ENSDARG00000077515	0.0206471	0.751619	0.996421	40.8426	0.0199549	0.740932	0.999196	24.4568	M-stable
ENSDARG00000044048	0.0222197	0.778338	1.01179	0.0259926	0.0223039	0.766357	1.02092	0.477223
ENSDARG00000057665	0.0209495	0.735427	0.985306	1.00306	0.0204667	0.722398	0.987299	0
ENSDARG00000044044	0.0200358	0.741862	1.00923	0.309384	0.0200273	0.727849	1.02041	0.051469
ENSDARG00000017880	0.0248138	0.810466	1.01278	1.14034	0.0253639	0.79962	1.02753	6.49019	M-stable
ENSDARG00000062720	0.0211804	0.747548	1.00724	0.547002	0.0211134	0.735961	1.01257	5.89482
ENSDARG00000087961	0.0185772	0.691778	1.00414	247.708	0.0184305	0.676545	1.00852	9.46238	M-unstable
ENSDARG00000027523	0.0213776	0.743585	1.00284	0.354399	0.0213332	0.729612	1.00895	0.0848325
ENSDARG00000043976	0.0220162	0.74935	1.0059	319.115	0.0224522	0.736552	1.01754	305.769
ENSDARG00000017230	0.0207144	0.7396	0.994577	307.553	0.0208203	0.727135	1.00347	60.7424
ENSDARG00000043962	0.0212697	0.741257	0.99595	4.5754	0.020849	0.726937	1.00858	4.97462
ENSDARG00000107353	0.0199796	0.711361	0.996612	0.438879	0.0200096	0.6982	1.002	1.10784
ENSDARG00000089562	0.0200981	0.702679	1.00018	1.97324	0.0199673	0.687964	1.00582	0
ENSDARG00000027639	0.0183084	0.685364	1.01479	61.4924	0.0179665	0.669655	1.0183	12.168	M-unstable
ENSDARG00000103602	0.0207103	0.709351	1.00834	0	0.0209116	0.694414	1.01559	0.0578255
ENSDARG00000097170	0.0207867	0.714549	1.00865	0	0.0209122	0.699487	1.01607	0.157794
ENSDARG00000104598	0.0210644	0.714538	1.00787	0.0220959	0.0211163	0.700222	1.01501	0.239804
ENSDARG00000104007	0.0201305	0.710903	1.00254	0	0.0201144	0.696088	1.00783	0.190509
ENSDARG00000101232	0.020917	0.727098	1.00485	0.00223645	0.0208901	0.7131	1.00998	0.408892
ENSDARG00000099646	0.0211072	0.723814	1.00715	0.0198114	0.0210442	0.709975	1.01215	0.278045
ENSDARG00000112930	0.0206312	0.694147	1.00529	0	0.0206659	0.679107	1.01265	1.0163
ENSDARG00000101307	0.02059	0.702565	1.00223	0	0.0205304	0.688194	1.00848	0.441068
ENSDARG00000057519	0.0204494	0.698365	1.00792	0	0.0203465	0.682655	1.01291	1.28556
ENSDARG00000088475	0.0204514	0.711686	1.00436	0	0.020342	0.697048	1.00909	1.32811
ENSDARG00000099447	0.0211928	0.718719	1.00929	0.0455909	0.0213281	0.704535	1.01487	1.79723
ENSDARG00000101665	0.0213086	0.717065	1.00942	0.0851988	0.0215048	0.703167	1.015	1.1702
ENSDARG00000103013	0.0203117	0.698592	1.00028	0.0205424	0.020227	0.684147	1.00576	0.669759
ENSDARG00000099035	0.0203354	0.693805	0.999027	3.16263e-05	0.0202357	0.679002	1.00429	1.6307
ENSDARG00000099931	0.019489	0.678587	0.994727	0	0.019431	0.662362	1.00136	1.19727
ENSDARG00000104826	0.0199918	0.702497	0.997495	0.0429879	0.0199891	0.686818	1.00313	0.729379
ENSDARG00000103950	0.0197545	0.679171	0.993137	0.0319485	0.0195714	0.662789	0.998699	0.878611
ENSDARG00000104497	0.0198167	0.69379	0.99695	0	0.0198116	0.678289	1.00291	0.940811
ENSDARG00000101865	0.0204675	0.696525	0.997169	0	0.0203711	0.680758	1.00332	1.21345
ENSDARG00000100670	0.0205862	0.699626	0.99611	0	0.0204563	0.684233	1.00287	1.13714
ENSDARG00000100829	0.0207348	0.713336	1.00154	0	0.0204762	0.699319	1.00462	7.64304
ENSDARG00000057479	0.0206571	0.734472	0.995532	0.248086	0.0199619	0.722442	0.99573	0.579352
ENSDARG00000112454	0.0209404	0.738583	1.01349	15.4854	0.0209857	0.727051	1.02152	5.10416
ENSDARG00000034808	0.0219549	0.723085	1.00825	0.249096	0.0222217	0.710279	1.01819	0.901482
ENSDARG00000014329	0.0213045	0.753931	1.00905	803.574	0.0218665	0.744304	1.02257	1942.38
ENSDARG00000017615	0.0207784	0.725176	0.9873	1.04258	0.0201065	0.711491	0.991553	1.83892
ENSDARG00000043901	0.0205241	0.706585	0.994865	0.064844	0.0200932	0.692918	0.998852	0
ENSDARG00000087764	0.0203817	0.737547	1.01148	0.0876985	0.0200576	0.725314	1.01673	0.116903
ENSDARG00000109946	0.0201802	0.737313	1.01265	0	0.0201935	0.726934	1.02119	0
ENSDARG00000008182	0.0207636	0.722747	1.00127	0.126397	0.0207464	0.705549	1.01164	1.67461
ENSDARG00000088539	0.0205788	0.720634	0.994323	0.064206	0.0206089	0.709662	1.00786	6.32209
ENSDARG00000097477	0.0193461	0.702963	0.988901	0	0.0191432	0.690297	1.00004	0.528266
ENSDARG00000014047	0.0202869	0.713407	1.00789	433.892	0.0205058	0.701957	1.01424	183.003
ENSDARG00000043907	0.0229443	0.75346	0.994565	0.221597	0.0228039	0.742875	1.00299	0.0310258
ENSDARG00000079251	0.0216519	0.743272	0.991793	0.532427	0.0211743	0.732468	0.99623	0.107956
ENSDARG00000100737	0.019108	0.724552	1.00113	0	0.01861	0.711506	1.00642	0.468106
ENSDARG00000117144	0.0231202	0.768353	0.997982	0.213799	0.0233242	0.758887	1.00472	1.215
ENSDARG00000069190	0.0222257	0.771536	1.00225	0.542383	0.0226937	0.761432	1.01039	0.630521
ENSDARG00000078691	0.0220831	0.78671	1.00836	48.0635	0.0219777	0.776634	1.0173	53.4853
ENSDARG00000112993	0.0223667	0.74773	0.996345	3.25723	0.022155	0.733945	1.00497	23.9754
ENSDARG00000056929	0.021387	0.767687	1.00497	0.66113	0.02138	0.757687	1.01304	7.44344
ENSDARG00000056920	0.020939	0.752129	0.996803	0.423922	0.0200609	0.742795	0.994746	15.508
ENSDARG00000056915	0.0244755	0.753708	1.00487	0.080836	0.0244488	0.745823	1.01252	0.165924
ENSDARG00000056913	0.0213849	0.79019	1.00811	0	0.0212399	0.778694	1.01594	2.28133
ENSDARG00000056885	0.020273	0.748659	1.00215	0.348249	0.0199287	0.736836	1.00752	0.646617
ENSDARG00000056873	0.0231359	0.76396	0.993669	0.180295	0.0228038	0.755452	0.995793	0.824736
ENSDARG00000056871	0.0205621	0.728685	1.00476	12.4796	0.0205902	0.714213	1.01154	10.7201
ENSDARG00000039215	0.0208487	0.72534	1.00005	113.661	0.02069	0.71209	1.00828	66.3535
ENSDARG00000094899	0.0208608	0.758676	0.999842	59.0461	0.0210444	0.748977	1.00637	25.7429
ENSDARG00000104458	0.0192384	0.692392	1.0056	4.88299	0.0195497	0.679776	1.012	7.80327
ENSDARG00000099273	0.0196718	0.760123	1.00212	49.459	0.0200224	0.747292	1.00879	52.4077
ENSDARG00000069333	0.021806	0.732847	0.999445	1.84292	0.0213953	0.720197	1.00553	2.07845
ENSDARG00000086665	0.0229446	0.77274	1.00255	3.14446	0.0232371	0.762305	1.01066	1.26147
ENSDARG00000057110	0.0196166	0.694919	0.986067	108.292	0.0190714	0.680618	0.991648	25.1205
ENSDARG00000057105	0.020717	0.765027	0.998897	27.7542	0.0205051	0.752174	1.00368	48.8725
ENSDARG00000003984	0.0208328	0.750964	0.997485	39.2	0.0202667	0.739259	1.00156	32.2975
ENSDARG00000009930	0.0221555	0.774912	1.00687	0.190692	0.0220574	0.764272	1.01261	0.169413
ENSDARG00000069323	0.0201549	0.729012	1.0109	0.0775445	0.020405	0.715997	1.02082	0.159167
ENSDARG00000025150	0.0212754	0.73948	1.005	0	0.0210841	0.723355	1.01405	0
ENSDARG00000088219	0.021824	0.758857	1.0102	0	0.022117	0.744255	1.02288	0
ENSDARG00000088727	0.0207284	0.722801	1.00395	0.827396	0.0208829	0.708408	1.01642	3.87699
ENSDARG00000087245	0.0210628	0.717239	1.00515	0	0.0214233	0.703034	1.0174	0
ENSDARG00000057090	0.0199708	0.721478	1.00635	0	0.0199955	0.706001	1.01504	0
ENSDARG00000102680	0.0213691	0.731636	1.00651	0.339841	0.0214099	0.719866	1.01569	0.84245
ENSDARG00000029051	0.0226547	0.776193	1.00183	3.06541	0.0226679	0.763296	1.00527	1.17161
ENSDARG00000078618	0.0209483	0.752918	1.00655	8.36072	0.0212176	0.739318	1.0131	1.86228
ENSDARG00000044091	0.0225621	0.76548	1.00134	0.222946	0.0231667	0.756457	1.01396	0.429392
ENSDARG00000061120	0.0215253	0.773135	1.00821	5.33537	0.0213017	0.761799	1.01297	187.157
ENSDARG00000026403	0.0216603	0.765837	1.01119	0.0525014	0.0217348	0.753466	1.01842	0.25386
ENSDARG00000062361	0.0223339	0.769621	1.00581	38.2403	0.022342	0.759009	1.01638	53.4332
ENSDARG00000016439	0.0209688	0.739916	1.00479	0.304911	0.0207693	0.727337	1.00922	3.64691
ENSDARG00000062347	0.0206276	0.752496	0.998659	3.43384	0.0205046	0.74088	1.00453	0.599517
ENSDARG00000077313	0.0197261	0.720948	0.999038	0.503842	0.0185694	0.704199	0.998894	0.301748
ENSDARG00000057035	0.0212648	0.752595	1.01532	2.09038	0.0211094	0.742112	1.02137	0.0743615
ENSDARG00000086302	0.0209739	0.777743	1.0007	7.00384	0.0202892	0.767256	1.00041	33.8383
ENSDARG00000057021	0.0211997	0.733564	1.00284	26.9049	0.021218	0.721924	1.01124	16.7855
ENSDARG00000112294	0.0199349	0.741336	0.994954	0.213755	0.0195775	0.729296	1.00189	0.249729
ENSDARG00000057004	0.021119	0.732005	1.00776	2.12595	0.0214355	0.717764	1.01575	0.130454
ENSDARG00000056985	0.0222911	0.782187	1.01835	46.9194	0.0222752	0.769799	1.02844	22.2284	M-stable
ENSDARG00000076121	0.0217376	0.753276	0.990388	30.1828	0.02152	0.740675	0.995981	18.2336
ENSDARG00000056964	0.0224472	0.779774	0.997112	35.5594	0.0226825	0.771376	1.0052	22.5839	M-stable
ENSDARG00000043898	0.0186994	0.754084	1.00488	93.081	0.0193291	0.7395	1.0112	31.5252
ENSDARG00000112826	0.0207999	0.761705	1.01639	0.135628	0.0221772	0.752412	1.03443	0.188855
ENSDARG00000029461	0.0219801	0.729063	1.00807	4.5214	0.0221026	0.715172	1.01902	0.107095	M-unstable
ENSDARG00000086493	0.0202791	0.753639	0.997865	0	0.0197262	0.739448	1.00325	0.0482238
ENSDARG00000087709	0.0204439	0.734416	1.00775	0.320076	0.0203922	0.7207	1.01428	0.580198
ENSDARG00000017067	0.0218237	0.75579	1.00543	20.9474	0.0223239	0.743108	1.01683	61.0333
ENSDARG00000027169	0.0203889	0.719766	1.00203	199.566	0.0200589	0.707728	1.00612	1.62061
ENSDARG00000004445	0.0220143	0.787761	1.00531	1.16312	0.0219247	0.778239	1.01296	2.42977
ENSDARG00000112889	0.0225897	0.765559	1.00822	0.88698	0.0227992	0.752249	1.01855	0.130044
ENSDARG00000069157	0.0214398	0.741951	0.99567	51.2075	0.0208966	0.728227	0.999534	5.82555	M-stable
ENSDARG00000008243	0.0225392	0.77355	1.01682	152.465	0.022703	0.763752	1.02229	148.594
ENSDARG00000069143	0.0193491	0.684348	0.986492	0.100028	0.0192672	0.669945	0.994303	0.176266
ENSDARG00000002196	0.0220754	0.790205	1.00063	1.85682	0.0221146	0.781147	1.0089	20.6072
ENSDARG00000069139	0.0216973	0.778812	1.00502	16.0405	0.0216967	0.765727	1.01354	0.854658
ENSDARG00000078430	0.0220927	0.76645	1.00389	5.79824	0.0220736	0.755898	1.01186	29.8693
ENSDARG00000043848	0.0228384	0.79662	1.03347	262.459	0.0227544	0.787578	1.04301	33.7152
ENSDARG00000077093	0.0204492	0.751623	0.98864	57.062	0.020214	0.740768	0.997549	47.7356
ENSDARG00000043806	0.0215922	0.736805	1.01892	0.507722	0.0214581	0.724595	1.02603	0.118486
ENSDARG00000043850	0.0217234	0.755653	1.00942	0.419866	0.0216155	0.741444	1.01953	2.69474
ENSDARG00000070507	0.0214099	0.741834	1.00163	0.0295242	0.021417	0.729391	1.00911	0.149908
ENSDARG00000076856	0.0215232	0.748673	1.01043	3.12955	0.021319	0.736306	1.01831	6.29356
ENSDARG00000056678	0.0224243	0.782137	1.00379	14.6939	0.0227422	0.772682	1.01239	48.3496
ENSDARG00000005397	0.0218772	0.791378	1.01275	13.4223	0.0217408	0.780533	1.02197	6.87216
ENSDARG00000069129	0.0212444	0.739717	0.99877	118.412	0.0210149	0.728828	1.00602	0.23255
ENSDARG00000056664	0.0216165	0.760052	1.0091	48.9615	0.0217947	0.746864	1.02001	31.5649	M-stable
ENSDARG00000079850	0.0207813	0.738666	1.00736	3.09319	0.0206421	0.725846	1.01344	3.81233
ENSDARG00000079933	0.0201542	0.72698	1.00794	4.13608	0.0195696	0.711275	1.01038	2.0025
ENSDARG00000025011	0.0226715	0.782251	1.0027	18.2106	0.0224096	0.77258	1.00908	11.3273
ENSDARG00000075382	0.0209518	0.770295	1.00349	3.27407	0.0203884	0.757437	1.00675	4.18039	M-unstable
ENSDARG00000056653	0.0258174	0.840298	1.00265	8.27575	0.0269182	0.83379	1.01852	0.447216
ENSDARG00000094386	0.0207202	0.727151	1.00221	0.06214	0.0203104	0.711757	1.00659	0
ENSDARG00000056649	0.0226824	0.771397	1.00516	98.7344	0.0231795	0.760322	1.0166	73.9973
ENSDARG00000095400	0.0187602	0.760414	1.00036	0.751269	0.0193436	0.749538	1.00657	8.74625
ENSDARG00000090629	0.0198666	0.724538	1.00339	0.072346	0.0190423	0.711539	1.00419	0.158497
ENSDARG00000056633	0.0219359	0.740477	0.997356	0.81582	0.0223209	0.728487	1.00917	0.369577
ENSDARG00000029493	0.0220633	0.768927	1.0098	0.103473	0.0224337	0.758529	1.02125	0.178451
ENSDARG00000097371	0.0209813	0.720461	1.01362	0.387396	0.0204083	0.710852	1.02413	0.43797
ENSDARG00000056603	0.0217028	0.754052	1.00158	0.140754	0.0214219	0.742538	1.0074	0.40093
ENSDARG00000056511	0.0243715	0.791364	1.01735	0.193655	0.0248162	0.783666	1.0256	0.226641
ENSDARG00000069109	0.0218645	0.767136	0.992727	24.5417	0.0212178	0.758068	0.99663	29.3753
ENSDARG00000069106	0.0212594	0.732772	0.998815	9.19459	0.020689	0.724445	1.00673	3.06875
ENSDARG00000079895	0.0201263	0.729735	0.999129	1.96061	0.0199473	0.717668	1.00604	9.19978
ENSDARG00000056479	0.023212	0.773399	1.01052	42.9695	0.0236307	0.761863	1.02265	13.3943
ENSDARG00000088927	0.021196	0.766032	0.999984	23.6149	0.021642	0.756254	1.01052	7.79668
ENSDARG00000073696	0.0210871	0.75136	0.998914	47.5763	0.0206641	0.739339	1.00473	39.8559
ENSDARG00000062016	0.0208009	0.742341	1.00057	54.2866	0.0202842	0.728879	1.00577	15.4913
ENSDARG00000032816	0.0210709	0.724989	0.994263	6.28964	0.0203245	0.712114	0.993494	3.10506
ENSDARG00000030805	0.0207562	0.741731	1.00131	15.6361	0.0205306	0.729214	1.00888	19.8096
ENSDARG00000075422	0.0206924	0.788379	0.996726	29.2675	0.0208851	0.777485	1.00478	37.0394
ENSDARG00000043663	0.02177	0.762916	1.01741	244.453	0.0219505	0.749508	1.02628	107.473
ENSDARG00000092387	0.0177681	0.676108	0.982637	3.44698	0.0175152	0.659707	0.986399	28.8925	M-unstable
ENSDARG00000092787	0.0212564	0.755238	1.0005	3.39821	0.0207596	0.745902	1.00763	18.8272	M-unstable
ENSDARG00000093382	0.0210156	0.695386	0.996964	30.3726	0.0211819	0.677091	1.00874	4.33674	M-unstable
ENSDARG00000043662	0.0224313	0.764181	1.00248	1.27441	0.0218791	0.752497	1.00306	0.416625
ENSDARG00000061993	0.0203432	0.747349	0.998907	17.9243	0.0206286	0.733458	1.0083	71.0581
ENSDARG00000014793	0.0218955	0.745375	1.00127	105.071	0.0219253	0.733762	1.01003	16.9021
ENSDARG00000043658	0.0227235	0.766913	1.00661	93.569	0.0227389	0.756871	1.01727	66.5571
ENSDARG00000056427	0.020934	0.757985	0.979094	1.39284	0.0203703	0.747492	0.983186	7.22088
ENSDARG00000069085	0.0211205	0.762982	1.00196	58.4001	0.020437	0.751149	1.00501	37.1983
ENSDARG00000053884	0.0211636	0.763971	0.995255	98.4921	0.020846	0.753133	1.00182	51.8807
ENSDARG00000015917	0.0206807	0.717903	0.99106	59.6675	0.0202703	0.703517	0.996093	15.0908
ENSDARG00000018399	0.0210803	0.755374	1.00039	16.1854	0.0209302	0.744293	1.00875	22.9565
ENSDARG00000077339	0.0216288	0.742642	1.00259	68.261	0.0213806	0.73075	1.01215	38.9877
ENSDARG00000043493	0.0234581	0.807375	1.011	139.721	0.0235214	0.798055	1.0182	104.071
ENSDARG00000069065	0.0228532	0.766706	0.99325	408.976	0.0227938	0.754424	1.00359	45.1919
ENSDARG00000103049	0.0189701	0.702354	1.00886	3.3344	0.0190248	0.68827	1.0126	0.0427621
ENSDARG00000092578	0.0213797	0.766664	1.01202	0.90671	0.020946	0.752811	1.0182	3.05595
ENSDARG00000012699	0.0211164	0.770298	0.999048	5.4406	0.0214456	0.761264	1.01213	14.6181
ENSDARG00000015199	0.0215219	0.757744	0.985406	8.878	0.021146	0.747208	0.990763	13.9106	M-stable
ENSDARG00000026531	0.0220417	0.787411	1.01438	1.37578	0.0219502	0.777081	1.02437	69.4296
ENSDARG00000088315	0.0208652	0.761229	1.0094	0.569284	0.0206725	0.747676	1.01627	1.66807
ENSDARG00000061835	0.0205598	0.737156	0.997202	0.190247	0.0203985	0.722326	1.00278	0.111394
ENSDARG00000012866	0.0216247	0.7526	1.00195	86.5839	0.0213241	0.739511	1.00869	13.3709
ENSDARG00000077179	0.0201826	0.701221	1.00084	0	0.020015	0.689393	1.01137	0.33169
ENSDARG00000061956	0.0221326	0.754922	1.01096	0.548844	0.0219223	0.741525	1.02273	0.618111
ENSDARG00000089787	0.01822	0.755058	1.00985	17.7326	0.0183413	0.742275	1.01871	72.7803
ENSDARG00000014506	0.0193967	0.689046	1.00034	10.7372	0.0186326	0.673591	1.00465	9.8226	M-unstable
ENSDARG00000095975	0.0207281	0.755897	1.01993	0.457277	0.0210396	0.744024	1.02994	2.72349
ENSDARG00000011240	0.0230151	0.797366	1.00333	5.39967	0.0232582	0.789698	1.01314	17.7173
ENSDARG00000036338	0.022147	0.774356	1.00336	36.109	0.0219223	0.761848	1.00998	13.7825
ENSDARG00000013670	0.0218522	0.778206	1.01319	386.952	0.0219513	0.766867	1.02397	65.9019	M-stable
ENSDARG00000105061	0.0208564	0.779337	1.01087	0.16405	0.0204212	0.766479	1.01798	0.518442
ENSDARG00000068996	0.0239773	0.776229	1.00587	14.6408	0.0249848	0.769903	1.01371	21.0258
ENSDARG00000068995	0.0229013	0.769814	0.997302	159.377	0.0227246	0.760101	1.00452	396.481
ENSDARG00000043542	0.0207932	0.727973	1.00438	59.4719	0.0208409	0.715719	1.0141	59.1619
ENSDARG00000089327	0.019163	0.703237	1.00769	0.234362	0.019086	0.689972	1.01484	0
ENSDARG00000068992	0.0252006	0.820876	1.02952	1902.6	0.0259447	0.813623	1.04178	3941.38
ENSDARG00000068982	0.0218275	0.751201	0.99714	15.1885	0.0218712	0.739674	1.00479	1.06904
ENSDARG00000068976	0.0196017	0.690744	0.977419	0.770376	0.0190536	0.678285	0.983396	0.816755
ENSDARG00000068974	0.0226345	0.807368	1.01333	0.542207	0.0225132	0.794836	1.01549	0.129557
ENSDARG00000018065	0.0209874	0.754495	1.01063	23.8455	0.0208869	0.741702	1.01904	0.850939
ENSDARG00000013005	0.0200435	0.719967	0.999538	1.01336	0.0199956	0.706198	1.00757	0.487201
ENSDARG00000004627	0.0222576	0.774927	0.999211	2.0992	0.0217392	0.764451	1.00158	1.72114	M-stable
ENSDARG00000055349	0.0218277	0.780107	1.00653	4.40393	0.0218155	0.770834	1.01252	6.62606
ENSDARG00000027129	0.0187328	0.699787	0.997801	3.02564	0.0173518	0.683997	0.993359	8.64784
ENSDARG00000009387	0.020605	0.75414	0.995753	3.99178	0.0201978	0.742769	1.00225	4.52351
ENSDARG00000005645	0.0213278	0.757037	0.996293	2.74514	0.0210175	0.746005	1.0047	53.6323
ENSDARG00000114981	0.0226372	0.807725	1.0101	1.14746	0.0237368	0.80384	1.03191	8.75461
ENSDARG00000079474	0.021574	0.743038	0.992572	1.71086	0.0216119	0.731986	1.00284	2.56527
ENSDARG00000077039	0.0212955	0.770396	1.00688	2.06239	0.0216065	0.759879	1.01422	0.347523
ENSDARG00000023174	0.0221841	0.801883	1.00743	0.724934	0.0224947	0.795153	1.02004	1.31377
ENSDARG00000055433	0.0239901	0.756033	1.00804	72.797	0.0243443	0.744966	1.02247	12.1683
ENSDARG00000061549	0.0200471	0.726386	0.988353	6.53364	0.0197857	0.715685	0.994588	0.615756
ENSDARG00000004363	0.0202343	0.738516	0.995778	5.3267	0.0200636	0.722702	1.00105	18.829
ENSDARG00000086112	0.0210353	0.749171	1.00128	296.67	0.0212304	0.738262	1.01226	29.3004
ENSDARG00000042489	0.0218396	0.762608	1.00646	103.944	0.0215586	0.751671	1.01211	55.2572
ENSDARG00000014796	0.021287	0.769883	0.992113	0.272002	0.021151	0.759636	1.0003	13.3175
ENSDARG00000023815	0.0202961	0.737656	0.999766	54.3861	0.0200101	0.725944	1.00598	7.67819	M-unstable
ENSDARG00000018846	0.022363	0.789134	1.00305	0.171755	0.0220742	0.777339	1.00896	50.1254
ENSDARG00000019228	0.0225881	0.771827	1.00161	20.9272	0.0222879	0.760021	1.00575	140.208
ENSDARG00000074521	0.0238941	0.80939	1.00063	0.890822	0.0241259	0.802096	1.01205	1.55603
ENSDARG00000043287	0.022099	0.787928	1.00447	112.805	0.0223571	0.775596	1.01764	16.6122
ENSDARG00000068919	0.0214046	0.736548	1.00236	18.3349	0.0206078	0.725161	1.00366	7.75284	M-unstable
ENSDARG00000026499	0.0218667	0.788204	0.998261	0.367501	0.0216419	0.778188	1.00493	1.37611
ENSDARG00000076473	0.0220732	0.787414	1.00263	113.575	0.0218484	0.776873	1.01166	8.17558	M-unstable
ENSDARG00000014430	0.0233434	0.794312	1.0098	46.0729	0.0234541	0.785308	1.01998	16.6837
ENSDARG00000061580	0.0226358	0.740662	0.994998	3.50274	0.022495	0.727979	0.999957	0.914528
ENSDARG00000078459	0.0210152	0.759522	0.995389	16.0706	0.0207621	0.749449	1.00407	11.3543	M-unstable
ENSDARG00000062592	0.0240979	0.837732	1.02084	0	0.0250871	0.82986	1.03588	17.3133
ENSDARG00000111877	0.0203405	0.754146	1.00044	47.8835	0.020621	0.743097	1.01223	27.4522
ENSDARG00000043357	0.0225956	0.779317	1.00522	34.3963	0.0228027	0.768265	1.01562	60.9126	M-stable
ENSDARG00000105000	0.0200715	0.740019	1.00245	39.1795	0.0198246	0.727617	1.01084	66.5584
ENSDARG00000114038	0.0195016	0.702079	0.998731	39.9605	0.0192536	0.689924	1.0027	21.4306	M-stable
ENSDARG00000043371	0.0223958	0.781551	1.02149	59.8636	0.0223107	0.771784	1.02601	16.8706
ENSDARG00000055622	0.0200863	0.724747	1.00033	41.5221	0.0197707	0.712815	1.00587	0.886232
ENSDARG00000011422	0.0223819	0.769883	1.00755	1.62888	0.0223319	0.759361	1.01601	4.05793
ENSDARG00000068858	0.0203613	0.734574	1.00096	0	0.0205169	0.719627	1.00705	0
ENSDARG00000035332	0.0223948	0.761976	1.00827	65.875	0.022171	0.752206	1.01987	32.2368
ENSDARG00000056024	0.0212063	0.762614	1.00575	4.74849	0.0211131	0.751018	1.01405	1.21992
ENSDARG00000035333	0.0213624	0.749958	1.00959	10.1036	0.0212463	0.7401	1.02224	33.6482
ENSDARG00000091317	0.020788	0.745844	0.991175	2.89546	0.0205628	0.733548	0.999506	4.0491
ENSDARG00000077740	0.0208812	0.76647	1.00074	9.02877	0.0204732	0.754244	1.00443	1.06811
ENSDARG00000032820	0.0209218	0.73109	0.997377	6.42162	0.0205024	0.717025	1.0016	0.215112
ENSDARG00000056001	0.0211456	0.758108	1.00183	0.325836	0.0208378	0.746706	1.00714	12.6889
ENSDARG00000055973	0.0233909	0.76616	0.990942	225.223	0.0238606	0.754932	1.0006	3.3704	M-unstable
ENSDARG00000079862	0.0227442	0.776804	1.00311	8.3204	0.0226861	0.764257	1.00776	0.726323
ENSDARG00000055969	0.0223864	0.768889	1.00159	16.0168	0.0219699	0.757551	1.00871	10.1979
ENSDARG00000068817	0.0215017	0.760619	1.00609	0	0.0212776	0.751052	1.01112	0
ENSDARG00000116394	0.021719	0.763858	1.00727	0	0.0214383	0.754448	1.01234	0.115489
ENSDARG00000117202	0.0217126	0.765608	1.00572	0	0.0213887	0.75644	1.01062	0
ENSDARG00000092625	0.0199742	0.716124	1.00504	1.87092	0.020036	0.702972	1.01658	2.52728
ENSDARG00000115302	0.0215373	0.763791	1.00673	0	0.021217	0.754666	1.01189	0
ENSDARG00000092589	0.0217739	0.766487	1.00688	0	0.0214176	0.756949	1.01191	0
ENSDARG00000112207	0.0216112	0.765522	1.00648	0	0.0213344	0.755987	1.01191	0.129165
ENSDARG00000109890	0.0215726	0.762718	1.00622	0.173271	0.0212896	0.753328	1.01118	0
ENSDARG00000095054	0.0215836	0.763169	1.00612	2.77864e-07	0.0212768	0.75383	1.01125	0.245396
ENSDARG00000109962	0.0215722	0.759449	1.00657	0	0.021328	0.749887	1.01151	0
ENSDARG00000079542	0.0214781	0.757442	0.995158	2.24428	0.0211681	0.745082	1.00362	1.45629
ENSDARG00000070080	0.0211259	0.765546	1.00267	26.676	0.0209147	0.753717	1.00985	1.06295
ENSDARG00000018856	0.0218623	0.773269	1.00145	3.38404	0.0216978	0.762424	1.00986	1.52971	M-stable
ENSDARG00000089570	0.0208795	0.737909	1.00154	0	0.0206489	0.725756	1.00795	0.590491
ENSDARG00000068782	0.0209077	0.750271	0.998918	0.310076	0.0205568	0.736346	1.00437	0.515504
ENSDARG00000043236	0.0213761	0.741458	1.00169	574.018	0.0209556	0.729981	1.00456	3.69551	M-stable
ENSDARG00000076891	0.0221465	0.760696	0.997674	37.1038	0.0219732	0.749765	1.01108	10.3107	M-stable
ENSDARG00000061235	0.0216865	0.750248	1.00777	217.258	0.0218225	0.738375	1.01834	57.6316
ENSDARG00000021938	0.0215138	0.74679	1.00665	1.03024	0.0216325	0.734289	1.01716	6.06825
ENSDARG00000068755	0.0199062	0.709503	0.994883	52.4885	0.0193236	0.69523	1.00212	63.2951
ENSDARG00000078658	0.0210683	0.739664	0.992506	59.5228	0.0202958	0.727866	0.997882	25.3086
ENSDARG00000030803	0.0216308	0.752886	0.990742	30.9956	0.0215382	0.742474	1.00123	11.4972
ENSDARG00000043211	0.0221832	0.764115	0.995442	41.2069	0.0219432	0.755386	1.00065	21.9368
ENSDARG00000043209	0.0228206	0.729764	0.997038	47.6203	0.0225109	0.716802	1.00364	47.0699
ENSDARG00000055113	0.01991	0.769301	0.999101	111.874	0.0194967	0.755421	1.00152	64.7275
ENSDARG00000077224	0.0253798	0.842529	1.00778	0.363408	0.025524	0.832575	1.01619	2.15661
ENSDARG00000061378	0.0216344	0.733382	0.990673	62.2281	0.0211332	0.721131	0.995629	22.8011
ENSDARG00000087393	0.0191197	0.71243	0.984821	205.31	0.0185291	0.698103	0.991247	46.5609
ENSDARG00000026338	0.0197973	0.711725	1.00999	14.6345	0.0198031	0.695952	1.0119	2.08661	M-unstable
ENSDARG00000030914	0.0207943	0.698398	1.00007	0.253059	0.0203928	0.681383	1.00605	1.69199
ENSDARG00000055092	0.0234365	0.774667	1.00461	31.233	0.0236167	0.763088	1.01402	6.34669
ENSDARG00000092463	0.0199558	0.737131	0.997983	25.8084	0.0193559	0.723712	0.999315	19.8195
ENSDARG00000027153	0.021607	0.768581	0.99938	1.68008	0.0214928	0.756989	1.00413	0.0515135
ENSDARG00000043182	0.0207283	0.745598	1.0113	2.9499	0.0207205	0.733005	1.01779	1.83319
ENSDARG00000004763	0.0219554	0.778025	1.00857	0	0.0216037	0.767392	1.01453	0.184527
ENSDARG00000079889	0.0197464	0.753504	0.984111	1.96368	0.0192914	0.741305	0.991814	3.25183
ENSDARG00000103071	0.0205012	0.770847	0.998212	0	0.0203032	0.759961	1.0052	0.0361966
ENSDARG00000055066	0.0238492	0.798209	1.01011	18.6225	0.0237383	0.789145	1.01751	9.05701	M-stable
ENSDARG00000100481	0.0218557	0.75722	0.998802	28.8825	0.0218097	0.745658	1.00806	27.1558
ENSDARG00000103748	0.0226891	0.733153	1.00236	7.40701	0.0220798	0.719778	1.00581	2.34906	M-stable
ENSDARG00000099175	0.0250869	0.847536	1.00369	65.9667	0.0268735	0.84136	1.02137	159.304
ENSDARG00000099156	0.0228538	0.780447	1.00555	14.6576	0.0230004	0.770847	1.01592	67.7356
ENSDARG00000060983	0.0214873	0.744028	1.00326	9.82642	0.0211255	0.732717	1.00777	17.3892
ENSDARG00000054575	0.0192293	0.69865	0.990026	0.282457	0.0188339	0.683067	0.993971	5.74862
ENSDARG00000100546	0.0204549	0.709307	1.00924	0.0399193	0.0198916	0.690732	1.01233	0.106426
ENSDARG00000068704	0.0203486	0.707167	1.00745	0.326136	0.0197125	0.689787	1.01086	0.430781
ENSDARG00000101588	0.0195223	0.666996	0.997893	0.095228	0.0192708	0.648028	1.00178	0.287215
ENSDARG00000105708	0.0203282	0.716868	1.01049	0.0975973	0.0201414	0.700588	1.01233	0.701813
ENSDARG00000100269	0.0197439	0.699349	1.00664	1.68247	0.019545	0.68036	1.00933	4.92579
ENSDARG00000105775	0.0197845	0.700191	1.0057	0	0.0194708	0.68315	1.00957	0
ENSDARG00000102990	0.0198584	0.671295	1.00367	0.059898	0.0195351	0.65242	1.00812	0.131225
ENSDARG00000098178	0.0196884	0.702343	1.0079	0	0.0193613	0.684561	1.01103	0.069149
ENSDARG00000100272	0.0195988	0.666409	1.00205	0	0.0191969	0.647186	1.00486	0.0545045
ENSDARG00000105828	0.0199712	0.683513	1.00805	0.384885	0.0197433	0.666141	1.01188	1.75123
ENSDARG00000105796	0.019496	0.693464	1.00516	0	0.0188921	0.67544	1.00703	0.0420068
ENSDARG00000091172	0.0199164	0.708298	1.00257	0.22766	0.0192997	0.690242	1.00522	2.86427
ENSDARG00000091203	0.0193897	0.697447	1.00485	0	0.0188462	0.676178	1.00566	0.079038
ENSDARG00000102662	0.0189437	0.670532	0.998777	0	0.0186743	0.650331	1.00342	0.0316893
ENSDARG00000102329	0.0191012	0.671743	0.997102	0	0.0189744	0.651899	1.00219	0.029768
ENSDARG00000091143	0.0193569	0.668689	0.998776	0	0.0189841	0.648345	1.004	0.0463083
ENSDARG00000102933	0.019189	0.657706	0.997638	0.0831235	0.0188073	0.636009	1.00376	0.104228
ENSDARG00000101554	0.0194069	0.66217	1.00186	0.58473	0.0192233	0.641054	1.00785	1.69247
ENSDARG00000102921	0.0198141	0.67753	1.0041	0.0965119	0.0193789	0.657297	1.00749	0.052866
ENSDARG00000103192	0.0195874	0.677702	1.00405	8.81262	0.019113	0.656481	1.00821	19.913
ENSDARG00000100410	0.0193165	0.684575	1.00647	0	0.0188348	0.664992	1.0109	0.0508435
ENSDARG00000102614	0.0197433	0.675686	1.0053	0.0281398	0.0192967	0.65534	1.00932	0.0288797
ENSDARG00000103418	0.0196752	0.681696	0.999376	0	0.0192428	0.662071	1.00367	0.0320716
ENSDARG00000103685	0.0194031	0.675014	0.999357	0	0.0188919	0.65461	1.0032	0
ENSDARG00000068661	0.0194533	0.692236	1.0085	0.0653499	0.0191134	0.672922	1.01185	0.381974
ENSDARG00000068660	0.0205072	0.715075	0.998588	0.31275	0.019866	0.699599	1.00247	0
ENSDARG00000068659	0.0211635	0.734421	1.0075	0	0.0206962	0.717028	1.01207	0
ENSDARG00000101806	0.0210214	0.733349	1.00964	0.18524	0.0205742	0.716987	1.01124	0.566304
ENSDARG00000099532	0.0213081	0.737122	0.991811	2.01359	0.0209176	0.724506	1.00624	34.513
ENSDARG00000034825	0.0213842	0.728012	0.999616	54.8145	0.0210397	0.715385	1.00443	25.0644
ENSDARG00000054755	0.0212744	0.721927	1.00349	0.0502805	0.0208197	0.707993	1.00688	0.0670245
ENSDARG00000061052	0.0213577	0.754647	0.999116	79.6099	0.0215456	0.742792	1.01163	96.4021
ENSDARG00000043148	0.0224624	0.790215	1.01323	1.86861	0.0224957	0.777634	1.02484	0.797372
ENSDARG00000068640	0.0197267	0.735839	0.996926	47.9132	0.0204728	0.725575	1.01155	78.643
ENSDARG00000091209	0.022476	0.772804	1.00644	0.248584	0.0224713	0.76142	1.0128	0.429407
ENSDARG00000043157	0.0216316	0.740862	0.998235	0.458989	0.0217943	0.727475	1.00425	1.1343
ENSDARG00000035167	0.0194939	0.690512	1.00067	28.2972	0.0194045	0.677133	1.0096	18.2107	M-unstable
ENSDARG00000103714	0.0211566	0.748438	1.00914	58.038	0.0214698	0.737784	1.01857	89.8784	M-stable
ENSDARG00000063519	0.0234584	0.808763	1.01287	0.862236	0.0230146	0.798736	1.0175	0
ENSDARG00000091428	0.0218007	0.769708	1.00512	3.0106	0.0216358	0.758662	1.01332	0.496006
ENSDARG00000111240	0.0232473	0.773895	1.00779	182.159	0.0230766	0.763331	1.01577	38.5922
ENSDARG00000026322	0.021599	0.750658	1.00135	1.53391	0.0205619	0.737284	1.00493	31.854
ENSDARG00000074303	0.0211581	0.761193	0.999456	7.88097	0.0210338	0.749571	1.00854	17.2387	M-unstable
ENSDARG00000100876	0.0213208	0.769741	1.00507	0.305704	0.0207777	0.757613	1.01085	2.14434
ENSDARG00000075752	0.0213256	0.769993	1.00498	0.294395	0.0215258	0.758902	1.01551	3.68764
ENSDARG00000004184	0.0213918	0.758445	1.00237	20.3509	0.0209369	0.746185	1.00796	10.5937
ENSDARG00000089802	0.020823	0.761951	1.01132	57.9635	0.0203984	0.749957	1.01879	0.900137	M-unstable
ENSDARG00000101476	0.0221601	0.720212	0.988359	10.6085	0.0214333	0.706609	0.991595	5.3659
ENSDARG00000033901	0.0217635	0.750637	1.00204	48.2255	0.0213708	0.737561	1.00746	5.8461
ENSDARG00000103981	0.0197596	0.688462	0.979323	0	0.0192537	0.675431	0.984472	0.402848
ENSDARG00000078006	0.0218821	0.779436	0.996959	1.54931	0.0214993	0.766416	1.0016	6.08833
ENSDARG00000012314	0.0229952	0.782717	1.00109	126.76	0.0228305	0.771791	1.00982	52.0443	M-stable
ENSDARG00000068894	0.0193074	0.725569	0.994246	85.8523	0.0188573	0.712997	0.999816	20.3988
ENSDARG00000078647	0.0208097	0.772155	1.00448	0.0919752	0.020444	0.760784	1.01454	1.49497
ENSDARG00000077284	0.020579	0.732732	0.996421	13.8166	0.0204738	0.720861	0.999763	0.636609	M-unstable
ENSDARG00000075954	0.0212542	0.771788	1.00987	4.13564	0.0215849	0.76191	1.01621	55.3509
ENSDARG00000108401	0.0206123	0.76184	0.996981	0.0816387	0.0203303	0.748674	1.00257	0.223595
ENSDARG00000012395	0.0235891	0.810382	1.01403	0.15427	0.0239042	0.799962	1.02256	0.103947
ENSDARG00000114451	0.0238711	0.811175	1.01397	0.590584	0.024028	0.801213	1.02069	1.61501
ENSDARG00000045887	0.0204861	0.744357	0.997653	1.95505	0.0205472	0.729024	1.00169	63.2736
ENSDARG00000045888	0.0218846	0.769439	1.01388	30.9222	0.0217199	0.759711	1.02084	11.5369	M-unstable
ENSDARG00000098686	0.0216291	0.75981	1.00198	0.226468	0.0216079	0.747595	1.0068	0.331178
ENSDARG00000024865	0.0222589	0.772109	1.00406	2.18595	0.0220692	0.761829	1.01311	0.246264
ENSDARG00000053130	0.0235385	0.811349	1.00882	0	0.0244277	0.804662	1.03107	0.540265
ENSDARG00000087983	0.0221062	0.750909	1.00801	2.91856	0.021817	0.735924	1.01701	9.46692
ENSDARG00000103919	0.0220853	0.803732	0.99546	125.891	0.0235723	0.798382	1.01051	2329.22
ENSDARG00000055339	0.0213442	0.752056	1.0027	5.7271	0.0207546	0.740113	1.0084	16.5855	M-stable
ENSDARG00000041811	0.025162	0.873583	1.01237	194.257	0.0255659	0.869837	1.02505	1071.38
ENSDARG00000077180	0.021279	0.767416	1.01132	11.2015	0.0209719	0.755929	1.01712	12.1791
ENSDARG00000113928	0.0203641	0.717256	0.986896	0.206373	0.0198221	0.702329	0.990918	0.113031
ENSDARG00000104953	0.0229134	0.806294	1.01424	89.9087	0.0227243	0.795666	1.01841	114.774
ENSDARG00000099705	0.022081	0.783855	1.00421	5.79078	0.0218197	0.771429	1.01161	3.72811
ENSDARG00000019498	0.0228475	0.796347	1.00117	17.3246	0.0227516	0.786673	1.00848	14.0735
ENSDARG00000009862	0.0213498	0.738331	0.995876	113.689	0.0212655	0.726373	1.00345	72.8554
ENSDARG00000002666	0.022194	0.721329	1.00096	21.8268	0.0217251	0.706332	1.00782	2.49241
ENSDARG00000017251	0.020246	0.712899	0.993096	0.095501	0.0200258	0.701972	1.00089	0
ENSDARG00000075806	0.0218898	0.783824	1.0072	12.4891	0.0217025	0.77447	1.01704	27.6867
ENSDARG00000009806	0.0213109	0.764055	1.00487	73.9128	0.0212283	0.753015	1.01227	41.8753
ENSDARG00000116937	0.020774	0.745463	0.995515	3.88004	0.0206922	0.735678	1.00396	9.23161
ENSDARG00000075383	0.0220327	0.78062	1.0016	1.28906	0.0218777	0.769745	1.00962	1.87807
ENSDARG00000042791	0.0210169	0.740478	0.999777	32.2468	0.0207785	0.728221	1.00458	21.8789
ENSDARG00000077962	0.0216468	0.726105	1.00486	8.60613	0.0216729	0.712499	1.00838	3.01783
ENSDARG00000096087	0.0211451	0.723833	1.01292	0.267009	0.0209669	0.706192	1.01812	1.8169
ENSDARG00000096169	0.0202939	0.699722	1.005	0.13319	0.0201083	0.680294	1.0102	0.573227
ENSDARG00000116428	0.0216336	0.73051	1.01237	0	0.0215136	0.711552	1.01944	2.04881
ENSDARG00000116643	0.020938	0.715423	1.00882	0	0.0207831	0.695217	1.01506	0.800702
ENSDARG00000096168	0.0207395	0.705591	1.00935	0	0.0207069	0.687992	1.01549	0.094477
ENSDARG00000054261	0.0205195	0.706259	1.00828	0	0.0203849	0.688451	1.01376	1.94895
ENSDARG00000111901	0.0211571	0.72216	1.012	0	0.0211036	0.703409	1.01916	0.436377
ENSDARG00000095035	0.0211831	0.716935	1.01405	0.0780205	0.0211082	0.697876	1.01959	0.83382
ENSDARG00000096070	0.0197624	0.689816	1.00519	0.0721135	0.0195768	0.670317	1.00964	1.17358
ENSDARG00000111859	0.0209952	0.728154	1.01406	0	0.0210192	0.710526	1.01937	0.107435
ENSDARG00000096086	0.0209416	0.723164	1.01387	0	0.0206489	0.70525	1.01838	0.793014
ENSDARG00000095156	0.0216395	0.712405	1.01081	0.732484	0.0214719	0.693833	1.017	0.457653
ENSDARG00000114906	0.0210275	0.72207	1.01238	0	0.0207031	0.703704	1.01733	0.11335
ENSDARG00000110514	0.0209867	0.725457	1.01526	0.0834765	0.0207396	0.705904	1.02038	0.385914
ENSDARG00000111001	0.0211947	0.730676	1.01545	0.511459	0.0209909	0.712031	1.02012	4.06764
ENSDARG00000110775	0.0197811	0.691635	1.00516	0.128325	0.019588	0.673551	1.00949	0
ENSDARG00000112699	0.0195939	0.694844	1.00891	0.0784285	0.0195423	0.67641	1.01286	0.089909
ENSDARG00000054252	0.020609	0.706802	1.00776	0.164358	0.0202272	0.686062	1.01171	0.551167
ENSDARG00000109383	0.020261	0.71471	1.00883	0	0.0202593	0.696065	1.01317	0.493992
ENSDARG00000110203	0.0197358	0.699072	1.00907	0	0.019724	0.679502	1.01422	0.151905
ENSDARG00000091796	0.0203299	0.68296	1.00486	0	0.0202497	0.661808	1.01265	0.410883
ENSDARG00000113451	0.0211002	0.701025	1.01005	0	0.0210476	0.683186	1.01657	0
ENSDARG00000094626	0.0198002	0.679983	1.01175	0.152407	0.0196678	0.663557	1.01475	0.0947265
ENSDARG00000116273	0.019283	0.660691	0.999854	0.148488	0.0190519	0.641586	1.00454	0.081337
ENSDARG00000111995	0.0195571	0.662017	1.00083	0.0692355	0.0192245	0.64335	1.00412	0.428594
ENSDARG00000076269	0.0220518	0.748569	1.01502	0.606069	0.0218623	0.73599	1.02684	0.482682
ENSDARG00000114356	0.0206826	0.730456	1.01018	0	0.0207749	0.71219	1.01685	0.118607
ENSDARG00000115614	0.0214469	0.727457	1.01517	0.935562	0.02123	0.708622	1.02106	0.219183
ENSDARG00000116838	0.0206933	0.724168	1.01303	0.473058	0.0205908	0.705656	1.01983	0
ENSDARG00000116284	0.021589	0.745968	1.01791	0	0.0215351	0.729399	1.02435	0
ENSDARG00000114708	0.0208254	0.721946	1.0166	0	0.0206053	0.704151	1.02325	0.159401
ENSDARG00000114537	0.0212945	0.727437	1.0128	0	0.0212678	0.710059	1.01895	0.208162
ENSDARG00000093266	0.0205927	0.732504	1.00752	0.0658505	0.0204389	0.713622	1.01263	0
ENSDARG00000115081	0.0206289	0.712956	1.0121	0.329572	0.0208365	0.696094	1.01865	0.269744
ENSDARG00000112400	0.0214798	0.726531	1.01507	0	0.0215646	0.710359	1.01932	0.72389
ENSDARG00000054160	0.0210204	0.722553	1.01584	8.69873	0.0208568	0.71074	1.02176	3.88178
ENSDARG00000054155	0.0217074	0.785156	1.0112	749.077	0.0219244	0.77604	1.0199	1081.97
ENSDARG00000060688	0.0228691	0.799466	0.998912	0.769536	0.0222751	0.788967	1.00758	0.231801
ENSDARG00000028053	0.0227976	0.793361	1.00573	15.332	0.0230043	0.781716	1.01657	1.05248
ENSDARG00000054203	0.0210396	0.761841	1.00191	13.6189	0.0205964	0.748956	1.00502	80.355
ENSDARG00000074075	0.0218199	0.775893	0.989587	0.749256	0.021333	0.766621	0.994577	2.15466
ENSDARG00000077686	0.0220061	0.764422	0.999846	16.1385	0.0212515	0.755184	1.00231	16.1634	M-unstable
ENSDARG00000036456	0.0228034	0.786202	1.00764	46.5926	0.023096	0.774	1.01865	19.1842
ENSDARG00000052919	0.0204459	0.740185	1.00285	0	0.0201973	0.728448	1.00833	0.195497
ENSDARG00000036458	0.0226149	0.774466	1.00077	0	0.021491	0.765737	1.00338	0.160469
ENSDARG00000002060	0.0209723	0.746513	0.995038	45.6335	0.020839	0.736343	1.00216	17.0637
ENSDARG00000036462	0.0223461	0.74923	0.993879	23.6974	0.0223178	0.741159	1.00497	4.4864
ENSDARG00000019897	0.021778	0.737404	1.00053	101.078	0.0216447	0.723317	1.01121	59.0131
ENSDARG00000033411	0.023784	0.811786	1.00808	0.438247	0.0243018	0.802622	1.02453	0.173734
ENSDARG00000078258	0.0216058	0.736252	1.00407	3.20035	0.021402	0.723233	1.00901	19.9538
ENSDARG00000018342	0.0212191	0.774728	1.00984	0.90456	0.021245	0.761795	1.01652	0.331072
ENSDARG00000091128	0.0206593	0.743935	0.992502	1.37258	0.0197591	0.729852	0.9993	1.25796
ENSDARG00000054036	0.0212532	0.773462	0.989521	2.42739	0.0209093	0.764503	0.995458	1.14613
ENSDARG00000046010	0.0208452	0.758557	0.995649	24.0938	0.0209102	0.747868	1.00703	16.9039	M-unstable
ENSDARG00000004154	0.0234297	0.788319	1.00872	54.9781	0.0223691	0.776773	1.01319	22.6474
ENSDARG00000021697	0.0216489	0.759897	1.00819	0	0.0221176	0.746606	1.01846	1.45693
ENSDARG00000042929	0.0203278	0.712047	0.996938	84.0177	0.0199745	0.694135	1.0051	3.97199	M-stable
ENSDARG00000054389	0.0222727	0.748591	0.998036	0.656295	0.0229273	0.737914	1.00707	6.92765
ENSDARG00000060847	0.020627	0.742252	0.989022	27.0406	0.020414	0.732029	0.997869	24.4478
ENSDARG00000042962	0.0227312	0.797805	0.99316	8.33567	0.0223386	0.78879	1.00215	77.0453
ENSDARG00000060922	0.0230202	0.771023	0.994645	30.4188	0.0229548	0.759547	1.00289	32.3691
ENSDARG00000054501	0.0228969	0.766331	0.992389	43.9483	0.0223818	0.755401	1.00136	5.19233	M-stable
ENSDARG00000038156	0.0201577	0.727917	0.985079	48.2604	0.019586	0.713472	0.990714	34.4974
ENSDARG00000112575	0.021959	0.792841	1.00774	7.26077	0.0212774	0.782472	1.0166	3.97092
ENSDARG00000038159	0.0221472	0.755643	0.986752	65.6372	0.0217253	0.74773	0.990425	77.7333
ENSDARG00000008170	0.0216765	0.758329	1.00954	0.382603	0.0218474	0.746884	1.02063	38.6478
ENSDARG00000017234	0.0190891	0.666275	0.986552	0	0.0186212	0.654207	0.988022	0.0601925
ENSDARG00000028559	0.0233262	0.800127	1.00576	60.0397	0.0229112	0.79188	1.01427	12.3003
ENSDARG00000011611	0.0216653	0.745389	0.99545	86.944	0.0214716	0.733508	1.00231	66.4862
ENSDARG00000010603	0.0214007	0.751593	0.998809	37.1699	0.0212803	0.738467	1.00582	17.9881
ENSDARG00000011190	0.0217281	0.756881	0.998756	43.4163	0.0215951	0.74876	1.00548	96.2044
ENSDARG00000058476	0.022638	0.828599	1.0135	0.458346	0.0224978	0.82111	1.02275	0.414774
ENSDARG00000089340	0.0212179	0.773137	0.997006	5.76196	0.021052	0.762387	1.0026	2.74275
ENSDARG00000116344	0.0202886	0.753685	1.01088	14.3001	0.0192053	0.743828	1.0134	25.8059
ENSDARG00000087243	0.0250087	0.829834	1.01143	27.5768	0.0249451	0.821035	1.02537	18.6722
ENSDARG00000090219	0.0227041	0.798929	1.00783	10.7683	0.0225954	0.788606	1.01626	18.0134
ENSDARG00000116988	0.0213921	0.753691	1.00537	2.66254	0.0214078	0.743757	1.01284	8.23919
ENSDARG00000068593	0.0209345	0.747492	1.00143	54.6825	0.021216	0.732282	1.009	4.31862	M-unstable
ENSDARG00000007531	0.0236189	0.794423	1.00189	31.369	0.0237167	0.783894	1.01628	25.81
ENSDARG00000054534	0.0218279	0.773482	1.00553	6.78776	0.0215548	0.761995	1.01587	9.53273
ENSDARG00000099727	0.0190175	0.71375	0.982853	0.737236	0.0186752	0.702058	0.988099	0.268029
ENSDARG00000104846	0.0211674	0.758105	1.00115	15.0996	0.0208564	0.747197	1.00815	53.5391	M-stable
ENSDARG00000035914	0.019355	0.681934	0.982532	27.107	0.0186933	0.663238	0.987502	42.9087
ENSDARG00000010732	0.0219198	0.782798	1.00039	51.0318	0.02161	0.773532	1.00916	2.74695	M-stable
ENSDARG00000009401	0.0204292	0.747784	1.00755	1.91727	0.0202052	0.736074	1.01432	4.90224
ENSDARG00000068516	0.023076	0.764331	0.999396	0.186591	0.0233203	0.754716	1.00597	42.6337
ENSDARG00000060877	0.0215054	0.760186	0.996659	0	0.0216211	0.748854	1.00574	0.353377
ENSDARG00000073665	0.0222883	0.783168	1.00642	28.5358	0.0221156	0.771515	1.01546	5.74521	M-stable
ENSDARG00000098512	0.0177182	0.673671	0.993927	0	0.0171934	0.658166	1.0027	0.175763
ENSDARG00000029764	0.0208909	0.793326	0.995773	2.57417	0.0205283	0.783393	1.00367	3.12881	M-stable
ENSDARG00000011825	0.0213797	0.749333	1.00282	18.7185	0.0215892	0.73605	1.01718	22.6333
ENSDARG00000036028	0.0216057	0.761061	1.00028	5.74345	0.0213372	0.750627	1.00722	28.2251
ENSDARG00000017168	0.0220398	0.746159	0.987683	14.8516	0.021401	0.737135	0.991805	1.26601	M-unstable
ENSDARG00000073675	0.0191658	0.671414	0.988077	0.0180433	0.0189119	0.65581	0.991979	0.114549
ENSDARG00000060871	0.022865	0.780853	0.998633	0.774065	0.0226496	0.769429	1.00812	6.96774
ENSDARG00000036031	0.0228901	0.808568	1.00827	0.239517	0.0232972	0.796912	1.02514	3.48319
ENSDARG00000014059	0.0217983	0.733793	1.01125	1.59197	0.0215172	0.724035	1.01481	2.32524
ENSDARG00000030781	0.0221271	0.763715	1.00351	37.0305	0.0219468	0.751481	1.00888	43.5035
ENSDARG00000068507	0.0276735	0.892769	1.02275	0.143023	0.02836	0.888341	1.03753	0
ENSDARG00000024548	0.0289271	0.882689	1.02569	0.0397886	0.0291321	0.879666	1.03737	0.133484
ENSDARG00000104094	0.0235638	0.789505	1.00485	119.129	0.0238825	0.780064	1.01517	111.452
ENSDARG00000115248	0.0241733	0.813569	1.00749	10.1633	0.0236258	0.801883	1.01848	62.2919
ENSDARG00000099080	0.0224034	0.810042	1.00743	130.315	0.0224518	0.799269	1.01825	79.0143
ENSDARG00000105231	0.023299	0.79849	0.995228	196.314	0.0230585	0.78858	1.00635	89.9753
ENSDARG00000099913	0.0236187	0.800695	0.983672	73.782	0.0229874	0.790517	0.996385	16.3177
ENSDARG00000079483	0.0209575	0.770743	0.999782	13.3103	0.0206294	0.759436	1.00965	1.71422
ENSDARG00000037229	0.0264466	0.819861	1.01108	45.8019	0.0264512	0.811913	1.02606	70.8865
ENSDARG00000060627	0.0230524	0.787558	1.00782	1.10036	0.0227783	0.778889	1.01674	25.893
ENSDARG00000103752	0.0229576	0.797627	0.999281	1.35369	0.0224617	0.788008	1.00628	0.477768
ENSDARG00000114742	0.0216797	0.762971	0.996615	20.1611	0.0215527	0.751985	1.00522	1.17022	M-unstable
ENSDARG00000053963	0.0230465	0.761004	1.00527	336.277	0.0227711	0.752665	1.01527	59.4127	M-unstable
ENSDARG00000100594	0.0211865	0.770404	0.996675	10.8714	0.0205902	0.760687	1.00203	3.07206	M-stable
ENSDARG00000099155	0.021359	0.766654	0.991787	0.807446	0.0205362	0.754776	0.996707	4.30821
ENSDARG00000102632	0.0262512	0.833422	1.02536	875.19	0.0263378	0.826643	1.03773	1056.91
ENSDARG00000101557	0.0206342	0.75715	1.00131	114.422	0.0203631	0.743725	1.01036	48.502
ENSDARG00000102900	0.0218539	0.732943	0.997987	0.542281	0.0215485	0.721029	1.00199	1.47996
ENSDARG00000104387	0.0225133	0.786231	1.003	1.83523	0.0223387	0.776473	1.0111	1.18865
ENSDARG00000101143	0.0230857	0.773729	1.0008	55.5808	0.0229268	0.762882	1.00912	17.1789
ENSDARG00000104643	0.0243141	0.821515	1.01624	0.618352	0.0241782	0.813837	1.02308	3.47451
ENSDARG00000099633	0.0231701	0.755256	1.00166	2.05206	0.0230648	0.742719	1.01061	14.3176
ENSDARG00000102380	0.02197	0.782169	1.00996	3.15217	0.0215238	0.769811	1.01977	0.355196
ENSDARG00000098700	0.0223273	0.789029	1.01194	5.27542	0.0223294	0.779381	1.02276	0.956387
ENSDARG00000103546	0.0242208	0.791393	0.998341	29.4564	0.0248284	0.781649	1.00947	23.0147
ENSDARG00000116491	0.0254726	0.821142	1.01857	171.474	0.025448	0.814144	1.02706	470.506
ENSDARG00000102389	0.0223868	0.791669	1.00087	27.6633	0.022284	0.781101	1.01343	224.375
ENSDARG00000103470	0.0203744	0.746666	0.995611	64.7492	0.0199723	0.732941	1.00309	10.0799	M-stable
ENSDARG00000098296	0.0240164	0.816615	0.999703	74.6222	0.0235341	0.809095	1.00778	115.109
ENSDARG00000100116	0.0245564	0.800076	1.00548	36.0603	0.0241113	0.791205	1.00735	64.7985
ENSDARG00000098361	0.0223888	0.825673	1.00609	54.0834	0.022294	0.816184	1.01691	108.201
ENSDARG00000100089	0.0225626	0.784507	0.999489	0.389016	0.022327	0.774077	1.00695	0.378053
ENSDARG00000103428	0.0230629	0.800557	1.00201	7.78619	0.0228309	0.790902	1.00919	33.4745	M-stable
ENSDARG00000101719	0.0224739	0.804006	1.00276	18.5821	0.0222448	0.793997	1.00847	1.49385
ENSDARG00000098683	0.0225381	0.799223	0.998095	27.9074	0.021947	0.791689	1.00331	54.6444
ENSDARG00000103994	0.0242858	0.848685	1.02572	249.993	0.0250536	0.841584	1.04065	240.429
ENSDARG00000109770	0.0235131	0.820694	1.00535	10.6422	0.0232597	0.811214	1.02077	5.44928
ENSDARG00000069977	0.0227312	0.823555	1.00315	79.7575	0.0219915	0.8127	1.01185	92.1569
ENSDARG00000086216	0.0207412	0.753415	0.978726	30.6379	0.0207424	0.749616	0.983596	24.3392	M-unstable
ENSDARG00000088347	0.0207762	0.783137	0.994631	52.107	0.0202639	0.773413	1.00099	11.2717
ENSDARG00000063527	0.022805	0.796092	0.997362	0.988204	0.0226043	0.787215	1.00471	0.306878
ENSDARG00000101616	0.0232463	0.806605	1.00273	95.2512	0.0238196	0.796464	1.01327	77.4257
ENSDARG00000087937	0.0221956	0.793665	0.995723	27.2898	0.0214357	0.783307	1.00285	53.1671
ENSDARG00000075748	0.0226786	0.802358	1.00649	1.48645	0.0226161	0.793252	1.01332	0.696813
ENSDARG00000077934	0.0231121	0.81003	1.01042	87.4817	0.0224477	0.798812	1.01511	134
ENSDARG00000059342	0.0229325	0.800734	1.00181	0.0458764	0.0230899	0.790715	1.01312	0.118678
ENSDARG00000101413	0.0217488	0.783542	0.989676	3.00699	0.0217104	0.775323	0.997248	11.6393
ENSDARG00000045016	0.0239353	0.772233	0.993999	0.0686475	0.0228463	0.761844	1.00447	1.02206
ENSDARG00000076518	0.0238606	0.816774	1.00468	33.1654	0.023386	0.808615	1.01248	44.3118
ENSDARG00000045015	0.0234309	0.778924	0.992098	0.523223	0.0225736	0.769591	0.996916	0.528647
ENSDARG00000045017	0.0212297	0.706863	0.994234	16.5574	0.0210415	0.696382	1.00572	16.9161
ENSDARG00000109591	0.0226086	0.779702	0.997224	0	0.0223934	0.768879	1.00254	0
ENSDARG00000074906	0.0197494	0.743161	1.00264	0.899562	0.0197134	0.729913	1.01013	0.258852
ENSDARG00000034624	0.0213125	0.746454	1.00782	76.9143	0.0211416	0.734755	1.01816	74.9249
ENSDARG00000059404	0.0237042	0.805467	1.01201	32.1559	0.0240895	0.793368	1.02669	4.65695
ENSDARG00000004282	0.0216751	0.786696	1.00015	0.217914	0.0211769	0.776241	1.00911	26.3758
ENSDARG00000063466	0.0241755	0.78028	1.00626	71.4707	0.0245046	0.770248	1.01997	57.0221
ENSDARG00000070922	0.0270556	0.836288	1.01018	19.1272	0.0281154	0.833688	1.02626	236.142
ENSDARG00000059406	0.0217916	0.78536	1.00195	62.4344	0.0215237	0.775432	1.01033	18.2933
ENSDARG00000007630	0.0234495	0.804039	0.996996	93.978	0.0232955	0.794826	1.00695	23.7124
ENSDARG00000086655	0.0212233	0.739375	0.991039	1.27774	0.0208908	0.726519	0.996993	7.43547
ENSDARG00000100728	0.022585	0.816313	1.00385	0.363853	0.0225198	0.807571	1.01531	2.39005
ENSDARG00000031848	0.0211861	0.765844	0.976428	11.904	0.0206284	0.754351	0.987974	1.00874
ENSDARG00000101054	0.0231342	0.796532	1.00164	0.137942	0.0227445	0.789511	1.00817	0.0695275
ENSDARG00000111805	0.0221506	0.788123	1.00697	1.36262	0.0220104	0.778201	1.01796	21.6955
ENSDARG00000100795	0.0228433	0.795724	1.01241	0.078963	0.0229329	0.786324	1.02566	0
ENSDARG00000039647	0.0218446	0.745834	0.999057	0.203945	0.0214717	0.734267	1.00362	0.301253
ENSDARG00000063433	0.0227797	0.785923	1.00942	3.0748	0.0226852	0.776359	1.02023	0.509872	M-stable
ENSDARG00000007955	0.022422	0.80432	1.00229	28.2204	0.0222385	0.794505	1.01174	74.0464
ENSDARG00000077717	0.02654	0.862559	1.00684	266.882	0.0276065	0.855706	1.02138	919.415
ENSDARG00000091799	0.0210948	0.756789	0.992193	5.3007	0.0206784	0.745609	0.99957	1.54428
ENSDARG00000076248	0.0225849	0.801802	0.999557	2.10843	0.0218531	0.794178	1.0047	4.09162
ENSDARG00000019304	0.0230707	0.785496	0.993435	1.87712	0.0227265	0.775473	1.0037	0.477917
ENSDARG00000014138	0.0201747	0.739194	0.99175	1.86574	0.0197416	0.726263	0.995241	1.5776
ENSDARG00000016783	0.0224437	0.792235	0.995105	123.492	0.0228745	0.782616	1.008	296.424
ENSDARG00000045025	0.0225119	0.777961	1.00769	26.4015	0.0223693	0.767095	1.01508	28.9959
ENSDARG00000073787	0.0200382	0.748489	0.983853	420.344	0.0198193	0.736945	0.990642	10.7427	M-unstable
ENSDARG00000032264	0.0230033	0.776494	0.99221	49.7439	0.0228822	0.76714	1.00164	70.7355
ENSDARG00000097592	0.0195772	0.726414	1.00246	1.69135	0.019576	0.711836	1.00805	0.328581
ENSDARG00000075504	0.0211457	0.76463	1.009	23.2337	0.0215855	0.7532	1.01784	1.00836
ENSDARG00000097827	0.0234503	0.806429	0.997767	0.923397	0.0243456	0.79763	1.01212	0.56131
ENSDARG00000044179	0.022081	0.786977	1.00768	11.4856	0.0217787	0.777516	1.01451	14.2316	M-stable
ENSDARG00000105362	0.0223876	0.78607	1.0115	3.2378	0.0217569	0.772566	1.01576	3.21062
ENSDARG00000059370	0.0213752	0.765468	1.00517	3.03457	0.0212309	0.754994	1.01349	3.21628
ENSDARG00000016391	0.0217937	0.765961	1.00324	0.64071	0.0212781	0.754204	1.01167	5.42982
ENSDARG00000113877	0.0204283	0.734007	0.99326	0.28526	0.0206073	0.72177	0.997598	1.21043
ENSDARG00000103133	0.0192146	0.706975	0.993013	1.52595	0.0193269	0.692688	0.999036	3.41955
ENSDARG00000102631	0.0195921	0.709974	0.99082	1.10668	0.0198297	0.694226	1.00012	2.60816
ENSDARG00000101954	0.0182953	0.664331	0.980255	0.187925	0.0188739	0.648376	0.991619	67.4946
ENSDARG00000101308	0.0201451	0.752069	0.988091	31.841	0.0194741	0.738882	0.99477	14.3605
ENSDARG00000011020	0.0252184	0.825891	1.02345	444.661	0.0255312	0.815022	1.03911	1078.99
ENSDARG00000070939	0.0207686	0.766502	0.989738	159.408	0.0203483	0.755714	0.997401	94.5406
ENSDARG00000070941	0.0192777	0.733084	0.989581	0.107126	0.0198109	0.722845	1.0003	0.470838
ENSDARG00000091637	0.0213802	0.75461	1.00515	0.226334	0.0217565	0.744016	1.01536	0.140676
ENSDARG00000041875	0.0206375	0.767158	0.998401	52.2032	0.0206138	0.758213	1.01068	69.4916
ENSDARG00000091702	0.0223288	0.76985	1.00216	1.56665	0.0223406	0.757775	1.00963	3.34128
ENSDARG00000090820	0.0190866	0.695316	1.0024	23.4902	0.0183777	0.679623	1.00776	48.1722	M-unstable
ENSDARG00000112667	0.0225978	0.783554	1.00739	28.0488	0.0222489	0.77254	1.01424	34.065
ENSDARG00000086133	0.0205712	0.712214	0.995538	1.12051	0.0200689	0.699492	0.998072	0.227115
ENSDARG00000111669	0.0214418	0.764769	1.00988	2.11926	0.0210153	0.750995	1.01884	0.288913
ENSDARG00000098175	0.0224784	0.781445	1.00322	7.61557	0.0224232	0.770319	1.01203	1.28538
ENSDARG00000090976	0.021758	0.782323	1.00771	4.75645	0.0219007	0.768666	1.02289	6.06332
ENSDARG00000007207	0.0212553	0.718267	1.00332	9.71734	0.0213134	0.706267	1.0115	15.6357
ENSDARG00000098181	0.0221001	0.739071	1.00013	1.29092	0.0217294	0.727853	1.00251	12.5635
ENSDARG00000078076	0.0206498	0.747556	0.990255	1.93458	0.0200412	0.735828	0.995747	2.87011
ENSDARG00000105398	0.0219025	0.768335	0.997582	121.406	0.0217525	0.757035	1.00498	58.1416
ENSDARG00000002897	0.0212854	0.738538	1.0033	12.8308	0.0209817	0.726992	1.01011	47.98
ENSDARG00000105440	0.0207917	0.737064	0.993225	3.13638	0.0210069	0.723947	1.00436	0.61938
ENSDARG00000105387	0.0222377	0.735306	1.00446	0	0.0221779	0.724279	1.01459	0
ENSDARG00000077095	0.0213791	0.76666	1.00018	110.698	0.0207996	0.756172	1.00484	86.4789
ENSDARG00000038414	0.0215199	0.719232	0.982492	55.0149	0.0210965	0.70735	0.985326	23.002
ENSDARG00000059399	0.0214107	0.758583	0.996505	3.81665	0.0208918	0.748514	1.01015	16.1958
ENSDARG00000059400	0.0214385	0.716585	0.991295	47.9284	0.0212055	0.701755	0.994744	19.3666
ENSDARG00000028721	0.0210595	0.739296	0.99308	75.8747	0.0206597	0.726933	0.999899	19.4404
ENSDARG00000031560	0.0235607	0.788967	1.00431	93.4185	0.0234893	0.780536	1.0138	66.9333	M-stable
ENSDARG00000045023	0.0235947	0.814549	1.00772	0	0.023395	0.804109	1.01865	0.444221
ENSDARG00000009733	0.0230213	0.806011	1.00826	30.0112	0.0230862	0.796338	1.0204	6.10496
ENSDARG00000070919	0.0217473	0.751305	1.00069	9.1359	0.021962	0.739782	1.01059	0.919287
ENSDARG00000078497	0.022403	0.777049	1.00726	179.494	0.0223962	0.766594	1.01532	84.4738
ENSDARG00000091298	0.0199538	0.764102	1.01441	0.0667721	0.019534	0.752386	1.01464	2.37797
ENSDARG00000091557	0.0224514	0.767468	0.999905	0.0835504	0.0227135	0.754738	1.00691	0.0457661
ENSDARG00000026577	0.0216233	0.72293	0.99171	146.107	0.0210079	0.707068	0.998101	51.2485
ENSDARG00000059357	0.0216808	0.734581	1.00877	154.167	0.0218895	0.723664	1.01691	119.481
ENSDARG00000028306	0.0240647	0.810668	1.01353	2.28082	0.0247061	0.800787	1.02608	2.04009
ENSDARG00000045014	0.0242832	0.792276	1.01747	1.22658	0.0242258	0.784448	1.0245	10.5418
ENSDARG00000091574	0.0209337	0.704746	0.997681	5.91667	0.0210729	0.693168	1.00245	22.0059
ENSDARG00000020840	0.0212258	0.768789	1.00246	33.0907	0.0212945	0.757003	1.01123	27.7478
ENSDARG00000099240	0.0217835	0.753409	0.996551	102.985	0.0218872	0.740794	1.00576	2.4268	M-stable
ENSDARG00000074565	0.0203242	0.694519	0.991321	5.03512	0.0196213	0.678469	0.995202	6.16324
ENSDARG00000005699	0.0218553	0.766191	1.00975	410.19	0.0219865	0.755693	1.0194	226.073
ENSDARG00000101387	0.0203649	0.739184	0.990891	0.139078	0.0214723	0.728674	1.00407	0.370692
ENSDARG00000055014	0.0223844	0.771422	1.00401	0.300107	0.0224021	0.759935	1.01156	3.41877
ENSDARG00000038199	0.0219447	0.742342	1.00352	2.11659	0.0218812	0.729349	1.01509	8.13963
ENSDARG00000060725	0.0222634	0.7702	1.00443	29.4804	0.0221347	0.757811	1.01191	16.8213
ENSDARG00000055036	0.0215162	0.752177	1.01864	0.023158	0.0216936	0.739233	1.02644	0.237669
ENSDARG00000055053	0.0212538	0.725906	1.00598	0.173626	0.0211028	0.711507	1.01375	0.0499137
ENSDARG00000059327	0.0217094	0.761421	0.984261	12.4163	0.021123	0.75378	0.987774	64.8139
ENSDARG00000059323	0.0235406	0.794883	1.00908	237.45	0.0233122	0.785926	1.0152	192.677
ENSDARG00000003877	0.0224547	0.780645	1.00241	7.48802	0.0226253	0.770509	1.01379	1.48136	M-stable
ENSDARG00000006219	0.0208389	0.741811	1.00148	15.0789	0.021212	0.729426	1.01176	237.402
ENSDARG00000040157	0.0212884	0.742472	1.00386	10.5353	0.021504	0.729191	1.00995	44.6062
ENSDARG00000059298	0.0225168	0.733102	0.992932	7.77961	0.0219877	0.719194	1.00294	75.6884
ENSDARG00000040152	0.0219376	0.761733	0.999318	35.617	0.0220181	0.750127	1.01032	14.8074
ENSDARG00000029474	0.0231777	0.769247	1.00405	8.85177	0.0234608	0.757148	1.01321	29.2635	M-unstable
ENSDARG00000030632	0.0234395	0.773132	1.00005	0.104987	0.0233252	0.761507	1.00799	1.06881
ENSDARG00000100321	0.0220426	0.781993	1.00556	0	0.0222479	0.771261	1.0151	0.253432
ENSDARG00000112678	0.0225229	0.794836	1.0085	0	0.0227776	0.784215	1.01832	0.0880215
ENSDARG00000104993	0.0203012	0.685334	0.983966	0.799484	0.0192681	0.672727	0.991602	0.62841
ENSDARG00000045006	0.0222209	0.775637	1.00325	9.85571	0.0221799	0.765206	1.01234	7.66562
ENSDARG00000006963	0.0222805	0.768859	1.00917	72.5277	0.0220332	0.756782	1.01482	44.3876
ENSDARG00000011945	0.0194109	0.727702	0.996473	40.2376	0.0190921	0.713984	0.999884	42.3019
ENSDARG00000025559	0.0203101	0.764922	0.997534	5.41122	0.0197665	0.750089	0.999757	13.1351
ENSDARG00000090675	0.0216325	0.757887	1.01031	72.8063	0.0214722	0.746651	1.01465	20.3236
ENSDARG00000074221	0.0209596	0.748591	1.00159	7.5956	0.0208635	0.736714	1.00759	1.36936
ENSDARG00000070843	0.0206306	0.738354	1.00268	4.76938	0.0204109	0.726825	1.00731	33.6137
ENSDARG00000089646	0.0210197	0.746392	0.995208	125.996	0.0206987	0.735014	0.999637	32.1818
ENSDARG00000074552	0.021971	0.758445	1.001	57.0793	0.0218901	0.747134	1.00685	101.702
ENSDARG00000070844	0.0231081	0.78085	1.00159	1.16152	0.0234841	0.771572	1.00919	109.735
ENSDARG00000070846	0.0224872	0.7613	0.997855	13.5956	0.0221438	0.747177	1.00373	5.03815	M-stable
ENSDARG00000076620	0.0214981	0.767565	1.00892	1.6438	0.0213568	0.757056	1.01587	4.20167
ENSDARG00000076074	0.0200821	0.73343	0.99042	93.0299	0.0206543	0.72194	1.00103	36.2946
ENSDARG00000077229	0.0212039	0.759564	0.995995	1.21104	0.0211339	0.747619	1.00606	3.55641
ENSDARG00000018650	0.020428	0.73752	0.993991	19.2517	0.0194574	0.722952	0.997882	6.40017	M-stable
ENSDARG00000045003	0.0230449	0.773361	1.00157	0.575991	0.0231697	0.761857	1.01273	2.45731
ENSDARG00000077526	0.0231082	0.797873	1.00837	23.0193	0.0222938	0.788162	1.01665	32.334
ENSDARG00000089071	0.0201235	0.749852	0.996463	1.77056	0.0199463	0.737441	1.00525	4.81443
ENSDARG00000003165	0.0214547	0.783071	1.00109	0.491105	0.020807	0.772361	1.01013	36.0995
ENSDARG00000059177	0.0210739	0.703413	1.00641	52.4395	0.0209734	0.692246	1.01777	55.629	M-stable
ENSDARG00000010096	0.0202326	0.777114	1.01115	0.088568	0.0198377	0.764625	1.01864	0.340172
ENSDARG00000074772	0.0198536	0.715149	0.994481	0	0.0197649	0.701189	1.0037	0
ENSDARG00000013016	0.0195131	0.648252	0.987114	70.8556	0.0186237	0.634784	0.985817	43.811
ENSDARG00000070873	0.0215557	0.744525	1.00887	3.4435	0.021561	0.732117	1.0219	15.7294
ENSDARG00000008890	0.0208237	0.73853	1.01103	1.36405	0.0206207	0.721329	1.01491	20.9431
ENSDARG00000008727	0.020719	0.773854	1.00289	29.9383	0.0207988	0.760911	1.01184	20.0974	M-unstable
ENSDARG00000079849	0.0207878	0.751694	1.00059	0.405442	0.0208647	0.739251	1.00862	0.289015
ENSDARG00000042777	0.0209618	0.744454	1.01186	45.4894	0.0205899	0.732141	1.01821	61.7848
ENSDARG00000110997	0.0220918	0.717283	0.989942	8.57029	0.0219047	0.706738	1.00099	13.9253
ENSDARG00000003968	0.0215545	0.756094	0.997671	214.903	0.0215035	0.746208	1.00536	0.724016	M-unstable
ENSDARG00000027744	0.0236265	0.778806	1.01532	41.2174	0.0226808	0.773592	1.01757	29.044
ENSDARG00000095559	0.019605	0.728229	1.0091	0.408485	0.0191763	0.712536	1.01011	0.228658
ENSDARG00000002411	0.0198925	0.73676	0.997574	0.360153	0.0198707	0.723198	1.00538	2.40239
ENSDARG00000043835	0.0229572	0.786482	1.01077	0.382095	0.0236504	0.776194	1.0228	0.579625
ENSDARG00000023852	0.0211849	0.739327	0.999413	197.259	0.0207723	0.726668	1.01414	60.2564
ENSDARG00000012899	0.0217167	0.722006	1.0031	37.5683	0.0216541	0.708869	1.01561	43.1861
ENSDARG00000053876	0.0209601	0.716369	1.00234	25.6181	0.0210924	0.704014	1.00952	43.6041	M-unstable
ENSDARG00000076076	0.020443	0.75739	0.995586	7.17014	0.0201138	0.745592	1.00158	0.585808	M-unstable
ENSDARG00000098431	0.0239575	0.807399	1.01448	1.00477	0.0245401	0.798871	1.02675	2.53411
ENSDARG00000089230	0.0200383	0.721598	0.997879	26.7787	0.0199257	0.70881	1.003	54.6298
ENSDARG00000070048	0.019486	0.719407	1.00402	81.9436	0.0193406	0.706752	1.0119	7.99869	M-unstable
ENSDARG00000055093	0.0212833	0.736753	1.01032	0.425765	0.0212071	0.723781	1.01633	0.421674
ENSDARG00000074904	0.0189597	0.729517	1.00023	5.47795	0.0187721	0.718364	1.00615	19.3253
ENSDARG00000018260	0.0219266	0.76597	1.00258	29.4675	0.0214012	0.755471	1.00628	62.8779
ENSDARG00000074848	0.0194898	0.725055	1.00591	30.9596	0.0192882	0.705769	1.01343	43.3113
ENSDARG00000024047	0.0210355	0.755081	1.00382	0.0930355	0.0210635	0.745287	1.00563	0.0620085
ENSDARG00000013776	0.022162	0.787409	1.00421	228.544	0.0223073	0.777687	1.01326	75.8303
ENSDARG00000076110	0.0203026	0.717703	0.99723	0.516891	0.0198363	0.704416	1.00096	0.310516
ENSDARG00000090253	0.0209836	0.726405	1.00681	0.35892	0.0206728	0.714443	1.01346	0.288619
ENSDARG00000087349	0.0217134	0.731667	1.00633	0.341048	0.0211757	0.716129	1.01102	1.68943
ENSDARG00000103619	0.0202386	0.726386	0.989927	22.4897	0.0198171	0.710583	1.003	31.717
ENSDARG00000028066	0.0228904	0.837983	1.01965	0.0739095	0.0232453	0.830078	1.03544	0.0328408
ENSDARG00000075629	0.0210014	0.710035	0.998732	0.0743305	0.0203249	0.696771	1.00211	0
ENSDARG00000016448	0.0204733	0.711484	1.00696	0	0.0201307	0.69825	1.01061	0.0370801
ENSDARG00000013653	0.0212522	0.755343	1.01129	6.6243	0.0212744	0.741754	1.01676	0.427474
ENSDARG00000069356	0.0212461	0.748778	0.99903	12.7365	0.0211983	0.735856	1.00719	101.829	M-unstable
ENSDARG00000062973	0.0217734	0.759833	0.999849	24.2323	0.0220767	0.749358	1.00899	5.71687
ENSDARG00000001782	0.0219359	0.744326	1.00456	1.00504	0.022188	0.731169	1.01096	31.5901
ENSDARG00000062977	0.0214516	0.680115	1.00425	73.867	0.0219118	0.663887	1.01041	11.8262
ENSDARG00000007024	0.0226652	0.751856	1.01699	0.0673075	0.0228907	0.740354	1.02445	74.3121
ENSDARG00000077918	0.0210789	0.739886	0.999182	0	0.0212088	0.726961	1.00448	1.23155
ENSDARG00000115884	0.0207701	0.728348	1.00543	0.0978455	0.0204171	0.716504	1.01337	0.779649
ENSDARG00000001712	0.0209698	0.733183	0.999731	1.01654	0.0213584	0.720276	1.01174	4.48605
ENSDARG00000058696	0.020755	0.748674	1.0022	2.99511	0.0210592	0.735275	1.01088	95.6829
ENSDARG00000077710	0.021407	0.742898	0.999048	13.7492	0.0211851	0.73072	1.00492	0.288793
ENSDARG00000007278	0.0223066	0.772364	1.0028	88.9115	0.0221557	0.761094	1.01269	26.9121
ENSDARG00000079742	0.0214126	0.749591	1.00369	2.8049	0.0214269	0.7387	1.01082	6.82835
ENSDARG00000018971	0.0215354	0.739145	0.998283	0.0839644	0.0214816	0.727889	1.00266	26.8511
ENSDARG00000063133	0.0223345	0.775043	1.00697	0.856765	0.0220726	0.765077	1.01432	6.19206
ENSDARG00000076259	0.0199884	0.718288	0.997758	0.502579	0.0198948	0.703436	1.00261	0.605186
ENSDARG00000063100	0.0212306	0.756851	1.01138	131.219	0.0210228	0.748019	1.01929	169.017
ENSDARG00000074023	0.0214107	0.772235	1.00073	6.39492	0.021262	0.760848	1.00931	116.022
ENSDARG00000002494	0.020949	0.756071	1.00092	13.1799	0.0209673	0.743665	1.01244	4.06776	M-unstable
ENSDARG00000053113	0.0218767	0.76501	1.00299	112.089	0.0220762	0.752446	1.01106	1.39152	M-stable
ENSDARG00000115516	0.0217717	0.719515	1.00558	0.83964	0.0212263	0.7058	1.00712	6.99189
ENSDARG00000075433	0.023171	0.80303	1.01691	0.627815	0.0231425	0.794607	1.02537	0.182488
ENSDARG00000007715	0.0215135	0.757598	1.00878	0.606876	0.0215477	0.746538	1.01534	0.200927
ENSDARG00000006242	0.0248214	0.786425	1.01212	69.3451	0.0247644	0.779045	1.02259	276.42
ENSDARG00000073699	0.0216147	0.738607	0.995025	1.46811	0.0208413	0.728993	1.00229	2.63862
ENSDARG00000098623	0.0205721	0.76904	1.00774	87.6041	0.0208152	0.758443	1.01665	29.074
ENSDARG00000058824	0.0205003	0.718164	0.991533	7.29071	0.019853	0.708212	0.99315	28.2999
ENSDARG00000017337	0.0215733	0.741751	0.999535	62.3246	0.0211374	0.729867	1.00537	8.67202
ENSDARG00000116002	0.0220066	0.785891	1.00458	0	0.0220945	0.774342	1.01201	0
ENSDARG00000110564	0.0220066	0.785891	1.00458	0	0.0220945	0.774342	1.01201	0
ENSDARG00000112654	0.0213028	0.787258	1.00562	0.170624	0.0213304	0.775741	1.01027	0
ENSDARG00000116521	0.0212687	0.786283	1.00524	0.170624	0.0212346	0.774515	1.0088	0
ENSDARG00000094335	0.0218833	0.79225	1.00216	0	0.022011	0.782663	1.00972	0.40937
ENSDARG00000088552	0.0219577	0.791053	1.00009	0	0.0220077	0.781344	1.00773	0
ENSDARG00000112873	0.021163	0.798404	1.00688	0.0902255	0.0212844	0.786914	1.01101	0.135496
ENSDARG00000044976	0.0226727	0.793358	1.01584	0	0.0228267	0.783308	1.02222	0.644336
ENSDARG00000044975	0.0228299	0.803957	1.01647	0.0378211	0.0231948	0.794005	1.02531	1.05436
ENSDARG00000044973	0.0226486	0.77221	1.01749	0	0.0228532	0.760427	1.02768	0.181838
ENSDARG00000036840	0.0225354	0.782737	1.02365	0	0.0224768	0.772922	1.03358	0.201142
ENSDARG00000019365	0.0210888	0.753999	1.01308	0.509451	0.0209451	0.740741	1.02274	802.542
ENSDARG00000074508	0.0199759	0.745933	0.998323	6.40118	0.019746	0.734939	1.00507	3.14864	M-unstable
ENSDARG00000070787	0.0231894	0.793018	1.01198	55.794	0.0231586	0.785211	1.01735	89.2766
ENSDARG00000009942	0.0210636	0.747889	0.99836	309.712	0.0204207	0.736793	1.00391	61.5138
ENSDARG00000045298	0.0222958	0.795651	0.981566	67.3769	0.0215207	0.788676	0.986827	32.6178
ENSDARG00000102146	0.0211863	0.725013	0.997681	0.132165	0.0217075	0.711925	1.00716	12.7175
ENSDARG00000077988	0.0207824	0.732174	1.00478	62.9985	0.0202793	0.719196	1.00813	14.2473	M-stable
ENSDARG00000086998	0.0202827	0.711821	1.00277	4.17185	0.0199087	0.698558	1.00884	8.00129	M-stable
ENSDARG00000076763	0.0211485	0.761025	0.998978	33.6849	0.0206953	0.749686	1.00556	17.452
ENSDARG00000077018	0.0202518	0.71378	0.979862	0.430063	0.0196997	0.701729	0.985213	2.90067
ENSDARG00000102310	0.0190769	0.714746	0.996003	2.50127	0.0189645	0.702222	1.00307	0.215186
ENSDARG00000044942	0.0221017	0.736525	0.995103	13.0402	0.0219257	0.725135	1.0033	37.9505
ENSDARG00000044943	0.0213672	0.749043	1.00243	114.366	0.0213266	0.736812	1.00915	50.0114
ENSDARG00000022334	0.0250034	0.83863	1.0156	0.0284364	0.0250183	0.833288	1.02741	0.436092
ENSDARG00000014356	0.0221734	0.764086	1.00531	0.08405	0.022473	0.753168	1.01462	0.322819
ENSDARG00000070812	0.0224717	0.802042	1.00058	0	0.0225263	0.792347	1.00829	0.938741
ENSDARG00000110460	0.0211677	0.792506	1.00712	0	0.0213735	0.781019	1.0102	0.247967
ENSDARG00000112443	0.020834	0.780516	1.00598	0	0.0208972	0.768429	1.00962	0
ENSDARG00000116455	0.0219654	0.784697	1.0063	0	0.0223142	0.772782	1.01349	0
ENSDARG00000116818	0.0203657	0.758002	1.0028	0	0.0204655	0.744851	1.00743	1.22287
ENSDARG00000115384	0.0213979	0.786777	1.0054	0	0.0213869	0.775881	1.0095	0.427034
ENSDARG00000110939	0.0213187	0.788587	1.00598	0.00056917	0.0214219	0.777078	1.0098	0
ENSDARG00000112365	0.0218373	0.7868	1.00003	0	0.0220294	0.776663	1.00835	0
ENSDARG00000094196	0.0216391	0.772454	0.998097	0	0.0219073	0.760937	1.00655	0
ENSDARG00000116576	0.0211565	0.788971	1.00681	0.320342	0.0211865	0.777322	1.01021	0
ENSDARG00000113889	0.0219858	0.795369	1.00134	0	0.0220361	0.78574	1.00944	0
ENSDARG00000111826	0.0218106	0.788596	1.0001	0	0.0219234	0.778642	1.00862	0.322954
ENSDARG00000110591	0.0218764	0.781376	0.997277	0	0.0220308	0.771297	1.00511	0
ENSDARG00000113484	0.0211135	0.781428	1.00268	0.153982	0.0210739	0.768347	1.00714	0.114226
ENSDARG00000115683	0.0212326	0.773612	1.00551	0.112562	0.02116	0.761177	1.00913	0.457898
ENSDARG00000111245	0.0204393	0.77483	1.00419	0	0.0206468	0.763185	1.0087	0.422723
ENSDARG00000113994	0.0217037	0.790328	1.0009	0	0.0219212	0.780527	1.00979	0
ENSDARG00000112266	0.0207424	0.774127	1.00403	0	0.0209104	0.761699	1.0086	0
[truncated: 19,554 more rows]

## Sheet: mRNA half-lives
Gene	TPM_0h	TPM_1h	TPM_2h	TPM_3h	TPM_4h	TPM_5h	TPM_6h	TPM_7h	TPM_8h	Decay rate (k)	p-value	Half-life in hours (t1/2)	class
ENSDARG00000000019	49.06	39.72	42.18	43.67	42.87	40.36	27.05	25.82	32.64	-0.0633983	0.0400503	10.9332	M-stable
ENSDARG00000000068	52.57	48.97	47.76	45.65	39.68	28.3	27.81	24.52	18	-0.144811	8.00917e-05	4.78655	M-stable
ENSDARG00000000183	54.25	48.63	53.58	45.8	45.08	24.81	5.54	2.21	1.8	-0.547026	0.00122967	1.26712	M-unstable
ENSDARG00000000189	23.34	17.71	22.82	22.42	13.65	6.23	1.08	0.81	2.11	-0.493657	0.00457718	1.40411	M-unstable
ENSDARG00000000324	33.1	25.31	27.31	32.07	24.59	13.62	5.81	5.2	6.34	-0.282131	0.00275412	2.45682	M-unstable
ENSDARG00000000423	34.18	27.68	26.72	27	24.27	11.88	4.07	3.5	4	-0.358275	0.00123258	1.93468	M-stable
ENSDARG00000000529	60.56	53.37	50.84	55.16	51.97	40.68	16.29	6.9	7.74	-0.326259	0.0030949	2.12453	M-stable
ENSDARG00000000631	71.99	52.6	59.81	72.68	47.27	17.66	4.37	14.56	13.97	-0.306709	0.0251846	2.25995	M-unstable
ENSDARG00000000730	21.12	21.1	19.54	19.95	16.56	10.48	2.56	1.76	3.08	-0.382421	0.00269603	1.81253	M-unstable
ENSDARG00000000779	44.32	37.43	40.02	41	35.31	27.34	18.57	13.44	11.73	-0.192975	0.000744644	3.59191	M-stable
ENSDARG00000000837	52.26	45.81	50.4	42.01	28.25	13.62	7.44	3.06	1.01	-0.555148	0.000296381	1.24858	M-unstable
ENSDARG00000000906	13.15	10.46	10.83	10.89	8.71	3.44	1.84	1.42	0.6	-0.433693	0.000369978	1.59824	M-unstable
ENSDARG00000000935	33.59	23.3	30.72	28.98	25.8	19.63	8.48	4.3	5.22	-0.288847	0.00371982	2.3997	M-stable
ENSDARG00000000966	41.75	31.15	41.11	43.55	38.88	25.71	6.03	4.6	9.7	-0.30313	0.0152459	2.28664	M-stable
ENSDARG00000001220	22.61	16.12	20.5	18.7	19.21	16.12	13.48	8.57	7.65	-0.127805	0.00919515	5.42349	M-stable
ENSDARG00000001249	63.7	59.01	55.28	53.79	36.97	15.18	6.02	6.9	8.1	-0.37816	0.00099545	1.83294	M-unstable
ENSDARG00000001442	10.22	8.35	9.83	9.08	9.28	6.5	2.71	0.7	0.28	-0.487626	0.00463201	1.42147	M-stable
ENSDARG00000001578	31.44	35.86	30.84	31.89	32.99	29.08	28.72	31.05	29.36	-0.0215029	0.0488464	32.2351	M-stable
ENSDARG00000001676	13.2	8.88	11.57	12.18	11.58	9.02	6.91	5.5	4.81	-0.118576	0.0128433	5.8456	M-stable
ENSDARG00000001710	21.2	17.58	17.18	18.24	14	9.92	7.75	7.45	5.59	-0.179886	0.000150513	3.85326	M-unstable
ENSDARG00000001733	53.94	50.86	51.89	51.89	48.14	25.66	6.26	2.47	1.94	-0.536468	0.00132292	1.29206	M-stable
ENSDARG00000001788	108.69	119.29	104.66	91.23	72.55	29.82	17.89	20.83	30.79	-0.277723	0.00327855	2.49582	M-unstable
ENSDARG00000001804	16.76	17.53	14.7	16.6	7.72	3.99	1.84	1.62	0.97	-0.458889	5.78906e-05	1.51049	M-unstable
ENSDARG00000001873	43.13	42.73	38.82	41.23	34.27	28.46	22.34	17.29	12.89	-0.172111	0.000196772	4.02733	M-stable
ENSDARG00000001880	57.44	49.48	46.8	41.19	21.81	7.2	2.59	1.5	2.14	-0.578516	0.000239141	1.19815	M-unstable
ENSDARG00000001890	88.02	76.99	82.54	85.59	84.29	73.78	51.5	27.36	22.65	-0.187414	0.00667232	3.69849	M-stable
ENSDARG00000001897	31.38	24.46	32.6	31.15	25.11	20.05	15.84	12.15	8.58	-0.172881	0.00213968	4.00939	M-stable
ENSDARG00000001898	20.2	21.12	18.22	17.17	15.98	6.57	1.29	1.6	1.5	-0.468217	0.00127343	1.4804	M-stable
ENSDARG00000002016	114.82	106.88	107.43	112.76	98.2	82.35	51.53	31.5	25.97	-0.220987	0.00131897	3.13659	M-stable
ENSDARG00000002021	21.19	19.23	18.95	20.62	17	13.65	9.84	8.63	6.11	-0.171399	0.00051772	4.04406	M-stable
ENSDARG00000002197	80.88	79.79	76.7	77.55	58.3	37.12	16.97	9.64	7.07	-0.385054	0.000283163	1.80013	M-unstable
ENSDARG00000002304	73.22	71.16	57.89	55.67	41.38	21.68	9.89	4.36	3.12	-0.483931	0.00011631	1.43233	M-unstable
ENSDARG00000002305	81.99	75.16	76.13	73	75.71	52.11	16.52	6.58	4.22	-0.443235	0.00225341	1.56384	M-stable
ENSDARG00000002330	49	44.09	45.6	34.41	21.82	9.86	2.34	0.56	0.44	-0.751286	0.000238642	0.922614	M-unstable
ENSDARG00000002333	15.11	10.23	12.41	11.06	9.48	3.82	1.65	2	2.99	-0.289926	0.00619179	2.39078	M-unstable
ENSDARG00000002463	29.55	20.14	22.16	23.27	24.28	18.39	16.74	16.62	14.17	-0.061493	0.0173186	11.272	M-stable
ENSDARG00000002571	64.1	51.97	54.77	56.1	48.13	30.3	20.97	16.93	18.51	-0.196567	0.000833278	3.52626	M-stable
ENSDARG00000002597	203.04	186.49	173.03	147.57	102.6	52.52	24.06	8.8	3.55	-0.580172	0.000198886	1.19473	M-unstable
ENSDARG00000002685	80.41	79.3	72.72	79.79	67.92	55.84	22.08	5.54	2.17	-0.501342	0.00375258	1.38258	M-stable
ENSDARG00000002750	23.81	21.09	21.13	22.56	18.89	13.77	7.11	8.52	8.99	-0.170123	0.00360282	4.07438	M-stable
ENSDARG00000003200	68.59	55.05	63.06	63.65	54.72	31.6	14.27	18.78	22.51	-0.206562	0.00818424	3.35563	M-unstable
ENSDARG00000003206	114.03	116.41	113.28	125.9	103.32	65.17	29.13	11.58	3.91	-0.476309	0.00200902	1.45525	M-stable
ENSDARG00000003217	64.81	51.5	58.18	54.22	42.63	29.99	13.63	10.1	15.14	-0.259747	0.00197978	2.66855	M-stable
ENSDARG00000003244	44.5	38.7	51.4	45.15	33.65	16.41	3.11	2.25	2.08	-0.533953	0.00109261	1.29814	M-stable
ENSDARG00000003250	39.25	34.68	32.97	31.68	19.89	5.97	0.61	0.15	0.24	-0.890833	0.000736324	0.778089	M-stable
ENSDARG00000003251	22.17	21.63	20.74	22.33	14.77	11.35	4.42	3.16	4.39	-0.305875	0.00107541	2.26611	M-unstable
ENSDARG00000003270	40.99	39.33	37.27	42.02	40.32	30.61	25.5	13.13	9.84	-0.19868	0.00427664	3.48877	M-stable
ENSDARG00000003308	58.27	52.12	51.43	55.49	51.98	48.24	34.33	26.21	26.52	-0.114466	0.00352274	6.05547	M-stable
ENSDARG00000003320	19.59	15.07	16.53	15.78	11.51	6.4	2.83	2.63	2.92	-0.314537	0.000748529	2.2037	M-unstable
ENSDARG00000003462	29.77	27.53	24.5	29.32	24.5	15.1	10.55	7.44	4.27	-0.268513	0.000777701	2.58143	M-unstable
ENSDARG00000003495	53.31	42.41	49.09	43.27	37.42	18.51	4.86	3.45	1.29	-0.53558	0.0007644	1.2942	M-unstable
ENSDARG00000003520	45.84	36.47	39.31	35.31	20.57	8.05	1.36	0.87	1.77	-0.606434	0.0012279	1.14299	M-unstable
ENSDARG00000003655	35.63	30.35	31.09	33.78	31.67	24.78	14.4	10.06	4.93	-0.251989	0.00371988	2.75071	M-stable
ENSDARG00000003699	32.65	27.46	33.56	31.46	29.58	17.37	5.93	3.67	5.26	-0.335385	0.00306964	2.06672	M-stable
ENSDARG00000003701	732.76	699.67	647.32	537.45	271.77	89.75	13.6	4.2	2.38	-0.917995	0.000143766	0.755067	M-unstable
ENSDARG00000003757	64.81	64.53	68.61	59.65	43.02	21.14	8.25	7.79	6.2	-0.403826	0.000214016	1.71645	M-unstable
ENSDARG00000003789	110.69	93.77	100.8	90.05	88.66	85.77	75.4	56.37	51.41	-0.0914155	0.00183331	7.58238	M-stable
ENSDARG00000003829	39.35	34.92	32.57	31.22	26.36	18.22	11.51	9.41	9.65	-0.221115	0.000136114	3.13478	M-stable
ENSDARG00000003845	58.78	53.92	56.36	56.24	49.98	42.69	36.26	20.47	8.04	-0.236427	0.00766923	2.93176	M-stable
ENSDARG00000003869	21.98	24.59	20.54	21.89	17.69	9.4	6.23	6.01	5.88	-0.244791	0.000309487	2.83158	M-unstable
ENSDARG00000003872	103	89.41	90.08	82.37	45.05	22.04	9.13	4.39	4.35	-0.518835	0.000104049	1.33597	M-unstable
ENSDARG00000003968	155.05	139.12	133.27	129.58	95.81	43.75	11.27	3.92	1.25	-0.699132	0.000608874	0.991439	M-unstable
ENSDARG00000004055	19.29	14.54	16.8	17.51	17.56	13.38	4.78	3.75	4.74	-0.232274	0.00851723	2.98418	M-stable
ENSDARG00000004059	16.94	15.83	18.68	20.82	14.22	11.2	6.37	3.67	2.55	-0.294151	0.00131081	2.35643	M-stable
ENSDARG00000004115	13.96	13.26	12.41	11.81	11.3	10.3	7.61	3.19	1.13	-0.302872	0.00757848	2.28858	M-stable
ENSDARG00000004130	21.96	21.13	18.82	16.09	9.85	3.5	1.18	1.17	1.58	-0.487086	0.000543907	1.42305	M-unstable
ENSDARG00000004177	84.86	78.55	77.14	77.54	71.54	69.71	60.81	51.58	29.46	-0.114671	0.00846301	6.04465	M-stable
ENSDARG00000004306	45	40.77	37.82	37.97	37.44	23.6	5.08	1.84	1.86	-0.514558	0.00194823	1.34707	M-stable
ENSDARG00000004311	126.07	110.42	102.48	102.11	55.8	18.28	5.74	3.88	3.85	-0.590648	0.000206881	1.17354	M-unstable
ENSDARG00000004396	40.19	39.33	36.4	38.84	36.75	17.61	3.45	4.96	7.31	-0.354094	0.00770226	1.95752	M-unstable
ENSDARG00000004529	199.76	193.41	199.3	191.38	190.95	153.02	62.25	12.86	3.36	-0.543623	0.00642676	1.27505	M-stable
ENSDARG00000004574	97.42	92.71	92.6	84.95	54.91	23.27	5.9	4.6	4.67	-0.533205	0.000353891	1.29996	M-unstable
ENSDARG00000004634	109.81	106.99	115.81	123.26	104.86	93.61	53.33	29.06	38.3	-0.199176	0.00469023	3.48007	M-stable
ENSDARG00000004672	58.54	48.36	45.99	52.9	47.33	21.42	2.96	3.54	4.5	-0.46293	0.00442211	1.4973	M-stable
ENSDARG00000004696	15.26	14.56	12.33	14.8	13.47	8.42	2.56	2.43	3.17	-0.291979	0.00407781	2.37396	M-stable
ENSDARG00000004726	36.73	32.64	33.79	33.29	31.3	26.25	20.61	11.02	7.05	-0.213622	0.00340228	3.24474	M-stable
ENSDARG00000004836	43.16	36.73	46.19	41.29	36.53	24.89	14.69	12.73	11.86	-0.212393	0.000993634	3.26352	M-unstable
ENSDARG00000004843	63.52	46.77	53.26	59.48	38.3	17.47	7.27	12.89	25.02	-0.220991	0.0444563	3.13654	M-unstable
ENSDARG00000004889	29.8	24.01	24.73	28.51	22.02	24.37	23.71	19.27	12.83	-0.07245	0.0394685	9.56725	M-stable
ENSDARG00000005026	46.66	36.51	40.64	37.51	25.14	6.71	3.78	8.5	10.7	-0.293099	0.0212579	2.36489	M-unstable
ENSDARG00000005220	11.09	10.44	12.81	9.12	9.36	7.31	5.79	3.76	1.89	-0.234556	0.00164768	2.95514	M-unstable
ENSDARG00000005274	96.83	80.24	80.44	72.79	42.61	26.85	20.67	29.03	24.53	-0.209884	0.00209751	3.30252	M-unstable
ENSDARG00000005355	206.14	185.65	193.73	179.32	167.5	130.59	88.02	47.35	21.16	-0.29322	0.00246593	2.36391	M-stable
ENSDARG00000005482	41.35	32.74	37.63	34.42	26.28	16.63	3.35	0.99	1.51	-0.561563	0.00171147	1.23432	M-unstable
ENSDARG00000005561	18.16	16.98	15.57	14.96	8.34	4.35	3.39	2.96	4.58	-0.268782	0.00197639	2.57885	M-unstable
ENSDARG00000005643	45.1	42.46	42.72	42.29	37.99	29.56	19.55	15.06	7.06	-0.242114	0.00159342	2.8629	M-stable
ENSDARG00000005673	66.81	59.43	46.7	45.77	24.7	8.1	2.14	0.63	0.74	-0.744448	0.000162899	0.931089	M-unstable
ENSDARG00000005679	46.64	39.49	41.67	39.98	35.21	12.1	3.28	7.66	10.22	-0.315482	0.0165474	2.19711	M-unstable
ENSDARG00000005713	24.29	24.54	18.83	15.5	9.4	3.15	1.23	2	0.72	-0.531047	0.000112592	1.30525	M-unstable
ENSDARG00000005799	77.74	73.46	61.46	70.6	57.02	25.33	6.98	2.53	1.55	-0.603733	0.000691128	1.1481	M-unstable
ENSDARG00000005891	22.55	20.71	20.61	19.69	17.02	10.48	6.18	4.41	3.88	-0.278503	0.000214165	2.48883	M-stable
ENSDARG00000005972	62.53	59.61	59.02	60.17	55.25	40.05	21.29	8.12	6.59	-0.342526	0.00186242	2.02363	M-stable
ENSDARG00000006010	189.15	156.87	161.07	161.43	138.35	56.83	9.79	4.56	3.67	-0.635798	0.000970173	1.0902	M-stable
ENSDARG00000006112	46.94	42.76	42.19	41.35	32.49	18.52	8.72	3.69	2.35	-0.449078	0.000442112	1.54349	M-unstable
ENSDARG00000006257	88.24	76.66	87.88	84.21	63.14	33.02	11.31	4.61	2.83	-0.529804	0.000646093	1.30831	M-unstable
ENSDARG00000006266	10.29	7.9	8.74	8.56	4.39	0.82	0.76	1.89	2.2	-0.304142	0.0379865	2.27903	M-unstable
ENSDARG00000006332	25.55	21.94	22.87	22.14	22.71	22.01	21.99	17.76	12.58	-0.062018	0.0381213	11.1765	M-stable
ENSDARG00000006370	33.53	31.35	24.23	19.88	10.23	5.27	1.27	3.39	4.69	-0.38152	0.00829284	1.81681	M-unstable
ENSDARG00000006420	19.36	16.85	19.95	17.42	17.18	16.94	9.08	3.62	4.12	-0.242404	0.00669131	2.85947	M-stable
ENSDARG00000006508	17.66	16.32	16.55	15.33	11.62	4.35	0.4	0.28	0.55	-0.667253	0.00210678	1.03881	M-unstable
ENSDARG00000006545	55.76	50.44	54.54	50.52	41.26	24.01	10.17	8.49	10.03	-0.30901	0.000860784	2.24312	M-stable
ENSDARG00000006580	1194.49	1220.04	1098.41	931.86	519.91	188.53	44.47	11.03	4.82	-0.855757	0.000159317	0.809982	M-unstable
ENSDARG00000006603	65.01	66.36	71.5	58.48	50.22	37.87	26.26	16.55	14.38	-0.246494	9.79896e-05	2.81202	M-stable
ENSDARG00000006604	69.42	55.05	58.94	61.21	45.42	22.65	6.4	2.42	2.93	-0.523408	0.00100172	1.3243	M-unstable
ENSDARG00000006672	62.62	52.97	47.07	49.5	37.45	17.7	8.04	4.57	3.91	-0.429833	0.000220687	1.6126	M-unstable
ENSDARG00000006754	74.51	60.47	65.77	64.7	45.38	20.96	3.66	1.39	1.45	-0.652235	0.000841291	1.06273	M-unstable
ENSDARG00000006766	72.05	66.18	69.39	68.99	67.78	52.43	47.02	46.38	56.58	-0.0537903	0.0271766	12.8861	M-stable
ENSDARG00000006786	40.78	53.51	37.89	44.03	37.63	22.63	9.28	4.77	3.81	-0.405202	0.000434103	1.71062	M-stable
ENSDARG00000006797	20.61	17.34	17.82	18.3	15.84	7.59	1.49	0.65	0.92	-0.540124	0.00174008	1.28331	M-unstable
ENSDARG00000006840	17.63	18.23	17.28	16.72	17.05	16.46	9.98	7.41	3.34	-0.210673	0.00658708	3.29015	M-stable
ENSDARG00000006862	49.96	45.39	44.69	43.92	42.46	36.35	24.83	10.36	3.92	-0.31333	0.00680166	2.2122	M-stable
ENSDARG00000006869	24.86	21.4	20.45	22.67	19.38	13.21	4.12	1.13	1.76	-0.446002	0.00298715	1.55413	M-stable
ENSDARG00000006889	28.93	22.97	27.02	26.29	19.61	8.97	2.68	1.63	2.13	-0.456175	0.0011106	1.51948	M-unstable
ENSDARG00000007172	44.28	34.67	41.68	41.91	34.94	30.55	26.41	20.69	18.64	-0.111493	0.00234476	6.21695	M-unstable
ENSDARG00000007180	27.88	23.94	21.72	24.47	25.6	16.33	4.71	2.15	1.99	-0.40915	0.00285029	1.69411	M-unstable
ENSDARG00000007461	28.69	22.86	24.43	25.56	25.64	21.46	10.27	4.58	4.91	-0.262509	0.00595332	2.64047	M-stable
ENSDARG00000007465	76.7	62	69.38	68.94	64.34	28.14	6.2	1.2	0.7	-0.711025	0.00181393	0.974856	M-unstable
ENSDARG00000007494	129.62	110.83	120.8	120.45	103.36	48.89	17.43	15.26	23.7	-0.329642	0.00317152	2.10273	M-stable
ENSDARG00000007603	26.64	24.01	24.28	21.73	10.67	4.23	1.13	2.13	2.99	-0.435056	0.00380337	1.59324	M-unstable
ENSDARG00000007639	50.96	33.48	44.31	45.26	43.3	23.92	6.56	4.45	5.67	-0.360828	0.00483543	1.92099	M-stable
ENSDARG00000007691	53.61	49.64	48.4	48.55	40.16	29.61	17.53	9.04	7.35	-0.299056	0.0005405	2.31779	M-unstable
ENSDARG00000007711	20.08	16.9	18.75	20.58	21.42	15.87	5.13	3.5	3.2	-0.291772	0.00603863	2.37565	M-stable
ENSDARG00000007737	49.77	41.82	39.73	45.76	36.84	22.58	6.9	5.28	5.71	-0.359455	0.001541	1.92833	M-unstable
ENSDARG00000007751	92.71	82.88	83.75	81.12	64.29	35.33	14.68	5.37	2.77	-0.514903	0.000655082	1.34617	M-unstable
ENSDARG00000007760	19.42	15.41	13.03	14.44	8.39	3.1	0.68	1.58	2.78	-0.389283	0.0122851	1.78058	M-unstable
ENSDARG00000007764	70.75	63.27	55.81	56.82	46.47	17.03	3.93	2.1	2.59	-0.568904	0.000701085	1.21839	M-unstable
ENSDARG00000007813	37.11	29.2	34.71	33.49	33.09	16.63	3.99	2.13	3.63	-0.424041	0.00383582	1.63462	M-stable
ENSDARG00000007825	13.59	11.81	11.59	13.15	11.04	8.18	3.81	2.35	1.15	-0.336895	0.00185011	2.05746	M-stable
ENSDARG00000007885	17.7	14.53	16.14	12.08	7.85	4.76	1.24	1.22	2.22	-0.397533	0.00193688	1.74362	M-unstable
ENSDARG00000007918	56.99	51.44	52.74	47.87	48.37	41.57	28.89	10.98	5.74	-0.295996	0.00531282	2.34174	M-stable
ENSDARG00000007976	52.42	45.5	49.5	48.46	38.68	25.84	10.17	8.95	12.52	-0.2699	0.00243749	2.56817	M-stable
ENSDARG00000008014	30.53	24.33	23.8	24.22	25.26	13.1	2.97	1.93	2.6	-0.418651	0.00283384	1.65567	M-stable
ENSDARG00000008107	34.17	26.22	25.54	27.87	20.28	17.74	11.74	5.11	2.19	-0.335131	0.0026089	2.06828	M-stable
ENSDARG00000008155	47.08	46.06	45.46	46.83	48.46	30.05	7.64	5.74	6.65	-0.354898	0.00323236	1.95309	M-stable
ENSDARG00000008184	142.74	105.35	120.83	120.76	121.18	113.86	94.34	47.72	36.37	-0.153488	0.018118	4.51597	M-stable
ENSDARG00000008192	54.27	44.5	47.17	46.24	39.14	25.92	10.58	5.07	5.64	-0.362477	0.00109765	1.91225	M-unstable
ENSDARG00000008200	96.94	98.63	91.27	93.75	79.01	47.88	18.58	6.04	4.47	-0.483232	0.00094967	1.4344	M-stable
ENSDARG00000008322	43.73	32.47	38.29	37.4	36.11	18.21	4.9	3.95	6.23	-0.353522	0.00477478	1.96069	M-unstable
ENSDARG00000008407	17.88	14.51	15.26	14.04	12.52	9.11	5.41	4.95	2.53	-0.250411	0.000588989	2.76804	M-stable
ENSDARG00000008454	130.3	76.9	73.47	59.87	53.39	27.38	9.1	4.42	3.17	-0.508269	0.00026026	1.36374	M-unstable
ENSDARG00000008472	62.64	55.31	48.84	48.94	26.22	7.7	1.78	1.03	0.98	-0.698742	0.000204893	0.991994	M-unstable
ENSDARG00000008490	64.32	56.09	59.66	60.69	55.25	47.54	27.9	19.85	22.96	-0.169482	0.00277641	4.0898	M-stable
ENSDARG00000008541	122.08	136.28	121.36	117.61	64.67	33.52	8.93	3.83	2.92	-0.625862	0.000145888	1.10751	M-unstable
ENSDARG00000008560	39.93	34.53	38.42	33.57	24.18	12.37	4.71	3.19	4.43	-0.397368	0.000640502	1.74435	M-unstable
ENSDARG00000008678	62.27	56.56	54.23	58.33	58.69	50.91	35.92	31.25	18.03	-0.147091	0.00649928	4.71238	M-stable
ENSDARG00000008703	25.85	23.11	22.77	21.6	22.63	19.66	17.52	14.42	10.47	-0.102323	0.00273037	6.7741	M-stable
ENSDARG00000008727	27.88	25.55	25.08	26.94	22.93	17.6	11.02	10.92	10.69	-0.157178	0.000972922	4.40996	M-unstable
ENSDARG00000008732	91.87	90.16	81.16	84.72	71.8	69.43	57.06	44.4	26.19	-0.153437	0.00194289	4.51748	M-stable
ENSDARG00000008765	103	93.53	90.69	90.63	85.96	67.11	38.33	21.46	13.93	-0.278157	0.00149823	2.49193	M-stable
ENSDARG00000008805	76.33	69.54	69.73	70.49	57.63	26.72	4.98	12.39	19.08	-0.314408	0.0220049	2.20461	M-stable
ENSDARG00000008808	39.29	38.64	36.12	39.99	31.04	15.24	8.87	8.48	6.82	-0.293046	0.000387871	2.36532	M-unstable
ENSDARG00000008816	49.44	43.42	43.65	40.8	37.41	33.1	25.68	24.67	25.01	-0.0979274	0.000167286	7.07817	M-stable
ENSDARG00000008835	18.79	17.56	16.69	19.74	15.51	12.06	8.92	6.1	5.08	-0.194636	0.000778824	3.56125	M-stable
ENSDARG00000008852	13.69	9.69	10.9	11.03	7.4	5.44	3.37	2.23	1.9	-0.27623	0.000274188	2.50931	M-stable
ENSDARG00000008983	42.95	38.41	37.06	39.31	34.6	31.37	18.65	7.16	5.11	-0.293748	0.00375546	2.35966	M-stable
ENSDARG00000009031	185.66	153.66	179.25	179.35	180.77	169.72	149.16	111.93	71.64	-0.0989547	0.0321101	7.00469	M-stable
ENSDARG00000009046	14.79	15.38	15.48	12.99	11.73	6.26	0.83	1.39	1.38	-0.450091	0.0030836	1.54002	M-unstable
ENSDARG00000009178	12.58	12.11	13.81	11.71	7.86	5.12	4.32	6.05	7.9	-0.125441	0.0436954	5.52568	M-unstable
ENSDARG00000009208	90.7	84.67	88.05	81.37	59.79	26.96	5.69	1.03	1.01	-0.738343	0.000862577	0.938788	M-unstable
ENSDARG00000009214	26.85	20.35	19.52	19.06	19.03	16.39	12.27	9.73	12.94	-0.0966795	0.00493076	7.16953	M-stable
ENSDARG00000009266	33.57	30.56	29.43	26.11	19.94	6.78	1.99	2.5	2.54	-0.458841	0.000876519	1.51065	M-unstable
ENSDARG00000009315	35.91	34.72	34.92	32.49	30.11	26.41	18.07	11.79	9.01	-0.19956	0.000775397	3.47337	M-stable
ENSDARG00000009764	50.85	48.35	45.67	45.95	32.15	15.54	6.76	2.71	3.54	-0.463088	0.000398629	1.49679	M-unstable
ENSDARG00000009851	21.19	20.15	18.27	18.54	17.3	14.9	8.58	2.78	0.85	-0.405178	0.00603159	1.71072	M-stable
ENSDARG00000009886	26.62	23.67	24.02	25.78	22.54	22.72	14.41	6.89	3.65	-0.250804	0.00766096	2.7637	M-stable
ENSDARG00000010021	33.42	31.36	27.71	29.79	28.13	20.98	10.73	7.17	6.19	-0.255646	0.000971803	2.71135	M-stable
ENSDARG00000010052	100.8	86.67	88.1	97.09	87.11	80.08	63.05	59.52	38.99	-0.10633	0.00614779	6.51885	M-stable
ENSDARG00000010332	323.28	268.74	237.78	234.08	139.54	47.65	6.84	2.82	1.16	-0.856707	0.000277903	0.809083	M-unstable
ENSDARG00000010400	118.76	109.51	111.4	109.42	89.72	50.2	12.46	10.81	14.28	-0.39312	0.00181624	1.7632	M-unstable
ENSDARG00000010519	26.8	24.73	24.29	25.55	26.05	23.91	15.11	7.14	3.15	-0.264376	0.010884	2.62182	M-stable
ENSDARG00000010524	56.83	46.54	46.44	49.84	41.92	28.08	13.13	14.09	18.21	-0.201599	0.00460659	3.43824	M-stable
ENSDARG00000010601	21.04	14.97	17.99	16.55	17.63	14.84	4.65	2.13	1.25	-0.381305	0.00499896	1.81783	M-stable
ENSDARG00000010681	26.24	13.96	21.99	22.09	22.67	19.36	12.56	4.16	3.27	-0.242106	0.0269974	2.863	M-stable
ENSDARG00000010727	32.56	30.56	31.31	29.78	19.58	8.28	2.09	0.93	1.11	-0.590721	0.000447861	1.17339	M-unstable
ENSDARG00000010732	37.15	31.59	29.4	31.65	27.4	23.06	10.27	4.32	1.75	-0.397503	0.00306899	1.74375	M-stable
ENSDARG00000010789	22.5	19.48	17.24	20.98	21.25	17.49	3.97	1.49	2.34	-0.38412	0.00789732	1.80451	M-stable
ENSDARG00000010816	24.86	21.11	20.65	20.01	17.26	12.11	4.2	2.85	0.55	-0.48182	0.00242185	1.4386	M-unstable
ENSDARG00000010862	29.07	29.31	25.07	23.51	13.89	3.41	1.49	2.81	3.48	-0.423085	0.00426606	1.63832	M-unstable
ENSDARG00000010978	32.5	27.49	30.49	32.08	29.05	28.16	18.45	9.32	5.99	-0.217654	0.00857406	3.18463	M-stable
ENSDARG00000010981	16.91	15.34	14.92	12.93	14.53	15.42	13.17	10.62	7.01	-0.0841319	0.0260299	8.23882	M-stable
ENSDARG00000011055	31.94	28.22	29.6	25.79	22.4	16.28	13.21	12.15	14.82	-0.134366	0.00107434	5.15864	M-stable
ENSDARG00000011196	47.7	43.34	42.99	46.13	45.08	38.19	29.53	24.25	20.55	-0.11417	0.00263845	6.07118	M-stable
ENSDARG00000011239	83.91	69.94	73.97	61.17	37.85	17.18	4.66	3.37	0.67	-0.672552	0.000289986	1.03062	M-unstable
ENSDARG00000011298	11.02	8.2	8.35	9.42	6.84	3.81	1.38	1.78	2.49	-0.266888	0.00647906	2.59714	M-unstable
ENSDARG00000011301	35.39	37.23	34.69	33.13	21.91	12.03	6.24	2.85	2.83	-0.430255	0.000117639	1.61101	M-stable
ENSDARG00000011370	56.29	53.57	58.53	53.72	49.83	40.93	12.3	1.68	1.09	-0.590913	0.00431828	1.17301	M-stable
ENSDARG00000011373	400.63	373.54	383.88	361.09	253.7	90.69	16.17	5.86	6.46	-0.71023	0.0005729	0.975948	M-unstable
ENSDARG00000011445	20.94	16.34	16.95	16.08	8.75	2.8	2.41	2.62	3.03	-0.332906	0.00237003	2.08211	M-unstable
ENSDARG00000011498	30.89	22.99	24.69	25.99	22.03	10.48	2.72	1.89	1.78	-0.455624	0.00125794	1.52131	M-unstable
ENSDARG00000011515	37.53	38.54	38.84	37.26	29.36	29.25	18.02	10.5	8.49	-0.229918	0.000762416	3.01476	M-stable
ENSDARG00000011683	40.62	43.6	37.95	37.92	43.05	38.9	34.19	33.83	30.77	-0.0407885	0.0107448	16.9937	M-stable
ENSDARG00000011925	93.6	89.84	89.96	89.56	89.57	82.09	58.33	33.03	26.29	-0.178395	0.00471054	3.88545	M-stable
ENSDARG00000011934	129.68	113.77	108.97	118.14	114.86	87.13	54.19	25.75	15.96	-0.28067	0.00334901	2.46962	M-stable
ENSDARG00000012005	18.59	15.47	14.33	16.69	12.09	6.61	2.04	2.42	2.07	-0.355736	0.00120464	1.94849	M-unstable
ENSDARG00000012021	54.95	46.98	49.23	46.38	43.97	25.59	7	5.28	7.13	-0.363987	0.00228805	1.90432	M-stable
ENSDARG00000012177	14.06	10.25	11.67	14.57	9.52	5.15	4.12	2.82	1.98	-0.273981	0.0010239	2.52991	M-unstable
ENSDARG00000012196	46.24	39.02	42.18	41.46	40.84	27.26	11.18	8.18	10.92	-0.255377	0.00347668	2.71421	M-stable
ENSDARG00000012295	17.96	17.98	17.47	18.06	13.63	8.12	1.87	1.67	2.37	-0.395763	0.00207024	1.75142	M-unstable
ENSDARG00000012314	61.08	48.59	54.04	55.17	53.12	53.05	47.55	32.55	28.45	-0.0801054	0.0250394	8.65294	M-stable
ENSDARG00000012468	51.92	43.87	42.49	43.03	42.19	28.17	7.22	6.17	9.19	-0.313675	0.00488519	2.20976	M-stable
ENSDARG00000012506	18.08	19.83	18.81	19.32	17.97	15.28	10.89	6.99	3.67	-0.221912	0.00290318	3.12352	M-stable
ENSDARG00000012563	29.09	25.99	24.62	27.93	24.86	9.48	1.48	1.15	1.52	-0.535346	0.00234379	1.29477	M-unstable
ENSDARG00000012625	69.44	56.72	62.28	56.55	35.67	11.77	2.77	3.15	2.49	-0.559044	0.000523968	1.23988	M-unstable
ENSDARG00000012718	250.12	245.95	228.38	246.22	226.52	151.37	44.01	9.5	2.92	-0.625023	0.00326498	1.10899	M-stable
ENSDARG00000012840	19.53	16.48	17.61	16.18	13.34	7.59	2.69	3.44	3.65	-0.293614	0.00199385	2.36074	M-unstable
ENSDARG00000012860	87.02	63.37	64.39	62.37	31.72	19.22	4.6	2.39	1.99	-0.583529	0.000225599	1.18785	M-unstable
ENSDARG00000012871	97.42	93.7	91.15	89.83	84.3	75.93	62.53	45.46	32.47	-0.143907	0.00146441	4.81662	M-stable
ENSDARG00000012982	28.77	19.85	25.05	23.94	16.6	10.29	8.37	8.74	11.78	-0.149385	0.0121458	4.64	M-unstable
ENSDARG00000012987	94.64	98.49	81.04	83.79	70.51	39.59	16.51	8.5	6.42	-0.426647	0.00030611	1.62464	M-stable
ENSDARG00000013063	30.31	28.57	29.12	28.62	28.23	26.04	24.54	23.2	18.76	-0.0550349	0.00271683	12.5947	M-stable
ENSDARG00000013075	16.77	17.34	14.29	14.25	11.78	8.02	3.18	3.66	5.4	-0.236439	0.00389795	2.93161	M-unstable
ENSDARG00000013082	30.02	24.48	25.01	23.15	18.5	12.59	5.17	3.05	2	-0.392094	0.000375313	1.76781	M-stable
ENSDARG00000013095	83.85	82.03	73.64	78.25	79.81	70.47	57.59	20.56	13.11	-0.241182	0.0104945	2.87396	M-stable
ENSDARG00000013222	44.63	38.62	34.23	39.47	38.38	29.95	16.75	8.48	6.18	-0.269328	0.00312998	2.57362	M-stable
ENSDARG00000013224	23.05	19.13	18.52	18.3	11.24	4.92	1.26	0.89	1.29	-0.510795	0.000680637	1.357	M-unstable
ENSDARG00000013274	42.47	31.36	31.47	30.47	27.08	18.48	10.97	7.03	5.16	-0.280634	0.000411923	2.46993	M-stable
ENSDARG00000013302	45.15	53.7	46.16	35.12	26.52	16.62	7.15	5.27	5.72	-0.3782	5.01056e-05	1.83275	M-stable
ENSDARG00000013476	40.96	32.88	35.63	38.23	34.06	33.51	27.95	17.78	8.98	-0.160911	0.0182773	4.30765	M-stable
ENSDARG00000013659	18.77	14.57	16.11	16.57	18.37	13.84	9.15	7.18	5.49	-0.154019	0.00732404	4.50039	M-stable
ENSDARG00000013667	22.8	22.78	22.69	20.83	19.89	18.42	12.43	7.4	3.84	-0.234413	0.00314138	2.95694	M-stable
ENSDARG00000013670	450.3	412.45	420.4	425.61	338.49	212.97	70.97	26.8	31.92	-0.446587	0.00115429	1.5521	M-stable
ENSDARG00000013830	108.93	99.54	102.06	97.73	70.37	27.43	4.64	6.14	11.99	-0.463735	0.00487311	1.49471	M-unstable
ENSDARG00000013880	14.73	14.23	14.39	15.76	11.92	8.56	6.86	3.88	3.33	-0.232697	0.000529982	2.97875	M-unstable
ENSDARG00000013881	72.97	70.73	64.31	67.51	59.1	39.77	9.03	3.99	6.1	-0.44625	0.00227296	1.55327	M-stable
ENSDARG00000013892	31.7	23.87	27.23	27.89	28.69	22.15	7.42	3.21	4.51	-0.316494	0.00706008	2.19008	M-stable
ENSDARG00000013965	27.92	23.51	23.83	25.78	25.3	23.18	10.27	6.21	8.07	-0.203065	0.00871786	3.41343	M-stable
ENSDARG00000013973	36.92	32.09	30.66	28.58	17.97	8.42	2.31	2.09	4.17	-0.428784	0.00205954	1.61654	M-unstable
ENSDARG00000014039	48.47	48.76	37.88	42.7	37.99	28.17	21.25	13.13	10.31	-0.221033	0.000380938	3.13594	M-stable
ENSDARG00000014068	70.54	63.56	63.57	62.7	50.02	32.89	20.22	12.72	7.9	-0.314941	0.000281216	2.20088	M-unstable
ENSDARG00000014139	79.55	74.35	80.86	80.79	71.79	59.84	49.94	45.63	45.03	-0.0951919	0.000789171	7.28158	M-stable
ENSDARG00000014179	13.36	12.45	11.15	10.89	8.15	2.92	0.49	0.21	0.13	-0.739572	0.000414893	0.937227	M-unstable
ENSDARG00000014208	187.93	172.45	151.75	160.61	134.96	78.94	38.89	22.79	16.24	-0.366774	0.000334565	1.88985	M-unstable
ENSDARG00000014218	12.78	11.26	12.13	11.84	9.51	3.09	0.59	0.5	0.63	-0.55058	0.00142485	1.25894	M-unstable
ENSDARG00000014230	77.27	69.52	68.86	67.93	63.04	51.31	39.95	26.18	20.68	-0.180011	0.000790017	3.85057	M-stable
ENSDARG00000014303	23.73	18.02	16.16	17.2	16.6	16.14	9.09	7.2	7.22	-0.147452	0.00309414	4.70083	M-stable
ENSDARG00000014324	100.63	82.51	93.55	85.49	54.73	30.3	10.11	2.66	1.95	-0.60729	0.000535002	1.14138	M-unstable
ENSDARG00000014340	35.05	30.24	27.17	21.09	8.4	3.45	1.09	2.02	5.31	-0.416069	0.0126593	1.66594	M-unstable
ENSDARG00000014373	54.47	47.14	47.96	48.62	50.1	48.85	39.04	32.66	24.58	-0.085274	0.0136601	8.12847	M-stable
ENSDARG00000014386	113.51	99.69	100.45	96.54	67.91	33.47	9.11	8.83	12.57	-0.410025	0.00144188	1.6905	M-unstable
ENSDARG00000014550	25.42	18.04	21.83	23.02	20.76	13.42	4.5	2.48	4.29	-0.312648	0.00631283	2.21702	M-unstable
ENSDARG00000014556	21.13	22.51	16.14	20.17	23.17	15.95	10.26	4.13	2.81	-0.283116	0.00585935	2.44828	M-stable
ENSDARG00000014599	15.12	11.79	13.53	12.71	11.22	6.02	2.44	0.55	0.26	-0.574855	0.00185662	1.20578	M-unstable
ENSDARG00000014680	96.73	83.01	83.28	87.94	84.37	64.12	12.96	5.79	26.73	-0.324779	0.0281281	2.13421	M-stable
ENSDARG00000014692	71.87	63.87	61.84	68.36	62.31	58.86	39.44	22.47	15.46	-0.198797	0.00539686	3.4867	M-stable
ENSDARG00000014704	27.54	22.12	23.5	21.71	16.59	6.99	1.49	0.74	0.92	-0.576796	0.000766282	1.20172	M-unstable
ENSDARG00000014761	18.1	18.78	16.52	16.32	15.36	8.33	2.92	0.98	0.48	-0.542447	0.00100533	1.27782	M-unstable
ENSDARG00000014794	29.98	33.34	28.28	25.88	17.17	11.57	7.61	6	8.57	-0.253907	0.000376741	2.72993	M-stable
ENSDARG00000014866	73.53	73.3	72.5	76.05	60.66	22.09	5.46	2.4	1.93	-0.612046	0.000633018	1.13251	M-unstable
ENSDARG00000014915	10.06	12.39	11.27	7.67	5.9	4.63	5.09	5.26	5.85	-0.125425	0.0116461	5.52638	M-stable
ENSDARG00000014962	21.66	21.02	18.94	20.06	14.72	4.98	1.85	2.39	4.73	-0.345538	0.00791316	2.006	M-unstable
ENSDARG00000015003	17.01	14.39	13.59	14.82	15.99	14.31	10.22	4.71	1.7	-0.25566	0.0194653	2.7112	M-stable
ENSDARG00000015006	121.13	117.94	127.87	134	114.07	54.36	12.88	3.62	6.66	-0.544152	0.0024286	1.27381	M-unstable
ENSDARG00000015059	42.42	33.74	41.61	36.07	40.95	28.06	10.03	4.37	10.19	-0.284125	0.0124883	2.43959	M-unstable
ENSDARG00000015201	13.78	13	13.03	14.47	11.15	9.89	8.58	6.77	4.31	-0.151068	0.00159121	4.58832	M-stable
ENSDARG00000015236	50.08	49.38	37.3	40.85	25.94	16.02	9.4	8.19	8.01	-0.300023	7.30456e-05	2.31031	M-unstable
ENSDARG00000015349	14.01	12.63	11.44	11.63	10.62	7.91	4.9	2.78	2.04	-0.27051	0.000661841	2.56237	M-stable
ENSDARG00000015374	46.49	35.88	37.91	36.39	34.23	15.61	4.28	4.27	6.57	-0.357237	0.00390238	1.9403	M-unstable
ENSDARG00000015425	21.98	20.18	21.92	19.21	13.83	2.63	0.66	0.25	0.17	-0.804497	0.00029174	0.861591	M-unstable
ENSDARG00000015543	194.29	200.89	195.04	181.64	139.36	100.25	80.19	59.83	37.44	-0.243463	5.37242e-05	2.84703	M-unstable
ENSDARG00000015552	16.1	11.58	14.13	14.26	6.76	2.99	0.68	1.13	2.61	-0.392917	0.0123288	1.76411	M-unstable
ENSDARG00000015638	23.17	22.24	23.04	22.63	17.36	16.93	13.89	11.52	10.52	-0.121374	0.000106195	5.71082	M-stable
ENSDARG00000015657	325.26	308.34	277.07	268.74	185.45	78.47	13.67	2.82	2.43	-0.793292	0.000584724	0.87376	M-unstable
ENSDARG00000015765	12.57	14.98	15.41	12.68	11.33	10.27	7.83	4.04	2.01	-0.265456	0.00178742	2.61115	M-stable
ENSDARG00000015829	85.52	71.42	80.19	78.6	63.95	56.24	42.93	35.33	26.81	-0.153569	0.00058817	4.51358	M-stable
ENSDARG00000015860	27.52	24.07	23.41	25.52	17.55	10.52	3.07	1.83	1.35	-0.473517	0.000517704	1.46383	M-unstable
ENSDARG00000015971	135.17	116.51	134.65	132	126.05	100.5	33.43	14.37	16.9	-0.34582	0.00413398	2.00436	M-stable
ENSDARG00000016074	14.06	12.07	12.54	12.05	10.27	6.24	2.83	1.31	1.17	-0.386609	0.000656101	1.79289	M-unstable
ENSDARG00000016093	33.19	31.59	28.24	28.99	27.87	25.76	11.36	8.45	5.16	-0.257208	0.00211116	2.69489	M-stable
ENSDARG00000016117	81	78.25	75.25	75.18	72.09	50.52	19.33	10.53	9.57	-0.344906	0.00132613	2.00967	M-stable
ENSDARG00000016143	50.39	52.27	44.86	43.78	25.18	11.7	6.96	10.86	8.19	-0.313694	0.000892445	2.20963	M-unstable
ENSDARG00000016153	105.52	82	95.75	98.53	95.51	88.19	66.33	39.07	34.76	-0.139959	0.0126379	4.95249	M-stable
ENSDARG00000016231	19.76	16.05	16.23	16.94	14.3	13.58	10.74	8.37	9.72	-0.0981008	0.00173225	7.06566	M-stable
ENSDARG00000016233	10.9	12.35	11.71	10.53	7.97	5.9	2.89	2.6	3.56	-0.242995	0.000821338	2.85252	M-stable
ENSDARG00000016238	22.43	21.89	22.24	23.25	22.34	14.19	4.11	1.74	0.83	-0.491655	0.00218109	1.40982	M-stable
ENSDARG00000016256	15.6	13.46	13.39	15.03	14.2	12.83	7.03	6.6	8.34	-0.110343	0.0174912	6.28173	M-stable
ENSDARG00000016350	76.04	61.13	69.79	72.58	61.05	44.89	20.84	14.38	19.95	-0.235567	0.00359423	2.94247	M-stable
ENSDARG00000016375	13.32	11.18	10.69	10.57	9.01	6.9	4.48	3.1	5.13	-0.172437	0.0034051	4.01972	M-stable
ENSDARG00000016464	38.81	31.23	35.54	36.58	32.84	20.27	5.58	1.59	1.58	-0.506497	0.00255725	1.36851	M-stable
ENSDARG00000016513	40.26	29.95	32.97	33.05	33.12	29.08	11.06	4.9	4.8	-0.306695	0.00537875	2.26006	M-stable
ENSDARG00000016528	10.46	9.4	10.46	9.01	8.47	6.01	1.48	0.67	1.03	-0.416431	0.00251173	1.66449	M-stable
ENSDARG00000016538	12.74	10.43	8.84	9.29	4.91	2.5	1.41	0.51	0.36	-0.525697	7.87229e-05	1.31853	M-unstable
ENSDARG00000016584	23.64	22.58	25.15	25.55	26.35	23.42	17.9	6.2	1.69	-0.313491	0.0225194	2.21106	M-stable
ENSDARG00000016649	24.41	21.79	16.91	19.8	17.44	12.1	4.21	3.76	4.66	-0.277675	0.00219011	2.49625	M-stable
ENSDARG00000016706	90.06	79.61	80.98	81.75	63.33	41.5	27.09	24.84	33.12	-0.187904	0.00196653	3.68884	M-stable
ENSDARG00000016733	30.63	27.83	26.87	28.31	26.04	23.24	19.3	17.03	11.69	-0.114463	0.0019709	6.05562	M-stable
ENSDARG00000016749	18.11	16.29	15.32	14.34	9.78	6.59	2.93	4.68	4.24	-0.244169	0.00183587	2.83881	M-stable
ENSDARG00000016765	36.04	33.17	29.69	28.94	11.77	7.63	2.59	3.29	2.35	-0.442909	0.000163511	1.56499	M-unstable
ENSDARG00000016769	13.43	13.43	11.03	15.4	12.26	6.66	2.72	1.49	0.53	-0.457705	0.00170719	1.5144	M-unstable
ENSDARG00000016809	10.73	9.65	7.12	10.69	9.06	8.46	7.53	4.32	2.41	-0.158683	0.0232714	4.36814	M-stable
ENSDARG00000016866	41.98	35.13	39.49	38.75	34.65	18.28	2.65	1.17	1.11	-0.600777	0.00184008	1.15375	M-stable
ENSDARG00000016897	12.28	12.51	8.44	7.91	3.94	0.8	0.3	0.39	0.77	-0.551177	0.00242151	1.25758	M-unstable
ENSDARG00000016934	10.58	7.13	6.95	7.69	7.24	4.77	1.61	1.63	3.88	-0.197839	0.0367014	3.50359	M-stable
ENSDARG00000017010	92.15	100.88	87.8	98.33	82.54	56.95	32.15	16.91	15.5	-0.29848	0.000638203	2.32226	M-stable
ENSDARG00000017126	56.19	51.13	49.74	48.57	46.79	36.56	19.53	9.19	4.04	-0.347503	0.00275755	1.99465	M-stable
ENSDARG00000017163	159.8	168.14	147.62	153.03	91.18	27.19	5.44	1.6	2	-0.772206	0.000386736	0.89762	M-unstable
ENSDARG00000017294	63.73	58.3	62.5	59.38	45.18	30	18.87	10.32	5.67	-0.347225	0.000418126	1.99625	M-stable
ENSDARG00000017312	18.61	16.51	16.2	15.3	8.9	4.1	1.97	1.12	1.34	-0.450738	0.000161671	1.5378	M-unstable
ENSDARG00000017315	84.01	87.63	82.82	81.96	80.95	70.34	49.14	23.86	11.95	-0.26005	0.004988	2.66543	M-stable
ENSDARG00000017316	73.16	66.72	70.44	73.22	70.5	51.22	17.73	5.75	5.75	-0.40787	0.00344861	1.69943	M-stable
ENSDARG00000017365	49.58	42.82	45.49	47.32	45.36	36.34	18.94	8.82	7.87	-0.274151	0.00356846	2.52834	M-stable
ENSDARG00000017522	94.84	75.59	86.08	87.96	82.79	71.98	41.2	21.81	23.84	-0.206637	0.00555851	3.35442	M-stable
ENSDARG00000017612	16.6	14.52	13.24	12.29	5.73	2.53	1.5	0.44	0.58	-0.555838	0.00010397	1.24703	M-unstable
ENSDARG00000017636	54.93	46.75	51.95	51.16	50.95	48.83	43.87	37.27	24.81	-0.0785609	0.0263371	8.82305	M-stable
ENSDARG00000017658	49.84	45.96	42.81	44.47	36.07	26.3	13.84	9.99	9.37	-0.264588	0.000326611	2.61972	M-stable
ENSDARG00000017728	33.23	33.34	31.93	26.48	21.58	16.6	12.81	9.55	4.62	-0.2656	0.000146654	2.60974	M-unstable
ENSDARG00000017757	14.76	13.9	15.34	13.63	7.35	2.82	0.47	0.15	0.21	-0.756494	0.000470622	0.916262	M-unstable
ENSDARG00000017772	83.54	81.01	86.25	77.62	72.07	59.83	46.97	40.04	31.65	-0.144152	0.000173151	4.80844	M-stable
ENSDARG00000017835	51.01	46.11	46.78	45.59	37.32	29.15	10.24	3.05	1.85	-0.486782	0.00172469	1.42394	M-unstable
ENSDARG00000017842	184.29	153.11	157.41	162.53	148.92	104	34.56	14.72	11.74	-0.414629	0.00193117	1.67173	M-stable
ENSDARG00000017910	33.01	30.77	27.84	25.51	18.61	9.12	2.65	2.46	5.21	-0.381786	0.00307316	1.81554	M-unstable
ENSDARG00000017928	28.95	23.09	21.11	21.81	19.6	7.58	3.08	4.57	4.83	-0.302683	0.00358033	2.29001	M-unstable
ENSDARG00000017960	35.02	37.34	31	32.49	23.68	24.88	18.18	16.97	13.79	-0.139023	4.23152e-05	4.98584	M-stable
ENSDARG00000017986	25.17	19.58	24.6	21.43	17.35	8.73	3.63	3.46	5.6	-0.292656	0.00401309	2.36847	M-unstable
ENSDARG00000018061	42.82	46.89	42.23	40.98	31.33	20.98	10.06	4.13	4.17	-0.394977	0.000339202	1.75491	M-stable
ENSDARG00000018096	18.61	14.07	15.3	14.82	15.88	11.62	4.06	1.7	2.32	-0.330955	0.00497549	2.09439	M-stable
ENSDARG00000018107	99.49	87.62	84.82	88.64	79.37	69.39	52.44	29.35	14.16	-0.235398	0.00471617	2.94458	M-stable
ENSDARG00000018159	13.07	9.13	11.3	7.05	4.23	0.99	0.68	0.66	1.09	-0.446996	0.0022014	1.55068	M-unstable
ENSDARG00000018162	35.01	33.18	35.84	36.4	34.94	31.21	21.39	12.64	13.11	-0.159748	0.00501545	4.33901	M-unstable
ENSDARG00000018181	16.01	15.04	16.24	12.53	5.36	2.85	1.15	0.62	0.98	-0.51477	0.000201327	1.34652	M-unstable
ENSDARG00000018206	35.24	27.99	18.9	28.92	26.93	9.39	2.49	5.89	9.32	-0.261163	0.0418332	2.65408	M-unstable
ENSDARG00000018382	37.18	32.48	31.55	33.78	29.08	13.91	3.31	0.83	0.46	-0.663045	0.00134501	1.0454	M-stable
ENSDARG00000018397	23.15	15.39	21.6	19.66	20.6	11.2	2.27	5.3	2.23	-0.328961	0.00992446	2.10708	M-unstable
ENSDARG00000018491	316.03	315.26	280.32	278.84	166.79	58.15	15.25	20.2	20.13	-0.50216	0.000751739	1.38033	M-unstable
ENSDARG00000018508	20.15	16.3	19.72	20.08	16.51	10.22	5.81	9.87	9.41	-0.136982	0.0267843	5.06014	M-unstable
ENSDARG00000018542	65.87	58.4	61.6	71.05	62.46	58.82	31.15	9.98	2.24	-0.410238	0.0137103	1.68962	M-stable
ENSDARG00000018562	126.86	118.89	119.9	114.78	112.15	84.63	59.71	40.83	29.67	-0.206485	0.000809659	3.35689	M-stable
ENSDARG00000018650	10.2	7.74	6.75	8.7	7.84	4.23	2.09	1.58	1.36	-0.289625	0.00148878	2.39326	M-stable
ENSDARG00000018681	69.93	73.45	56.43	52.81	65.3	51.87	51.87	36.69	33.38	-0.094728	0.00461587	7.31724	M-stable
ENSDARG00000018788	39.87	30.1	28.98	31.01	27.05	10.14	2.46	2.68	2.07	-0.466981	0.00116327	1.48431	M-unstable
ENSDARG00000018976	56.46	50.85	52.96	52.51	41.47	23.16	5.72	2.95	2.87	-0.497551	0.000882128	1.39312	M-stable
ENSDARG00000019008	98.65	96.79	96.23	95.44	87.14	70.92	47.47	33.06	23.82	-0.207826	0.00077998	3.33523	M-stable
ENSDARG00000019038	41.52	35.68	37.07	35.18	32.83	20.85	5.04	4.04	3.74	-0.394697	0.00156467	1.75615	M-stable
ENSDARG00000019160	73.68	60.39	62.49	61.59	53.25	30.12	9.66	9.28	10.13	-0.335242	0.00152725	2.0676	M-unstable
ENSDARG00000019233	16.76	15.5	18.13	17.78	15.4	8.8	2.48	0.54	0.3	-0.614899	0.0021228	1.12725	M-stable
ENSDARG00000019338	12.67	11.89	9.38	8.22	5.64	4.5	2.64	1.75	2.47	-0.274147	0.00012866	2.52838	M-stable
ENSDARG00000019383	49.53	36.47	44.55	44.99	46.96	43.01	25.91	14.44	21.46	-0.132005	0.0334356	5.25091	M-stable
ENSDARG00000019426	36.22	27.14	31.93	32.01	31.37	22.13	9.23	10.49	17.49	-0.15144	0.0367988	4.57704	M-unstable
ENSDARG00000019581	79.01	82.01	82.02	81.64	73.43	53.6	32.12	20.27	20.25	-0.236824	0.000673338	2.92685	M-stable
ENSDARG00000019588	45.93	42.27	46.01	44.94	45.4	31.81	21.94	17.46	16.96	-0.16362	0.00153947	4.23633	M-stable
ENSDARG00000019644	259.96	295.22	267.54	262.54	248.16	183.18	136.52	101.27	86.46	-0.187132	0.00014422	3.70406	M-stable
ENSDARG00000019732	60.78	57.36	46.99	53.94	56.81	29.31	9.72	7.21	10.49	-0.322234	0.00348193	2.15107	M-stable
ENSDARG00000019791	27.17	23.48	22.59	26.08	23.69	20.19	15.52	9.74	7.73	-0.163102	0.00404177	4.24977	M-stable
ENSDARG00000019845	103.4	99.41	86.91	98.75	79.87	64.64	42.64	23.51	15.32	-0.266177	0.00102169	2.60409	M-stable
ENSDARG00000019907	12.35	8.13	10.51	11.89	6.25	3.33	1.35	1.53	2.44	-0.300198	0.00677624	2.30897	M-unstable
ENSDARG00000019963	17.51	15.85	15.1	15.55	15.16	12.55	11.45	10.88	6.9	-0.101994	0.0034218	6.79593	M-stable
ENSDARG00000020024	13.98	15.78	10.79	11.66	4.45	2.12	1.06	2.3	2.86	-0.3288	0.0103091	2.10811	M-unstable
ENSDARG00000020041	30.26	27.73	26.5	25.55	19.99	13.66	7.43	2.88	2.03	-0.398622	0.000506998	1.73886	M-stable
ENSDARG00000020077	59.36	49.8	54.31	53.87	47.07	37.6	27.16	25.81	27.01	-0.122399	0.0012672	5.66302	M-stable
ENSDARG00000020131	199.67	182.31	192.01	198.23	190.01	181.42	147.4	70.87	42.14	-0.192519	0.0137434	3.60041	M-stable
ENSDARG00000020204	56.59	51.08	54.7	54.79	57.79	49.97	21.66	4.71	1.98	-0.451696	0.00892427	1.53454	M-stable
ENSDARG00000020235	116.78	93.43	108.47	106.82	93.37	55.8	23.1	19.21	16.69	-0.30739	0.00118266	2.25494	M-stable
ENSDARG00000020241	19.76	16.56	16.43	15.08	12.98	6.91	1.84	1.41	1.29	-0.441491	0.000640279	1.57001	M-stable
ENSDARG00000020242	49.13	44.07	47.39	45.51	48.06	42.37	30.95	23.74	19.46	-0.124534	0.00471918	5.56592	M-stable
ENSDARG00000020387	17.68	12.68	11.4	11.59	11.66	9.16	6.21	4.85	2.24	-0.220492	0.00277181	3.14365	M-stable
ENSDARG00000020397	23.97	19.13	20.31	21.4	20.2	11.86	6.04	3.24	3.86	-0.294158	0.0019776	2.35637	M-stable
ENSDARG00000020405	64.01	61.79	58.51	60.86	60.77	52.9	45.08	33.32	19.73	-0.141018	0.00674475	4.91531	M-stable
ENSDARG00000020442	47.06	43.61	40.46	41.19	36.35	21.04	12.71	9.18	6.93	-0.290079	0.000231517	2.38951	M-stable
ENSDARG00000020448	27.89	27.6	26.88	27.96	26.75	20.29	18.06	19.14	19.72	-0.06713	0.00496789	10.3254	M-stable
ENSDARG00000020469	185.34	160.79	177.87	179.68	167.05	142.33	58.83	22.39	25.74	-0.317813	0.00454676	2.18099	M-stable
ENSDARG00000020642	31.19	24.62	23.79	27.22	23.81	16.14	11.12	8.38	6.33	-0.211897	0.000887584	3.27116	M-stable
ENSDARG00000020656	17.91	18.64	18.8	18.15	15.35	12.36	5.95	1.83	0.47	-0.487768	0.00394038	1.42106	M-stable
ENSDARG00000020679	68.41	68.27	63	67.72	59.72	40.98	24.89	10.7	10.27	-0.303613	0.00113944	2.283	M-unstable
ENSDARG00000020749	168.43	152.19	175.18	170.87	162.92	110.46	53.17	22.45	10.25	-0.393433	0.00295799	1.76179	M-stable
ENSDARG00000020847	34.41	28.68	33.53	33.7	27.78	14.83	5.65	3.97	4.86	-0.346187	0.00159718	2.00223	M-unstable
ENSDARG00000020857	32.28	28.98	27.14	23.7	12.42	5.4	0.49	0.42	0.65	-0.71302	0.000892028	0.972129	M-unstable
ENSDARG00000020929	68.35	62.06	67.92	66.95	64.74	54.04	44.37	24.29	12.27	-0.213128	0.00791642	3.25226	M-stable
ENSDARG00000020979	124.59	114.27	115.21	105.72	76.72	32.27	4.44	1.09	0.26	-0.908081	0.00083934	0.76331	M-unstable
ENSDARG00000020981	15.52	16.64	13.93	10.37	9.52	5.92	2.41	0.92	0.73	-0.480068	0.000169764	1.44385	M-stable
ENSDARG00000020982	40.5	33.08	37.82	39.56	28.22	14.47	3.24	2.11	1.82	-0.510787	0.000975781	1.35702	M-unstable
ENSDARG00000021046	38.16	37.59	29.04	30.4	22.05	10.3	3.03	3.54	3.1	-0.42463	0.000451493	1.63236	M-unstable
ENSDARG00000021149	32.05	30.05	33.76	30.09	24.06	16.97	12.42	9.14	5.64	-0.252949	0.000206444	2.74027	M-stable
ENSDARG00000021220	30.64	24.42	22.96	18.09	8.29	3.83	2.14	2.45	3.61	-0.377929	0.00158734	1.83407	M-unstable
ENSDARG00000021233	13.54	10.6	12.51	13.52	7.74	2.5	1	1.52	1.8	-0.379681	0.00421256	1.82561	M-unstable
ENSDARG00000021389	39.62	31.67	31.86	31.41	25.63	12.83	4.47	1.65	2.13	-0.479033	0.000874729	1.44697	M-unstable
ENSDARG00000021399	20.67	18.54	17.87	16.49	14.37	8.06	3.01	2.68	3.35	-0.323143	0.00100369	2.14502	M-unstable
ENSDARG00000021455	47.28	39.02	46.57	46.03	45.84	41.53	35	30.59	17.58	-0.102419	0.0269559	6.76777	M-stable
ENSDARG00000021521	40.8	41.75	43.84	40.65	31.02	17.44	5.21	1.68	0.56	-0.633673	0.000934565	1.09386	M-unstable
ENSDARG00000021539	24.82	17.36	24.95	22.17	19.47	14.57	4.2	1.57	1.02	-0.463696	0.00302924	1.49483	M-stable
ENSDARG00000021607	12.4	10.3	10.14	9.76	9.15	8.79	4.76	2.24	1.72	-0.265156	0.00290573	2.61411	M-stable
ENSDARG00000021739	23.17	20	17.73	17.49	15.53	12.93	10.12	5.65	5.5	-0.197375	0.000394011	3.51183	M-stable
ENSDARG00000021811	285.61	247.63	265.61	260.5	241.91	232.4	194.35	182.66	140.62	-0.0803817	0.00261084	8.62319	M-stable
ENSDARG00000021827	76.45	65.65	64.03	60.04	41.6	14.99	9.83	10.17	11.17	-0.33389	0.000868163	2.07598	M-unstable
ENSDARG00000021846	16.88	10.96	11.41	15.33	14.69	9.94	8.84	5.25	2.03	-0.211036	0.023624	3.2845	M-stable
ENSDARG00000021849	155.6	162.61	149.19	143.79	127.8	77.14	20.77	6.01	3.43	-0.587856	0.00113798	1.17911	M-stable
ENSDARG00000021859	45.84	39.79	39.68	41.46	32.47	17.69	6.53	2.05	0.86	-0.569148	0.00109554	1.21787	M-stable
ENSDARG00000021896	70.61	62.83	63.06	64.84	57.45	19.23	4.32	4.47	6.8	-0.452601	0.00307691	1.53147	M-unstable
ENSDARG00000022020	22.15	17.48	19.27	19.26	17.65	12.41	10.02	9.01	5.79	-0.164859	0.00119567	4.2045	M-stable
ENSDARG00000022254	40.59	32.19	36.11	36.29	28.76	11.85	4.2	1.84	1.49	-0.520836	0.000653501	1.33084	M-unstable
ENSDARG00000022340	23.59	29.44	30.85	27.74	23.75	13.83	6.04	2.35	4.14	-0.377612	0.00141585	1.83561	M-unstable
ENSDARG00000022378	45.23	44.32	42.86	36.29	16.9	5.19	0.69	0.31	0.53	-0.817836	0.000394198	0.847538	M-unstable
ENSDARG00000022418	62.41	50.53	58.39	60.87	55.6	44.79	26.13	11.24	11.65	-0.253123	0.00483425	2.73838	M-stable
ENSDARG00000022424	27.05	26.75	25.67	25.78	22.4	15.69	6.26	3.53	3.36	-0.345769	0.000818078	2.00466	M-stable
ENSDARG00000022493	14.35	13.13	10.49	11.31	7.31	4.29	1.12	1.11	0.18	-0.580098	0.000746103	1.19488	M-unstable
ENSDARG00000022599	37.98	38.02	37.48	33.29	25.91	22.32	11.31	5.17	1.91	-0.407495	0.00123898	1.70099	M-stable
ENSDARG00000022623	27.67	23.46	20.94	21.17	12.38	5.97	2.31	3.59	4.6	-0.328543	0.00328805	2.10976	M-unstable
ENSDARG00000022795	21.49	17.48	14.79	12.16	9.03	6.41	2.85	1.22	0.78	-0.46354	0.000105884	1.49534	M-unstable
ENSDARG00000022813	64.03	51.14	48.76	44.8	29.59	13.58	6.28	4.62	3.17	-0.45145	6.51497e-05	1.53538	M-unstable
ENSDARG00000022974	21.01	24.16	20.96	18.57	10.97	5.59	2.34	1.05	1.41	-0.496967	0.000116048	1.39475	M-unstable
ENSDARG00000022996	118.54	85.74	113.83	113.2	98.36	56.53	23.73	20.47	24.64	-0.268434	0.00398311	2.58219	M-stable
ENSDARG00000023058	27.34	22.37	22.71	25.06	24.69	22.14	14.15	10.58	11.37	-0.123572	0.00869692	5.60924	M-stable
ENSDARG00000023110	22.01	18.57	24.01	24.69	21.54	16.1	4.55	1.96	1.82	-0.406566	0.00379119	1.70488	M-stable
ENSDARG00000023290	64.33	78.17	78.23	82.51	85.69	56.69	37.67	24	24.67	-0.199362	0.00231475	3.47683	M-unstable
ENSDARG00000023394	73.86	67.03	72.88	71.49	75.34	68.91	57.65	49.13	39.67	-0.0759315	0.0126226	9.12858	M-stable
ENSDARG00000023479	90.47	76.59	83.66	74.76	46.99	24.35	11.24	7.18	4.94	-0.450081	9.68618e-05	1.54005	M-unstable
ENSDARG00000023498	11.18	9.49	7.67	9.52	8.16	7.3	1.99	3.98	4.4	-0.160331	0.0450279	4.32324	M-stable
ENSDARG00000023536	81.16	71.07	79.26	80.65	80.37	71.89	59.41	45.16	34.66	-0.105567	0.0104214	6.56594	M-stable
ENSDARG00000023546	28.12	23.97	23.53	26.34	20.36	9.64	2.52	0.43	0.63	-0.634181	0.00178829	1.09298	M-stable
ENSDARG00000023578	11.95	9.5	10.36	11.03	9.77	8.05	5.79	4.02	2.51	-0.19259	0.00325746	3.59909	M-stable
ENSDARG00000023766	10.8	8.54	8.37	10.42	6.72	3.84	1.55	1.54	1.51	-0.319868	0.00116218	2.16698	M-stable
ENSDARG00000023768	74.43	62.92	64.04	58.6	49.03	31.69	17.46	7.05	3.27	-0.4262	0.000849672	1.62634	M-stable
ENSDARG00000023815	46.81	41.43	40.79	43.24	32.23	16.88	4.14	2.09	4.26	-0.457911	0.0022261	1.51372	M-unstable
ENSDARG00000023916	44.76	36.22	37.91	41.56	39.06	24	6.56	1.67	1.67	-0.513988	0.00308599	1.34857	M-stable
ENSDARG00000024229	23.78	20.11	19.08	19.87	16.59	8.37	2.56	1.19	0.86	-0.50916	0.000665212	1.36135	M-unstable
ENSDARG00000024278	27.41	26.29	21.69	17.72	14.92	11.67	9.57	9.51	7.87	-0.174516	2.27743e-06	3.97183	M-unstable
ENSDARG00000024398	41.44	38.31	33.72	35.07	33.04	21.95	6.1	3.74	6.12	-0.351074	0.00300416	1.97436	M-unstable
ENSDARG00000024540	147.05	138.29	139.19	114.81	63.6	24.6	10.35	6.7	5.95	-0.53999	6.63072e-05	1.28363	M-unstable
ENSDARG00000024564	16.06	15.85	15.07	18.15	14.33	11.91	8.41	4.03	2.86	-0.250879	0.00271683	2.76287	M-stable
ENSDARG00000024654	26.16	23.91	19.96	21.53	15.33	8.39	4.36	3.56	2.15	-0.367564	9.11553e-05	1.88579	M-unstable
ENSDARG00000024717	25	21.87	25.26	23.05	17.35	10.59	6.77	5.04	3.45	-0.29947	0.000175018	2.31458	M-stable
ENSDARG00000024728	12.02	10.37	12.21	11.33	7.86	4.2	2.94	1.65	1.42	-0.340465	0.000203611	2.03588	M-stable
ENSDARG00000024785	20.72	20.94	19.09	19.8	19.24	15.42	5.56	2.51	0.3	-0.522565	0.00771598	1.32643	M-stable
ENSDARG00000024874	27.62	19.07	22.24	21.35	22.23	16.43	3.5	3.64	5.91	-0.273536	0.0152095	2.53402	M-stable
ENSDARG00000025012	123.92	120.31	124.53	127.13	98.52	49.92	17.14	5.64	2.64	-0.582138	0.000873768	1.19069	M-unstable
ENSDARG00000025074	80.35	78.2	78.52	73.79	71.31	37.51	18.2	8.95	7.57	-0.381498	0.000624809	1.81691	M-stable
ENSDARG00000025091	128.06	111.07	122.63	126.9	121.81	84.71	26.2	10.5	11.35	-0.397044	0.00331275	1.74577	M-stable
ENSDARG00000025346	44.74	43.33	39.82	38.08	19.35	8.96	2.09	0.94	0.77	-0.671669	0.000145668	1.03198	M-stable
ENSDARG00000025386	188	176.57	194.57	184.56	164.12	78.52	16.66	4.93	2.01	-0.68641	0.00133236	1.00981	M-unstable
ENSDARG00000026048	109.27	89.85	97.84	96.73	95.65	79.78	29.44	5.93	3.09	-0.492339	0.00597076	1.40787	M-stable
ENSDARG00000026070	91.02	75.32	77	86.09	77.6	34.26	6.96	3.98	3.59	-0.529536	0.00160876	1.30897	M-stable
ENSDARG00000026149	36.99	29.99	33.06	35.56	29.1	16.58	3.71	1.18	1.5	-0.535416	0.00216615	1.2946	M-stable
ENSDARG00000026166	16.27	15.23	14.19	12.41	16.48	12.67	5.98	1.5	0.48	-0.451062	0.00844368	1.5367	M-stable
ENSDARG00000026484	42.56	32.33	28.2	27.21	17.75	6.9	1.68	0.83	0.39	-0.688699	0.000182765	1.00646	M-unstable
ENSDARG00000026519	50.27	40.65	41.16	44.16	43.46	37.83	21.5	6.89	4.88	-0.310405	0.0075125	2.23304	M-stable
ENSDARG00000026611	11.18	8.92	9.74	7.92	6.59	3.01	1.54	2.66	3.33	-0.227182	0.0122505	3.05107	M-unstable
ENSDARG00000026630	138.2	113.05	133.91	125.27	128.31	70.87	15.68	9.54	12.88	-0.419539	0.0033837	1.65216	M-stable
ENSDARG00000026634	72.76	58.46	68.41	69.65	71.03	69.13	44.01	21.42	20.16	-0.174557	0.0171384	3.9709	M-stable
ENSDARG00000026654	109.16	107.89	106.19	103.87	84.84	48.33	16.66	10.31	10.98	-0.401297	0.000609564	1.72727	M-unstable
ENSDARG00000026762	14.83	13.16	9.89	8.75	7.75	4.29	1.25	0.74	1.59	-0.406981	0.00152704	1.70314	M-unstable
ENSDARG00000026799	33.98	33.16	29.15	30.07	22.34	10.53	4.58	3.08	3.94	-0.387457	0.000433386	1.78896	M-unstable
ENSDARG00000026835	11.24	10.55	10.6	9.23	8.15	4.74	1.87	1.94	3.34	-0.260398	0.00494119	2.66187	M-unstable
ENSDARG00000026862	192.42	166.57	162.23	168.76	163.21	134.44	53.12	18.84	15.49	-0.369683	0.00346931	1.87498	M-stable
ENSDARG00000026871	329.94	367.78	353.53	326.1	279.45	147.28	57.87	17.49	8.04	-0.566912	0.000777787	1.22267	M-unstable
ENSDARG00000026892	24.06	23.53	22.33	22.1	10	6.88	6.12	6.09	9.53	-0.202967	0.0104153	3.41507	M-unstable
ENSDARG00000026941	15.46	12.48	12.99	11.89	12.74	8.6	2.11	1.02	0.55	-0.478043	0.00215605	1.44997	M-stable
ENSDARG00000026972	48.3	39.51	40.66	40.48	26.28	12.83	2.46	0.64	0.51	-0.718166	0.000670198	0.965163	M-unstable
ENSDARG00000027046	124.69	114.59	119.87	118.44	105.07	64.1	12.61	5.71	7.24	-0.497227	0.00201272	1.39403	M-stable
ENSDARG00000027345	43.03	42.69	43.57	39.59	36.15	27.8	15.59	12.18	5.55	-0.282292	0.00095459	2.45543	M-stable
ENSDARG00000027391	27.92	26.52	26.14	24.85	16.26	12.15	5.67	3.82	1.68	-0.400645	0.000229286	1.73008	M-stable
ENSDARG00000027461	12.38	11.45	9.74	10.74	10	7.16	3.75	1.49	0.66	-0.391102	0.00246083	1.77229	M-unstable
ENSDARG00000027465	16.51	16.69	16.59	16.67	19.06	12.41	5.48	2.39	0.79	-0.414379	0.00483657	1.67274	M-stable
ENSDARG00000027500	48.38	46.69	45.44	43.85	39.02	29.13	18.81	9.32	3.66	-0.34018	0.00206214	2.03759	M-stable
ENSDARG00000027600	23.37	19.07	19.99	21.56	15.66	10.91	6.23	3	1.95	-0.351559	0.000770015	1.97164	M-stable
ENSDARG00000027639	130.43	107.92	93.57	95.46	64.45	39.32	24.92	18.54	10.74	-0.342489	4.10615e-05	2.02385	M-unstable
ENSDARG00000027689	60.14	53.79	56.79	59.52	49.77	33.85	19.55	9.03	7.24	-0.320926	0.00116551	2.15983	M-stable
ENSDARG00000027966	71.57	71.6	72.58	63.46	58.62	36.27	19.59	13.61	11.21	-0.301854	0.000210668	2.2963	M-unstable
ENSDARG00000028067	23.56	18.47	19.4	18.88	20.7	15.68	14.38	14.21	7.82	-0.103184	0.0152201	6.71761	M-stable
ENSDARG00000028082	24.57	21.87	20.99	17.98	16.23	9.81	2.57	5.21	6.81	-0.255642	0.0142068	2.7114	M-stable
ENSDARG00000028087	65.9	70.29	66.38	68.59	56.41	41.57	34.76	24.2	15.94	-0.21162	0.000286883	3.27543	M-stable
ENSDARG00000028131	30.78	27.8	23	20.57	14.65	6.27	2.71	2.68	1.82	-0.437632	6.39819e-05	1.58386	M-unstable
ENSDARG00000028228	20.89	20.17	20.69	20.37	17.31	6.62	2.02	2.86	6.72	-0.303357	0.0191604	2.28492	M-unstable
ENSDARG00000028259	39.77	41.75	42.22	38.63	40.08	20.36	4.16	2.54	1.65	-0.524202	0.00118934	1.32229	M-unstable
ENSDARG00000028386	31.25	29.26	28.02	26.04	20.84	13.31	5.06	3.77	0.78	-0.485299	0.00118009	1.42829	M-unstable
ENSDARG00000028448	20.08	17.94	18.61	16	12.75	7.98	3.1	2.35	3.44	-0.324994	0.000942635	2.1328	M-stable
ENSDARG00000028546	45.59	43.59	41.85	40.89	35.14	24.29	13.79	11.97	13.88	-0.213086	0.000617772	3.2529	M-stable
ENSDARG00000028715	42.81	40.24	42.28	37.59	23.21	7.58	1.29	0.79	1.11	-0.66987	0.000613315	1.03475	M-unstable
ENSDARG00000028816	20.29	15.43	16.18	11.25	6.73	2.9	0.93	2.11	3.77	-0.337748	0.0153195	2.05226	M-unstable
ENSDARG00000028889	32.2	27.76	25.34	20.64	16.45	11.45	10.4	5.4	6.42	-0.242831	5.35446e-05	2.85445	M-unstable
ENSDARG00000028896	82.16	75.98	73.66	78.33	65.18	43.89	12.58	6.98	7.06	-0.408288	0.00129861	1.69769	M-stable
ENSDARG00000028976	113.16	110.94	112.13	96.46	77.08	38.73	14.35	15.67	19.22	-0.339466	0.00108319	2.04187	M-stable
ENSDARG00000029011	25.82	25.31	25.25	28.54	23.98	17.32	11.2	8.16	5.76	-0.227872	0.000983642	3.04182	M-stable
ENSDARG00000029036	71.3	58.84	58.11	60.63	55.71	38.88	18.2	5.79	6.08	-0.373685	0.00237782	1.8549	M-stable
ENSDARG00000029071	75.7	72.9	72.17	77.42	47.5	15.69	5.18	7.49	11.12	-0.401318	0.00406111	1.72718	M-unstable
ENSDARG00000029146	66.05	49.55	60.67	58.68	60.02	54.34	47.28	40.19	40.26	-0.050714	0.037367	13.6678	M-stable
ENSDARG00000029292	134.15	127.12	121.37	121.88	107.31	66.24	44.62	45.82	45.97	-0.184376	0.00067153	3.75941	M-unstable
ENSDARG00000029402	24.08	21.12	21.62	24	20.51	18.53	15.02	14.37	16.25	-0.0641049	0.00882375	10.8127	M-stable
ENSDARG00000029439	193.85	175.38	196.74	183.92	178.24	86.41	23.98	10.67	15.63	-0.456339	0.00199018	1.51893	M-stable
ENSDARG00000029461	11.82	9.64	11.53	10.28	7.59	3.82	1.37	0.32	0.12	-0.659024	0.00104585	1.05178	M-unstable
ENSDARG00000029472	49.16	31.03	41.9	41.6	42.02	38.89	28.1	12.62	12.3	-0.163475	0.0267573	4.24008	M-stable
ENSDARG00000029479	17.78	14.62	12.79	15.42	14.94	11.11	5.6	3.11	1.69	-0.303675	0.0034846	2.28253	M-stable
ENSDARG00000029480	21.14	19.06	19.29	18.98	20.31	14.47	5.03	1.63	0.48	-0.505344	0.00469574	1.37163	M-stable
ENSDARG00000029501	31.89	26.92	31.68	29.36	25.24	18.64	10.74	11.47	16.4	-0.141297	0.0122688	4.9056	M-unstable
ENSDARG00000029569	12.57	9.27	9.82	9.16	9.54	3.51	1.16	0.45	0.25	-0.570302	0.000947299	1.2154	M-unstable
ENSDARG00000029587	12.97	13.38	17.02	16.96	16.15	10.31	5.77	2.57	0.78	-0.39323	0.00560289	1.7627	M-unstable
ENSDARG00000029609	12.12	10.11	10.03	9.39	8.95	8.36	6.82	5	3.49	-0.142305	0.0015891	4.87085	M-stable
ENSDARG00000029671	37.93	30.69	32.21	34.09	33.18	25.45	13.91	9.35	9.98	-0.20241	0.00328287	3.42448	M-stable
ENSDARG00000029695	47.72	41.09	36.16	28.93	14.49	2.84	0.77	0.7	0.85	-0.706899	0.000326475	0.980546	M-unstable
ENSDARG00000029729	10.46	8.67	9.05	9.16	7.9	5.96	2.37	0.95	0.5	-0.42356	0.0019989	1.63648	M-stable
ENSDARG00000029928	14.13	11.4	11.35	11.13	9.9	9.76	6.63	5.14	3.64	-0.160959	0.00132048	4.30635	M-stable
ENSDARG00000029936	10.02	10.14	11.48	9.9	8.33	8.03	5.56	1.8	1.65	-0.282638	0.00319976	2.45242	M-stable
ENSDARG00000029944	81.4	75.28	73.86	73.9	73.06	43.63	12.42	14.14	13.36	-0.312312	0.0026004	2.21941	M-stable
ENSDARG00000030012	62.21	56.93	57.53	59.09	53.16	33.83	11.61	5.39	7.88	-0.369224	0.00221986	1.87731	M-stable
ENSDARG00000030022	81.48	75.72	76.5	76.19	72.31	58.22	51.02	43.66	51.41	-0.0825539	0.00205156	8.3963	M-stable
ENSDARG00000030133	18.69	18.32	13.13	19.22	15.88	12.38	2.5	0.78	0.57	-0.533042	0.00319988	1.30036	M-unstable
ENSDARG00000030139	14.63	13.87	12.51	12.86	12.45	9.01	4.26	2.75	1.8	-0.303645	0.00102528	2.28276	M-stable
ENSDARG00000030297	39.24	30.79	32.28	33.67	22.58	11.49	5.88	6.34	10.41	-0.257614	0.00574135	2.69065	M-unstable
ENSDARG00000030357	31.55	26.07	22.14	19.79	16.78	8.58	4.13	2.36	2.26	-0.400988	0.000107375	1.7286	M-unstable
ENSDARG00000030448	24.46	21.51	20.92	20.36	21.27	16.28	6.98	3.07	3.03	-0.318973	0.00263112	2.17306	M-stable
ENSDARG00000030478	20.26	16.27	14.55	13.69	9.92	3.04	0.59	0.61	0.85	-0.561166	0.00113435	1.23519	M-stable
ENSDARG00000030532	38.99	32.59	34.04	35.6	28.54	19.69	8.78	9.88	21.19	-0.16392	0.0407682	4.22858	M-stable
ENSDARG00000030591	65.73	68.03	76.05	70.82	55.19	26.92	8.04	7.29	7.7	-0.407388	0.000939904	1.70144	M-unstable
ENSDARG00000030630	34.27	31.67	29.72	28.59	19.67	8.97	4.37	2.21	2.06	-0.458844	0.000129726	1.51064	M-unstable
ENSDARG00000030633	47.34	38.57	40.74	41.22	27.65	9.2	2.83	2.25	4.76	-0.455516	0.00269911	1.52167	M-unstable
ENSDARG00000030641	37.12	31.44	31.75	29.93	29.72	18.01	6.38	2.92	1.71	-0.445841	0.001252	1.5547	M-stable
ENSDARG00000030694	34.26	30.54	32.11	32.97	15.96	8.44	7.26	7.5	11.32	-0.230897	0.00804791	3.00198	M-unstable
ENSDARG00000030765	31.59	24.33	24.56	24.69	22.65	19.36	14.48	16.31	10.13	-0.11831	0.00202064	5.85876	M-stable
ENSDARG00000030786	16.71	12.86	14.35	14.15	9.89	8.19	4.07	3.5	2.66	-0.262052	0.000374733	2.64508	M-unstable
ENSDARG00000030804	36.2	28.09	29.15	33.43	27.26	16.3	7.48	6.31	6.9	-0.267676	0.00184572	2.5895	M-stable
ENSDARG00000030913	74.88	61.87	67.25	68.21	57.24	44.38	22.41	15.67	15.65	-0.244036	0.00114946	2.84035	M-stable
ENSDARG00000030964	40.93	36.19	32.99	33.1	27.01	14.68	10.88	11.61	10	-0.216341	0.000310421	3.20396	M-stable
ENSDARG00000031044	294.79	263.68	239.69	213.97	99.71	34.49	5.6	1.95	1.61	-0.854023	0.000149279	0.811626	M-unstable
ENSDARG00000031098	34.54	32.77	30.33	32.1	30.1	15.83	8.76	9.57	13.05	-0.199419	0.00588158	3.47583	M-unstable
ENSDARG00000031119	62.78	58.38	59.36	63.65	52.57	24.81	9.22	4.3	4.35	-0.45059	0.000857839	1.53831	M-unstable
ENSDARG00000031200	60.03	45.09	56.22	54.03	52.16	25.22	7.17	5.31	6.87	-0.378029	0.00314644	1.83358	M-unstable
ENSDARG00000031302	31.97	25.29	31.65	35.32	31.46	31.68	24.16	14.95	10.68	-0.12996	0.0318377	5.33353	M-stable
ENSDARG00000031506	18.57	15.42	14.8	14.46	9.58	4.04	0.79	0.22	0.46	-0.657308	0.00102013	1.05452	M-unstable
ENSDARG00000031533	11.15	8.94	10.12	9.17	6.49	2.86	0.87	0.41	0.63	-0.505757	0.0007793	1.37051	M-unstable
ENSDARG00000031560	60.23	50.2	54.24	54.57	55.11	50.23	35.14	25.71	28.52	-0.108378	0.00846446	6.39567	M-stable
ENSDARG00000031761	337.35	235.21	274.47	260.77	177.17	94.73	25.01	10.49	7.2	-0.576024	0.000580182	1.20333	M-unstable
ENSDARG00000031890	25	19.11	19.01	21.06	20.02	15.25	6.46	2.75	2.42	-0.33273	0.00335553	2.08321	M-stable
ENSDARG00000031981	26.02	28.46	28.6	26.99	24.65	23.57	18.54	17.76	13.9	-0.102024	0.000230522	6.79399	M-stable
ENSDARG00000031985	91.66	77.69	78.06	80.61	75.99	42.39	9.17	5.59	5.43	-0.463247	0.00176083	1.49628	M-stable
ENSDARG00000032102	29.7	30.15	29.8	30.12	23.88	15.05	5.58	4.45	4.49	-0.337595	0.000659274	2.05319	M-stable
ENSDARG00000032261	27.77	21.89	23.67	23.72	22.57	16.87	8.21	4.56	5.36	-0.256641	0.00269309	2.70084	M-stable
ENSDARG00000032285	15.39	13.64	14.77	13.35	7.98	6.82	6.55	9.17	7.69	-0.10343	0.0266701	6.70159	M-unstable
ENSDARG00000032324	99.26	84.36	84.86	87.7	87.36	84.29	61.9	23.75	11.87	-0.252091	0.0145118	2.74959	M-stable
ENSDARG00000032340	17.44	14.73	14.28	12.94	11.58	5.81	0.83	0.51	0.69	-0.55973	0.00150943	1.23836	M-unstable
ENSDARG00000032373	70.96	60.17	56.68	57.4	59.8	50.41	35.87	25.34	18.88	-0.163332	0.00256091	4.24378	M-stable
ENSDARG00000032431	10.21	9.07	7.25	7.31	6.5	6.42	4.86	3.23	3.37	-0.145357	0.000370366	4.76858	M-unstable
ENSDARG00000032458	13.2	10.99	13.63	14.32	12.95	8.73	2.49	2.03	5.15	-0.243685	0.0275524	2.84444	M-stable
ENSDARG00000032552	30.83	26.04	25.52	22.92	6.83	2.3	2.77	4.96	6.44	-0.302356	0.0319657	2.29249	M-unstable
ENSDARG00000032577	32.58	25.72	27.17	26.12	22.82	14.98	2.83	0.98	0.92	-0.559694	0.00174789	1.23844	M-unstable
ENSDARG00000032601	31.09	26.11	29.93	32.13	28.74	27.7	21.97	19.92	18.07	-0.0689207	0.0138158	10.0572	M-stable
ENSDARG00000032614	85.67	82.56	71.99	78.4	54.51	38.49	24.73	15.93	10.03	-0.310793	0.0001269	2.23025	M-unstable
ENSDARG00000032802	89.22	73.99	83.19	87.34	80.01	68.53	43.9	26.83	18.51	-0.209237	0.00450366	3.31273	M-stable
ENSDARG00000032808	99.39	77.73	84.72	80.89	66.72	35.52	10.73	5.32	4.18	-0.487982	0.000719529	1.42044	M-unstable
ENSDARG00000032856	22.42	17.64	18.74	19.5	16.52	10.5	2.67	1.64	1.71	-0.415878	0.00172287	1.66671	M-stable
ENSDARG00000032876	59.93	56.09	54.63	58.37	53.29	38.94	6.37	6.26	12.67	-0.335778	0.012139	2.0643	M-stable
ENSDARG00000032919	28.25	25.81	26.05	25.68	26.17	23.36	15.16	14.31	9.99	-0.134932	0.00296673	5.13701	M-stable
ENSDARG00000032932	34.17	26.1	32.09	31.69	26.21	15.59	5.92	5.35	4.89	-0.312297	0.00156334	2.21951	M-unstable
ENSDARG00000032951	65.66	56.2	57.71	56.94	41.9	25	7.42	4.6	9.35	-0.378947	0.00256988	1.82914	M-unstable
ENSDARG00000033184	72.43	58.41	67.6	69.23	62.47	48.84	38.26	27.31	23.04	-0.155581	0.00227646	4.45522	M-stable
ENSDARG00000033231	157.89	141.1	137.91	131.6	123.37	93.12	56.84	31.18	16.86	-0.298877	0.00130457	2.31917	M-stable
ENSDARG00000033273	21.58	20.64	21.03	22.44	16.62	11.04	3.86	5.47	9.1	-0.216139	0.0178192	3.20695	M-stable
ENSDARG00000033285	30.16	29.69	30.92	25.77	17.86	9.18	4.93	2.97	1.98	-0.432088	5.16421e-05	1.60418	M-unstable
ENSDARG00000033320	14.93	13.2	12.48	12.13	10.18	3.53	1.38	0.98	0.93	-0.462751	0.000393064	1.49788	M-unstable
ENSDARG00000033413	14.84	14.2	12.32	10.79	7.04	1.71	0.8	0.6	0.77	-0.532535	0.000351998	1.3016	M-unstable
ENSDARG00000033437	42.96	39.31	41.19	41.59	34.15	12.75	3.32	1.71	0.84	-0.611884	0.000612281	1.13281	M-unstable
ENSDARG00000033566	32.03	27.75	30.12	29.26	26.35	18.96	6.97	2.47	1.16	-0.46859	0.00231473	1.47922	M-stable
ENSDARG00000033949	22.09	21.08	18.57	16.42	10.44	3.61	0.44	0.42	0.21	-0.751529	0.0002774	0.922316	M-unstable
ENSDARG00000033957	40.65	36.07	31.75	30.94	25.77	11.52	5.79	10.68	13.06	-0.21895	0.0151263	3.16577	M-stable
ENSDARG00000034001	39.28	33.01	39.34	36.8	31.3	24.64	9.9	5.92	6.97	-0.292072	0.00201043	2.37321	M-stable
ENSDARG00000034117	46.76	38.94	40.63	36.28	23.19	9.31	3.22	5.84	8.82	-0.336573	0.00797373	2.05942	M-unstable
ENSDARG00000034434	14.54	11.49	12.55	13.22	12.31	9.32	4.03	1.78	2.8	-0.279651	0.005682	2.47862	M-stable
ENSDARG00000034522	11	9.89	8.94	11.94	11.63	10.53	6.97	4.36	2.26	-0.186162	0.0212781	3.72335	M-stable
ENSDARG00000034541	25.65	21.94	23.97	21.32	14.26	6.22	1.84	1.16	1.16	-0.522625	0.00031889	1.32628	M-unstable
ENSDARG00000034677	74.27	72.75	66.99	72.78	54.03	33.75	19.89	16.89	27.76	-0.214231	0.00354813	3.23552	M-unstable
ENSDARG00000034685	56.89	47.55	44.36	50.05	36.18	17.16	2.69	1.12	0.46	-0.718805	0.000875065	0.964305	M-unstable
ENSDARG00000034753	10.54	11.43	10.2	11.35	11.09	10.23	6.84	2.9	2.9	-0.208204	0.00714693	3.32918	M-stable
ENSDARG00000034975	11.57	11.03	10.33	10.1	4.87	1.87	0.35	0.15	0.12	-0.760134	0.00018433	0.911875	M-unstable
ENSDARG00000034989	121.19	108.94	91.85	74.64	47.69	25.38	15.25	10.03	7.89	-0.414814	3.92676e-06	1.67098	M-unstable
ENSDARG00000035009	34.31	32.7	32.32	32.8	29.43	19.16	7.35	3.47	2.76	-0.39737	0.00109463	1.74434	M-unstable
ENSDARG00000035018	605.83	564.85	457.16	494.13	284.18	135.13	48.31	25.73	18.01	-0.5503	9.73806e-05	1.25958	M-unstable
ENSDARG00000035074	53.31	48.63	53.41	46.58	44.31	31.08	14.13	5.21	4.21	-0.389259	0.00141448	1.78068	M-stable
ENSDARG00000035122	81	65.07	71.24	66.43	56.82	22.55	4.42	4.61	7.15	-0.454783	0.0030364	1.52413	M-unstable
ENSDARG00000035167	37.98	34.12	35.35	21.93	13.19	4.76	1.61	4.55	4.96	-0.388146	0.00753456	1.78579	M-unstable
ENSDARG00000035171	374.14	320.03	295.3	235.99	129.52	32.07	3.46	1.67	1.5	-0.922381	0.000225296	0.751476	M-unstable
ENSDARG00000035360	95.25	71.92	85.2	94.11	83.14	75.92	24.13	16.67	18.84	-0.258427	0.00819039	2.68218	M-stable
ENSDARG00000035389	74.49	55.48	65.85	65.55	41.01	18.7	8.66	8.73	11.02	-0.336605	0.0016462	2.05923	M-unstable
ENSDARG00000035406	29.4	26.82	24.37	24.94	22.22	16.78	6.99	3.6	3.26	-0.338224	0.000988827	2.04937	M-stable
ENSDARG00000035470	63.76	57.13	54.21	57.9	53.57	39.16	19.83	8.27	6.65	-0.333143	0.00193138	2.08063	M-stable
ENSDARG00000035471	18.23	12.76	15.92	15.02	16.37	12.56	2.39	1.53	1.3	-0.398552	0.00561905	1.73916	M-stable
ENSDARG00000035535	57.15	46.07	54.42	52.69	51.71	33.34	14.89	12.46	18.56	-0.213872	0.0073756	3.24095	M-stable
ENSDARG00000035540	96.5	72.92	85.05	86.54	83.49	77.02	70.58	55.73	53.19	-0.059694	0.0223793	11.6117	M-stable
ENSDARG00000035556	85.77	78.72	75.7	76.79	63.68	50.91	34.61	21.56	11.83	-0.263823	0.000871768	2.62732	M-stable
ENSDARG00000035565	135.54	124.41	150.5	135.17	118.85	66.99	12.18	6.36	9.66	-0.494075	0.00243258	1.40292	M-stable
ENSDARG00000035595	27.96	25.53	23.22	24.66	20.99	12.57	4.77	5.91	7.04	-0.253581	0.00333222	2.73343	M-unstable
ENSDARG00000035598	32.77	26.47	28.54	29.5	28.76	26.84	24.41	20.85	16.93	-0.0635181	0.0147804	10.9126	M-stable
ENSDARG00000035631	56.64	54.21	49.23	49.72	47.13	30.17	20.19	11.19	7.53	-0.290178	0.000605306	2.3887	M-stable
ENSDARG00000035706	31.08	22.46	27.36	26.53	23.7	13.75	5.27	5	7.79	-0.253615	0.00697229	2.73307	M-unstable
ENSDARG00000035741	48.7	39.21	41.04	45.2	40.53	40.27	28.66	19.8	11.02	-0.165501	0.0117323	4.18817	M-stable
ENSDARG00000035781	83.3	74.23	80.86	82.15	72.36	33.07	7.05	3.1	3.56	-0.544262	0.0015197	1.27355	M-unstable
ENSDARG00000035808	15.52	13.42	15.46	12.08	9.06	6.53	3.73	2.36	2.84	-0.28716	0.000203898	2.4138	M-unstable
ENSDARG00000035819	14.53	12.11	11.69	9.56	9.99	7.88	2.08	0.64	0.91	-0.44591	0.00245007	1.55446	M-stable
ENSDARG00000035868	78.3	57.6	68.95	65.85	56.11	23.89	5.2	2.95	6.78	-0.466723	0.00388604	1.48514	M-unstable
ENSDARG00000035873	17.61	18.03	13.68	10.9	9.34	2.74	0.86	0.14	0.22	-0.74522	0.000375027	0.930124	M-unstable
ENSDARG00000035986	92.55	82.42	97.99	92.93	83.3	72.43	54.79	23.78	10.74	-0.274642	0.00747275	2.52382	M-stable
ENSDARG00000036056	50.79	48.41	44.82	43.14	45.05	39.1	37.67	29.63	16.16	-0.122594	0.0100012	5.65399	M-stable
ENSDARG00000036109	26.13	20.32	18.96	17.47	13.71	8.09	5.82	2.71	1.05	-0.408234	0.000482229	1.69792	M-unstable
ENSDARG00000036155	22.93	22.55	18.6	19.02	19.14	8.3	2.19	0.52	0.99	-0.56055	0.00189537	1.23655	M-stable
ENSDARG00000036158	69.01	62.92	64.3	64.41	52.83	29.55	10.43	4.54	3.72	-0.465392	0.000729131	1.48939	M-unstable
ENSDARG00000036212	52.03	39.01	45.01	44.59	47.01	41.11	30.44	17.46	9.19	-0.192073	0.0156075	3.60877	M-stable
ENSDARG00000036214	260	248.15	228.45	211.97	117.68	52.9	17.71	12.88	6.95	-0.567283	6.34709e-05	1.22187	M-unstable
ENSDARG00000036247	36.78	35.51	30.14	28.33	26.71	17.46	6.97	2.71	0.85	-0.509558	0.00141385	1.36029	M-unstable
ENSDARG00000036282	26.65	21.97	26.98	21.41	13.67	13.34	12.57	10.56	8.5	-0.154279	0.000370435	4.49281	M-stable
ENSDARG00000036291	34.67	37.28	35.78	36.2	20.35	9.26	3.42	2.19	2.46	-0.486442	0.000230808	1.42493	M-unstable
ENSDARG00000036293	32.82	29.03	28.01	27.32	24.36	25.16	11.86	3.94	0.78	-0.447565	0.00911366	1.54871	M-stable
ENSDARG00000036438	39.98	38.61	38.24	39.04	41.03	37.21	25.1	12.99	10.15	-0.192544	0.00767829	3.59995	M-stable
ENSDARG00000036445	10.13	8.94	7.55	9.28	8.68	3.52	1.54	1.03	0.7	-0.405729	0.000838231	1.7084	M-unstable
ENSDARG00000036473	35.17	25	24.11	24.94	12.45	4.36	1.29	1.56	1.83	-0.499123	0.000926864	1.38873	M-stable
ENSDARG00000036549	19.31	18.18	18.2	18.91	18.55	17.42	12.74	11.09	13.7	-0.0679173	0.0160078	10.2057	M-stable
ENSDARG00000036569	25.65	20.15	22.76	24.48	18.78	9.77	3.74	2.15	1.27	-0.445676	0.000822294	1.55527	M-unstable
ENSDARG00000036571	16.6	12.65	14.57	14.51	11.5	9.6	4.26	3.48	4.5	-0.217286	0.00310627	3.19002	M-stable
ENSDARG00000036929	17.56	15.15	15.42	15.06	14.53	11.99	8.56	6.69	7.77	-0.127814	0.00156376	5.42311	M-stable
ENSDARG00000036966	74.6	69.17	63.96	44.71	21.27	5.29	0.91	0.07	0.34	-1.00441	0.000704991	0.690106	M-unstable
ENSDARG00000036994	53.4	45.48	49.5	50.34	46.99	35.35	12.34	3.97	2	-0.464136	0.00343691	1.49341	M-stable
ENSDARG00000037020	32.37	23.98	29.26	29	28.9	18.31	8.37	6.5	9.03	-0.220751	0.006875	3.13995	M-stable
ENSDARG00000037046	25.78	24.08	25.54	22.05	19.69	12.95	4.91	1.35	0.84	-0.513286	0.00126911	1.35041	M-unstable
ENSDARG00000037057	21.57	19.98	25.82	18.88	15.91	6.43	1.91	1.45	2.11	-0.451348	0.00113379	1.53573	M-unstable
ENSDARG00000037061	23.06	21.69	21.67	17.92	17.43	14.04	11.19	9.68	7.69	-0.153772	1.95211e-05	4.50764	M-stable
ENSDARG00000037064	17.99	16.81	16.44	16.57	15.79	14.24	10.46	7.77	5.14	-0.161013	0.00240389	4.30491	M-stable
ENSDARG00000037099	19.63	16.49	17.73	17.13	14.76	11.92	5.02	3.65	6.22	-0.221708	0.00568081	3.1264	M-stable
ENSDARG00000037101	22.43	20.78	17.2	15.01	7.63	1.82	0.34	0.35	0.46	-0.701704	0.000490387	0.987806	M-unstable
ENSDARG00000037140	63.12	54.81	52.52	55.07	51.45	32.66	15.35	19.61	28.98	-0.162781	0.01918	4.25817	M-stable
ENSDARG00000037154	24.99	17.03	22.24	23.89	15.33	4.35	1.55	1.64	1.56	-0.467063	0.00158195	1.48406	M-unstable
ENSDARG00000037261	30.64	25.81	19.96	23.57	27.97	18.55	12.57	6.64	6.65	-0.205866	0.00511564	3.36698	M-stable
ENSDARG00000037307	31.55	35.1	29.62	29.84	16.85	7.73	4.15	2.91	2.85	-0.427085	6.86658e-05	1.62297	M-unstable
ENSDARG00000037309	11.12	13.43	15.28	14.75	10.55	13.18	6.9	5.87	5.91	-0.149833	0.00319986	4.62614	M-stable
ENSDARG00000037476	49.89	40.03	46.28	45.05	36.02	23.23	7.24	4.24	4.43	-0.396219	0.00123323	1.7494	M-stable
ENSDARG00000037491	107.13	89.66	80.74	75.67	45.54	16.52	2.54	0.78	0.69	-0.815057	0.000318949	0.850428	M-unstable
ENSDARG00000037506	32	31.09	29.47	28.56	27.35	21.83	18.06	16.85	20.58	-0.0867075	0.00259789	7.99409	M-stable
ENSDARG00000037532	187.04	181.79	184.79	175.8	135.62	63.34	12.69	4.38	1.98	-0.702334	0.000696175	0.986919	M-unstable
ENSDARG00000037551	45.83	42.74	54.68	47.22	44.29	30.95	16.76	4.57	1.72	-0.456732	0.00415531	1.51762	M-unstable
ENSDARG00000037645	12.9	13.88	11.63	12.64	6.78	2.54	0.61	0.58	0.35	-0.605104	0.000186722	1.1455	M-unstable
ENSDARG00000037647	14.44	12.82	14.9	14.16	9.53	5.23	1.58	0.22	0.44	-0.617385	0.00191401	1.12271	M-unstable
ENSDARG00000037781	93.8	86.05	93.68	92.77	79.33	77.07	64.71	51.65	38.78	-0.115067	0.00199632	6.02383	M-stable
ENSDARG00000037813	14.15	10.93	10.58	12.3	11.5	8.95	7.65	6.23	9.02	-0.0674737	0.0424973	10.2729	M-stable
ENSDARG00000037852	56.3	47.84	54.21	50.99	36.53	22.69	6.36	4.81	7.93	-0.373956	0.0021411	1.85355	M-unstable
ENSDARG00000037865	20.03	20.06	17.74	17.31	14.08	7.32	1.26	1.32	2.38	-0.433655	0.00348248	1.59838	M-unstable
ENSDARG00000037871	97.1	94.98	90.83	91.33	85.5	75.65	55.3	33.55	26.53	-0.184941	0.00161968	3.74794	M-stable
ENSDARG00000037935	20.62	17.19	16.77	18.01	15.04	9.5	2.62	1.09	0.61	-0.51524	0.00131198	1.34529	M-stable
ENSDARG00000037961	38.41	42.56	32.58	32.87	25.86	17.27	7.18	2.96	3.11	-0.41993	0.000316551	1.65063	M-stable
ENSDARG00000038010	20.56	21.39	22.37	21.55	19.94	19.61	14.35	14.73	9.56	-0.106703	0.0033087	6.49602	M-stable
ENSDARG00000038012	24.43	23.32	20.24	25	22.95	14.74	3.86	1.14	0.89	-0.515375	0.00269733	1.34494	M-stable
ENSDARG00000038024	13.16	12.97	12.18	10.41	9.51	6.98	4.18	6.35	6.52	-0.132354	0.0090582	5.23708	M-unstable
ENSDARG00000038069	10.56	11.49	10.45	9.34	7.89	3.26	0.49	0.43	0.53	-0.562074	0.00109595	1.2332	M-unstable
ENSDARG00000038076	34.24	30.03	29.91	25.35	26.8	22.48	20.24	17.87	12.8	-0.111854	0.000454253	6.19689	M-stable
ENSDARG00000038133	13.79	11.66	12.37	11.06	6.95	2.6	1.43	1.31	1.29	-0.40187	0.000315606	1.7248	M-unstable
ENSDARG00000038271	86.7	72.11	76.81	62.59	34.35	8.61	2.02	0.85	0.58	-0.809094	0.000133461	0.856695	M-unstable
ENSDARG00000038290	87.15	92.56	86.21	83.05	83.88	80.59	74.89	58.29	42.37	-0.092583	0.00509998	7.48676	M-stable
ENSDARG00000038306	182.45	140.29	159.79	159.53	162.16	138	38.15	35.21	41.56	-0.24443	0.00986311	2.83577	M-stable
ENSDARG00000038309	33.21	27.13	27.72	29.61	24.27	20.84	11.06	5.33	2.82	-0.323786	0.00253936	2.14076	M-stable
ENSDARG00000038432	31.33	27.01	27.38	30.73	24.64	18.72	10.55	9.08	9	-0.198734	0.00116567	3.48781	M-stable
ENSDARG00000038543	69.36	61.58	60.17	60.37	42.96	28.47	14.31	10.71	11.43	-0.299389	0.000259369	2.31521	M-unstable
ENSDARG00000038563	34.77	27.37	28.53	29.31	23.83	13.04	5.75	4.57	3.73	-0.340448	0.000527202	2.03599	M-unstable
ENSDARG00000038585	38.58	31.66	37.98	34.7	28.64	19.92	13.38	7.66	4.34	-0.299256	0.000909941	2.31623	M-unstable
ENSDARG00000038694	88.21	82.54	80.05	81.72	67.31	43.27	22.34	15.91	17.68	-0.276156	0.000526975	2.50999	M-stable
ENSDARG00000038805	10.45	14.69	10.02	9.89	8.85	4.34	3.1	3.36	5.18	-0.201817	0.00636193	3.43453	M-unstable
ENSDARG00000038863	13.14	13.64	10.96	14.3	9.94	6.37	6.04	4.05	4.26	-0.192314	0.000502124	3.60425	M-unstable
ENSDARG00000038865	10.47	8.72	10.78	10.24	9.28	5.59	2.33	1.03	0.37	-0.461999	0.00233653	1.50032	M-stable
ENSDARG00000038876	12.42	12.39	12.05	11.64	9.22	6.93	3.54	1.25	0.82	-0.407065	0.000926294	1.70279	M-stable
ENSDARG00000038898	20.2	16.84	19.3	19.61	14.98	8.95	4.02	1.18	1.39	-0.436946	0.00146925	1.58635	M-stable
ENSDARG00000038900	296.14	308.86	286.33	284.96	203.05	107.78	41.88	29.55	18.06	-0.447805	0.000161938	1.54788	M-unstable
ENSDARG00000038901	17.11	18.33	15.84	16.78	15.07	8.92	3.93	2.72	0.75	-0.429311	0.00137433	1.61456	M-unstable
ENSDARG00000038917	37.68	33.9	35.26	36.65	31.35	28.08	23.07	16.19	11.39	-0.155063	0.00203035	4.47009	M-stable
ENSDARG00000038964	10.85	10.5	10.25	8.64	7.41	2.77	0.63	0.25	0.43	-0.592554	0.000837079	1.16976	M-unstable
ENSDARG00000039007	470.4	567.46	513.11	490.07	437.64	291.52	176.72	77.38	50.98	-0.354681	0.000555027	1.95428	M-stable
ENSDARG00000039062	28.24	30.6	29.2	27.33	22.45	11.94	9	6.08	8.14	-0.25094	0.000444927	2.7622	M-unstable
ENSDARG00000039082	78.54	69.19	77.22	73.23	73.76	60.32	14.39	5.2	5.98	-0.425136	0.0043432	1.63041	M-stable
ENSDARG00000039265	29.19	27.93	27.98	29.02	22	11.76	2.81	1.17	1.01	-0.556446	0.000810389	1.24567	M-unstable
ENSDARG00000039266	14.25	10.25	11.8	11.53	12.52	9.75	1.84	0.58	1.72	-0.3966	0.0142873	1.74772	M-stable
ENSDARG00000039270	33.34	28.52	30.98	28.42	28.59	24.49	10.33	4.2	3.54	-0.330804	0.00334754	2.09534	M-stable
ENSDARG00000039335	44.14	34	36.77	39.31	34.82	28.58	13.74	11.63	14.53	-0.179256	0.00553764	3.86681	M-stable
ENSDARG00000039429	60.74	59.78	51.81	56.82	50.87	52.48	53.37	42.66	47.85	-0.0319829	0.0287266	21.6724	M-stable
ENSDARG00000039435	17.53	12.76	14.75	15.55	14.66	10.97	3.54	0.68	0.38	-0.532281	0.00537074	1.30222	M-stable
ENSDARG00000039459	56.34	48.78	52.35	51.05	45.03	39.47	20.77	11.33	7.05	-0.285979	0.0021287	2.42377	M-stable
ENSDARG00000039489	49.86	43.08	47.93	45.28	42.86	35.74	16.18	9.6	12.81	-0.235698	0.00368857	2.94082	M-stable
ENSDARG00000039490	124.92	126.5	115.28	117.16	90.73	46.81	20.67	18.73	17.01	-0.34521	0.000300753	2.0079	M-stable
ENSDARG00000039521	130.33	119.25	115.45	114.3	94.23	44.05	11.7	3.37	2.38	-0.626983	0.000784548	1.10553	M-unstable
ENSDARG00000039681	29.54	28.62	27.45	28.65	23.37	14.26	4.09	3.03	3.5	-0.381693	0.00121434	1.81598	M-stable
ENSDARG00000039684	15.11	12.28	13.24	13.03	11.79	10.27	4.89	2.15	0.85	-0.367387	0.00433931	1.88669	M-stable
ENSDARG00000039697	10.46	10.32	11.37	8.25	6.17	2.16	1.3	1.24	1.16	-0.392525	0.000248811	1.76587	M-stable
ENSDARG00000039729	31.65	23.99	30.6	27.35	28.2	16.83	3.07	0.93	1.19	-0.542511	0.0034819	1.27766	M-stable
ENSDARG00000039750	10.96	12.18	11.57	9.38	8.92	7.8	4.91	4.03	6.76	-0.136556	0.00703867	5.0759	M-stable
ENSDARG00000039754	35.41	32.63	35.28	34.24	31.34	28.43	18.35	8.97	8.75	-0.214633	0.00320008	3.22946	M-stable
ENSDARG00000039757	37.38	35.87	32.38	27.69	14.52	7.65	2.58	1.95	1.23	-0.540708	3.14691e-05	1.28193	M-unstable
ENSDARG00000039828	145.43	142.14	109.65	99.29	54.51	36.15	22.8	14.85	11.83	-0.383622	1.66757e-06	1.80685	M-unstable
ENSDARG00000039872	28.53	29.79	26.34	28.19	27.41	20.08	11.74	9.47	10.12	-0.185851	0.00115344	3.72958	M-stable
ENSDARG00000039937	11.44	10.54	7.74	9.9	9.92	6.16	3.25	1.69	0.64	-0.369485	0.00302765	1.87598	M-unstable
ENSDARG00000039966	19.28	17.07	16.6	17.73	15.69	13.18	9.17	6.55	3.86	-0.204864	0.00191421	3.38345	M-stable
ENSDARG00000040001	61.62	42.51	56.89	51.25	41.46	26.84	11.23	5.83	13.25	-0.292142	0.00665565	2.37264	M-unstable
ENSDARG00000040123	16.23	15.39	15.55	15.09	13.07	3.94	0.99	0.26	0.77	-0.604674	0.00225234	1.14632	M-unstable
ENSDARG00000040131	20.49	15.71	17.45	16.33	12.83	5.96	1.08	0.51	0.57	-0.592776	0.00100823	1.16932	M-unstable
ENSDARG00000040163	20.83	18.15	18.37	18.37	16.21	16.75	16.44	15.93	14.75	-0.0293429	0.00157106	23.6223	M-stable
ENSDARG00000040237	28.73	20.28	28.25	22.05	16.37	5.24	0.88	3.63	6.9	-0.340579	0.0487371	2.0352	M-unstable
ENSDARG00000040255	10.74	8.06	8.56	8.54	7.35	5.95	5.27	3.42	2.42	-0.174629	0.00124646	3.96926	M-unstable
ENSDARG00000040257	11.33	10.78	12	10.64	6.47	4.75	1.91	0.87	0.45	-0.485903	0.000301611	1.42651	M-unstable
ENSDARG00000040314	22.57	19.87	20.13	19.26	19.87	15.12	11.48	13.4	14.38	-0.0729031	0.0130275	9.50779	M-stable
ENSDARG00000040326	27.29	23.91	25.94	25.84	23.25	16.39	9.61	6.02	7.95	-0.218195	0.00205647	3.17674	M-stable
ENSDARG00000040387	28.53	23.77	24.81	22.5	24.18	19.48	12.73	12.99	12.2	-0.117013	0.00186541	5.9237	M-stable
ENSDARG00000040396	23.54	19.32	17.01	19.24	17.83	16.72	13.95	10.39	6.38	-0.133922	0.00712502	5.17577	M-stable
ENSDARG00000040442	30.62	21.68	30.98	26.86	25.76	23.09	16.41	19.14	13.97	-0.0841883	0.0232977	8.23329	M-stable
ENSDARG00000040463	55.6	44.91	43.88	38.12	22.61	11.89	3.89	2.23	2.72	-0.500181	0.000186922	1.38579	M-unstable
ENSDARG00000040505	50.03	40.44	41.52	42.11	38.5	24.84	15.38	8.6	7.76	-0.272474	0.000847032	2.54391	M-stable
ENSDARG00000040510	777.89	718.23	645.59	519.79	254.81	104.13	26.7	13.41	12.74	-0.683289	6.60667e-05	1.01443	M-unstable
ENSDARG00000040527	13.63	11.93	11.86	11.47	8.84	3.46	1.46	1.05	1.49	-0.40245	0.000838049	1.72232	M-stable
ENSDARG00000040553	15.57	12.93	11	14.38	10.7	7.84	4.04	2.35	2.08	-0.293184	0.00101154	2.3642	M-stable
ENSDARG00000040571	20.88	15.08	21.89	18.01	18.77	14.7	8.17	5.69	6.25	-0.184737	0.00645899	3.75208	M-stable
ENSDARG00000040620	34.23	32.12	29.45	29.4	28.91	22.98	16.49	12.6	12.63	-0.151704	0.000460583	4.56909	M-stable
ENSDARG00000040674	43.58	35.16	36.74	32.1	14.9	3.81	0.78	2.51	5.64	-0.461235	0.0191323	1.50281	M-unstable
ENSDARG00000040705	28.75	27.85	28.95	29.44	9.79	4.86	1.86	1.58	0.47	-0.620231	8.91005e-05	1.11756	M-unstable
ENSDARG00000040778	23.39	22.74	21.81	21.21	23.17	24.13	19.97	16.65	12.5	-0.0676035	0.0310555	10.2531	M-stable
ENSDARG00000040861	75.52	70.54	66.36	72.43	55.67	34.79	12.61	8.33	9.87	-0.355445	0.000909137	1.95008	M-stable
ENSDARG00000040910	86.6	74.77	74.53	75.18	57.1	26.39	4.61	1.88	2.72	-0.604083	0.00118236	1.14744	M-unstable
ENSDARG00000040912	31.35	28.93	29.66	25.6	19.95	15.78	9.33	7.92	5.34	-0.25824	5.45065e-05	2.68412	M-unstable
ENSDARG00000040988	48.31	51.57	49.54	49.63	45.66	42.33	31.04	28.36	21.93	-0.122122	0.000502477	5.67584	M-stable
ENSDARG00000041068	31.53	29.27	26.7	30.73	28.37	11.24	2.58	2.09	1.23	-0.515268	0.00109116	1.34522	M-unstable
ENSDARG00000041110	32.35	27.01	26.05	23.35	14.73	5.19	1.54	4.34	6.17	-0.339237	0.0174653	2.04326	M-unstable
ENSDARG00000041113	69.31	65.6	58.73	64.67	63.04	59.12	48.1	37.51	33.08	-0.0950773	0.00367089	7.29036	M-stable
ENSDARG00000041145	18.65	20.27	15.76	11.31	4.87	1.27	0.32	0.23	0.46	-0.710415	0.000373172	0.975693	M-unstable
ENSDARG00000041248	84.62	73.19	78.47	65.19	77.61	35.59	14.44	4.15	3.62	-0.488639	0.0015407	1.41853	M-unstable
ENSDARG00000041407	21.88	23.24	14.86	15.25	11.83	5.94	2.56	1.41	1.51	-0.439934	9.49134e-05	1.57557	M-unstable
ENSDARG00000041511	20.14	18.4	15.09	13.89	15.18	8.2	1.59	0.67	0.76	-0.535693	0.00135394	1.29393	M-unstable
ENSDARG00000041530	52.72	60.04	50.22	50.53	50.71	49.06	43.44	47.31	38.72	-0.045901	0.00385003	15.1009	M-stable
ENSDARG00000041623	142.65	129.88	133.61	109.34	49.44	21.51	7.25	5.18	4.68	-0.577219	7.6086e-05	1.20084	M-unstable
ENSDARG00000041699	33.45	39.66	37.84	38.49	36.66	25.18	17.37	8.85	4.71	-0.296928	0.00174137	2.3344	M-stable
ENSDARG00000041708	59.18	48.39	49.47	47.33	38.57	20.06	9.73	14.57	19.86	-0.211258	0.0116402	3.28105	M-unstable
ENSDARG00000041750	11.62	10.39	9.03	11.02	9.61	6.92	2.01	1.02	0.95	-0.393831	0.00220857	1.76001	M-stable
ENSDARG00000041923	10.85	10.1	7.95	9.29	6.03	2.16	0.55	0.07	0.27	-0.696693	0.00202263	0.994911	M-unstable
ENSDARG00000042005	43.93	37.53	35.69	38.9	34.25	24.46	13.05	11.49	14.08	-0.192178	0.00226283	3.6068	M-stable
ENSDARG00000042063	130.71	140.58	119.32	120.49	90.73	39.26	14.09	7.75	4.16	-0.542719	0.000191679	1.27718	M-unstable
ENSDARG00000042130	30.32	27.27	26.99	25.17	24.69	20.44	20.18	14.65	11.82	-0.116177	0.000684239	5.9663	M-stable
ENSDARG00000042214	18.27	17.32	16.69	12.39	8.71	4.11	0.78	0.47	0.71	-0.58639	0.000458285	1.18206	M-unstable
ENSDARG00000042270	18.62	14.19	13.06	12.98	8.56	6.59	2.64	1.24	0.44	-0.489599	0.000615857	1.41575	M-stable
ENSDARG00000042291	17.4	16.33	12.15	18.01	8	2.45	0.38	0.25	0.2	-0.74993	0.00041921	0.924283	M-unstable
ENSDARG00000042308	25.23	20.87	22.73	22.57	23.87	20.25	12.92	9.07	12.34	-0.120355	0.0145369	5.75918	M-stable
ENSDARG00000042336	13.77	13.6	13.31	11.1	5.8	2.32	0.95	0.25	0.31	-0.650403	0.000130595	1.06572	M-unstable
ENSDARG00000042401	37.59	33.81	33.53	35.62	30.62	26.95	15.09	10.29	6.9	-0.234944	0.00158036	2.95027	M-stable
ENSDARG00000042496	21.01	21.2	22	19.75	15.74	7.17	1.57	0.54	0.3	-0.675292	0.000590325	1.02644	M-unstable
ENSDARG00000042509	16.47	18.02	17.3	15.31	9.44	4.52	2.91	2.04	1.27	-0.416352	2.17539e-05	1.66481	M-unstable
ENSDARG00000042518	13.53	9.64	11.02	13.1	10.18	7.67	3.6	1.44	1.76	-0.312354	0.00409671	2.21911	M-unstable
ENSDARG00000042551	80.9	65.61	59.93	59.87	41.92	19.17	5.28	2.77	2.68	-0.545526	0.000330793	1.2706	M-unstable
ENSDARG00000042557	26.3	25.11	20.91	18.39	12.93	5.61	1.8	1.61	2.97	-0.423452	0.00127211	1.6369	M-unstable
ENSDARG00000042644	62.39	61.03	60.36	54.98	48.61	37.52	28.15	23.81	13.36	-0.208953	0.000283986	3.31724	M-unstable
ENSDARG00000042646	12.71	10.25	15.26	12.89	10.77	5.45	1.02	0.44	0.21	-0.633782	0.00144533	1.09367	M-unstable
ENSDARG00000042659	18.48	20.16	15.2	20.44	16.82	14.29	9.51	7.82	4.71	-0.189995	0.00213042	3.64823	M-stable
ENSDARG00000042747	38.48	35.98	33	32.71	27.49	15.89	8.01	8.16	11.56	-0.234563	0.00254104	2.95506	M-stable
ENSDARG00000042821	55.39	54.97	61.8	56.25	46.18	34.9	20.87	8.89	9.43	-0.301067	0.000953419	2.3023	M-unstable
ENSDARG00000042833	26.29	23.69	21.27	21.88	20.01	12.41	4.87	5.69	6.54	-0.245094	0.00266923	2.82808	M-stable
ENSDARG00000042837	150.14	131.37	139.57	139.59	115	76.47	36.15	15.94	8.19	-0.413518	0.00118043	1.67622	M-stable
ENSDARG00000042854	18.13	16.13	14.38	12.9	11.53	5.96	1.74	0.81	0.83	-0.497878	0.000471594	1.3922	M-stable
ENSDARG00000042859	13.55	10.89	10.89	12.77	12.3	10.74	5.73	4.65	3.58	-0.173596	0.00680181	3.99288	M-stable
ENSDARG00000042877	24.66	24.56	23.04	23.5	20.57	10.21	2.47	0.47	0.38	-0.667869	0.0013993	1.03785	M-stable
ENSDARG00000042881	19.94	19.05	22.55	21.35	14.45	8.38	2.5	0.95	1.04	-0.513919	0.000766799	1.34875	M-unstable
ENSDARG00000042900	65.4	58.33	59.84	59.43	57.79	49.76	29.57	10.24	4.68	-0.342028	0.00639473	2.02658	M-stable
ENSDARG00000042902	38.45	35.08	30.66	27.67	15.99	7.9	3.13	2.67	3.15	-0.43237	0.000189768	1.60314	M-unstable
ENSDARG00000042929	31.06	26.4	24.53	27.08	23.62	16.74	4.47	1.47	1.25	-0.490157	0.00206832	1.41413	M-stable
ENSDARG00000042933	47.2	41.03	41.21	34.67	19.38	9.17	5.22	6.9	12.62	-0.281159	0.00961219	2.46532	M-unstable
ENSDARG00000043021	21.49	16.78	19.45	18.46	17.94	6.95	1.51	1.3	3.96	-0.382069	0.0129373	1.81419	M-unstable
ENSDARG00000043081	73.86	76.93	75.56	78.63	62.08	32.48	5.36	2.7	2.47	-0.588503	0.00108745	1.17781	M-unstable
ENSDARG00000043094	75.43	65.07	72.52	72.49	65.99	42.24	10.12	7.7	15.33	-0.329592	0.00774899	2.10305	M-stable
ENSDARG00000043134	23.39	21.42	21.45	22.58	24.78	23.68	20.86	13.01	8.45	-0.110646	0.0424169	6.26456	M-stable
ENSDARG00000043179	133.11	107.45	115.3	121.77	114.77	88.18	23.62	8.03	3.75	-0.499909	0.00377403	1.38655	M-stable
ENSDARG00000043236	787.54	819.54	746.64	786.09	763.55	488.38	176.74	49.18	10.46	-0.583962	0.00384211	1.18697	M-stable
ENSDARG00000043275	23.8	20.87	18.88	19.17	16.78	12.28	11.49	4.34	2.24	-0.295498	0.00279224	2.34569	M-stable
ENSDARG00000043328	19.48	15.69	15.94	14.01	7.23	2.8	0.97	0.42	0.89	-0.562237	0.000547115	1.23284	M-unstable
ENSDARG00000043357	46.03	42.34	37.44	40.38	29.47	16.8	10.98	14.83	17.39	-0.182477	0.00648112	3.79855	M-stable
ENSDARG00000043406	14.84	11.36	14.32	15.06	12.2	11.3	7.2	2.82	1.11	-0.317801	0.00984765	2.18107	M-stable
ENSDARG00000043431	17.84	18.99	17.48	18.77	13.59	13.19	10.7	10.02	10.76	-0.100891	0.000513624	6.87027	M-unstable
ENSDARG00000043457	363.78	460.37	422.4	419.67	453.29	285.45	160.04	90.36	66.62	-0.292816	0.00118632	2.36718	M-stable
ENSDARG00000043480	43.39	37.6	37.65	39.55	27.1	9.8	2.93	4.56	7.37	-0.366512	0.00678003	1.8912	M-unstable
ENSDARG00000043562	14.28	15.09	10.71	11.48	11.68	5.19	1.07	0.63	0.75	-0.513191	0.00112303	1.35066	M-stable
ENSDARG00000043685	13.81	11.96	13.94	13.42	13.32	10.35	9.24	7.98	6.21	-0.104153	0.00346889	6.65508	M-stable
ENSDARG00000043727	38.42	34.27	32.88	36.38	32.85	31.13	20.25	12.32	13.68	-0.156523	0.0045093	4.42841	M-stable
ENSDARG00000043734	21.87	19.7	18.14	18.42	14	6.09	2.85	3.03	3.61	-0.324487	0.0011338	2.13613	M-unstable
ENSDARG00000043740	28.15	25.58	27.09	25.75	18.62	11.71	5.23	3.46	3.19	-0.358427	0.000263862	1.93386	M-unstable
ENSDARG00000043816	71.65	73.67	72.15	75.91	61.63	35.25	13.47	2.6	1.05	-0.620449	0.00194991	1.11717	M-stable
ENSDARG00000043821	20.71	14.34	16.01	15.21	10.9	3.13	0.53	0.18	0.67	-0.657179	0.00277943	1.05473	M-unstable
ENSDARG00000043905	28.52	25.69	25.6	25.34	22.44	17.53	5.99	6.16	6.82	-0.249763	0.00264608	2.77522	M-stable
ENSDARG00000043923	15.99	11.48	15.12	13.84	11.08	7.09	1.34	0.67	0.41	-0.551893	0.001566	1.25594	M-unstable
ENSDARG00000043928	20.94	17.48	18.36	17.41	7.31	3.21	2.03	2.39	5.84	-0.29927	0.0175429	2.31613	M-unstable
ENSDARG00000043938	12.95	11.77	11.87	11.88	9.31	8.32	5.62	6.93	8.08	-0.0914513	0.0146017	7.57942	M-stable
ENSDARG00000043963	177.77	138.45	167.01	148.07	127.73	78.38	32.75	15.12	9.2	-0.428619	0.000935862	1.61716	M-unstable
ENSDARG00000043970	23.32	20.68	23.88	22.6	18.67	14.76	12.57	12.06	14.86	-0.0919536	0.00742693	7.53801	M-stable
ENSDARG00000044002	16.89	11.52	17.45	17.08	8.48	6.77	5.49	7	7.52	-0.13313	0.0322083	5.20654	M-unstable
ENSDARG00000044016	27.43	19.31	26.55	24.41	24.99	17.06	7.82	5.08	5.66	-0.245901	0.00530951	2.81881	M-stable
ENSDARG00000044038	67.68	58.49	57.07	56.94	35.42	12.62	3.29	4.36	5.63	-0.462257	0.00173614	1.49948	M-unstable
ENSDARG00000044039	93.67	92.24	82.99	82.75	56.6	22.66	5.78	1.56	0.62	-0.759367	0.000436677	0.912796	M-unstable
ENSDARG00000044062	53.41	47.42	54.46	47.93	41.88	29.25	18.93	10.8	12.83	-0.242694	0.000718359	2.85605	M-unstable
ENSDARG00000044136	43.63	39.49	39.76	39.71	36.67	30.85	25.04	14.04	6.74	-0.22782	0.00496169	3.04252	M-stable
ENSDARG00000044167	24.06	21.72	21.97	22.87	18.68	14.43	11.05	7.57	4.53	-0.223099	0.000821089	3.1069	M-stable
ENSDARG00000044203	23.76	20.18	20.63	17.79	16.48	9.25	2.53	3.81	4.93	-0.294522	0.00562399	2.35347	M-unstable
ENSDARG00000044216	11.48	10.22	11.34	10.16	6.53	2.95	1.51	1.35	2.74	-0.313923	0.00426543	2.20802	M-unstable
ENSDARG00000044281	69.36	52.91	65.49	71	68.47	63.89	42.97	28.59	31.46	-0.111418	0.0293163	6.22115	M-stable
ENSDARG00000044362	27.42	23.61	24.12	21.67	17.45	7.83	2.04	0.75	1	-0.563996	0.000714444	1.22899	M-unstable
ENSDARG00000044417	25.51	18.9	23.24	23.07	19.52	10.3	6.31	7.99	8.99	-0.179384	0.00919571	3.86404	M-unstable
ENSDARG00000044513	16.93	13.15	13.45	14.3	9.88	6.98	1.95	1.85	1.84	-0.357266	0.00116276	1.94015	M-unstable
ENSDARG00000044540	99.15	94.48	90.78	76.16	52.98	29.85	15.45	13.88	13.56	-0.33736	8.55417e-05	2.05462	M-unstable
ENSDARG00000044556	26.22	21.23	23.18	20.36	11.49	4.21	1.85	0.84	1.08	-0.543292	0.000218088	1.27583	M-unstable
ENSDARG00000044596	60.01	51.73	50.85	50.78	48.85	29.05	12.06	8.94	9.13	-0.305543	0.00108618	2.26858	M-unstable
ENSDARG00000044752	24	19.18	20.61	19.42	13.89	7.92	3.43	2.02	1.3	-0.431154	0.00024154	1.60766	M-unstable
ENSDARG00000044753	79.85	70.6	65.84	65.73	54.58	34.74	23.76	20.2	19.62	-0.218756	0.000142197	3.16858	M-stable
ENSDARG00000044809	52.71	48.96	52.77	45.93	36.82	20.04	6.31	3.14	4.76	-0.440323	0.000901678	1.57418	M-unstable
ENSDARG00000044812	27.97	22.97	24.43	24.09	24.59	14.92	5.64	4.96	5.56	-0.270923	0.00290021	2.55846	M-stable
ENSDARG00000044914	23.61	20.45	19.48	20.96	19.34	17.49	14.35	14.71	15.52	-0.0544336	0.0042722	12.7338	M-stable
ENSDARG00000044968	11.32	10.01	11.63	10.59	11.4	10.29	7.35	3.37	1.49	-0.246727	0.0142502	2.80936	M-stable
ENSDARG00000044972	41.97	40.55	39.71	40.61	35.93	28.02	21.96	16.9	14.52	-0.161352	0.000252892	4.29588	M-stable
ENSDARG00000045051	259.77	240.15	267.38	238.6	232.68	190.6	70.62	17.31	5.58	-0.522302	0.00476553	1.3271	M-stable
ENSDARG00000045075	96.51	95.06	87.04	90.72	83.06	61.75	41.87	29.04	30.37	-0.191571	0.000512041	3.61823	M-stable
ENSDARG00000045095	55.04	48.77	51.67	49.77	43.28	35.62	18.04	8.54	4.91	-0.337032	0.00180005	2.05662	M-stable
ENSDARG00000045129	25.42	23.66	21.98	22.5	16	12.05	5.62	2.94	1.51	-0.401969	0.00045333	1.72438	M-stable
ENSDARG00000045172	18.11	15.49	15.49	12.29	8.49	2.43	1.18	1.02	1.04	-0.48559	0.000254539	1.42743	M-unstable
ENSDARG00000045249	12.35	10.82	10.41	10.73	7.22	5.78	2.94	0.66	1.44	-0.381131	0.00293187	1.81866	M-unstable
ENSDARG00000045262	10.6	9.67	9.23	12.08	9.31	8.25	6.92	8.46	5.15	-0.0790244	0.0271027	8.7713	M-unstable
ENSDARG00000045398	15.06	12.47	11.87	13.24	12.91	10.28	3.45	2.6	1.49	-0.318176	0.00316803	2.1785	M-stable
ENSDARG00000045402	17.41	18.29	18.82	15.06	8.19	5.49	3.08	0.92	0.75	-0.507275	0.000101949	1.36641	M-unstable
ENSDARG00000045416	23.55	24.72	24.76	23.03	16.69	8.04	3.27	2.7	4.54	-0.351537	0.00153379	1.97176	M-unstable
ENSDARG00000045417	63.27	53.16	59.83	55.88	37.44	14.03	2.78	1.41	1.31	-0.650552	0.000512116	1.06548	M-unstable
ENSDARG00000045423	116.96	88.07	92.06	85.99	61.77	43.31	27.93	16.68	13.55	-0.302048	0.000111643	2.29483	M-unstable
ENSDARG00000045424	92.58	77.37	74.21	70.32	47.1	26.8	11.85	8.8	6.65	-0.401722	8.77034e-05	1.72544	M-unstable
ENSDARG00000045428	12.2	10.89	10.97	11.83	7.3	2.84	2.63	2.32	1.35	-0.331395	0.000309219	2.0916	M-unstable
ENSDARG00000045437	19.44	19.71	20.98	16.71	17.69	11.72	3.29	3.46	7.2	-0.254141	0.0138536	2.72741	M-stable
ENSDARG00000045463	23.05	24.27	19.72	25.98	24.27	13.73	8.47	3.96	1.97	-0.351636	0.00247152	1.97121	M-stable
ENSDARG00000045482	79.76	67.39	68.88	70.32	60.07	41.63	11.84	3.4	1.48	-0.56528	0.00214738	1.2262	M-stable
ENSDARG00000045486	25.49	22.02	20.48	22.33	20.71	19.58	9.35	4.7	3.06	-0.283833	0.00402603	2.4421	M-stable
ENSDARG00000045510	44.54	40.29	40.24	40.42	26.89	13.45	5.53	3.11	2.84	-0.452708	0.000227208	1.53111	M-unstable
ENSDARG00000045574	200.95	174.96	189.87	196.54	187.46	156.3	93.19	21.55	5.42	-0.447875	0.0113671	1.54763	M-stable
ENSDARG00000045601	120.76	99.4	102	96.83	65.13	28.91	9.68	4.39	2.71	-0.57934	0.00024174	1.19644	M-unstable
ENSDARG00000045641	17.6	17.61	17.44	15.87	14.23	9.01	4.79	6.01	9.94	-0.159294	0.0214865	4.35136	M-unstable
ENSDARG00000045676	45.56	42.45	37.27	48.08	46.21	40.95	33.1	22.29	12.07	-0.150171	0.0215275	4.61573	M-stable
ENSDARG00000045681	85.76	68.21	75.05	71.52	48.84	27.12	6.94	4.81	2.09	-0.544305	0.000456701	1.27345	M-unstable
ENSDARG00000045749	63.86	53.57	55.29	57.26	47.59	37.7	22.48	9.32	4.57	-0.347266	0.00255721	1.99601	M-stable
ENSDARG00000045789	42.88	29.95	35.32	34.89	25.5	10.39	1.86	0.5	0.31	-0.74971	0.000946805	0.924553	M-unstable
ENSDARG00000045888	80.9	76.47	72.7	67.72	50.42	23.19	7.08	2.79	2.49	-0.569343	0.000323274	1.21745	M-unstable
ENSDARG00000046010	16.44	14.21	14.17	15.79	15.44	9.79	5.16	6.94	8.83	-0.127507	0.0313967	5.43615	M-unstable
ENSDARG00000046053	30.24	28.72	29	27.07	24.16	17.71	8.87	4.28	5.54	-0.294568	0.00114938	2.3531	M-stable
ENSDARG00000046081	28.18	19.25	18.98	15.91	5.35	2.45	1.11	1.31	2.7	-0.427207	0.00386352	1.62251	M-unstable
ENSDARG00000046143	56.28	55.3	47.39	48.33	30.51	16.99	8.72	12.87	14.28	-0.258544	0.00271232	2.68097	M-unstable
ENSDARG00000051748	17.84	13.45	15.64	12.36	8.03	5.85	3.87	3.88	3.57	-0.238753	0.000155454	2.9032	M-unstable
ENSDARG00000051754	27.73	22.88	30.49	30.49	30.12	27.02	18.21	11.11	10.91	-0.141509	0.0185761	4.89826	M-stable
ENSDARG00000051768	53.2	43.56	53.04	50.91	51.76	45.55	16.52	12.26	16.08	-0.211949	0.0110317	3.27035	M-stable
ENSDARG00000051793	23.88	23.63	24.25	21.89	10.86	2.75	1.12	1.95	1.84	-0.485283	0.00169582	1.42834	M-unstable
ENSDARG00000051809	50.17	40.7	42.41	41.4	38.16	33.58	25.63	19.2	16.16	-0.142793	0.000852492	4.85421	M-stable
ENSDARG00000051816	18.91	14.72	15.18	17.18	16.42	13.23	7.74	3.17	2.46	-0.273364	0.00603923	2.53562	M-stable
ENSDARG00000051853	13.57	12.5	13.64	11.94	8.63	4.11	1.68	0.51	1.27	-0.465046	0.00154311	1.49049	M-unstable
ENSDARG00000051857	62.37	56.46	55.78	56.68	42.04	19	6.96	4.41	4.48	-0.446559	0.000420174	1.5522	M-unstable
ENSDARG00000051874	15.08	11.32	12.67	12.49	9.01	4.87	1.18	0.64	0.34	-0.561414	0.000668057	1.23465	M-unstable
ENSDARG00000051920	50.07	45.01	43.77	42.62	43.45	35.82	30.23	23.15	15	-0.14405	0.00240098	4.81186	M-stable
ENSDARG00000052030	83.31	67.66	88.37	78.84	60.52	47.39	37.29	30.3	23.72	-0.180712	0.000535837	3.83565	M-stable
ENSDARG00000052091	26.36	21.17	22.08	20.76	21.41	12.13	4.01	2.17	3.06	-0.36476	0.00228608	1.90029	M-unstable
ENSDARG00000052103	85.44	83.31	76.37	72.51	43.28	17.21	11.96	19.16	20.08	-0.276219	0.00515251	2.50941	M-unstable
ENSDARG00000052124	115.14	102.5	101.66	97.08	71.77	27.11	4.7	5	9	-0.501749	0.00271957	1.38146	M-unstable
ENSDARG00000052330	149.58	121.41	138.04	132.45	123.95	85.89	53.36	38.25	26.72	-0.239376	0.00107625	2.89564	M-stable
ENSDARG00000052375	15.77	11.76	10.47	9.99	7.39	4.48	1.68	1.05	0.99	-0.412747	0.000187628	1.67935	M-stable
ENSDARG00000052427	40.78	37.72	36.71	39.03	26.96	11.32	3.98	7.17	6.72	-0.332838	0.00343369	2.08254	M-unstable
ENSDARG00000052644	49.87	43.96	45.59	51.83	21.68	10.75	3.2	0.88	2.28	-0.589372	0.00112943	1.17608	M-unstable
ENSDARG00000052696	12.1	10.2	9.5	9.33	5.43	2.99	2.34	1.29	1.04	-0.365611	3.16835e-05	1.89586	M-unstable
ENSDARG00000052697	28.66	25.08	28.7	29.83	23.6	19.58	10.07	5.3	1.87	-0.357899	0.00364631	1.93671	M-stable
ENSDARG00000052701	21.4	17.36	17.63	17.41	16.19	8.07	3.37	2.31	1.98	-0.368832	0.000666219	1.8793	M-stable
ENSDARG00000052702	28.63	28.29	27.43	27.29	28.29	23.72	19.93	15.28	9.37	-0.140232	0.0047835	4.94285	M-stable
ENSDARG00000052712	56.46	54.48	46.83	45.34	40.52	25.48	17.42	16.16	15.45	-0.208037	0.000108035	3.33185	M-unstable
ENSDARG00000052721	26.75	27.81	28.25	25.16	20.22	12.66	7.17	7.46	10.26	-0.212761	0.00226843	3.25786	M-unstable
ENSDARG00000052842	84.13	78.84	80.51	81.14	68.94	47.77	28.88	14.72	7.74	-0.33582	0.00113873	2.06404	M-stable
ENSDARG00000052866	26.91	19.41	24.38	25.38	23.02	16.91	10.05	5.41	5.57	-0.230404	0.00447299	3.0084	M-stable
ENSDARG00000052897	18.64	10.49	15.12	13.91	13.29	9.87	5.33	3.63	5.72	-0.173267	0.0154674	4.00047	M-unstable
ENSDARG00000052942	19.74	19.7	18.21	16.6	11.42	7.23	5.93	3.74	3.02	-0.292705	1.06358e-05	2.36807	M-stable
ENSDARG00000053026	13.14	10.61	12.48	11.62	9.98	2.36	0.52	0.82	1.69	-0.443265	0.00971915	1.56373	M-unstable
ENSDARG00000053070	80.07	76.89	66.07	71	66.25	34.23	14.67	13.75	17.45	-0.281198	0.00187326	2.46498	M-stable
ENSDARG00000053087	20.65	20.29	19.66	19.63	18.59	14.75	10.25	7.91	5.04	-0.196215	0.000936333	3.53259	M-unstable
ENSDARG00000053113	53.07	42.49	48.81	48.34	46.46	29.39	5.53	2.57	1.12	-0.561118	0.00248294	1.2353	M-stable
ENSDARG00000053200	14.87	13.92	16.35	15.26	11.94	7.4	2.95	2.04	2.07	-0.34709	0.000728199	1.99703	M-stable
ENSDARG00000053215	28.1	22.45	23.01	25.5	15.74	11.6	3.78	1.49	0.66	-0.528637	0.000950882	1.3112	M-unstable
ENSDARG00000053260	16.71	14.15	13.71	11.07	8.37	3.84	0.59	0.65	1.06	-0.511422	0.00183702	1.35533	M-unstable
ENSDARG00000053269	42.37	44.82	38.15	35.12	15.19	5.4	1.17	0.44	0.44	-0.784732	0.000103158	0.883291	M-unstable
ENSDARG00000053326	69.49	55.81	57.66	61.89	54.26	30.84	8.94	4.37	7.17	-0.40039	0.00280351	1.73118	M-unstable
ENSDARG00000053405	15.07	14.85	20.01	17.87	12.99	6.15	3.7	2.78	1.71	-0.362757	0.00039031	1.91078	M-stable
ENSDARG00000053466	40.04	37.23	35.86	33.14	23.09	10.58	4.75	8.74	10.53	-0.26794	0.00813641	2.58695	M-unstable
ENSDARG00000053474	94.23	97.25	98.05	85.92	47.43	18.16	5.46	1.92	2.54	-0.647733	0.000224044	1.07011	M-unstable
ENSDARG00000053483	64.03	60.2	54.27	59.08	55.9	44.77	32.28	16.03	6.17	-0.286651	0.00598721	2.41808	M-stable
ENSDARG00000053485	57.7	52.36	53.42	58.74	52	42.4	32.49	30.01	24.47	-0.121295	0.0013116	5.71455	M-stable
ENSDARG00000053527	16.34	14.54	12.32	15.69	9.94	5.1	1.4	1.31	1.23	-0.433478	0.000786907	1.59903	M-unstable
ENSDARG00000053535	147.34	129.69	123.48	134.04	107.25	48.13	14.98	5.31	2.61	-0.600578	0.000780329	1.15413	M-stable
ENSDARG00000053571	26.71	23.41	23.16	23.01	15.44	7.01	1.49	2	2.55	-0.437702	0.0021312	1.58361	M-unstable
ENSDARG00000053574	30.2	26.93	28.14	26.09	14.15	4.54	1.47	1.09	1.03	-0.581744	0.000228469	1.1915	M-unstable
ENSDARG00000053575	24.91	21.37	27.82	21.89	21.7	19.03	8.7	2.78	1.02	-0.425134	0.00537136	1.63042	M-stable
ENSDARG00000053619	19.64	18.98	16.76	13.21	14.55	9.23	6.5	5.72	5.36	-0.200104	6.47163e-05	3.46394	M-unstable
ENSDARG00000053713	41.66	31.46	35.34	35.14	24.77	8.36	1.69	2.59	4.27	-0.443292	0.00554323	1.56364	M-unstable
ENSDARG00000053805	27.05	30.18	27.99	27.21	22.31	24.4	24.77	18.05	17.82	-0.0723074	0.00189023	9.58612	M-stable
ENSDARG00000053876	29.48	24.25	23.45	24.4	16.12	8.03	1.84	1.17	1.24	-0.526831	0.000575226	1.31569	M-unstable
ENSDARG00000053890	11.9	9.16	10.94	11.59	10.04	7.84	3.85	2.59	2.9	-0.223909	0.00388295	3.09567	M-stable
ENSDARG00000053934	13.31	10.64	8.57	9.56	7.44	3.73	1.21	0.13	0.24	-0.647333	0.00199566	1.07077	M-unstable
ENSDARG00000053939	73.11	52.99	68.14	68.68	46.5	20.61	5.13	2.34	0.97	-0.636402	0.000824116	1.08917	M-unstable
ENSDARG00000053963	76.3	83.79	81.65	80.68	70.61	51.79	47.42	31.24	26.77	-0.174943	0.000205371	3.96212	M-unstable
ENSDARG00000054007	101	89.41	90	98.11	107.22	90.6	61.49	29.21	18.89	-0.215223	0.0129494	3.22059	M-stable
ENSDARG00000054191	149.02	132.43	125.77	122.91	88.44	40.11	8.85	5.56	6.06	-0.546054	0.00055003	1.26938	M-stable
ENSDARG00000054199	16.41	13.11	12.59	12.37	6.99	1.14	0.27	0.12	0.08	-0.860081	0.00020735	0.805909	M-unstable
ENSDARG00000054211	56.36	50.31	48.9	52.1	43.52	27.53	6.98	3.06	1.27	-0.548803	0.00141552	1.26302	M-stable
ENSDARG00000054224	22.25	20.2	21.85	21.45	22.55	17.1	11.68	11.42	9.22	-0.128982	0.0028095	5.37397	M-stable
ENSDARG00000054264	21.19	19.98	20	19.29	15.25	8.65	2.43	1.7	1.78	-0.428982	0.000699486	1.6158	M-unstable
ENSDARG00000054301	57.17	56.09	53.23	52.14	50.74	30.67	12.09	14.31	15.16	-0.245411	0.00250908	2.82444	M-stable
ENSDARG00000054363	12.16	11.08	9.4	10.9	10.69	5.47	2.11	1.46	0.59	-0.42187	0.00131623	1.64304	M-unstable
ENSDARG00000054374	66.73	49.41	51.24	43.53	13.17	4.78	1.81	0.92	0.57	-0.736777	3.12287e-05	0.940783	M-unstable
ENSDARG00000054378	10.83	6.27	9.13	7.9	7.95	3.83	1.85	0.88	0.31	-0.45037	0.00261918	1.53906	M-stable
ENSDARG00000054501	30.84	25.89	23.18	25.66	20.31	13.6	4.48	1.69	1.77	-0.446547	0.00113557	1.55224	M-stable
ENSDARG00000054746	60.79	52.02	52.65	55.27	48.71	36.52	19.05	14.11	15.07	-0.223094	0.00131873	3.10698	M-stable
ENSDARG00000054786	38.65	34.67	31.15	29.31	20.7	12.07	5.61	2.25	1.57	-0.479792	0.000170976	1.44468	M-stable
ENSDARG00000054858	24.3	18.22	19.82	20.85	19.83	16.26	4.42	2.33	2.96	-0.336638	0.00531221	2.05903	M-stable
ENSDARG00000054864	76.21	60.02	68.39	66.03	64.31	54.33	45.56	41.54	39.04	-0.0807781	0.00254345	8.58088	M-stable
ENSDARG00000054930	20.27	16	15.21	16.56	15.28	10.42	7.01	4.98	7.15	-0.168842	0.00350642	4.1053	M-stable
ENSDARG00000054963	66.68	68.62	60.79	50.37	34.92	15.5	3.33	1.8	2.03	-0.609566	0.000243064	1.13712	M-unstable
ENSDARG00000054978	190.25	179	181.67	182.21	157.68	97.55	34.02	19.6	28.12	-0.352434	0.00170711	1.96674	M-unstable
ENSDARG00000055066	10.64	7.18	7.63	5.87	7.01	4.16	1.6	1.04	0.93	-0.341581	0.000976599	2.02923	M-stable
ENSDARG00000055070	16.43	13.64	13.24	10.96	13.27	11.58	11.08	5.94	2.41	-0.193391	0.0200094	3.58417	M-stable
ENSDARG00000055075	186.93	171.12	181.37	162.91	106.13	33.14	5.74	1.65	2.14	-0.778225	0.000526445	0.890677	M-unstable
ENSDARG00000055232	28.68	24.15	29	27.83	26.23	13.52	4.76	2.58	3.61	-0.373356	0.00239921	1.85653	M-unstable
ENSDARG00000055307	66.11	58.6	47.72	57.77	54.42	51.87	31.1	27.68	17.49	-0.155866	0.00530773	4.44708	M-stable
ENSDARG00000055344	10.63	9.27	9.16	8.49	6.69	4.6	2.16	1.6	2.21	-0.276686	0.00074748	2.50517	M-unstable
ENSDARG00000055350	46.52	37.93	43.53	42.61	37.61	33.32	22.37	17.12	17.28	-0.145519	0.00190065	4.76328	M-stable
ENSDARG00000055415	27.97	30.59	28.22	20.23	13.73	10.43	5.83	2.99	1.75	-0.419744	1.92798e-05	1.65136	M-unstable
ENSDARG00000055429	19.82	13.61	18.26	16.87	15.84	7.99	3.48	3.1	3.66	-0.279522	0.00342533	2.47976	M-unstable
ENSDARG00000055443	70.08	58.77	65.61	66.54	61.68	48.95	15.96	13.15	17.18	-0.251905	0.00588662	2.75162	M-stable
ENSDARG00000055472	15.47	16.49	14.42	10.94	7.81	4.59	3.94	5.85	6.94	-0.168623	0.0186876	4.11064	M-unstable
ENSDARG00000055504	23.27	10.82	19.35	13.97	8.21	2.96	0.99	0.33	0.8	-0.566067	0.00164243	1.2245	M-unstable
ENSDARG00000055607	49.4	43.59	42.67	43.71	30.9	15.51	6.16	3.06	4.55	-0.423346	0.000688283	1.63731	M-unstable
ENSDARG00000055648	18.99	14.8	14.25	14.96	15.9	14.08	11.69	11.31	11.93	-0.0419744	0.0189789	16.5136	M-stable
ENSDARG00000055655	111.4	112.06	107.24	83.72	41.56	15.42	3.6	2.57	1.07	-0.733888	5.1735e-05	0.944487	M-unstable
ENSDARG00000055722	12.81	9.87	12.96	11.48	9.97	5.19	1.94	0.74	0.28	-0.538556	0.00148761	1.28705	M-unstable
ENSDARG00000055770	18.17	16.18	17.12	15.98	16.66	13.04	8.35	5.42	4.69	-0.197755	0.00176859	3.50509	M-stable
ENSDARG00000055784	26.76	20.91	24.26	25.47	21.51	9.87	2.24	0.64	0.64	-0.603015	0.00170705	1.14947	M-unstable
ENSDARG00000055837	78.33	73.24	71.83	76.11	71.52	62.18	31.92	12.18	7.22	-0.331399	0.00456218	2.09158	M-stable
ENSDARG00000055838	68.18	59.11	65.51	62.82	50.66	32.87	9.46	5.84	5.35	-0.416853	0.00097558	1.66281	M-stable
ENSDARG00000055912	29.83	30.92	32.96	26.73	30.92	27.29	12.4	7.69	8.27	-0.225445	0.00336085	3.07457	M-stable
ENSDARG00000055917	11.63	12.35	11.36	11.6	8.95	3.54	1.39	1.06	1.23	-0.420218	0.00054488	1.6495	M-unstable
ENSDARG00000055934	26.85	22.95	20.22	22.12	13.08	4.22	0.59	0.23	0.05	-0.920103	0.000454435	0.753336	M-unstable
ENSDARG00000055966	21.27	18.1	17.53	14.1	8.31	3.38	1.03	1.08	0.94	-0.516532	0.00017668	1.34192	M-unstable
ENSDARG00000055970	15.13	12.98	15.64	14.97	7.47	4.16	1.02	1.2	2.56	-0.391018	0.00571262	1.77267	M-stable
ENSDARG00000055973	316.54	299.71	234.1	188.66	114.8	41.93	11.29	7.25	4.68	-0.666019	3.87504e-05	1.04073	M-unstable
ENSDARG00000055974	38.92	45.92	40.32	39.94	31.65	21.33	10.82	8.78	3.16	-0.365104	0.0004497	1.89849	M-unstable
ENSDARG00000056008	187.91	154.5	155.04	143.91	99.14	75	54.23	47.64	37.39	-0.226649	1.89972e-05	3.05824	M-unstable
ENSDARG00000056102	32.2	29.14	28.93	27.48	14.26	4.04	2.38	4.5	8.36	-0.317201	0.022778	2.1852	M-unstable
ENSDARG00000056112	12.5	9.84	10.24	10.07	8.88	4.12	1.08	2.05	2.16	-0.310982	0.00727911	2.2289	M-unstable
ENSDARG00000056121	17.65	14.48	14.37	12.83	9.75	2.36	0.37	0.12	0.08	-0.861586	0.000400986	0.804501	M-unstable
ENSDARG00000056162	18.77	19.4	18.68	15.84	13.88	11.67	3.77	2.36	1.92	-0.369219	0.000571966	1.87733	M-stable
ENSDARG00000056228	20.16	15.88	14.97	12.77	5.92	1.24	0.23	0.23	0.18	-0.783943	0.000229036	0.884181	M-unstable
ENSDARG00000056267	36.43	32.62	34.39	32.95	23.83	8.31	3.48	5.57	7.2	-0.327085	0.00569912	2.11917	M-unstable
ENSDARG00000056339	38.81	34.8	40.42	36.03	26.42	17	9.57	4.1	2.02	-0.426017	0.000598337	1.62704	M-stable
ENSDARG00000056347	25.31	22.03	25.32	19.6	11.47	5.97	1.71	1.28	0.8	-0.548841	0.000109093	1.26293	M-unstable
ENSDARG00000056369	23.53	20.89	21.51	20.75	17.15	9.33	3.58	2.94	1.75	-0.3951	0.000398103	1.75436	M-stable
ENSDARG00000056387	66.42	59.79	68.2	60.25	40.67	17.8	4.54	1.78	0.88	-0.670749	0.000377651	1.03339	M-unstable
ENSDARG00000056396	14.51	12.19	11.6	11.13	9.44	5.62	1.32	0.52	0.73	-0.501745	0.00127583	1.38147	M-stable
ENSDARG00000056410	250.24	256	230.73	241.39	223.78	182.96	129.7	88.94	58.25	-0.204696	0.00105565	3.38623	M-stable
ENSDARG00000056453	11.56	8.61	12.96	10.94	5.14	1.78	0.7	0.26	0.24	-0.641818	0.000280631	1.07997	M-unstable
ENSDARG00000056480	71.96	70.08	61.28	64.31	67.05	56.47	32.33	21.22	21.03	-0.190039	0.00245938	3.6474	M-stable
ENSDARG00000056550	35.47	29.9	26.95	30.47	25.49	11.09	2.58	1.26	0.56	-0.611871	0.000839136	1.13283	M-unstable
ENSDARG00000056559	64.93	59.23	56.18	49.93	25.12	16.86	9.58	10.95	13.46	-0.284519	0.00109717	2.43621	M-unstable
ENSDARG00000056601	25.8	24.6	25.09	24.45	23.59	14.78	3.6	2.21	3.61	-0.378515	0.00348922	1.83123	M-stable
ENSDARG00000056609	26.21	23.51	20.96	21.93	19.54	16.79	11.68	7.26	5.6	-0.206969	0.000801617	3.34904	M-stable
ENSDARG00000056640	45.28	38.43	42.39	39.22	34.21	25.39	12.95	10.61	12.72	-0.21771	0.00130425	3.18381	M-stable
ENSDARG00000056664	28.8	25.11	27.11	23.45	21.69	18.08	8.02	5.71	7.48	-0.234125	0.00180494	2.96059	M-stable
ENSDARG00000056713	13.57	11.96	13.14	10.74	7.22	2.03	0.78	0.92	1.74	-0.42768	0.00366146	1.62071	M-unstable
ENSDARG00000056717	27.45	24.35	25.5	23.55	20.89	9.32	4.18	5.35	7.34	-0.264236	0.00529779	2.62321	M-unstable
ENSDARG00000056801	84.53	75.67	70	86.78	84.73	80.53	45.51	20.37	21.54	-0.201841	0.0142089	3.43413	M-stable
ENSDARG00000056803	74.02	60.16	61.17	65	60.95	61.94	54.38	54.67	47.9	-0.0318573	0.0194869	21.7579	M-stable
ENSDARG00000056856	22.03	22.99	21.21	20.65	21.58	20.95	18.99	17.4	17.21	-0.0392623	0.00119458	17.6543	M-stable
ENSDARG00000056903	38.93	41.38	37.3	38.33	31.33	26.37	24.84	27.59	30.09	-0.062043	0.015759	11.172	M-unstable
ENSDARG00000056964	60.57	47.62	51.77	52.36	47.55	43.82	38.14	38.67	28.5	-0.0724346	0.00459106	9.56929	M-stable
ENSDARG00000056966	12.69	11.48	10.02	9.62	10.17	7.94	7.15	4.61	4.39	-0.139862	0.000670096	4.95592	M-stable
ENSDARG00000056985	26.36	27.2	28.85	25.09	20.04	13.41	7.48	6.76	6.61	-0.252266	0.000189097	2.74769	M-stable
ENSDARG00000057011	16.17	20.21	20.17	20.81	18	13.38	6.63	7.48	7.11	-0.190484	0.0016546	3.63888	M-stable
ENSDARG00000057089	84.17	76.3	67.19	74.79	72.6	63.46	39.44	16.14	7.75	-0.299931	0.00664697	2.31102	M-stable
ENSDARG00000057099	36.98	29.64	32.7	32.36	28.94	23.53	18.19	19.21	18.27	-0.0950223	0.00181988	7.29457	M-stable
ENSDARG00000057128	60.34	56.85	54.14	60.86	57.38	44.83	16.98	6.78	7.44	-0.341658	0.00368982	2.02878	M-stable
ENSDARG00000057138	55.84	52.29	49.8	41.72	15.53	5.38	3.37	9.25	14.45	-0.309857	0.0391603	2.23699	M-unstable
ENSDARG00000057249	137.18	120.19	126.18	123.13	126.75	67.55	22.28	22.93	30.28	-0.284934	0.004717	2.43266	M-stable
ENSDARG00000057255	95.38	82.43	76.71	81.5	73.99	56.74	29.63	20.12	22.82	-0.225984	0.00132794	3.06724	M-stable
ENSDARG00000057286	22.34	21.59	20.4	21.12	22.45	19.49	11.73	8.63	10.79	-0.131694	0.0077552	5.2633	M-stable
ENSDARG00000057334	22.95	21.45	20.51	19.9	14.81	9.38	6.58	9.6	11.32	-0.143412	0.0162612	4.83326	M-unstable
ENSDARG00000057435	22.34	23.9	19.66	19.53	19.47	10.75	3.77	2.64	1.05	-0.445753	0.000728654	1.555	M-stable
ENSDARG00000057468	30.49	29.57	27.6	27.05	19.22	14.29	5.23	1.96	1.19	-0.487384	0.000576279	1.42218	M-stable
ENSDARG00000057736	12.87	9.34	11.07	10.55	9.63	8.62	5.33	2.6	1.56	-0.261073	0.00481307	2.655	M-stable
ENSDARG00000057743	14.23	14.05	11.83	11.83	6.21	2.86	0.82	0.17	0.17	-0.724972	0.000251057	0.956102	M-unstable
ENSDARG00000057974	13.14	14.15	13.2	13.06	11.74	9.07	5.84	7.04	7.16	-0.126	0.00217047	5.50118	M-stable
ENSDARG00000057987	124.69	125.11	120.21	114.31	81.69	42.41	13.69	8.41	9.97	-0.452722	0.000397987	1.53106	M-unstable
ENSDARG00000058038	21	19.65	19.4	16.8	6.82	2.89	0.85	1.41	1.14	-0.510096	0.000569215	1.35886	M-unstable
ENSDARG00000058062	16.64	17	14.34	14.57	13.66	9.18	6.1	7.1	7.95	-0.141007	0.00288718	4.91571	M-unstable
ENSDARG00000058068	29.77	25.75	25.92	22.54	12.84	3.86	0.61	0.2	0.4	-0.779833	0.000590666	0.88884	M-unstable
ENSDARG00000058079	13.45	15.54	12.1	11.4	9.73	8.69	8.84	6.7	6.3	-0.120852	1.8657e-05	5.7355	M-stable
ENSDARG00000058088	61.81	57.83	60.82	59.63	47.76	27.92	19.08	17.89	17.48	-0.21963	0.000443787	3.15597	M-stable
ENSDARG00000058094	113.33	94.66	97.82	94.96	90.51	51.86	8.06	1.92	1.76	-0.660779	0.00213319	1.04899	M-stable
ENSDARG00000058102	29.3	25.36	23.98	24.24	17.86	8.55	5.33	3.8	2.68	-0.3598	0.00010306	1.92648	M-unstable
ENSDARG00000058114	22.72	23.97	23.5	26.77	20.06	13.24	5.56	5.25	11.35	-0.212589	0.0171745	3.2605	M-stable
ENSDARG00000058148	116.95	95.94	100.05	99.59	90.15	75.72	59.82	50.2	38.66	-0.137075	0.000609821	5.0567	M-stable
ENSDARG00000058180	19.56	17.29	19.96	18.1	15.51	9.59	3.16	0.8	0.64	-0.534239	0.00154657	1.29745	M-stable
ENSDARG00000058202	18.39	12.12	15.56	14.44	12.23	11.01	6.77	4.07	3.42	-0.213564	0.00261692	3.24561	M-stable
ENSDARG00000058208	10.9	11.45	10.93	9.07	8.36	7.15	4.77	1.75	1.24	-0.319093	0.00119593	2.17224	M-stable
ENSDARG00000058323	38.19	29.71	33.41	36.66	32.98	30.54	25.62	18.07	8.61	-0.153509	0.0219032	4.51536	M-stable
ENSDARG00000058459	21.99	15.85	19.71	19.95	14.25	4.61	0.88	0.97	1.56	-0.497369	0.00352805	1.39363	M-unstable
ENSDARG00000058494	140.55	136.73	126.35	125.13	101.99	52.11	13.36	8.65	11.82	-0.451521	0.00101683	1.53514	M-unstable
ENSDARG00000058522	27.9	25.81	25.71	27.08	20.46	11.15	4.72	3.2	3.64	-0.356882	0.000629612	1.94223	M-unstable
ENSDARG00000058561	35.08	30.79	27.45	29.53	25.22	15.8	5.85	2.29	2.56	-0.418498	0.00111214	1.65627	M-stable
ENSDARG00000058574	15.66	12.32	12.88	12.2	10.64	8.79	5.26	5.3	5.49	-0.152534	0.000919814	4.54422	M-stable
ENSDARG00000058578	43.4	47.11	52.41	45.16	42.13	34.48	18.49	3.65	1	-0.513912	0.00602497	1.34877	M-stable
ENSDARG00000058660	184.6	154.73	156.62	156.48	149.62	153.48	137.85	142.84	115.92	-0.0337711	0.0148219	20.5249	M-stable
ENSDARG00000058679	43.53	37.68	38.05	35.94	37.2	24.17	8.03	6.14	8.71	-0.289288	0.00349933	2.39605	M-stable
ENSDARG00000058740	42.67	35.59	37.34	40.13	34.09	30.92	17.26	11.76	10.04	-0.205524	0.00216367	3.37258	M-stable
ENSDARG00000058820	42.57	37.26	39.14	39.83	26.46	14.94	5.87	2.02	1.1	-0.545171	0.000556304	1.27143	M-unstable
ENSDARG00000058953	14.08	11.58	11.52	9.87	5.65	3.73	1.61	1.07	1.31	-0.392761	0.000133774	1.76481	M-unstable
ENSDARG00000058993	59.72	52.46	56.62	55.85	55.09	47.05	38.26	19.13	20.26	-0.159261	0.00626781	4.35228	M-unstable
ENSDARG00000059035	30.76	26.34	33.23	33.06	30.46	20.74	5.29	2.73	2.64	-0.410474	0.00323209	1.68865	M-stable
ENSDARG00000059079	68.73	61.06	64.54	64.22	58.34	48.18	35.79	29.39	21	-0.158926	0.000940917	4.36145	M-stable
ENSDARG00000059209	36.84	30.05	29.57	28.66	28.96	16.62	4.28	2.97	5.28	-0.356232	0.00423656	1.94577	M-unstable
ENSDARG00000059234	35.02	34.37	31.97	34.42	29.4	22.36	15.5	11.33	8.15	-0.213429	0.00043143	3.24768	M-stable
ENSDARG00000059244	57.85	58.08	60.1	54.26	29.27	10.97	1.73	1.04	1.02	-0.713053	0.000331221	0.972083	M-unstable
ENSDARG00000059247	45.87	36.89	29.78	23.7	9.1	4.36	1.83	1.17	0.93	-0.599607	9.27428e-06	1.156	M-unstable
ENSDARG00000059252	23.95	19.81	19.2	18.74	13.98	8.98	7.9	6.07	5.72	-0.208182	5.45431e-05	3.32952	M-unstable
ENSDARG00000059287	16.5	14.04	17.46	16.46	16.08	13.03	7.31	5.8	7.84	-0.145647	0.0106047	4.75908	M-stable
ENSDARG00000059412	44.02	32.94	33.82	33.04	27.45	16.25	5.13	1.59	0.61	-0.587162	0.00135985	1.1805	M-unstable
ENSDARG00000059442	23.75	27.33	23.92	24.2	23.58	17.22	7.98	3.01	3.31	-0.342663	0.00174841	2.02282	M-unstable
ENSDARG00000059460	11.93	9.25	10.03	9.61	7.71	3.21	3.29	3.2	2.67	-0.220261	0.00127056	3.14693	M-stable
ENSDARG00000059461	172.81	154.15	166.78	165.43	153.86	118.78	48.75	21.29	21.21	-0.334532	0.00252579	2.07199	M-stable
ENSDARG00000059549	81.5	67.47	71.52	68.8	44.71	18.06	6.31	6.73	7.98	-0.41469	0.00100819	1.67148	M-unstable
ENSDARG00000059630	142.8	122.12	136.9	135.79	120.19	92.16	52.11	35	32.29	-0.229405	0.00128427	3.0215	M-stable
ENSDARG00000059657	17.37	16.85	18.08	15.56	13.44	7.55	3.65	3.4	5.25	-0.255293	0.00261344	2.7151	M-unstable
ENSDARG00000059722	21.86	17.52	18.5	16.92	14.69	7.51	1.37	1.85	2.44	-0.399099	0.00393861	1.73678	M-stable
ENSDARG00000059794	45.96	35.3	40.22	40.26	34.58	26.28	11.06	7.63	8.64	-0.265646	0.00215697	2.60929	M-unstable
ENSDARG00000059811	11.41	12.62	10.5	11	12.31	9.64	3.72	2.69	3.12	-0.239147	0.00396881	2.89842	M-stable
ENSDARG00000059857	19.84	19.34	16.91	14.46	13.93	9.09	6.12	6.02	6.53	-0.187748	0.000248352	3.69191	M-unstable
ENSDARG00000059886	53.23	36.17	40.86	36.9	24.25	13.73	4	5.4	6.51	-0.349495	0.00222964	1.98328	M-unstable
ENSDARG00000059887	30.81	26.39	25.73	23.72	16.87	8.1	5.54	6.9	10.99	-0.212016	0.0117573	3.26932	M-unstable
ENSDARG00000059888	42.93	30.39	34.74	37.38	36.64	17.59	4.84	3.6	6.12	-0.350228	0.00627392	1.97913	M-unstable
ENSDARG00000059900	122.81	97.27	109.11	110.45	109	93.81	61.02	28.53	18.44	-0.241404	0.00735277	2.87132	M-stable
ENSDARG00000059902	25.52	23.41	25	25	20.27	19.53	17.14	11.22	6.98	-0.162456	0.00343883	4.26669	M-stable
ENSDARG00000059911	12.31	10.8	11.29	10.94	8.53	5.87	1.38	0.87	2.37	-0.357348	0.00722988	1.9397	M-stable
ENSDARG00000059919	27.34	32.61	26.29	26.56	25.14	14.24	7.85	3.57	1.59	-0.420886	0.000725726	1.64688	M-unstable
ENSDARG00000059951	13.56	13.46	11.22	8.6	4.72	1.62	0.68	0.23	0.26	-0.663644	4.28418e-05	1.04446	M-unstable
ENSDARG00000059983	63.81	56.46	53.6	44.55	30.69	12.99	2.26	1.86	1.85	-0.601628	0.000388581	1.15212	M-unstable
ENSDARG00000060058	30.07	25.57	26.6	28.85	24.94	12.44	2.06	0.77	1.88	-0.530907	0.00409663	1.30559	M-unstable
ENSDARG00000060093	34.67	30.45	35.53	32.36	23.11	11.03	3.44	3.5	3.81	-0.400015	0.00101185	1.7328	M-unstable
ENSDARG00000060102	92.58	77.93	82.77	83.77	66.63	27.92	4.23	2.55	4.87	-0.555194	0.00247345	1.24848	M-unstable
ENSDARG00000060112	171.55	153.39	154.95	144.11	105.56	47.06	12.67	4.4	3.39	-0.626124	0.000418674	1.10704	M-unstable
ENSDARG00000060197	33.92	26.52	28.72	30.42	27.37	18.86	8.57	6.72	8.95	-0.226657	0.00398429	3.05814	M-stable
ENSDARG00000060238	116.66	102.56	111.82	109.52	103.06	100.5	77.89	47.42	23.91	-0.184879	0.0114928	3.74918	M-stable
ENSDARG00000060248	43.75	38.46	39.46	39.94	35.66	13.81	2.9	0.67	0.32	-0.746653	0.00120834	0.928339	M-unstable
ENSDARG00000060298	158.26	135.23	139.12	127.56	80.94	29.76	6.86	5.01	5.75	-0.577299	0.000465203	1.20067	M-unstable
ENSDARG00000060308	17.8	14.66	16.91	16.72	14.53	10.08	6.7	7.87	11.32	-0.104086	0.039474	6.65935	M-stable
ENSDARG00000060316	82.65	75.28	71.15	72.9	60.75	24.96	3.98	3.46	4.02	-0.538572	0.00147658	1.28701	M-unstable
ENSDARG00000060323	56.36	49.42	50.93	51.27	47.61	44.7	32.81	19.21	9.99	-0.207961	0.00687616	3.33307	M-stable
ENSDARG00000060338	31.85	35.23	24.52	29.02	16.68	4.63	1.32	0.95	1.82	-0.566048	0.000973129	1.22454	M-unstable
ENSDARG00000060348	16.76	14.34	13.61	12.96	9.02	3.21	1.12	1.77	2.63	-0.362505	0.00498432	1.91211	M-unstable
ENSDARG00000060350	31.06	25.88	24.71	21.94	17.35	9.6	7.36	5.41	2.42	-0.333944	0.000119962	2.07564	M-stable
ENSDARG00000060361	44.57	38.51	43.02	41.45	32.14	11.25	5.74	6.47	8.71	-0.319743	0.00331054	2.16783	M-unstable
ENSDARG00000060383	49.56	44.69	39.23	40.44	47.19	41.22	23.01	9.25	4.32	-0.302458	0.00973108	2.29171	M-stable
ENSDARG00000060469	26.9	20.84	25.08	23.41	23.89	20.18	13.69	6.02	5.5	-0.21712	0.00713912	3.19246	M-stable
ENSDARG00000060515	23.1	16.1	17.01	17.87	10.65	5.44	1.85	5.16	7.13	-0.227875	0.0467992	3.04179	M-unstable
ENSDARG00000060554	17.6	16.51	18.54	16.16	14.81	14.14	10.42	8.93	6.72	-0.134612	0.000697708	5.1492	M-stable
ENSDARG00000060584	136.04	110.58	122.71	125.31	116.94	76.8	18.4	7.12	5.02	-0.500673	0.00241024	1.38443	M-stable
ENSDARG00000060594	54.6	48.88	51.68	51.1	44.39	14.67	4.79	8.64	11.42	-0.325361	0.00956876	2.13039	M-stable
ENSDARG00000060600	38.14	29.32	34.43	36.33	31.83	26.43	15.04	11.84	13.36	-0.162749	0.00502772	4.25898	M-stable
ENSDARG00000060618	19.43	14.73	15.14	13.91	13.61	11.5	7.1	7.22	11.31	-0.0921169	0.0356674	7.52465	M-unstable
ENSDARG00000060751	80.9	62.82	70.64	66.59	53.52	29.75	8.42	2.3	1.62	-0.589517	0.00112975	1.17579	M-unstable
ENSDARG00000060796	25.89	22.55	22.35	21.74	19.35	19.13	17.87	12.78	13.59	-0.0826078	0.00107163	8.39082	M-stable
ENSDARG00000060805	48.79	41.78	45.34	41.56	26.52	6.38	2.23	2.98	5.58	-0.451239	0.00476926	1.5361	M-unstable
ENSDARG00000060835	14.88	11.71	13.68	11.98	12.77	8.9	2.14	1.21	1.21	-0.39933	0.00290858	1.73578	M-stable
ENSDARG00000060841	55.22	43.43	47.49	48.99	41.77	22.03	5.5	4.45	5.89	-0.393139	0.00253641	1.76311	M-stable
ENSDARG00000060911	41.53	35.9	43.95	34.85	23.43	9.75	2.62	2.92	4.79	-0.432109	0.00227806	1.6041	M-unstable
ENSDARG00000060944	34	27.01	26.85	27.15	23.36	12.21	4.3	3.02	3.06	-0.385079	0.000784351	1.80001	M-stable
ENSDARG00000060954	41.12	35.21	33.96	35.76	33.51	13.87	1.73	3.09	5.95	-0.40951	0.0134736	1.69262	M-stable
ENSDARG00000060978	15.88	12.93	14.66	14.9	10.9	6.49	4.21	2.56	2.21	-0.302401	0.000375112	2.29215	M-stable
ENSDARG00000061024	41.89	38.11	43.74	40.76	35.03	32.42	26.25	16.6	14.75	-0.15341	0.00153881	4.51825	M-stable
ENSDARG00000061039	77.5	64.14	72.72	73.27	71.87	42.32	18.16	14.43	18.38	-0.256542	0.00373629	2.70188	M-stable
ENSDARG00000061114	47.12	42.17	44.39	42.54	32.86	17.34	6.42	6.69	8.98	-0.316682	0.00199051	2.18878	M-stable
ENSDARG00000061138	55.12	48.47	48.42	50.68	30.86	15.42	8.7	9.5	11.45	-0.288383	0.00145917	2.40356	M-unstable
ENSDARG00000061143	18.77	14.86	14.16	15.3	13.81	7.35	2.42	1.73	3.23	-0.325688	0.00436687	2.12826	M-unstable
ENSDARG00000061145	26.74	22.72	26.2	23.59	19.96	7.94	2.01	1.23	1.84	-0.490452	0.00139663	1.41328	M-unstable
ENSDARG00000061168	25.74	20.3	23.17	22.26	18.13	13.68	7.4	6.07	6.02	-0.223712	0.000762951	3.09839	M-stable
ENSDARG00000061185	17.03	15.92	17.83	15.76	12.82	8.65	4.66	4.91	4.56	-0.229151	0.000496102	3.02486	M-unstable
ENSDARG00000061195	25.86	19.29	24.9	22.76	22.84	16.68	4.93	1.53	0.98	-0.472736	0.00397543	1.46625	M-stable
ENSDARG00000061201	34.34	25.59	30.51	29.48	32.54	32.6	25.15	13.07	6.22	-0.173981	0.0411287	3.98404	M-stable
ENSDARG00000061216	20	16.31	16.39	14.82	11.05	4.74	0.83	0.33	0.38	-0.658756	0.000638538	1.05221	M-unstable
ENSDARG00000061272	13.3	10.11	11.81	10.17	9.15	6.02	3.49	2.33	2.2	-0.266883	0.000455889	2.5972	M-unstable
ENSDARG00000061373	18.09	15.45	15.96	18.09	13.04	7.34	1.47	1.48	2.09	-0.404742	0.00337332	1.71257	M-stable
ENSDARG00000061385	57.8	53.71	53.21	56.3	32.92	15.42	4.26	3.96	6.65	-0.429947	0.00181038	1.61217	M-unstable
ENSDARG00000061409	24.78	23.76	23.17	23.48	17.03	6.95	1.58	0.55	0.54	-0.645062	0.000585494	1.07454	M-stable
ENSDARG00000061450	83.2	64.91	65.78	62.77	36.48	10.75	2.68	3.15	5.33	-0.516369	0.00206188	1.34235	M-unstable
ENSDARG00000061504	51.55	44.53	49.91	48.64	33.99	15.9	3.37	2.16	2.04	-0.548231	0.000717652	1.26433	M-unstable
ENSDARG00000061505	46.24	43.56	40.04	43.59	38.08	28.91	15.36	9.29	8.56	-0.263079	0.000923393	2.63475	M-stable
ENSDARG00000061590	74.62	56.11	69.41	69.21	69.19	50.79	19.36	21.7	27.01	-0.179313	0.0166784	3.86557	M-stable
ENSDARG00000061610	12.39	13.22	8.48	10.93	9.93	4.82	2.98	2.73	4.36	-0.214922	0.00591648	3.22512	M-unstable
ENSDARG00000061629	14.04	11.45	14.4	11.57	7.77	5.53	2.77	2.36	2.5	-0.289566	0.000333993	2.39375	M-unstable
ENSDARG00000061634	37.31	36.55	38.05	34.75	24.25	12.4	5.89	2.92	1.22	-0.507511	0.000252275	1.36578	M-unstable
ENSDARG00000061654	77.15	62.28	66.92	63.63	43.6	17.86	6.13	5.38	6.26	-0.435696	0.000696626	1.5909	M-unstable
ENSDARG00000061682	45.16	34.62	37.71	37.19	22.29	6.95	1.09	0.44	0.36	-0.785382	0.000455386	0.882561	M-unstable
ENSDARG00000061687	15.31	13.56	15.66	16.6	16.66	10.81	2.71	1.18	0.55	-0.490864	0.00365083	1.4121	M-stable
ENSDARG00000061688	24.19	18.68	23.67	22.24	18.76	10.57	2.68	1.08	0.88	-0.520776	0.00149431	1.33099	M-unstable
ENSDARG00000061741	59.83	49.98	51.61	54.32	51.55	37.19	14.32	7.22	8.4	-0.317194	0.00288734	2.18525	M-stable
ENSDARG00000061757	68.92	70.84	71.37	68.03	67.46	50.91	21.48	7.9	6.04	-0.380704	0.002296	1.8207	M-stable
ENSDARG00000061778	69.26	50.33	62.92	57.93	43.69	23.05	8.91	2.76	1.2	-0.571938	0.00106805	1.21193	M-unstable
ENSDARG00000061789	45.26	37.85	43.14	44.99	38.07	27.66	12.75	12.15	16.06	-0.195701	0.00591667	3.54187	M-stable
ENSDARG00000061862	38.28	32.4	37.23	36.77	27.61	15.27	7.41	5.43	6.99	-0.30666	0.0011097	2.26031	M-unstable
ENSDARG00000061864	47.6	41.9	42.91	41.51	23.51	10.3	3.07	1.65	1.65	-0.566325	0.000233659	1.22394	M-unstable
ENSDARG00000061895	42.73	32.33	36.75	36.99	30.08	11.18	2.16	1.77	2.51	-0.506752	0.00216843	1.36782	M-unstable
ENSDARG00000061915	31.55	22.42	26.14	25.1	22.27	13.93	5.1	2.29	3.07	-0.373126	0.00208804	1.85768	M-unstable
ENSDARG00000061916	84.65	75.21	71.08	70.73	50.83	21.68	4.68	1.77	1.58	-0.648845	0.000490315	1.06828	M-unstable
ENSDARG00000061952	46.89	36.68	34.35	37.99	38.8	23.84	6.14	3.87	6.29	-0.347788	0.005202	1.99302	M-stable
ENSDARG00000061981	19.48	18.72	16.6	17.06	14.48	12.21	9.42	5.48	3.12	-0.238524	0.00113245	2.90598	M-stable
ENSDARG00000062008	19.5	16.87	18.63	18.78	20.3	20.05	9.29	2.63	2.04	-0.317869	0.0132608	2.18061	M-stable
ENSDARG00000062019	43.47	37.93	41.38	40.34	35.21	27.84	7.11	3.48	7.84	-0.343533	0.00692741	2.0177	M-stable
ENSDARG00000062025	80.69	79.06	77.43	70.05	38.95	17.39	6.65	4.22	2.59	-0.551758	6.00733e-05	1.25625	M-unstable
ENSDARG00000062052	39.67	35.59	37.14	35.95	31.11	22.31	9.25	3.75	4.99	-0.352644	0.00170858	1.96557	M-stable
ENSDARG00000062058	22.23	22.6	19.52	18.02	20.77	15.78	4.86	2.5	1.58	-0.394113	0.00207553	1.75875	M-stable
ENSDARG00000062089	57.07	48.6	51	50.02	46.71	36.75	17.27	8.56	10.33	-0.276117	0.00241254	2.51034	M-stable
ENSDARG00000062123	37.24	28.51	33.73	35.28	28.89	17.24	5.57	3.38	7.19	-0.323804	0.00650003	2.14064	M-unstable
ENSDARG00000062138	77.32	63.24	68.59	68.64	59.97	22.2	4.93	4.77	8.65	-0.430345	0.00432988	1.61068	M-unstable
ENSDARG00000062178	48.88	39.47	43.97	44.73	41.58	38.67	30.83	23.74	19.99	-0.107535	0.00494494	6.4458	M-stable
ENSDARG00000062181	133.86	111.75	119.61	122.76	127.42	102.15	31.38	11.95	9.98	-0.389768	0.00479063	1.77836	M-stable
ENSDARG00000062190	26.26	22.04	25.41	22.57	19.76	9.52	3.04	3.05	5.6	-0.320657	0.00563425	2.16165	M-stable
ENSDARG00000062192	34.89	27.29	33.53	29.63	22.38	11.25	5.23	2.39	3.06	-0.409683	0.000665066	1.69191	M-unstable
ENSDARG00000062199	11.71	7.52	9.32	9.52	7.72	3.78	0.95	0.97	0.98	-0.395305	0.00244754	1.75345	M-stable
ENSDARG00000062206	35.73	31.98	34.12	40.53	32.41	22.25	9.65	5.76	5.95	-0.301764	0.00218491	2.29699	M-stable
ENSDARG00000062263	21.4	17.19	18.23	20.54	20.44	19.4	13.77	7.47	3.26	-0.206559	0.0241373	3.35569	M-stable
ENSDARG00000062269	41.81	40.01	41.59	39.07	27.51	10.99	4	2.78	3.67	-0.452433	0.000586774	1.53204	M-unstable
ENSDARG00000062310	36.47	28.8	30.88	31.79	28.24	20.32	15.31	10.44	9.03	-0.191216	0.00086309	3.62494	M-unstable
ENSDARG00000062362	13.22	10.19	11.06	9.76	7.29	4.2	1	1.71	3.07	-0.299031	0.0137726	2.31798	M-unstable
ENSDARG00000062363	177.51	169.89	172.53	148.49	66.44	21.08	4.28	2.82	1.45	-0.782166	9.49807e-05	0.886189	M-unstable
ENSDARG00000062370	105.39	82.34	90.85	92.73	86.47	59.22	42.06	22.18	11.42	-0.281296	0.0029826	2.46412	M-stable
ENSDARG00000062423	12.21	11.72	8.35	8.2	8.09	7	2.67	1.27	0.82	-0.37554	0.00109353	1.84574	M-unstable
ENSDARG00000062465	20.73	17.57	18.97	18.78	15.44	9.95	4.27	3.96	6.09	-0.239676	0.00430055	2.89201	M-unstable
ENSDARG00000062467	15.75	13.16	13.62	14.46	13.51	10.27	3.87	2.44	3.32	-0.267462	0.00426659	2.59157	M-stable
ENSDARG00000062485	44.87	36.8	38.58	38.61	35.23	23.2	13.61	6.99	3.65	-0.336459	0.00150163	2.06013	M-stable
ENSDARG00000062511	59.59	50.04	52.33	50.32	38.2	19.71	10.09	17.71	25.15	-0.187086	0.0289451	3.70496	M-unstable
ENSDARG00000062518	38.16	31.06	31.95	32.33	18.71	5.53	1.25	1.26	2.39	-0.536847	0.002182	1.29115	M-unstable
ENSDARG00000062699	16.36	13.24	13.66	15.52	10.93	12.15	8.75	7.95	9.01	-0.0835031	0.00767768	8.30085	M-stable
ENSDARG00000062748	18.06	15.46	15.89	17.56	12.28	7.9	1.73	0.5	0.14	-0.685933	0.00173781	1.01052	M-stable
ENSDARG00000062753	14.77	14.4	12.49	14.46	11.2	9.29	3.76	2.13	2.27	-0.309572	0.00117997	2.23905	M-stable
ENSDARG00000062757	30.53	29.39	28.3	29.63	22.9	14.49	2.91	0.85	0.93	-0.584751	0.0014232	1.18537	M-stable
ENSDARG00000062794	110.19	81.95	108.19	108.28	75.41	46.05	23.31	10.94	6.59	-0.407166	0.000999597	1.70237	M-unstable
ENSDARG00000062795	43.2	40.52	36.16	37.53	34.86	22.95	13.65	6.39	5.9	-0.304836	0.000801734	2.27384	M-stable
ENSDARG00000062799	40.9	35.78	35.4	37.15	32.81	22.08	8.55	1.36	0.63	-0.587801	0.00348224	1.17922	M-stable
ENSDARG00000062837	91.42	73.38	77.35	76.44	54.74	28.03	6.76	1.78	3.95	-0.562595	0.00177432	1.23205	M-unstable
ENSDARG00000062864	31.7	29.49	30.67	25.96	12.7	5.06	2.83	4.72	7.24	-0.318541	0.00974582	2.176	M-unstable
ENSDARG00000062872	28.16	27.84	27.92	20.06	14.99	5.83	1.38	1.62	3.6	-0.446758	0.00350957	1.55151	M-unstable
ENSDARG00000062986	105.18	85.83	90.11	86.34	86.81	76.7	62.38	40.23	21.57	-0.176173	0.00787044	3.93447	M-stable
ENSDARG00000062987	75.63	73.78	67.77	69.3	60.07	48.37	34.15	21.18	19.05	-0.209918	0.000365861	3.30199	M-stable
ENSDARG00000063001	31.2	21	25.17	21.22	18.87	12.2	4.02	0.93	1.26	-0.495382	0.00207161	1.39922	M-unstable
ENSDARG00000063003	66.57	68.97	61.99	63.84	55.45	38.15	14.84	16.31	21.19	-0.234382	0.00326179	2.95734	M-stable
ENSDARG00000063032	32.11	28.59	24.97	28.86	16.39	8.18	3.55	1.53	0.35	-0.616234	0.00054862	1.12481	M-unstable
ENSDARG00000063079	52.9	41.82	42.18	45.25	44.63	28.42	9.52	4.99	4.8	-0.368495	0.00235176	1.88102	M-stable
ENSDARG00000063140	16.77	14.45	13.43	13.9	14.06	13.22	10.73	7.28	3.78	-0.158175	0.0124259	4.38214	M-stable
ENSDARG00000063212	10.98	10.7	8.88	11.64	7.71	3.27	1.43	1.64	2.33	-0.312669	0.00370871	2.21687	M-unstable
ENSDARG00000063218	35.44	30.51	35.15	33.97	36.65	33.4	21.41	7.8	3.87	-0.279272	0.0148215	2.48198	M-stable
ENSDARG00000063242	77.46	72.78	76.68	74.44	63.83	49.39	17.96	5.92	4.84	-0.432169	0.00187315	1.60388	M-stable
ENSDARG00000063270	30.27	27.57	26.83	27.83	24.03	16.72	7.92	8.81	9.79	-0.201769	0.00244165	3.43535	M-stable
ENSDARG00000063276	25.17	21.81	24.54	24	20.95	19.46	12.98	6.65	2.14	-0.294013	0.00895712	2.35754	M-stable
ENSDARG00000063295	140.85	130.19	147.33	130.43	106.34	73.03	50.34	41.94	51.78	-0.190095	0.000789727	3.64632	M-unstable
ENSDARG00000063310	44.37	40.4	40.49	38.9	27.09	11.98	2.55	1.06	0.57	-0.678943	0.000419631	1.02092	M-unstable
ENSDARG00000063321	34.41	35.19	33.63	32.28	24.81	19.58	16.12	18.7	23.39	-0.0965899	0.0164892	7.17619	M-stable
ENSDARG00000063330	39.48	33.34	34.85	32.74	32.56	28.44	10.72	2.7	1.18	-0.472172	0.0051398	1.468	M-stable
ENSDARG00000063333	25.67	22.12	25.71	23.98	21.18	15.27	14.45	14.45	15.27	-0.0871645	0.00496305	7.95217	M-stable
ENSDARG00000063344	42.63	45.4	37.1	38.38	27.14	17.46	12.11	7.08	9.67	-0.273913	0.000207076	2.53054	M-unstable
ENSDARG00000063358	26.33	30.86	28.67	24.88	18.74	12.96	8.86	4.82	5.06	-0.298076	4.3746e-05	2.3254	M-unstable
ENSDARG00000063416	41.06	31.37	36.74	36.32	31.5	25.87	19.19	12.26	13.15	-0.16291	0.00212353	4.25478	M-stable
ENSDARG00000063457	17.15	13.67	16.78	14.54	9.89	7.46	2.56	1.39	1.36	-0.405966	0.000571233	1.7074	M-unstable
ENSDARG00000063474	43.55	34.65	40.33	39.1	28.99	11.23	5.88	9.79	11.17	-0.257562	0.00962271	2.69119	M-unstable
ENSDARG00000063563	53.52	44	39.37	35.79	21.93	9.77	4.44	14.5	11.38	-0.256312	0.0218116	2.70431	M-unstable
ENSDARG00000063573	12.66	11.16	11.33	12.37	9.45	4.74	1.13	1.26	1.73	-0.379766	0.00329856	1.82519	M-stable
ENSDARG00000063583	25.07	21.14	22.3	20.59	20	12.89	6.06	6.08	10.65	-0.183402	0.0134467	3.7794	M-unstable
ENSDARG00000063588	54.33	45.94	49.07	48.42	48.07	42.43	32.87	22.62	14.81	-0.155752	0.00565102	4.45033	M-stable
ENSDARG00000063672	13.79	13.32	12.44	13.22	9.99	7.72	6.2	7.34	9.4	-0.0905608	0.0271956	7.65395	M-stable
ENSDARG00000067549	11.11	9.58	12.37	10.15	7.26	4.01	1.29	0.76	0.49	-0.494546	0.000375726	1.40158	M-stable
ENSDARG00000067608	17.62	14.35	13.67	12.72	7.04	4.88	2.82	2.06	2.15	-0.329003	5.38867e-05	2.10681	M-unstable
ENSDARG00000067670	11.04	9.4	8.12	9.03	8.48	6.71	4.5	3.58	3.24	-0.165171	0.000718396	4.19655	M-stable
ENSDARG00000067718	37	31.21	33.56	32.58	27.31	16.03	4.71	5.35	4.6	-0.344271	0.00139057	2.01337	M-stable
ENSDARG00000067913	23.58	19.74	19.91	18.43	16.79	14.97	10.25	8.13	10.41	-0.128956	0.00145927	5.37507	M-stable
ENSDARG00000067958	88.52	79.23	78.4	79.66	60.64	44.4	16.31	15.74	20.77	-0.267496	0.00209027	2.59124	M-stable
ENSDARG00000068021	22.71	18.93	16.07	16.85	19.26	18.6	9.5	6.86	4.39	-0.193336	0.00823141	3.5852	M-unstable
ENSDARG00000068123	286.23	288.45	277.24	275.36	264.7	249.8	182.9	87.66	57.7	-0.217944	0.00529197	3.18039	M-stable
ENSDARG00000068128	53.15	44.82	45.6	49.34	46.53	34.21	8.04	1.97	1.04	-0.569094	0.00366041	1.21798	M-stable
ENSDARG00000068152	34.15	30.86	35.99	31.57	19.81	6.75	1.42	0.67	0.6	-0.68907	0.00036162	1.00592	M-unstable
ENSDARG00000068177	23.68	19.17	21.23	21.93	16.88	15.07	13.26	13.08	15.8	-0.0642589	0.0194731	10.7868	M-stable
ENSDARG00000068187	24.92	22.95	23.84	23.23	22.19	15.71	6.68	2.68	2.99	-0.348552	0.00211004	1.98865	M-stable
ENSDARG00000068192	43.05	34.44	43.87	39.37	34.51	25.07	9.76	3.69	5.1	-0.360138	0.0028378	1.92467	M-stable
ENSDARG00000068217	90.98	73.84	66.31	51.59	24.98	7.97	4.53	1.65	1.98	-0.621901	4.70727e-05	1.11456	M-unstable
ENSDARG00000068246	22.4	17.5	22.61	23.83	19.99	7.9	2.02	2.28	4.69	-0.345481	0.0123437	2.00633	M-unstable
ENSDARG00000068255	87.62	73.22	63.07	56.66	40.12	24.98	13.17	9.92	9.64	-0.336815	3.44023e-05	2.05795	M-unstable
ENSDARG00000068258	38.14	30.27	32.9	31.49	19.97	8.49	1.52	0.76	2.54	-0.549211	0.00330967	1.26208	M-unstable
ENSDARG00000068261	63.95	61.03	59.72	49.78	58.31	44.63	42.24	30.93	27.76	-0.113859	0.000780406	6.08775	M-stable
ENSDARG00000068286	38.2	38.76	39.32	40.86	34.24	24.58	12.34	4.79	2.11	-0.414575	0.00207035	1.67195	M-stable
ENSDARG00000068465	29.6	27.93	28.72	22.7	20.45	10.85	9.36	5.62	4.77	-0.283564	5.19949e-05	2.44441	M-unstable
ENSDARG00000068593	66.08	69.64	58.15	57.26	43.17	21.91	16.74	9.28	5.1	-0.379073	7.53899e-05	1.82853	M-unstable
ENSDARG00000068663	24.75	25.01	20.65	19.11	15.11	6.54	1.77	0.73	0.27	-0.67128	0.000310259	1.03258	M-unstable
ENSDARG00000068705	27.09	22.16	23.69	26.04	24.52	21.08	11.42	7.14	7.02	-0.198421	0.00528296	3.49332	M-stable
ENSDARG00000068709	37.13	24.06	24.53	23.04	19.35	6.84	0.98	2.25	3.91	-0.418764	0.0124363	1.65522	M-unstable
ENSDARG00000068763	24.59	20.3	21.62	21.54	19.41	10.93	5.99	3.04	2.98	-0.329207	0.000858452	2.1055	M-unstable
ENSDARG00000068828	12.73	13.53	12.87	11.89	5.66	4.91	2.66	2.18	1.67	-0.335199	2.32662e-05	2.06787	M-unstable
ENSDARG00000068830	17.16	15.65	15.41	13.79	13.22	12.11	6.5	4.61	4.71	-0.199804	0.000886125	3.46913	M-unstable
ENSDARG00000068833	21.41	16.54	14.91	14.83	6.83	2.29	0.78	1.41	2.44	-0.418057	0.00643294	1.65802	M-unstable
ENSDARG00000068846	52.71	43.43	38.07	39.41	31.22	15.58	5.44	2.6	1.58	-0.514898	0.000366684	1.34618	M-unstable
ENSDARG00000068856	63.33	50.21	49.99	50.41	47.25	26.29	6.91	2.82	1.52	-0.540546	0.00135083	1.28231	M-stable
ENSDARG00000068919	29.42	21.11	23.8	17.96	11.73	4.3	1.24	1.41	1.54	-0.493796	0.000595207	1.40371	M-unstable
ENSDARG00000068926	153.22	143.18	142	137.97	117.37	40.35	6.48	2.57	2.1	-0.712589	0.000763541	0.972717	M-unstable
ENSDARG00000068981	57.45	42.63	44.63	45.29	44.76	40.28	14.28	5.56	6.69	-0.320783	0.00580019	2.1608	M-stable
ENSDARG00000069014	17.64	17.45	17.13	16.23	13.39	11.13	11.04	7.51	2.56	-0.22499	0.00581741	3.08079	M-stable
ENSDARG00000069045	18.93	17.54	16.51	15.86	10.67	6.58	5.99	6.54	7.48	-0.166672	0.00338931	4.15875	M-stable
ENSDARG00000069082	36.87	35.61	35.77	34.83	25.72	10.35	2.09	1.22	3.14	-0.514766	0.00269985	1.34653	M-unstable
ENSDARG00000069147	113.11	97.18	94.51	80.49	68.79	37.98	14.24	7.46	4.08	-0.484277	0.00027623	1.4313	M-unstable
ENSDARG00000069157	23.59	21.18	20.01	19.61	17.77	11.83	4.32	1.69	1.26	-0.441147	0.0010782	1.57124	M-stable
ENSDARG00000069230	14.85	14.16	11.92	14.44	10.91	4.38	1.77	0.34	0.37	-0.60128	0.0010039	1.15279	M-unstable
ENSDARG00000069241	27.87	29.57	27.97	26.92	18.97	10.45	4.34	2.66	1.88	-0.441949	0.000136197	1.56839	M-unstable
ENSDARG00000069242	48.39	46.31	44.52	45.3	38.15	32.01	13.84	5.06	3.47	-0.389809	0.00182473	1.77817	M-stable
ENSDARG00000069250	22.58	18.41	20.17	17.86	11.65	5.75	3.69	5.72	6.21	-0.2303	0.00643833	3.00976	M-unstable
ENSDARG00000069302	93.34	72.18	88.11	80.98	63.86	32.41	7.52	9.97	16.59	-0.345187	0.00738318	2.00803	M-unstable
ENSDARG00000069324	42.5	37.52	42.61	40.55	34.52	27.51	19.25	9.76	6.77	-0.259734	0.00154926	2.66868	M-stable
ENSDARG00000069331	66.12	51.56	52.93	55.12	50.44	48.45	35.01	25.49	13.64	-0.170994	0.0073947	4.05364	M-stable
ENSDARG00000069339	27.6	19.98	24.35	25.24	22.91	15.69	7.03	7.36	7.56	-0.202365	0.00558133	3.42523	M-stable
ENSDARG00000069409	27.16	25.48	23.04	22.21	17	6.95	1.31	0.34	0.7	-0.662241	0.00114372	1.04667	M-unstable
ENSDARG00000069428	319.57	285.09	281.82	248.43	132.94	41.81	8.64	3.38	1.24	-0.850165	0.000155372	0.815309	M-unstable
ENSDARG00000069430	26.67	25.12	21.91	25.2	24.32	18.11	11.8	6.86	3.34	-0.26787	0.00349746	2.58762	M-stable
ENSDARG00000069476	105.78	93.22	83.78	89.83	87.77	77.46	68.06	52.55	35.78	-0.118961	0.00413188	5.82669	M-stable
ENSDARG00000069537	85.47	89.17	90.5	93.61	94.44	76.92	59.98	42.02	21.34	-0.183171	0.00741147	3.78416	M-stable
ENSDARG00000069594	18	16.43	18.17	17.05	15.57	9.88	3.54	1.68	1.52	-0.40165	0.00123413	1.72575	M-stable
ENSDARG00000069673	20.87	16.11	13.82	14.04	7.38	3.39	0.96	1.98	2.26	-0.384402	0.0037655	1.80318	M-unstable
ENSDARG00000069674	15.65	15.04	14.23	12.96	10.66	6.39	4.58	4.62	3.36	-0.235101	5.1067e-05	2.9483	M-unstable
ENSDARG00000069706	104.15	108.14	104.4	103.51	84.41	40.16	14.94	13.41	17.75	-0.350716	0.00126826	1.97638	M-unstable
ENSDARG00000069708	127.76	125.35	123.8	124.8	131.46	114.91	73.19	19.61	6.64	-0.375174	0.0122419	1.84753	M-stable
ENSDARG00000069745	80.92	71.36	63.13	61.98	41.7	14.3	2.68	3.32	4.98	-0.52209	0.00179477	1.32764	M-unstable
ENSDARG00000069832	14.47	13.94	12.88	13.23	8.7	3.75	0.89	0.68	0.95	-0.50533	0.000827272	1.37167	M-unstable
ENSDARG00000069893	46.06	34.47	39.61	35.85	28.31	11.97	2.91	4.19	5.18	-0.391587	0.00335101	1.7701	M-unstable
ENSDARG00000069920	212.06	226.41	205.47	169.26	152.58	70.19	37.43	17.9	15.12	-0.433931	0.000110755	1.59737	M-unstable
ENSDARG00000069956	48.5	43.71	47.17	47.92	37.13	27.33	22.59	24.77	17.77	-0.143852	0.000590457	4.81846	M-stable
ENSDARG00000070012	115.95	107.34	98.41	94.73	56.49	22.73	7.05	7.19	8.05	-0.475226	0.000476178	1.45856	M-unstable
ENSDARG00000070029	27.73	23.17	25.08	24.1	22.98	11.33	2.83	1.41	1.23	-0.500908	0.0012624	1.38378	M-stable
ENSDARG00000070048	48.84	50.65	55.68	44.93	33.09	14.87	2.16	1.9	2.21	-0.579968	0.000917465	1.19515	M-unstable
ENSDARG00000070076	24.06	22.19	24.77	22.76	17.62	16.18	12.8	13.2	12.98	-0.103722	0.000663771	6.68274	M-stable
ENSDARG00000070094	14.45	13.14	12.4	12.53	12.62	9.99	6.13	2.25	0.98	-0.346231	0.0051466	2.00198	M-stable
ENSDARG00000070122	39.58	32.79	32.19	28.78	17.16	5.58	2.81	2.55	3.76	-0.427865	0.000933418	1.62002	M-unstable
ENSDARG00000070165	24.52	20.01	23.31	25.34	20.35	14.45	4.8	2.25	1.56	-0.415289	0.00211445	1.66907	M-stable
ENSDARG00000070261	114.62	121.05	129.67	127.37	120.48	105.86	84.58	42.96	46.94	-0.160863	0.00470001	4.30892	M-stable
ENSDARG00000070284	22.42	22.66	20.51	21.26	20.82	18.72	17.55	15.77	15.93	-0.0531243	0.00023181	13.0477	M-stable
ENSDARG00000070318	21.78	14.9	16.14	18.34	13.95	12.62	6.65	5.04	5	-0.197697	0.00234816	3.50611	M-stable
ENSDARG00000070371	20.94	17.27	17.2	17.4	15.74	7.18	2.23	1.53	3.75	-0.354012	0.00612318	1.95798	M-stable
ENSDARG00000070416	21.73	20.42	22.17	21.49	18.96	13.61	3.78	1.88	2	-0.4065	0.00185413	1.70516	M-stable
ENSDARG00000070435	33.73	29.46	31.88	30.36	27.93	17.52	9.77	7.09	8.8	-0.236217	0.00130048	2.93437	M-unstable
ENSDARG00000070452	30.61	25.64	23.38	26.43	23.5	12.04	2.78	2.9	3.78	-0.372164	0.00345574	1.86248	M-stable
ENSDARG00000070471	54.93	52.3	49.35	51.59	51.2	52.68	42.83	28.05	13.09	-0.155364	0.0242477	4.46145	M-stable
ENSDARG00000070543	10.2	9	9.21	9.69	8.42	5.56	2.41	0.86	0.56	-0.427194	0.00172083	1.62256	M-stable
ENSDARG00000070553	51.8	43.92	42.67	45.66	39.35	39.22	32.96	24.83	22.72	-0.0988355	0.00169998	7.01314	M-stable
ENSDARG00000070606	13.75	11.47	10.98	11.24	5.58	3.07	0.72	0.4	0.45	-0.572274	0.000300526	1.21122	M-unstable
ENSDARG00000070611	28.05	23.93	23	18.45	11.68	4.85	0.53	0.22	0.29	-0.781761	0.00048847	0.886649	M-unstable
ENSDARG00000070618	227.74	192.97	187.39	199.69	200.07	156.05	58.02	15.02	2.77	-0.550968	0.00762118	1.25805	M-stable
ENSDARG00000070644	15.61	15.95	11.57	13.49	9.2	3.92	1.63	2.22	0.97	-0.417228	0.000264188	1.66131	M-unstable
ENSDARG00000070670	32.99	29.35	31.02	31.73	33.17	22.11	8.33	4.53	2.12	-0.386101	0.00306943	1.79525	M-stable
ENSDARG00000070673	11.34	9.97	11.17	8.9	7.88	4.64	2.42	1.74	2.05	-0.295302	0.000388344	2.34725	M-stable
ENSDARG00000070682	38.63	32.96	33.09	31.35	26.99	14.99	4.11	3.23	6.16	-0.35783	0.00354148	1.93708	M-stable
ENSDARG00000070704	59.84	57.27	57.34	58.61	57.51	30.37	9.48	3.32	3.09	-0.485549	0.00163379	1.42755	M-stable
ENSDARG00000070723	43.79	42.17	48.48	29.87	29.74	26.13	14.16	10.12	8.78	-0.252221	0.00016009	2.74818	M-unstable
ENSDARG00000070746	31.16	25.11	18.98	16.6	6.26	2.8	1.03	2.59	5.41	-0.355332	0.0236608	1.95071	M-unstable
ENSDARG00000070801	37.3	28.75	30.45	30.95	31.97	10.24	3.34	1.74	3.21	-0.446134	0.00288825	1.55367	M-unstable
ENSDARG00000070839	39.24	31.82	38.27	39.74	36.13	24.6	5.47	4.56	7.81	-0.319085	0.00945004	2.17229	M-stable
ENSDARG00000070846	20.88	17.6	23.33	20.63	17.79	17.63	6.25	2.12	3.47	-0.320826	0.00725104	2.16051	M-stable
ENSDARG00000070971	15.51	10.35	13.05	12.52	9.46	8.1	2.67	0.77	1.6	-0.381079	0.00536164	1.81891	M-stable
ENSDARG00000071021	16.68	16.83	17.62	13.73	9.55	3.51	1	0.49	0.4	-0.630331	0.000150244	1.09966	M-stable
ENSDARG00000071024	13.84	11.51	7.46	8.16	6.82	5.16	2.1	0.82	0.48	-0.44799	0.00061545	1.54724	M-stable
ENSDARG00000071036	20.78	18.87	18.02	17.09	8.56	4.76	0.63	0.89	1.21	-0.532824	0.00169287	1.30089	M-unstable
ENSDARG00000071082	85.5	79.74	87.2	79.41	54.15	27.5	8.12	6.54	11.87	-0.402418	0.0019097	1.72246	M-unstable
ENSDARG00000071083	78.43	63.29	72.69	76.72	71.76	61.46	14.35	3.22	1.48	-0.560215	0.00568234	1.23729	M-stable
ENSDARG00000071116	62.13	58.16	56.37	52.66	39.85	16.19	4.46	7.87	11.03	-0.354635	0.00593436	1.95454	M-unstable
ENSDARG00000071150	11.47	6.19	9.14	8.83	8.15	3.39	1.44	1.38	3.35	-0.23891	0.0310412	2.90129	M-unstable
ENSDARG00000071250	94.61	88.97	85.05	83.55	42.68	24.74	13.19	12.38	12.64	-0.349751	0.000198539	1.98183	M-unstable
ENSDARG00000071271	19.09	16.55	13.77	13.55	10.25	5.69	1.93	1.07	1.46	-0.431012	0.000438221	1.60819	M-unstable
ENSDARG00000071294	47.89	40.01	39.59	40.44	30.67	14.64	5.47	7.9	11.96	-0.276817	0.00806946	2.50399	M-unstable
ENSDARG00000071395	54.93	51.16	50.03	51.91	51.49	41.41	25.17	14.06	9.68	-0.24274	0.00287716	2.85551	M-stable
ENSDARG00000071424	50.4	41.14	47.19	46.32	41.33	29.07	14.83	7.92	11.17	-0.259748	0.00278804	2.66854	M-stable
ENSDARG00000071449	10.71	7.73	8.73	9.31	7.89	5.22	3.11	1.3	2.13	-0.26485	0.00417847	2.61713	M-unstable
ENSDARG00000071492	55.19	51.63	49.65	55.42	50.06	31.85	6.56	2.2	3.11	-0.501227	0.00298913	1.3829	M-stable
ENSDARG00000071524	71.86	54.46	63.4	63.23	56.07	34.4	11.85	13.2	21.62	-0.236013	0.0120009	2.93691	M-stable
ENSDARG00000071541	24.19	20.48	22.13	20.77	22.26	17.19	9.61	6.1	4.95	-0.225646	0.00261206	3.07184	M-stable
ENSDARG00000071551	34.19	32.62	32.12	32.91	28.93	25.45	20.1	14.39	12	-0.150264	0.000649971	4.61286	M-stable
ENSDARG00000071643	35.03	30.44	25.37	27.49	23.6	17.3	17.53	19.51	22.63	-0.0601052	0.0478551	11.5322	M-stable
ENSDARG00000071671	31.79	31.32	28.37	33.25	25.05	13.43	4.55	6.06	6	-0.308045	0.00229246	2.25015	M-stable
ENSDARG00000071673	33.68	32.85	28.9	28.89	28.13	19.22	5.93	9.35	10.74	-0.221422	0.00946745	3.13043	M-stable
ENSDARG00000071697	40.03	42.07	49.67	47.34	35.77	23.59	11.35	13.67	24.26	-0.178634	0.0225416	3.88027	M-stable
ENSDARG00000071724	70.08	66.43	65.06	66.18	60.77	34.47	8.75	2.88	2.6	-0.534631	0.00149612	1.2965	M-stable
ENSDARG00000071881	17.92	17.64	18.37	17.65	18.57	16.16	12.28	10.16	8.61	-0.109635	0.00273154	6.32233	M-stable
ENSDARG00000071906	89.36	63.16	75.08	76.45	68.49	52.2	33.2	35.72	30.99	-0.136573	0.0036993	5.07529	M-stable
ENSDARG00000073665	21.8	18.23	19.63	19.92	19.7	11.55	6.12	2.28	1.47	-0.38647	0.00223016	1.79353	M-stable
ENSDARG00000073686	17.03	14.51	14.94	15.06	13.76	9.29	2.62	3.41	4.21	-0.258187	0.00706361	2.68467	M-stable
ENSDARG00000073724	33.46	28.78	29.66	28.65	28.08	23.62	15.8	8.09	2.81	-0.29452	0.00715295	2.35348	M-stable
ENSDARG00000073771	10.32	8.34	9.18	8.96	7.73	4.72	0.92	0.32	0.52	-0.518202	0.00256796	1.3376	M-stable
ENSDARG00000073787	155.54	128.1	137.58	128.03	98.53	63.96	29.69	17.49	9.88	-0.393636	0.000375043	1.76088	M-unstable
ENSDARG00000073801	24.65	20.67	20.43	19.25	18.38	13.67	6.4	5.1	7.86	-0.206033	0.00394249	3.36425	M-stable
ENSDARG00000073813	11.58	9.66	9.18	9.92	9.21	6.82	4.4	2.64	3.18	-0.199385	0.00186525	3.47643	M-unstable
ENSDARG00000073866	15.75	15.46	13.79	14.84	10.93	6.17	3.37	4.73	6.64	-0.193871	0.0118741	3.5753	M-stable
ENSDARG00000073881	12.63	12.79	11.21	9.54	6.29	2.9	2.39	3.99	5.04	-0.197747	0.0240975	3.50523	M-unstable
ENSDARG00000073893	14.82	14.25	10.88	10.45	7.17	4.9	2.04	0.62	0.42	-0.527098	0.000253385	1.31503	M-stable
ENSDARG00000073909	22.33	16.81	19.75	16.56	9.61	3.72	1.01	0.69	0.98	-0.547697	0.000551138	1.26557	M-unstable
ENSDARG00000073926	28.86	22.17	21.91	21.28	24.26	16.39	13.16	9.75	9.29	-0.142511	0.00188329	4.86382	M-stable
ENSDARG00000073985	18.86	18.77	19.44	19.14	15.68	13.49	10.97	7.97	4.8	-0.188381	0.00091985	3.67949	M-stable
ENSDARG00000074017	14.79	11.03	13.48	13.35	11.34	4.97	1.73	2.97	5.43	-0.231894	0.0352977	2.98907	M-unstable
ENSDARG00000074041	82.08	65.97	70.59	68.57	56.93	35.79	23.62	11.22	6.8	-0.342421	0.000730776	2.02426	M-stable
ENSDARG00000074149	12.34	9.84	10.76	10.88	10.06	7.25	2.28	0.99	0.73	-0.418493	0.00232676	1.65629	M-stable
ENSDARG00000074169	19.02	16.04	17.83	17.69	16.72	8.71	1.65	0.68	0.63	-0.556683	0.00188309	1.24514	M-unstable
ENSDARG00000074248	47.18	47.36	43.9	41.26	33.8	22.57	15.01	12.38	16.11	-0.20613	0.000501172	3.36267	M-unstable
ENSDARG00000074303	29.76	26.56	16.92	32	21.03	10.95	4.46	7.12	10.57	-0.206453	0.0324186	3.35742	M-unstable
ENSDARG00000074307	22.2	18.99	17.37	15.02	11.78	6.71	2.87	5.82	7.13	-0.212529	0.0170017	3.26142	M-unstable
ENSDARG00000074310	12.72	9.52	9.53	10.03	8.46	3.69	1.33	0.1	0.2	-0.675189	0.00313546	1.0266	M-unstable
ENSDARG00000074410	80.14	67.1	71.92	67.18	33.83	16.78	6.73	6.69	9.08	-0.39856	0.000872702	1.73913	M-unstable
ENSDARG00000074435	25.58	27.96	27.18	23.14	20.7	13.87	3.71	2.22	2.11	-0.434589	0.000639305	1.59495	M-unstable
ENSDARG00000074465	18.13	13.34	16.06	15.45	11.57	4.82	1.91	0.88	0.89	-0.483561	0.000625441	1.43342	M-unstable
ENSDARG00000074663	28.53	22.53	20.52	21.5	15.66	5.2	1.04	2.5	4.53	-0.380278	0.0159292	1.82274	M-unstable
ENSDARG00000074675	31.67	28.27	28.24	29.72	29.23	26.97	18.72	10.29	8.9	-0.173872	0.00640277	3.98654	M-stable
ENSDARG00000074691	14.39	9.1	10.54	9.09	10.95	8.49	7.64	4.35	3.88	-0.132951	0.010931	5.21356	M-stable
ENSDARG00000074697	84.6	68.09	76.17	74.65	61.95	28.33	9.29	5.24	4.2	-0.475208	0.000698068	1.45862	M-unstable
ENSDARG00000074757	20.58	18.83	17.46	16.01	18.08	13.11	4.95	2.46	2	-0.349259	0.00188667	1.98462	M-stable
ENSDARG00000074764	25.96	27.27	26.88	23.57	22.74	17.72	16.6	12.01	11.9	-0.132549	5.73349e-05	5.22937	M-stable
ENSDARG00000074889	26.64	23.2	21.57	20.33	11.24	4.46	2.34	2.59	3.48	-0.372479	0.00123704	1.8609	M-unstable
ENSDARG00000074892	33.2	39.53	27.49	31.19	22.13	7.38	3.65	1.5	1.2	-0.554038	0.000126428	1.25108	M-unstable
ENSDARG00000075013	43.92	36.43	39.37	36.88	21.12	4.76	0.83	1.13	1.71	-0.619502	0.0019828	1.11888	M-unstable
ENSDARG00000075025	12.34	10.57	8.08	8.57	7.64	4.2	2.44	3.75	4.46	-0.169588	0.0128952	4.08724	M-stable
ENSDARG00000075110	14.11	10.89	12.54	12.58	8.17	2.64	0.65	1	1.18	-0.454992	0.00291019	1.52343	M-unstable
ENSDARG00000075129	21.38	18.95	19.53	21.39	18.33	18.21	11.95	11.17	12.21	-0.090757	0.00707114	7.6374	M-stable
ENSDARG00000075132	37.15	34.97	41.47	40.22	38.41	22.86	11.23	8.77	5.16	-0.303682	0.0014271	2.28248	M-stable
ENSDARG00000075139	11.95	10.4	10.29	10.62	8.92	7.66	2.75	2.28	4.75	-0.205075	0.0158412	3.37997	M-stable
ENSDARG00000075158	23.04	19.89	23.8	21.53	18.75	7.99	2.09	1.02	0.75	-0.554102	0.000809842	1.25094	M-unstable
ENSDARG00000075165	26.07	23.76	25.66	23.41	24.27	17.74	4.9	2.07	2.99	-0.382158	0.00369628	1.81377	M-stable
ENSDARG00000075172	40.93	39.38	32.08	35.62	25.2	10.58	1.92	0.96	0.99	-0.630453	0.000575056	1.09944	M-unstable
ENSDARG00000075178	11.49	9.3	8.57	10.05	8.55	6.86	4.08	4.97	6.04	-0.103216	0.0205982	6.71549	M-stable
ENSDARG00000075245	10.83	8.24	8.3	7.99	5.07	2.92	1.45	1.79	2.11	-0.272357	0.00165536	2.54499	M-unstable
ENSDARG00000075281	15.96	11.98	14.58	16	15.32	7.23	2.72	0.69	0.73	-0.486976	0.00326853	1.42337	M-stable
ENSDARG00000075334	24.57	18.23	20.9	19.5	13.32	3.86	0.75	0.55	0.35	-0.677036	0.000449795	1.0238	M-unstable
ENSDARG00000075397	26.19	17.88	25.1	23.97	16.43	7.63	1.49	0.57	0.34	-0.663851	0.00104106	1.04413	M-unstable
ENSDARG00000075435	36.32	30.3	34.9	32.2	33.59	16.55	3.88	2.17	3.65	-0.425714	0.00356626	1.6282	M-unstable
ENSDARG00000075525	31.93	24.87	29.14	28.2	25.39	12.21	4.6	1.39	1.64	-0.481175	0.00161369	1.44053	M-stable
ENSDARG00000075530	25.23	18.6	20.57	22.92	19.39	15.31	7.88	5.77	4.92	-0.227429	0.0023775	3.04775	M-stable
ENSDARG00000075567	27.55	25.3	24.62	26.06	24.32	16.79	6.98	7.13	8.81	-0.213134	0.00439661	3.25217	M-unstable
ENSDARG00000075687	38.34	28.84	34.88	33.67	31.31	23.62	20.41	16.36	22.09	-0.088517	0.0155152	7.83067	M-stable
ENSDARG00000075732	13.98	10.89	11.61	13.61	11.68	9.49	3.39	1.13	0.44	-0.458186	0.00524218	1.51281	M-stable
ENSDARG00000075737	23.27	19.74	19.88	19.03	15.4	9.56	5.38	3	2.91	-0.322902	0.000280234	2.14662	M-unstable
ENSDARG00000075774	16.17	10.54	16.66	15.99	18.36	14.66	5.33	1.93	3.14	-0.271131	0.0251151	2.5565	M-stable
ENSDARG00000075825	10.88	8.87	10.42	10.16	8.8	6.39	3.83	3.24	1.64	-0.24885	0.00157103	2.7854	M-unstable
ENSDARG00000075851	45.44	33.8	42.33	38.79	35.83	22	6.25	8.32	11.32	-0.258999	0.0104364	2.67626	M-unstable
ENSDARG00000075859	120.76	96.91	109.31	92.83	50.64	21.24	3.04	0.75	1.21	-0.794251	0.000608718	0.872706	M-unstable
ENSDARG00000075887	18.1	15.93	17.54	17.92	15.26	8.34	2.67	1.49	2.28	-0.383957	0.00223062	1.80527	M-stable
ENSDARG00000075931	10.48	10.65	10.32	11.16	9.36	5.4	1.8	0.88	5.23	-0.277516	0.0428852	2.49769	M-stable
ENSDARG00000075933	20.21	18.87	18.05	16.76	11.7	4.65	1.46	1.47	1.84	-0.44141	0.000797896	1.5703	M-unstable
ENSDARG00000075952	12.28	10.44	14.46	11.25	8.66	5.66	1.94	0.73	0.91	-0.448911	0.00108055	1.54406	M-unstable
ENSDARG00000075984	33.35	32.66	31.38	32.11	17.07	9.62	1.97	1.29	0.39	-0.665462	0.000315694	1.0416	M-unstable
ENSDARG00000076002	17.61	16.67	18.27	17.2	14.83	7.05	5.69	9.08	7.92	-0.151996	0.0158608	4.56029	M-stable
ENSDARG00000076092	13.46	9.29	11.73	10.27	11.51	7.39	2.62	1.36	1.83	-0.317702	0.00473468	2.18176	M-stable
ENSDARG00000076118	32.23	25.75	23.93	25.51	23.57	16.54	7.45	2.84	2.87	-0.357884	0.00185573	1.93679	M-stable
ENSDARG00000076174	19.61	13.99	17.95	15.78	15.59	9.13	3.35	6.01	8.31	-0.170255	0.0446112	4.07123	M-stable
ENSDARG00000076179	21.66	19.1	20.41	20.36	17.48	6.41	1.33	0.64	0.38	-0.641915	0.000792609	1.07981	M-unstable
ENSDARG00000076214	14.83	14.71	16.99	14.33	10.88	3.28	0.51	0.15	0.16	-0.791698	0.000646382	0.875519	M-unstable
ENSDARG00000076227	54.3	44.46	45.26	46.71	46.8	43.39	28.9	27.81	34.8	-0.0674518	0.02973	10.2762	M-stable
ENSDARG00000076290	48.94	45.01	43.04	42.33	32.45	25.38	17.87	8.93	7.33	-0.278581	0.000297285	2.48814	M-stable
ENSDARG00000076296	11.49	11.62	9.26	10.33	10.77	9.6	8.3	7.8	6.21	-0.0716103	0.00514754	9.67944	M-stable
ENSDARG00000076303	92.52	85.15	80.7	79.89	84.6	53.88	18.56	8.42	10.89	-0.363413	0.00245658	1.90732	M-stable
ENSDARG00000076318	28.75	26.85	25.82	22.79	14.46	6.31	3.33	6.44	12.29	-0.226342	0.0430141	3.06238	M-unstable
ENSDARG00000076391	34.58	29.37	24.04	21.46	11.57	5.96	3.13	0.52	0.83	-0.602038	0.000276765	1.15134	M-unstable
ENSDARG00000076435	16.13	12.5	14.09	11.88	7.91	2.67	0.83	0.57	0.59	-0.553346	0.00032003	1.25265	M-unstable
ENSDARG00000076437	58.75	50.86	53.21	47.28	28.37	12.35	4.82	5.48	5.56	-0.41121	0.000508647	1.68563	M-unstable
ENSDARG00000076473	94.83	75.87	83.26	77.31	56.73	24.25	4.02	1.76	2.03	-0.64702	0.000837318	1.07129	M-unstable
ENSDARG00000076474	413.31	426.23	366.91	292.28	128.15	52.89	18.87	11.18	5.36	-0.680863	1.21375e-05	1.01804	M-unstable
ENSDARG00000076590	90.92	77.14	84.33	86.23	57.85	21.09	7.98	14.16	21.63	-0.309186	0.0123242	2.24184	M-unstable
ENSDARG00000076592	39.04	32.27	31.54	32.31	32.66	26.85	19.87	25.22	25.97	-0.0511054	0.0461646	13.5631	M-stable
ENSDARG00000076602	10.98	11.06	11.18	10.7	11.5	10.37	8.39	6.33	4.67	-0.115624	0.00605256	5.99485	M-stable
ENSDARG00000076796	109.71	88.4	86.67	94.68	91.6	76.04	30.24	18.67	27.98	-0.230224	0.00737008	3.01075	M-stable
ENSDARG00000076861	56.61	45.53	48.36	51.98	46.28	29.03	17.81	11.44	7.02	-0.285413	0.0012683	2.42857	M-stable
ENSDARG00000076891	57.67	48.44	48.22	46.71	41.52	30.57	14.2	7.48	9.08	-0.296616	0.00116403	2.33685	M-stable
ENSDARG00000076949	63.68	45.45	48.25	50.75	44.37	35.29	24.99	19.82	17.57	-0.160187	0.00097361	4.3271	M-unstable
ENSDARG00000076980	18.97	17.27	15.72	15.01	8.35	1.74	0.22	0.15	0.26	-0.796065	0.000779591	0.870716	M-unstable
ENSDARG00000077004	16.02	14.21	16.52	13.27	12.02	12.38	9.16	9.59	11.05	-0.0662182	0.0119978	10.4676	M-stable
ENSDARG00000077090	13.83	13.78	13.87	12.83	10.12	9.26	3.52	2.14	1.42	-0.347873	0.000714152	1.99253	M-stable
ENSDARG00000077178	289.84	258.88	256.94	242.91	139.31	40.55	5.83	2.77	2.68	-0.798417	0.000362664	0.868152	M-unstable
ENSDARG00000077202	27.23	23.76	23.48	19	13.85	5.76	2.33	0.96	1.86	-0.487975	0.000541268	1.42046	M-unstable
ENSDARG00000077284	19.19	16.98	18.73	16.87	11.97	4.56	1.13	0.32	0.43	-0.656606	0.000643989	1.05565	M-unstable
ENSDARG00000077288	108.76	94.09	94.52	93.57	65.07	34.83	11.27	3.79	1.43	-0.623368	0.000648976	1.11194	M-unstable
ENSDARG00000077317	35.48	28.27	30.96	31.51	21.35	12.42	6.1	2.38	2.83	-0.4096	0.000625462	1.69225	M-unstable
ENSDARG00000077364	19.24	17.49	15.2	16.43	16.7	12.05	4.09	2.91	3.9	-0.277004	0.00374025	2.5023	M-stable
ENSDARG00000077383	20.82	18.61	19.51	19.02	19.08	14.78	9.12	7.64	9.64	-0.139911	0.00435008	4.9542	M-stable
ENSDARG00000077400	27.85	22.43	20.95	31.33	22.49	21.33	15.87	12.66	4.96	-0.180652	0.0214365	3.83691	M-stable
ENSDARG00000077410	57.13	47.19	52.56	50.13	33.36	14.09	7.53	9.81	10.54	-0.302796	0.00216426	2.28916	M-unstable
ENSDARG00000077431	28.59	15.98	23.27	22.59	21.61	10.75	2.6	2.61	4.31	-0.324954	0.0113172	2.13306	M-unstable
ENSDARG00000077495	20	17.42	18.39	19.74	17.08	14.09	7.19	7.23	12.3	-0.122932	0.0353908	5.63846	M-stable
ENSDARG00000077506	84.5	57.7	77.53	83.2	81.85	72.44	48.21	22.74	19.22	-0.18556	0.022799	3.73544	M-stable
ENSDARG00000077513	50.6	49.75	48.87	51.48	38.3	11.81	1.52	0.54	0.56	-0.781887	0.000851131	0.886506	M-unstable
ENSDARG00000077515	23.67	19.41	19.3	19.68	18.55	14.67	5.38	4.88	8.93	-0.195653	0.0155672	3.54275	M-stable
ENSDARG00000077532	18.14	14.14	12.72	12.24	5.67	1.23	0.45	0.63	0.92	-0.542745	0.00192669	1.27711	M-unstable
ENSDARG00000077546	43.2	36.73	37.23	37.23	26.19	8.45	3.2	4.56	3.75	-0.416249	0.00113389	1.66522	M-unstable
ENSDARG00000077567	25.53	23.53	28.99	25.67	22.41	12.67	7.2	3.35	1.74	-0.397675	0.000978537	1.743	M-stable
ENSDARG00000077588	12.6	11.21	6.72	11.73	13.93	6.28	0.78	0.36	0.17	-0.629566	0.00426546	1.10099	M-stable
ENSDARG00000077650	57.61	51.74	54.79	54.68	55.93	45.4	31.62	18.39	23.11	-0.15419	0.00598311	4.4954	M-stable
ENSDARG00000077664	245.03	243.59	216.4	217.37	159.69	97.52	62.72	43.82	31.28	-0.316365	4.65599e-05	2.19097	M-unstable
ENSDARG00000077823	14.65	10.96	13.25	12.53	10.22	6.78	3.67	2.69	4.44	-0.218948	0.00444075	3.16581	M-stable
ENSDARG00000077897	13.79	11.2	11.7	13.03	9.77	4	0.71	0.58	0.38	-0.575337	0.000987806	1.20477	M-unstable
ENSDARG00000077901	16.14	12.37	17.19	13.85	13.42	12.7	7.47	5.06	9.09	-0.121176	0.0337345	5.72015	M-stable
ENSDARG00000077988	21.27	18.69	20.08	22.05	21.73	17.63	5.58	2.22	2.42	-0.353001	0.0059172	1.96358	M-stable
ENSDARG00000078092	163.64	127.3	141.61	150.03	152.3	103.92	43.03	26.32	20.03	-0.303428	0.00335503	2.28438	M-stable
ENSDARG00000078109	28.15	23.27	23.59	22.29	16.39	7.15	0.77	0.85	2.2	-0.524449	0.00578391	1.32167	M-unstable
ENSDARG00000078172	66.4	51.84	58.94	58.71	57.14	39.22	14.09	9.34	10.65	-0.296989	0.00320412	2.33392	M-stable
ENSDARG00000078186	35.68	26.99	32.91	34.67	34.79	30.34	15.57	8.64	9.27	-0.198882	0.0120895	3.48522	M-stable
ENSDARG00000078326	57.39	51.67	50.25	48.11	28.56	9.73	3.83	3.2	7.63	-0.426518	0.00308178	1.62513	M-unstable
ENSDARG00000078328	10.71	12.66	11.15	10.4	8.85	4.98	2.1	2.79	5.43	-0.21699	0.0181755	3.19438	M-stable
ENSDARG00000078335	25.44	18.58	21.32	22.17	20.77	13.86	4.85	2.39	5.58	-0.289593	0.0107842	2.39352	M-stable
ENSDARG00000078348	43.74	28.33	38.76	38.52	42.87	36.6	24.26	10.86	9.39	-0.18615	0.026916	3.72359	M-stable
ENSDARG00000078458	66.26	55.06	59.6	63.51	62.91	53.84	17.41	7.24	10.76	-0.3096	0.00832002	2.23884	M-stable
ENSDARG00000078459	10.86	7.61	10.44	9.73	7.92	3.08	0.99	0.84	2.93	-0.322398	0.0216482	2.14997	M-unstable
ENSDARG00000078500	26.13	25.63	24.32	22.11	18.17	14.69	12.06	8.71	11.99	-0.148607	0.000611031	4.6643	M-stable
ENSDARG00000078502	12.86	9.66	10.59	9.76	7.29	3.71	1.48	0.99	0.55	-0.455296	0.000269585	1.52241	M-unstable
ENSDARG00000078535	56.61	50.62	54.31	46.76	34.92	8.05	4.07	6.17	6.85	-0.400801	0.00313599	1.72941	M-unstable
ENSDARG00000078546	18.64	16.21	12.63	11.9	5.76	1.23	0.69	1.46	1.39	-0.453205	0.0037532	1.52944	M-unstable
ENSDARG00000078571	12.63	8.95	9.22	9.55	7.17	1.75	1.27	1.18	2.05	-0.334034	0.0059078	2.07508	M-unstable
ENSDARG00000078685	147.81	132.05	135.06	143.46	123.51	93.91	43.81	15.5	10.51	-0.385392	0.00239524	1.79855	M-unstable
ENSDARG00000078722	53.05	50.97	51.7	53.63	47.29	36.6	11.89	3.52	4.28	-0.423232	0.00301188	1.63775	M-stable
ENSDARG00000078745	29.87	23.41	24.59	26.48	17.87	4.69	0.67	2.84	3.54	-0.433146	0.0195199	1.60026	M-unstable
ENSDARG00000078754	102.73	84.99	78.68	66.34	61.32	39.88	27.81	20.77	10.17	-0.292375	0.000162917	2.37075	M-stable
ENSDARG00000078797	29.83	26.07	25.65	22.57	13.97	7.22	2.01	0.98	0.48	-0.621459	0.000163937	1.11536	M-unstable
ENSDARG00000078805	22.37	21.31	16.47	17.65	10.98	3.04	0.7	1.6	2.25	-0.456689	0.00582906	1.51777	M-unstable
ENSDARG00000078815	47.42	44.11	46.13	45.02	46.25	23.35	4.84	1.57	1.3	-0.582693	0.001875	1.18956	M-stable
ENSDARG00000078888	61.46	49.19	54.56	54.86	55.29	52.24	38.3	17.49	8.98	-0.222952	0.0159498	3.10896	M-stable
ENSDARG00000078894	19.03	14.82	18.26	17.82	10.6	6.22	2.59	2.79	3.13	-0.316631	0.00138627	2.18913	M-stable
ENSDARG00000078911	55.77	55.04	61.23	58.48	42.78	36.81	24.51	23.54	30.82	-0.138072	0.00355074	5.02018	M-stable
ENSDARG00000078917	346.41	307.4	249.67	177.98	60.04	23.46	12.45	6.05	5.82	-0.65819	1.20151e-05	1.05311	M-unstable
ENSDARG00000078942	23.48	16.52	21.06	20.94	16.06	10.35	2.57	0.51	0.72	-0.562711	0.0028777	1.2318	M-unstable
ENSDARG00000078947	58.55	58.08	60.01	53.09	40.71	17.38	5.57	3.4	4.44	-0.475795	0.00052884	1.45682	M-unstable
ENSDARG00000078959	39.08	33.29	34.52	31.22	17.05	5.67	1.16	0.79	0.38	-0.728275	0.000167525	0.951766	M-unstable
ENSDARG00000078973	45.48	41.28	40.65	43.84	30.38	13.01	1.94	0.57	0.86	-0.698043	0.00119998	0.992986	M-unstable
ENSDARG00000079027	57.96	52.34	53.66	56.08	52.72	34.95	6.57	5.33	10.81	-0.350375	0.00912192	1.9783	M-stable
ENSDARG00000079046	23.76	17.46	19.33	19.92	13.65	7.58	2.79	2.82	4.08	-0.312936	0.00275882	2.21498	M-unstable
ENSDARG00000079067	29.39	23.9	27.48	27.85	24.04	18.29	9.92	6.13	6.31	-0.240401	0.00182693	2.88329	M-stable
ENSDARG00000079097	37.29	26.29	33.06	31.35	23.64	11.16	3.91	1.56	2.79	-0.451974	0.00174884	1.5336	M-unstable
ENSDARG00000079110	34.24	29.47	30.85	32.91	29.41	16.58	11.41	12.23	13.9	-0.162352	0.00482131	4.2694	M-unstable
ENSDARG00000079128	16.88	16.43	16.15	15.8	9.33	4.65	2.1	0.82	0.95	-0.495301	0.000208475	1.39945	M-unstable
ENSDARG00000079202	75.28	67.21	69.1	66.78	55.68	47.52	33.76	23.44	28.43	-0.162298	0.000668019	4.27083	M-stable
ENSDARG00000079241	25.68	19.68	24.79	21.3	20.59	13.75	3.02	1.05	0.97	-0.513605	0.0023928	1.34957	M-stable
ENSDARG00000079257	39.83	35.55	35.15	37.09	28.61	15.85	8.74	12.23	16.02	-0.18792	0.011533	3.68852	M-stable
ENSDARG00000079263	19.31	22.56	21.12	22.94	16.92	8.2	3.26	3.31	3.97	-0.333406	0.00127664	2.07899	M-unstable
ENSDARG00000079374	13.83	9.7	11.94	12.22	12.31	9	5.1	3.26	6.64	-0.143793	0.0388794	4.82045	M-stable
ENSDARG00000079463	48.77	45.08	51.28	47.96	35.38	20.92	6.46	1.77	1.64	-0.554375	0.000969021	1.25032	M-stable
ENSDARG00000079504	32.34	26.31	27.26	30.47	27.45	18.88	7.12	5.59	5.22	-0.285478	0.00238874	2.42802	M-unstable
ENSDARG00000079508	116.77	114.1	108.05	96.88	61.07	16.95	6.57	10.75	12.08	-0.435854	0.00213683	1.59032	M-unstable
ENSDARG00000079530	22.17	18.93	19.75	18.65	18.78	14.75	9.6	4.58	2	-0.300884	0.00450454	2.3037	M-stable
ENSDARG00000079578	418.73	382.37	353.42	358.03	225.73	125.55	37.92	13.44	8.06	-0.603399	0.000331188	1.14874	M-unstable
ENSDARG00000079585	71.41	59.94	64.46	59.98	44.24	22.93	9.73	9.58	11.53	-0.323621	0.000988338	2.14185	M-unstable
ENSDARG00000079591	55.23	47.56	43.54	44.18	34.72	18.49	6.49	1.9	1.13	-0.574067	0.000692953	1.20743	M-unstable
ENSDARG00000079654	63.82	57.39	49.57	39.97	18.51	6.76	1.83	0.72	0.41	-0.785815	3.61005e-05	0.882074	M-unstable
ENSDARG00000079679	11.28	10.7	11.25	10.5	7.96	3.96	1.68	0.94	0.88	-0.429687	0.000290203	1.61315	M-unstable
ENSDARG00000079756	20.49	13.2	16.76	16.72	18.03	14.47	7.46	3.13	2.83	-0.259649	0.0104949	2.66956	M-unstable
ENSDARG00000079818	21.11	17.03	18.08	20.11	12.15	5.37	2.48	3.71	3.77	-0.3044	0.00328224	2.2771	M-unstable
ENSDARG00000079827	12.21	10.16	7.4	10.62	9.24	7.98	5.52	2	2.14	-0.232797	0.00825508	2.97748	M-stable
ENSDARG00000079840	15.5	12.18	13.84	15.82	11.81	7.48	1.96	1.78	1.2	-0.395223	0.00172697	1.75381	M-stable
ENSDARG00000079854	81.35	67.83	73.33	72.19	69.51	62.17	55.47	32.44	21.99	-0.153152	0.00816705	4.52587	M-stable
ENSDARG00000079884	15.9	13.58	15.12	14.11	10.02	6.3	2.59	0.72	1.01	-0.463844	0.0010297	1.49436	M-unstable
ENSDARG00000079891	10.15	7.84	9.33	10.12	8.93	8.04	4.26	1.63	1.09	-0.300422	0.00758949	2.30725	M-stable
ENSDARG00000079900	54.36	43.38	49.53	49.05	49.65	40.74	15.7	5.25	6.13	-0.339699	0.00611377	2.04048	M-stable
ENSDARG00000079915	19.47	19.45	17.53	17.86	13.51	6.6	1.64	1.55	2.54	-0.407834	0.00214859	1.69958	M-unstable
ENSDARG00000079934	114.7	100.03	108.54	100.28	71.04	37.96	14.51	10.3	13.12	-0.385956	0.000591449	1.79592	M-unstable
ENSDARG00000079957	183.68	168.77	178.68	178.84	118.3	41.96	5.94	1.65	1.27	-0.820257	0.000654905	0.845036	M-unstable
ENSDARG00000079992	37.03	30.38	28.39	30.24	18.45	5.26	0.93	0.38	0.27	-0.789644	0.000349924	0.877797	M-unstable
ENSDARG00000079994	58.09	38.18	45.51	47.89	50.57	26.14	8.05	6.34	7.74	-0.32186	0.00543921	2.15357	M-stable
ENSDARG00000080010	42.53	41.08	42.21	46.41	42.73	35.94	32.26	28.37	25.9	-0.0771391	0.00284965	8.98568	M-stable
ENSDARG00000086017	33.56	32.43	30.36	29.42	16.3	6.12	1.95	0.95	1.7	-0.560505	0.000487188	1.23665	M-unstable
ENSDARG00000086158	12.45	11.62	11.35	9.54	6.15	2.59	0.74	0.22	0.19	-0.679113	0.00020255	1.02066	M-unstable
ENSDARG00000086216	16.7	14.18	14.02	11.62	13.21	10.44	8.21	7.98	9.42	-0.0828353	0.00418643	8.36777	M-unstable
ENSDARG00000086283	45.06	38.59	39.78	43.3	41.33	36.25	18.46	9.92	7.11	-0.255634	0.00489851	2.71148	M-stable
ENSDARG00000086317	122.78	108.4	106.48	108.13	70.15	34.5	11.92	13.39	18.1	-0.359782	0.00168497	1.92658	M-unstable
ENSDARG00000086336	37.54	29.3	29.13	25.51	12.1	2.58	0.68	1.86	1.94	-0.537856	0.00396252	1.28872	M-unstable
ENSDARG00000086342	24.25	22.49	19.68	19.79	13.02	3.59	1.89	1.63	1.4	-0.478874	0.00024377	1.44745	M-unstable
ENSDARG00000086352	51.33	33.76	24.78	23.11	30	20.95	14.42	18.83	14.29	-0.109107	0.00686457	6.35294	M-stable
ENSDARG00000086457	189.29	151.63	176.71	169	112.81	42.73	5.98	2.36	1.96	-0.750166	0.000711257	0.923991	M-unstable
ENSDARG00000086471	47.64	38.86	42.17	43.03	32.85	11.55	1.91	1.62	1.66	-0.580454	0.00123547	1.19415	M-unstable
ENSDARG00000086505	33.07	23.4	28.33	27.98	22.9	10.45	3.95	2.96	3.81	-0.364967	0.00176329	1.8992	M-stable
ENSDARG00000086522	115.08	85.86	83.89	82.04	79.83	64.68	47.62	43.63	37.48	-0.129923	0.00031804	5.33508	M-stable
ENSDARG00000086529	83.31	75.62	62.44	59.2	34.35	19.77	11.53	7.96	5.78	-0.401886	8.60227e-06	1.72473	M-unstable
ENSDARG00000086737	38.87	35.5	38.41	34.66	30.31	12.7	2.17	1.55	2.06	-0.537626	0.00151447	1.28927	M-stable
ENSDARG00000086808	24.85	21.62	20.6	22.31	19.46	6.75	1.33	1.3	2.43	-0.459918	0.00418728	1.50711	M-unstable
ENSDARG00000086819	24.79	20.81	22.14	26.11	21.79	14.22	6.16	2.02	0.79	-0.471775	0.00346647	1.46923	M-stable
ENSDARG00000086840	92.02	89.64	90.66	94.95	68.33	38.66	7.8	3.91	4.07	-0.540836	0.000966126	1.28162	M-stable
ENSDARG00000086903	34.21	44.36	47.39	37.58	22.78	9.01	2.64	0.33	0.7	-0.747299	0.000687351	0.927537	M-unstable
ENSDARG00000087048	19.09	21.72	17.5	18.92	16.13	11.07	4.56	1.58	0.49	-0.514406	0.00181689	1.34747	M-stable
ENSDARG00000087145	20.07	20.61	19.79	18.91	12.34	9.08	7.03	4.23	3.59	-0.276471	2.8903e-05	2.50713	M-stable
ENSDARG00000087162	53.48	47.36	43.58	49.71	46.6	34.87	11.5	2.61	2.15	-0.481	0.00390213	1.44106	M-stable
ENSDARG00000087180	63.73	62.42	65.87	64.22	49.39	17.7	3.36	2.56	1.57	-0.617802	0.000581415	1.12196	M-unstable
ENSDARG00000087187	42.67	35.12	39.73	35.69	30.24	18.14	8.24	4.79	3.76	-0.37056	0.000470957	1.87054	M-unstable
ENSDARG00000087205	12.94	10.92	12.65	13.92	11.83	9.88	4.37	2.13	1.85	-0.297516	0.00396145	2.32978	M-stable
ENSDARG00000087247	12.79	12.43	12.67	10.33	8.59	7.78	3.64	2.01	1.77	-0.310449	0.00035586	2.23273	M-stable
ENSDARG00000087346	40.02	30.24	26.27	29.22	29.89	25.45	14.86	5.92	5.15	-0.262274	0.00540215	2.64284	M-stable
ENSDARG00000087363	137.74	110.22	76.2	72.27	39.91	19.11	6.89	4.06	2.38	-0.586857	1.74696e-05	1.18112	M-unstable
ENSDARG00000087369	26.67	22.26	22.5	20.67	13.87	4.02	1.16	1.12	1.43	-0.524952	0.000843726	1.3204	M-unstable
ENSDARG00000087392	25.43	15.63	20.22	17.23	14.58	10.61	6.74	5.18	5.94	-0.198992	0.00113018	3.48329	M-unstable
ENSDARG00000087573	33.94	28.18	25.85	25.52	29.37	18.66	8.67	1.56	0.71	-0.517836	0.00494421	1.33855	M-stable
ENSDARG00000087596	125.59	110.48	112.33	105.25	67.68	22.92	2.75	2.77	6.09	-0.604967	0.00270401	1.14576	M-unstable
ENSDARG00000087742	59.14	49.37	53.41	60.12	36.17	21.62	5.9	4.48	7.88	-0.389473	0.00263957	1.7797	M-unstable
ENSDARG00000087749	56.59	41.3	47.47	49.94	42.1	28.65	7.33	2.75	1.33	-0.528973	0.00237985	1.31036	M-unstable
ENSDARG00000087782	27.89	24.28	22.02	25.46	21.11	14.65	3.07	2.34	4.64	-0.351252	0.00664004	1.97336	M-unstable
ENSDARG00000087941	13.56	11.79	13.63	12.06	12.11	7.93	4.68	2.67	1.09	-0.334305	0.00230613	2.07339	M-stable
ENSDARG00000087961	185.62	178.28	131.33	125.96	79.14	51.48	32.27	18.15	11.5	-0.399974	8.48087e-06	1.73298	M-unstable
ENSDARG00000087996	138.8	158.57	134.91	129.53	109.33	68.39	26.1	8.65	3.92	-0.534655	0.000771656	1.29644	M-stable
ENSDARG00000088040	16.72	16.61	14.07	14.75	11.65	9.54	5.14	3.68	1.34	-0.329636	0.00106249	2.10277	M-unstable
ENSDARG00000088073	19.12	16.63	16.74	20.65	21.13	14.67	3.54	0.87	0.85	-0.491155	0.00616315	1.41126	M-stable
ENSDARG00000088357	56.86	59.18	57.57	61.62	52.64	24.03	5.35	1.67	0.91	-0.65525	0.00112336	1.05784	M-unstable
ENSDARG00000088390	13.27	12.57	9.95	9.01	10.77	10.2	6.97	9.24	7.92	-0.052716	0.0499492	13.1487	M-stable
ENSDARG00000088439	98.49	82.83	88.82	87.33	73.59	53.44	33.24	26.46	22.06	-0.220641	0.000376852	3.14152	M-stable
ENSDARG00000088492	17.72	13.64	14.6	16.48	15.36	7.69	5.7	7	9.45	-0.120493	0.0432625	5.75261	M-unstable
ENSDARG00000088515	21.86	19.04	18.65	18.64	14.53	8.1	2.76	2.91	2.19	-0.365971	0.000520339	1.894	M-unstable
ENSDARG00000088639	236.32	205.82	194.05	169.82	85.36	24.88	3.55	1.77	1.27	-0.856402	0.000170359	0.809371	M-unstable
ENSDARG00000088699	46.87	36.67	41.13	39.01	34.4	19.08	7.09	5.37	4.93	-0.356318	0.000895937	1.94531	M-unstable
ENSDARG00000088713	181.88	139.38	104.27	111.7	122.31	87.99	66.36	74.14	55.06	-0.120216	0.0014398	5.76587	M-unstable
ENSDARG00000088799	14.46	11.62	11.81	11.23	10.47	6.32	1.26	0.77	1.28	-0.430474	0.00297786	1.61019	M-stable
ENSDARG00000088924	26.73	21.67	21.86	20.9	12.14	7.27	3.78	4.3	4.79	-0.289748	0.000803361	2.39224	M-unstable
ENSDARG00000088959	22.69	16.39	22.77	17.95	11.9	7.26	2.79	0.89	2.5	-0.42204	0.00295423	1.64237	M-unstable
ENSDARG00000088989	110.75	90.66	87.74	81.51	50.74	22.29	10.89	6.62	3.18	-0.514694	7.39768e-05	1.34672	M-unstable
ENSDARG00000088999	14.52	13.32	12.75	13.71	12.66	9.71	4.14	1.73	0.98	-0.382273	0.00257536	1.81323	M-stable
ENSDARG00000089033	11.42	10.49	8.25	8.06	8.42	7	3.65	2.66	2.14	-0.230333	0.000680073	3.00932	M-stable
ENSDARG00000089076	42.44	33.05	38.8	37.14	32.3	23.11	10.09	4.41	2.42	-0.397819	0.00190054	1.74237	M-stable
ENSDARG00000089139	63.78	63.55	49.99	56.13	44.95	37.1	15.59	4.92	2.1	-0.470201	0.00199386	1.47415	M-stable
ENSDARG00000089162	77.59	70.56	76.93	74.97	61.54	17.4	2.35	0.43	0.51	-0.858265	0.00113184	0.807615	M-unstable
ENSDARG00000089181	18.2	16.99	17.5	14.86	9.88	4.38	1.19	0.41	0.27	-0.668456	0.000238031	1.03694	M-unstable
ENSDARG00000089357	25.15	20.53	19.21	21	16.97	11.97	4.97	3.36	3.19	-0.314558	0.000759486	2.20356	M-stable
ENSDARG00000089478	126.57	109.09	93.94	73.59	45.14	27.77	10.21	7.41	4.22	-0.498533	1.56866e-05	1.39038	M-unstable
ENSDARG00000089480	16.95	14.61	16.25	15.33	10.47	11.34	9.5	8.84	7.57	-0.107171	0.00055251	6.46768	M-stable
ENSDARG00000089581	12.76	10.64	11.17	11.76	9.17	7	4.76	6.15	6.59	-0.110961	0.0110907	6.24674	M-unstable
ENSDARG00000089586	14.94	13.68	14.11	13.24	13.47	7.22	1.79	1.07	1.61	-0.410723	0.00255706	1.68763	M-stable
ENSDARG00000089765	43.99	40.15	53.26	46.56	41.74	23.61	12.36	6.75	2.63	-0.404242	0.00159229	1.71468	M-unstable
ENSDARG00000089802	42.41	37.33	39.68	35.78	31.64	19.15	7.28	2.4	1.27	-0.511562	0.00110725	1.35496	M-unstable
ENSDARG00000089856	16.13	12.78	15.64	15.05	13.63	11.66	7.48	4.58	5.34	-0.172652	0.00435421	4.0147	M-stable
ENSDARG00000089862	15.87	14.02	14.43	13.31	12.6	9.62	2.47	1.25	2.14	-0.365611	0.0036685	1.89586	M-stable
ENSDARG00000089922	40.68	39.36	41.18	38.62	37.12	31.74	21.14	12.15	12.38	-0.192431	0.00168748	3.60206	M-unstable
ENSDARG00000089954	64.22	50.59	48.08	45.32	18.8	2.93	1.03	0.99	0.71	-0.743925	0.000244971	0.931743	M-unstable
ENSDARG00000089966	17.39	20.33	20.92	18.18	17.43	17.57	14.59	14.23	12.26	-0.0728454	0.000125578	9.51532	M-stable
ENSDARG00000090013	13.13	10.53	11.29	11.93	9.09	5.11	2.92	1.51	0.58	-0.418454	0.00102103	1.65645	M-unstable
ENSDARG00000090195	18.51	15.07	12.98	15.83	13.03	8.44	3.42	2.85	2.29	-0.30715	0.000937633	2.25671	M-unstable
ENSDARG00000090237	60.13	51.44	40.04	54.63	33.03	26.89	23.27	22.72	19.51	-0.147446	0.000817184	4.70101	M-unstable
ENSDARG00000090454	25.91	17.87	24.25	23.84	22.27	20.73	14.84	11.49	11.26	-0.100733	0.0203969	6.88106	M-stable
ENSDARG00000090473	18.51	13.68	11.02	12.64	5.4	3.17	0.09	0.08	0.07	-0.915722	0.00114251	0.75694	M-unstable
ENSDARG00000090552	44.86	48.73	43.23	35.43	19.03	8.83	2.49	4.61	4.82	-0.429998	0.00144271	1.61198	M-unstable
ENSDARG00000090654	81.31	63.21	77.15	72.41	56.84	25.82	6.75	8.11	11.21	-0.372361	0.00380011	1.86149	M-unstable
ENSDARG00000090751	41.71	32.77	37	38.16	38.53	32.74	16.2	13.82	7.63	-0.212609	0.00668422	3.2602	M-stable
ENSDARG00000090764	24.83	19.47	22.14	22.19	20.95	19.65	16.49	11.19	5.96	-0.150633	0.0158813	4.60156	M-stable
ENSDARG00000090804	20.17	15.11	16.82	18.2	18.65	16.85	11.4	6.65	5.05	-0.164482	0.0153332	4.21413	M-stable
ENSDARG00000090870	67.62	55.29	58.51	57.34	28.96	19.66	13.64	11.21	10	-0.296754	0.00010362	2.33577	M-unstable
ENSDARG00000091234	44.97	46.07	38.47	33.87	22.61	8.64	1.67	1.47	2.55	-0.554437	0.000959837	1.25018	M-unstable
ENSDARG00000091348	50.66	47.27	51.42	49.87	42.43	26.64	14.53	10.36	9.46	-0.279013	0.000495445	2.48429	M-stable
ENSDARG00000091366	35.85	31.72	32.49	30.07	23.69	12.39	3.08	3.34	3.84	-0.400465	0.00137966	1.73085	M-stable
ENSDARG00000091409	28.3	30.75	30.24	27.21	28.89	19.09	15.51	12.64	14.51	-0.139518	0.000764109	4.96817	M-stable
ENSDARG00000091433	32.74	30.03	28.92	29.36	30.29	26.75	23.94	18.87	13.95	-0.0980756	0.00557973	7.06748	M-stable
ENSDARG00000091538	18.48	15.81	16.68	15.68	15.16	14.03	7.23	5.41	1.58	-0.287527	0.00747365	2.41072	M-stable
ENSDARG00000091555	39.32	31.06	42.27	41.26	42.48	35.89	24.24	15.47	9.53	-0.179291	0.0163563	3.86604	M-stable
ENSDARG00000091602	11.96	8.51	10.97	9.92	7.01	3.71	0.69	0.25	0.05	-0.755944	0.00136477	0.91693	M-unstable
ENSDARG00000091619	81.46	71.12	64.16	66.97	68.28	56.86	40.09	41.24	46.09	-0.08296	0.00602249	8.35519	M-stable
ENSDARG00000091813	12.57	8.07	9.67	8.76	9.51	4.62	1.38	1.33	1.69	-0.32297	0.00449039	2.14616	M-stable
ENSDARG00000091931	135.37	132.55	139.04	139.53	128.41	112.6	60.89	37.79	41	-0.206504	0.00253215	3.35658	M-stable
ENSDARG00000091950	10.46	13.73	14.66	15.45	9.19	7.52	3.97	2.15	0.42	-0.455773	0.00248698	1.52082	M-stable
ENSDARG00000092090	25.98	18.46	19.12	13.14	13.53	6.79	2.92	6.62	3.39	-0.26629	0.00309822	2.60298	M-unstable
ENSDARG00000092123	16.25	9.95	10.9	12.04	7.9	2.59	0.52	0.15	0.28	-0.678153	0.00130447	1.02211	M-unstable
ENSDARG00000092154	11.87	9.58	10.51	10.15	9.39	9.28	3.07	2.44	2.79	-0.232575	0.00567527	2.98032	M-stable
ENSDARG00000092158	31.43	33.66	34.02	29.01	27.88	14.36	2.89	4.72	3.52	-0.395991	0.00203733	1.75041	M-stable
ENSDARG00000092445	54.97	54.15	48.66	49.51	34.23	14.05	3.13	3.33	5.01	-0.467209	0.00167554	1.48359	M-unstable
ENSDARG00000092498	115.1	91.2	51.67	51.03	32.08	19.5	10.45	9.05	8.35	-0.365492	1.5407e-05	1.89647	M-unstable
ENSDARG00000092556	17.12	14.84	14.9	14.51	10.66	4.09	0.83	0.42	0.31	-0.648397	0.000464239	1.06902	M-unstable
ENSDARG00000092644	32.44	27.49	30.22	28.71	26.11	15.76	4.09	4.11	6.33	-0.316738	0.00523567	2.18839	M-unstable
ENSDARG00000092885	105.85	87.04	79.64	73.92	41.2	23.84	14.75	9.96	8.39	-0.382765	1.75862e-05	1.81089	M-unstable
ENSDARG00000092895	19.36	16.32	18.73	16.48	15.36	9.44	5.87	2.97	1.19	-0.370483	0.00153603	1.87093	M-unstable
ENSDARG00000092919	99.5	112.81	103.12	91.82	72.53	36.75	13.13	3.71	2.02	-0.610681	0.000429733	1.13504	M-unstable
ENSDARG00000092924	197.11	157.61	164.5	145.19	92.03	49.71	22.35	12.06	9.07	-0.467627	9.04578e-05	1.48226	M-unstable
ENSDARG00000093008	16.4	14.63	13.42	12.23	4.83	2.12	0.9	0.51	0.63	-0.559731	9.58139e-05	1.23836	M-unstable
ENSDARG00000093192	38.91	30.54	35.06	38.91	34.71	20.87	3.17	0.48	0.57	-0.682792	0.00393008	1.01517	M-unstable
ENSDARG00000093255	227.05	146.38	148.13	134.39	97.5	57.8	42.7	30.99	27.46	-0.27975	4.1078e-05	2.47774	M-unstable
ENSDARG00000093382	19.25	17.24	14.96	15.34	13.74	8.13	4.69	2.54	1.36	-0.365764	0.00049641	1.89507	M-unstable
ENSDARG00000093469	60.44	58.18	55.98	55.12	48.09	23.89	5.83	2.07	2.69	-0.541004	0.00116179	1.28122	M-stable
ENSDARG00000093773	16.29	14.77	15.47	13.8	8.15	5.46	2.77	2.62	2.81	-0.306102	0.000243343	2.26443	M-stable
ENSDARG00000094380	24.82	19.98	25.85	25.25	27.2	24.19	19.33	9.41	9.3	-0.134815	0.0330511	5.14146	M-stable
ENSDARG00000094478	28.45	28.09	27.94	29.18	19.82	17.2	11.47	6.94	3.87	-0.283118	0.000549938	2.44826	M-unstable
ENSDARG00000094590	77.05	63.12	70.74	69.52	71.42	64.25	53.48	31.9	14.13	-0.182761	0.0209269	3.79265	M-stable
ENSDARG00000094616	37.89	44.72	33.21	26.8	14.5	6.89	4.52	1.43	1.45	-0.545377	1.42618e-05	1.27095	M-unstable
ENSDARG00000095047	13.07	11.96	11.96	10.69	4.73	3.07	0.75	0.99	0.88	-0.465799	0.000418875	1.48808	M-unstable
ENSDARG00000095086	57.46	53.31	50.03	53.62	48.75	48.29	41.71	33.78	26.67	-0.0901772	0.00326433	7.6865	M-stable
ENSDARG00000095157	18.32	16.27	16.19	11.12	9.77	7.39	4.82	4.15	2.11	-0.284428	3.5447e-05	2.43698	M-unstable
ENSDARG00000095281	201.75	166.32	166.89	158.59	104.84	58.99	25.27	17.77	13.01	-0.418115	0.000117093	1.65779	M-unstable
ENSDARG00000095504	110.34	91.87	87.36	72.48	49.34	16.23	5.51	2.36	1.92	-0.642564	0.000112813	1.07872	M-unstable
ENSDARG00000095750	15.37	13.86	13.91	14.39	14.29	4.34	1.13	1.07	1.62	-0.436612	0.00333294	1.58756	M-unstable
ENSDARG00000095817	82.59	85.74	92.08	88.33	83.87	69.62	41.92	26.31	23.69	-0.21059	0.00160451	3.29145	M-stable
ENSDARG00000095947	81.78	72.66	65.47	71.43	75.27	63.97	61.8	57.15	51.84	-0.0433343	0.00977943	15.9954	M-stable
ENSDARG00000096095	837.99	843.44	850.04	843.95	507.25	165.56	29.65	10.69	5.63	-0.810846	0.000334368	0.854844	M-unstable
ENSDARG00000096249	42.56	36.66	40.87	37.61	22.45	12.18	9.66	9.99	11.98	-0.232887	0.00212024	2.97632	M-unstable
ENSDARG00000096454	54.04	53.12	52.84	52.97	43.37	24.14	11.26	5.47	3.23	-0.430616	0.000512958	1.60966	M-unstable
ENSDARG00000096628	160.52	123.89	113.54	118.42	68.32	16.75	2.57	0.88	0.69	-0.875357	0.000327247	0.791846	M-unstable
ENSDARG00000096808	23.06	25.47	30.26	23.01	22.82	18.98	17.17	12.09	6.07	-0.186771	0.00306303	3.71121	M-stable
ENSDARG00000096829	27.67	30.34	22.69	26.49	20.37	19.92	17.88	11.49	8.67	-0.159191	0.0008346	4.35419	M-stable
ENSDARG00000096954	12.92	9.61	8.31	8.52	4.39	1.76	0.51	0.46	0.45	-0.538815	0.00023882	1.28643	M-unstable
ENSDARG00000097017	22.7	17.35	18.26	18.87	17.89	10.62	6.63	4.19	8.36	-0.192029	0.0108792	3.6096	M-unstable
ENSDARG00000097217	28.63	24.34	25.46	27.81	18.9	8.18	2.19	4.96	7.04	-0.301477	0.017937	2.29917	M-unstable
ENSDARG00000097310	13.5	16.25	14.16	22.15	14.13	9.2	2.17	1.35	2.63	-0.379735	0.00582179	1.82534	M-stable
ENSDARG00000097456	63.44	58.46	43.13	38.9	8.89	4.09	4.9	4.63	5.21	-0.417551	0.00281563	1.66003	M-unstable
ENSDARG00000097465	12.2	12.06	10.06	10.31	6.85	2.94	0.9	1.07	2.6	-0.358411	0.00777294	1.93395	M-unstable
ENSDARG00000097496	23.95	21.79	21.64	20.11	15.76	9.38	6.18	8.08	11.34	-0.161383	0.0143078	4.29505	M-stable
ENSDARG00000097692	43.42	35.39	39.29	36.34	32.34	12.13	2.36	1.4	2.09	-0.54358	0.00162217	1.27515	M-unstable
ENSDARG00000097877	62.45	56.75	59.12	57.01	40.07	19.56	10.26	5.44	4.1	-0.43077	0.000174006	1.60909	M-unstable
ENSDARG00000097902	63.89	51.63	52.59	55.59	48.49	28.86	7.41	7.82	13.25	-0.304933	0.0075603	2.27311	M-stable
ENSDARG00000098074	51.56	53.24	57.72	56.89	55.26	40.17	25.71	9.29	4.55	-0.345866	0.00439399	2.00409	M-stable
ENSDARG00000098112	32.39	29.72	27.24	24.86	11.65	2.35	0.54	0.71	0.7	-0.685293	0.000569418	1.01146	M-unstable
ENSDARG00000098118	22.07	18.05	20.28	21.41	25.79	18.31	13.66	6.76	9.59	-0.138223	0.0316592	5.0147	M-stable
ENSDARG00000098201	24.22	19.8	22.63	24.04	24.55	16.86	7.19	6.12	6.72	-0.215471	0.00663423	3.21689	M-stable
ENSDARG00000098288	24.67	23.83	21.62	24.59	20.78	19.52	13.94	7.13	1.78	-0.30324	0.0125592	2.28581	M-stable
ENSDARG00000098289	17.37	17.18	7.16	10.91	12.09	8.69	5.51	1.21	0.2	-0.505253	0.0112555	1.37188	M-stable
ENSDARG00000098304	90.86	68.05	77.88	76.21	72.25	28.46	5.99	3.14	5.37	-0.504672	0.00264973	1.37346	M-stable
ENSDARG00000098338	12.21	12.17	11.46	10.88	9.37	5.33	2.55	4.35	4.59	-0.197449	0.00864568	3.5105	M-unstable
ENSDARG00000098348	65.03	63.17	59.48	62.81	60.33	42.17	13.58	2.96	0.83	-0.598572	0.00411935	1.158	M-stable
ENSDARG00000098349	16.39	12.98	14.81	15.07	13.96	7.1	2.37	1.1	0.93	-0.44854	0.00150323	1.54534	M-unstable
ENSDARG00000098375	51.32	43.6	48.21	47.07	34.89	18.2	12.57	16.43	23.91	-0.16904	0.0206395	4.10049	M-unstable
ENSDARG00000098386	45.66	39.71	39.26	38.25	36.74	15.9	6.09	1.06	1.51	-0.56305	0.00181534	1.23106	M-unstable
ENSDARG00000098405	86.5	65.7	75.47	75.63	72.53	57.81	27.41	14	10.98	-0.288312	0.00351382	2.40415	M-stable
ENSDARG00000098540	35.71	31.39	30.92	29.09	18.42	7.55	3.1	2.5	1.97	-0.470995	0.000136942	1.47166	M-unstable
ENSDARG00000098639	173.3	160.36	166.32	171.45	171.67	125.25	69.38	36.24	18.06	-0.30874	0.00360067	2.24509	M-stable
ENSDARG00000098647	88.87	80.95	96.06	92.92	76.16	33.97	14.47	9.26	3.31	-0.481677	0.000812864	1.43903	M-unstable
ENSDARG00000098749	10.95	8.66	8.83	9.38	7.63	4.77	3.94	2.54	2.9	-0.201904	0.00065845	3.43306	M-stable
ENSDARG00000098753	59.51	49.73	51.88	54.01	54.05	49.33	42.19	28.19	16.61	-0.1376	0.0166028	5.03741	M-stable
ENSDARG00000098786	14.12	12.6	9.47	7.06	4.3	1.44	1.19	0.92	2.41	-0.353232	0.00561286	1.9623	M-unstable
ENSDARG00000098802	59.99	51.06	58.69	58.88	50.85	41.84	21.71	18.54	29.27	-0.152916	0.0125716	4.53285	M-stable
ENSDARG00000098853	32.79	30.79	32.04	31.41	30.51	30.63	25.49	24.04	21.7	-0.0536675	0.00308355	12.9156	M-stable
ENSDARG00000098902	10.01	12.12	9.96	9.16	9.33	5.19	2.73	1.66	2.68	-0.282622	0.00115749	2.45256	M-stable
ENSDARG00000098903	17.88	13.72	17.37	15.18	14.13	6.95	2.26	3.39	6.63	-0.23433	0.0293619	2.958	M-unstable
ENSDARG00000098919	66.59	55.74	57.59	54.59	32.09	16.47	7.08	6.7	9.25	-0.358613	0.000907619	1.93286	M-unstable
ENSDARG00000098946	136.86	125.98	128.96	129.35	118.88	94.8	85.33	66.86	39.46	-0.153389	0.00230386	4.51888	M-stable
ENSDARG00000098967	22.88	20.18	21.82	20.77	18.85	8.97	2.11	1.92	2.96	-0.395144	0.0032444	1.75416	M-stable
ENSDARG00000099049	38.08	34.98	34.14	35.44	34.71	34.38	26.22	22.32	20.23	-0.0818061	0.00450511	8.47305	M-stable
ENSDARG00000099060	271.27	245.6	238.18	223.05	154	85.17	34.93	20.09	16.65	-0.444733	0.000140293	1.55857	M-unstable
ENSDARG00000099139	12.81	10.79	10.94	11.1	11.29	10.44	7.66	6.37	6.81	-0.0847238	0.00617517	8.18126	M-stable
ENSDARG00000099149	11.34	9.72	10.13	7.78	7.67	2.37	0.84	1.23	2.02	-0.349907	0.00655718	1.98095	M-unstable
ENSDARG00000099177	18.71	16.43	20.46	18.89	11.26	3.17	0.59	0.25	0.24	-0.753259	0.000489518	0.920198	M-unstable
ENSDARG00000099227	16.07	13.8	13.6	13.72	10.08	4.68	1.59	0.46	0.52	-0.560902	0.000645052	1.23577	M-unstable
ENSDARG00000099235	135.58	105.25	109.76	104.38	90.24	63.49	33.75	20.32	8.96	-0.350205	0.00105624	1.97926	M-unstable
ENSDARG00000099236	58.77	46.5	52.14	38.33	30.92	32.77	35.79	28.54	19.21	-0.111296	0.00350799	6.22796	M-stable
ENSDARG00000099240	73.98	65.41	64.31	67.35	60.64	31.27	8.15	2.36	1.75	-0.581793	0.00141891	1.1914	M-stable
ENSDARG00000099339	106.95	95.32	103.14	99.73	98.71	70.26	27.22	6.79	4.53	-0.466242	0.00347287	1.48667	M-stable
ENSDARG00000099448	211.65	179.15	177.9	138.66	69.93	22.62	4.62	4.56	8.36	-0.60841	0.000960019	1.13928	M-unstable
ENSDARG00000099476	13.38	10.47	9.28	6.98	2.06	1.24	0.29	0.15	0.31	-0.65849	0.000262927	1.05263	M-unstable
ENSDARG00000099533	15.34	11.3	10.91	12.15	6.77	2.19	0.41	0.16	0.26	-0.700117	0.000721624	0.990045	M-unstable
ENSDARG00000099545	28.07	23.14	24.9	22.81	17.52	8.89	7.57	5.92	2.46	-0.319761	0.000342447	2.16771	M-unstable
ENSDARG00000099563	11.89	10.53	9.73	10.7	9.02	5.49	1.2	0.81	0.56	-0.476527	0.00115966	1.45458	M-stable
ENSDARG00000099566	23.44	19.93	20.33	21.05	20.98	11.95	1.96	0.8	1.66	-0.491176	0.00476994	1.4112	M-stable
ENSDARG00000099579	180.07	160.88	152.39	150.16	136.08	106.86	81.17	59.62	32.81	-0.213202	0.000890788	3.25114	M-stable
ENSDARG00000099672	35.08	33.72	38.91	31.44	27.39	26.56	23.11	21.25	15.02	-0.114758	0.00049084	6.04009	M-stable
ENSDARG00000099675	80.24	64.97	71.7	73.98	67.07	59.32	39.07	24.86	21.4	-0.179857	0.00325396	3.85387	M-stable
ENSDARG00000099730	158.12	149.65	155.46	153.24	128.02	73.23	35.31	10.65	5.34	-0.496402	0.00124491	1.39634	M-unstable
ENSDARG00000099755	39.33	33.93	35.46	34.77	31.87	27	20.99	16.21	13.66	-0.142412	0.000615669	4.86719	M-stable
ENSDARG00000099757	56.6	50.03	52.57	53.36	45.64	26.5	7.62	3.27	2.5	-0.490995	0.00115713	1.41172	M-unstable
ENSDARG00000099767	97.11	77.85	86.67	71.45	30.41	8.77	3.98	12.03	17.32	-0.360721	0.023963	1.92156	M-unstable
ENSDARG00000099779	24.69	19.8	20.49	19.99	18.78	9.87	3.29	3.15	3.58	-0.326086	0.00193514	2.12566	M-stable
ENSDARG00000099918	82.83	84.76	75.6	67.39	31.01	7.14	1.39	7.58	14.99	-0.437369	0.0359166	1.58481	M-unstable
ENSDARG00000100011	52.7	48.26	49.99	53.78	48.15	38.84	30.83	18.89	10.43	-0.208018	0.00431039	3.33216	M-stable
ENSDARG00000100057	44.94	38.96	40.41	40.51	28.21	16.41	10.69	10.05	11.57	-0.238034	0.000772057	2.91197	M-unstable
ENSDARG00000100088	43.1	34.55	37.9	41.36	33.31	30.22	19.63	9.81	4.53	-0.277532	0.00563429	2.49754	M-stable
ENSDARG00000100150	10.43	8.49	10.78	9.25	11.9	6.98	5.97	3.85	1.51	-0.227175	0.0127405	3.05116	M-unstable
ENSDARG00000100198	11.02	9.49	9.61	9.1	7.61	5.66	4.04	4.83	7.35	-0.0947701	0.0498366	7.31399	M-stable
ENSDARG00000100206	27.33	24.33	24.81	19.96	9.13	3.6	2.95	4.14	5.93	-0.303583	0.00912771	2.28322	M-unstable
ENSDARG00000100236	70.01	54.47	58.62	53.12	33.34	15.98	4.68	2.08	2.75	-0.543084	0.000419685	1.27632	M-stable
ENSDARG00000100242	15.47	16.3	12.67	14.03	13.01	9.6	4.01	1.77	2.14	-0.334702	0.00151711	2.07094	M-stable
ENSDARG00000100261	12.98	12.07	12.8	13.62	13.2	10.4	3.77	4.83	6.56	-0.157535	0.0274663	4.39996	M-stable
ENSDARG00000100296	89.24	77.6	73.77	77.72	55.34	30.35	8.47	7.92	9.67	-0.392691	0.00116593	1.76512	M-unstable
ENSDARG00000100420	25.68	21.42	24.05	24.37	21.46	16.5	6.08	3.64	6.23	-0.268015	0.00590049	2.58622	M-stable
ENSDARG00000100519	62.19	54.71	55.01	57.2	40.27	22.05	4.09	6.68	11.52	-0.356715	0.00943333	1.94314	M-unstable
ENSDARG00000100524	51.26	39.93	44.45	46.13	42.65	30.71	20.1	14.98	11.98	-0.198645	0.00163819	3.48938	M-stable
ENSDARG00000100528	673.84	649.15	566.46	486.52	383.82	165.6	45.93	8.94	6.1	-0.730203	0.000448141	0.949253	M-unstable
ENSDARG00000100560	30.59	21.46	22.99	20.91	6.52	1.62	0.29	0.1	0.1	-0.940433	0.000143278	0.737051	M-unstable
ENSDARG00000100583	53.52	44.64	47.12	43.8	32.12	16.52	4.19	1.91	0.81	-0.616656	0.000521932	1.12404	M-unstable
ENSDARG00000100585	46.67	45.33	41.32	42.93	43.93	34.42	27.18	16.59	12.43	-0.181368	0.00226001	3.82176	M-stable
ENSDARG00000100686	12.05	10.64	12.28	8.9	7.11	2.22	0.35	0.17	0.11	-0.765173	0.000347741	0.90587	M-unstable
ENSDARG00000100718	28.49	29.79	32.15	31.59	28.4	28.05	20.77	11.58	6.6	-0.201497	0.00698445	3.43998	M-stable
ENSDARG00000100729	17.57	13.56	13.11	15.5	14.97	13.5	11.82	10.04	8.77	-0.0631072	0.0205432	10.9837	M-stable
ENSDARG00000100752	128.7	114.53	117.84	116.02	99.2	78.29	50.41	40.11	40.18	-0.184026	0.000399439	3.76656	M-stable
ENSDARG00000100867	21.88	15.91	18.19	18.4	15.92	10.27	4.39	2.32	1.87	-0.357393	0.00135037	1.93945	M-stable
ENSDARG00000100889	14.11	11.73	14.04	12.67	8.1	3.74	0.46	0.21	0.08	-0.793429	0.000647868	0.87361	M-unstable
ENSDARG00000100908	34.64	28.33	29.67	31.5	27.67	12.16	4.67	4.08	6.3	-0.321339	0.00359249	2.15706	M-unstable
ENSDARG00000101008	70.03	64.39	49.08	51.34	53.81	52.72	51.89	37.45	28.5	-0.0838822	0.0149794	8.26334	M-stable
ENSDARG00000101010	16.95	16.47	16.41	17.39	14.14	6.19	1.72	0.78	0.86	-0.519823	0.00090826	1.33343	M-unstable
ENSDARG00000101019	54.49	34.17	42.47	43.1	45.01	34.86	11.62	4.63	7.34	-0.309943	0.010418	2.23637	M-stable
ENSDARG00000101047	10.9	11.23	10.52	8.87	8.2	5.64	2.64	2.43	3.34	-0.236014	0.00123104	2.93689	M-stable
ENSDARG00000101063	49.84	57.47	45.72	45.79	31.1	13.7	5.87	3.87	2.03	-0.508708	6.46236e-05	1.36256	M-unstable
ENSDARG00000101074	76.57	65.41	68.5	70.24	64.74	60.76	54.46	50.03	43.5	-0.0625388	0.00182489	11.0835	M-stable
ENSDARG00000101089	29.15	27.97	30.82	29.46	23.21	16.72	9.25	9.13	19.79	-0.146522	0.0395183	4.73065	M-stable
ENSDARG00000101120	74.98	61.31	69.91	69.47	64.56	37.7	12.86	7.18	5.62	-0.401251	0.00150479	1.72747	M-stable
ENSDARG00000101126	47.6	41.13	40	39.2	17.63	4.97	3.76	5.02	7.36	-0.365726	0.00614218	1.89527	M-unstable
ENSDARG00000101175	63.77	61.19	61.64	61.31	52.81	39.27	20.94	6.34	2.75	-0.435809	0.00269926	1.59049	M-stable
ENSDARG00000101205	82.45	64.05	77.76	73.86	75.58	72.33	59.52	43.16	51.64	-0.0612222	0.0458541	11.3218	M-stable
ENSDARG00000101234	14.22	11.61	13.67	15.31	12.29	8.16	2.15	0.91	0.36	-0.525724	0.00263378	1.31846	M-stable
ENSDARG00000101297	33.31	28.92	24.49	25.92	27.89	16.38	2.92	0.46	0.62	-0.641124	0.00336522	1.08114	M-stable
ENSDARG00000101443	61.27	46.29	50.56	47.35	26.59	9.53	2.13	3.11	6.38	-0.454112	0.00540406	1.52638	M-unstable
ENSDARG00000101458	13.81	7.7	12.25	13.2	14.3	12.22	6.36	2.6	2.97	-0.1996	0.0437605	3.47267	M-stable
ENSDARG00000101465	31.45	29.2	29.06	23.89	24.91	15.05	5.78	2.51	3	-0.392088	0.000950178	1.76784	M-unstable
ENSDARG00000101474	27.08	30.78	27.54	28.56	19.3	12.38	5.53	6.23	9.97	-0.246331	0.00442024	2.81389	M-unstable
ENSDARG00000101482	35.69	31.05	31.87	30.9	18.44	8.95	2.13	1.09	1.14	-0.580431	0.000370791	1.19419	M-unstable
ENSDARG00000101534	34.73	34.01	33.05	33.52	32.67	24.02	16.46	10.85	5.58	-0.245985	0.00209668	2.81784	M-stable
ENSDARG00000101602	106.74	92.14	87.18	73.38	44.13	19.23	4.61	2.79	4.12	-0.572557	0.000354475	1.21062	M-unstable
ENSDARG00000101778	53.36	42.19	40.03	46	48.11	34.26	15.02	14.9	13.49	-0.19786	0.00548748	3.50321	M-stable
ENSDARG00000101901	20.16	18.85	17.6	17.66	12.13	5.97	2.18	0.57	0.14	-0.695873	0.000869247	0.996083	M-unstable
ENSDARG00000101903	32.71	25.06	27.05	28.55	28.08	26.67	16.61	6.67	4.58	-0.244927	0.0113529	2.83002	M-stable
ENSDARG00000101908	10.54	9.68	9.6	10.7	9.29	7.98	4.92	2.26	0.81	-0.322384	0.00662859	2.15007	M-stable
ENSDARG00000101982	12.11	10.96	11.19	10.57	8.69	2.91	1.1	1.09	1.59	-0.393333	0.00197905	1.76224	M-unstable
ENSDARG00000102066	48.55	41.3	41	36.07	25.59	9.69	1.49	0.6	0.62	-0.726731	0.000484451	0.953787	M-unstable
ENSDARG00000102119	12.73	12.97	11.71	11.58	6.55	6.86	2.75	2.61	2.94	-0.263832	0.000520148	2.62723	M-stable
ENSDARG00000102128	17.57	15.63	18.48	17.07	13.08	9.68	6.41	3.35	5.02	-0.234862	0.00158815	2.9513	M-stable
ENSDARG00000102216	26.28	26.01	28.34	31.97	28.53	20.63	4.45	1.01	3.3	-0.444803	0.0106868	1.55833	M-stable
ENSDARG00000102249	28.03	24.27	23.94	25.87	25.77	21.61	20.54	18.79	15.28	-0.0633118	0.00659977	10.9482	M-stable
ENSDARG00000102274	28.56	28.71	24.5	22.49	18.66	10.84	4.26	1.49	3.67	-0.403969	0.00181843	1.71584	M-stable
ENSDARG00000102291	116.55	125.8	117.25	116.26	123.07	95.6	76.95	62	51.45	-0.130179	0.000812495	5.32456	M-stable
ENSDARG00000102308	24.62	22.71	28.65	24.95	20.22	13.25	4.52	1.51	1.05	-0.497394	0.00125335	1.39356	M-stable
ENSDARG00000102356	21.93	20.74	22.64	20.3	20.84	18.93	19.77	15.99	17.06	-0.0390662	0.00866986	17.7429	M-unstable
ENSDARG00000102362	121.87	96.13	104.33	103.28	80.62	49.08	28.01	24.98	20	-0.26843	0.000322435	2.58222	M-unstable
ENSDARG00000102366	165.38	145.25	151.82	141.52	106.18	54.21	22.26	10.11	4.83	-0.518956	0.000377834	1.33566	M-unstable
ENSDARG00000102375	112.51	96.4	102.57	99.02	67.11	29.55	6.43	2.3	2.26	-0.646232	0.000567819	1.0726	M-unstable
ENSDARG00000102387	14.43	12.48	14.38	12.26	12.33	9.92	4.71	2.98	3.88	-0.227798	0.00283925	3.04281	M-stable
ENSDARG00000102412	22.89	23.3	19.64	20.67	17.07	7.91	6.25	7.47	6.24	-0.219205	0.000944671	3.1621	M-stable
ENSDARG00000102433	114.27	100.59	98.92	93.67	58.54	18.76	3.38	1.31	0.6	-0.816408	0.000286346	0.849021	M-unstable
ENSDARG00000102470	53.04	42.57	45.09	46.1	43.17	23.3	4.96	2.09	1.76	-0.535277	0.00172576	1.29493	M-unstable
ENSDARG00000102538	20.53	17.82	18.93	18.27	16.96	15.99	11.89	7.13	6.09	-0.163637	0.00289883	4.23589	M-stable
ENSDARG00000102566	35.66	29.54	33.19	31.27	28.63	18.25	6.53	2.79	1.85	-0.439571	0.00141678	1.57687	M-unstable
ENSDARG00000102612	12.15	7.74	10.49	10.47	8.82	9.28	4.16	1.63	1.39	-0.286274	0.00916285	2.42127	M-stable
ENSDARG00000102734	61.71	54.82	61.11	57.91	53.78	43.22	23.03	11.64	11.02	-0.267934	0.00200412	2.58701	M-stable
ENSDARG00000102762	23.4	19.21	22.02	21.13	12.74	5.11	0.86	0.25	0.17	-0.785727	0.000542722	0.882173	M-unstable
ENSDARG00000102766	36.37	27.42	34.21	35.96	32.67	18.58	4.26	2.84	4.32	-0.385041	0.00521739	1.80019	M-stable
ENSDARG00000102808	87.12	76.22	75.09	72.16	53.36	31.56	22.58	23.97	30.58	-0.191821	0.00253543	3.6135	M-unstable
ENSDARG00000102855	16.33	12.39	13.76	14.86	13.3	10.18	5.31	2.73	3.18	-0.249547	0.00372621	2.77762	M-stable
ENSDARG00000102874	53.83	48.04	49.87	49.37	41.92	32.8	10.18	4.16	4.15	-0.411239	0.00178347	1.68551	M-stable
ENSDARG00000102892	1693.07	1768.43	1727.33	1638.58	1376.27	829.51	289.32	92.82	33.39	-0.572785	0.0011958	1.21014	M-unstable
ENSDARG00000102960	91.29	72.75	75.27	64.87	62.13	33.16	13.31	8.17	9.8	-0.363275	0.000711674	1.90805	M-stable
ENSDARG00000102998	17.76	16.35	15.76	14.76	15.64	15.45	11.96	5.69	3.84	-0.189029	0.0101263	3.66689	M-stable
ENSDARG00000103002	26.87	22.86	23.31	23.6	13.42	4.8	1.87	1.69	2.64	-0.43887	0.00129798	1.57939	M-unstable
ENSDARG00000103024	12.23	12.08	9.71	13.1	10.87	7.47	4.91	2.93	3.88	-0.205475	0.00281907	3.37339	M-unstable
ENSDARG00000103052	21.46	17.03	16.14	17.03	15.73	10.1	5.75	6.52	8.07	-0.160241	0.0060166	4.32565	M-unstable
ENSDARG00000103093	10.1	9.15	9.48	7.25	4.53	2.53	1.51	3.04	3.41	-0.212918	0.0186513	3.25547	M-unstable
ENSDARG00000103125	32.08	26.44	28.12	27.24	28.31	23.11	16.46	9.75	6.25	-0.203647	0.00462494	3.40367	M-stable
ENSDARG00000103149	25.83	20.69	17.95	20.67	20.71	19.28	13.52	7.59	5.26	-0.181375	0.00892593	3.82162	M-stable
ENSDARG00000103155	42.62	32.3	35.11	37.59	36.76	32.11	17.42	13.77	18.34	-0.131958	0.0155102	5.2528	M-stable
ENSDARG00000103211	127.7	105.64	108.55	93.89	56.55	21.51	4.05	1.78	1.54	-0.720805	0.000255996	0.96163	M-unstable
ENSDARG00000103226	16.73	13.93	12.49	12.98	11.83	9.5	7.37	4.82	3.73	-0.189304	0.000549285	3.66155	M-stable
ENSDARG00000103266	13.93	12.45	12.01	11.08	8.86	7.89	4.07	4.01	2.73	-0.228894	0.000168452	3.02824	M-stable
ENSDARG00000103337	111.3	100.7	114.89	110.86	88.87	79.58	66.32	73.16	81.7	-0.0639526	0.0186045	10.8385	M-stable
ENSDARG00000103350	13.8	11.55	13.29	12.37	11.25	10.8	9.78	6.24	5.72	-0.112438	0.00458539	6.1647	M-stable
ENSDARG00000103470	27.54	21	22.82	20.56	16.87	12.83	4.4	3	2.7	-0.350036	0.000722312	1.98022	M-stable
ENSDARG00000103483	27.73	27.3	26.16	34.75	23.18	16.81	7.66	6.53	6.57	-0.259138	0.00162353	2.67482	M-stable
ENSDARG00000103612	24.31	21.24	22.64	20.55	17.68	13.6	6.57	3.49	1.23	-0.392555	0.00174572	1.76573	M-stable
ENSDARG00000103690	33.91	31.99	29.37	29.92	23.93	10.23	1.91	1.32	1.21	-0.565945	0.000732798	1.22476	M-stable
ENSDARG00000103714	49.28	47.99	48.8	50.52	50.24	28.96	9.68	6.85	9.73	-0.315425	0.00344687	2.1975	M-stable
ENSDARG00000103800	26.57	27.03	27.21	21.84	19.99	17.92	15.09	10.75	6.69	-0.186145	0.000344873	3.7237	M-stable
ENSDARG00000103824	15.17	12.1	12.35	9.69	6.92	6.33	5.68	4.95	5.4	-0.141792	0.000304608	4.88848	M-unstable
ENSDARG00000103851	24.46	19.93	23.38	21.72	19.91	10.09	3.21	1.07	1.51	-0.47497	0.00183296	1.45935	M-stable
ENSDARG00000103854	50.57	36.55	49.71	44.4	38.56	21.44	8.38	2.68	2.79	-0.454757	0.00180189	1.52422	M-stable
ENSDARG00000103959	47.35	34.91	39.47	42.23	37.59	39.23	30.89	26.83	20.56	-0.0777556	0.0214701	8.91443	M-stable
ENSDARG00000103978	39.43	34.11	35.3	36.44	26.04	16.37	5.87	3.47	2.52	-0.425924	0.000473784	1.6274	M-stable
ENSDARG00000103979	247.11	260	228.96	232.58	184.83	100.8	39.55	26.85	26.75	-0.38758	0.000318648	1.7884	M-stable
ENSDARG00000104076	46.24	33.27	37.68	41.61	42.72	34.89	25.88	17.85	15.7	-0.126425	0.0149804	5.48269	M-stable
ENSDARG00000104090	15.34	10.15	12.3	13.45	12.25	7.57	2.14	2.21	3.36	-0.265686	0.0122256	2.6089	M-stable
ENSDARG00000104100	74.35	68.68	67.08	65.18	51.02	25.03	5.99	2.26	2.92	-0.558703	0.000841861	1.24064	M-unstable
ENSDARG00000104186	302.49	270.66	256.02	271.63	173.34	95.48	44.98	15.38	5.72	-0.560122	0.000554824	1.23749	M-unstable
ENSDARG00000104223	27.19	22.7	25.14	23.66	25.64	18.73	11.4	7.39	4.69	-0.234104	0.00312095	2.96085	M-stable
ENSDARG00000104230	52.29	43.38	45.46	46.39	45.67	40.88	35.77	26.33	18.75	-0.113012	0.00807968	6.13342	M-stable
ENSDARG00000104347	18.65	16.8	18.99	18.61	16.08	12.17	9.67	7.27	6.86	-0.158489	0.000621977	4.37347	M-stable
ENSDARG00000104409	20.07	16.57	19.15	17.96	12.97	6.65	1.03	0.22	0.17	-0.757533	0.00115456	0.915006	M-stable
ENSDARG00000104435	86.89	72.54	82.1	79.91	70.7	41.35	8.36	2.25	1.67	-0.615392	0.001906	1.12635	M-stable
ENSDARG00000104508	45.59	37.99	36.51	39.97	35.34	25.99	12.79	6.71	5.67	-0.303697	0.0014419	2.28236	M-stable
ENSDARG00000104682	56.6	56.62	53.37	53.29	50.01	46.52	31.12	18.45	13.22	-0.204516	0.00218516	3.3892	M-stable
ENSDARG00000104702	169.78	152.5	157.23	160.69	121.88	72.95	45.12	36.52	20.25	-0.306619	0.000266801	2.26061	M-unstable
ENSDARG00000104709	43.04	39.4	38.12	37.44	25.91	13.65	5.67	4.24	4.79	-0.38137	0.000330003	1.81752	M-unstable
ENSDARG00000104710	20.03	20.78	21.16	23.64	20.97	17.62	10.75	3.79	2.25	-0.317837	0.0056283	2.18082	M-stable
ENSDARG00000104734	48.45	45.86	44.82	42.28	41.6	33.12	31.41	23.99	25.12	-0.100692	0.00022424	6.88385	M-stable
ENSDARG00000104807	14.44	13.6	10.38	10.14	7.85	4.55	3.38	4.96	7.25	-0.142108	0.0388429	4.87761	M-stable
ENSDARG00000104810	15.45	12.25	11.67	13.91	12.1	6.86	1.29	0.56	1.43	-0.451435	0.00609262	1.53543	M-stable
ENSDARG00000104817	11.23	11.79	12.81	11.03	9.44	4.64	1.31	1.14	1.19	-0.419656	0.000799495	1.6517	M-stable
ENSDARG00000104845	37.87	33.97	34.97	36.33	32.45	26.19	9.79	3.6	4.77	-0.348308	0.00349736	1.99004	M-stable
ENSDARG00000104904	10.37	8.82	7.58	7.81	7.04	2.88	1.53	2.57	2.06	-0.254434	0.00335027	2.72427	M-stable
ENSDARG00000104906	57.31	47	54.28	52.71	39.41	14.67	3.67	2.18	2.82	-0.532739	0.00101901	1.3011	M-unstable
ENSDARG00000104936	39	44.56	39.35	44.87	42.62	36.13	25.24	12.23	6.86	-0.248002	0.00553716	2.79493	M-stable
ENSDARG00000104959	30.56	30.75	25.46	26.14	24.36	25.51	21.45	17.51	10.1	-0.121575	0.00702623	5.70142	M-stable
ENSDARG00000105010	29.61	30.61	42.98	32.14	26.77	18.41	13.58	11.59	19.15	-0.152322	0.0117146	4.55055	M-stable
ENSDARG00000105014	22.87	23.43	22.76	21.54	21.4	17.53	10.64	4.85	1.86	-0.330709	0.00435443	2.09594	M-stable
ENSDARG00000105036	39.35	37.56	37.63	37.29	33.63	29.85	27.12	27.32	26.29	-0.0615805	0.000165306	11.2559	M-stable
ENSDARG00000105043	27.04	23.63	24.55	19.98	10.73	3.66	1.44	0.91	0.54	-0.61776	5.0454e-05	1.12203	M-unstable
ENSDARG00000105056	18.55	15.67	15.54	16.28	18.07	17.13	10.2	9.72	8.54	-0.0958469	0.0190373	7.23182	M-unstable
ENSDARG00000105142	102.8	97.94	92.25	92.96	71.64	36.24	10.75	8.47	11.07	-0.408976	0.000969458	1.69484	M-unstable
ENSDARG00000105185	60.4	57.97	54.73	49.24	32.85	11.69	3.97	5.06	6.8	-0.422539	0.00154476	1.64043	M-unstable
ENSDARG00000105206	44.36	41.81	41.79	42.77	33.54	26.3	13.56	8.56	9.54	-0.261436	0.000675425	2.65131	M-stable
ENSDARG00000105321	28.43	27.92	26.11	26	25.99	21.67	15.37	11.61	8.38	-0.169471	0.00113481	4.09007	M-stable
ENSDARG00000105335	91.74	102.22	81.86	79.42	45.41	15.79	14.08	5.1	2.51	-0.548489	5.76775e-05	1.26374	M-unstable
ENSDARG00000105424	76.61	67.77	69.19	55.23	36.89	14.76	8.32	9.03	7.65	-0.3815	0.000205368	1.8169	M-unstable
ENSDARG00000105626	11.66	10.32	7.86	7.91	5.46	1.67	0.37	0.1	0.1	-0.769646	0.000290021	0.900605	M-unstable
ENSDARG00000105748	17.61	18.79	15.33	17.25	13.01	11.27	4.91	1.83	2.3	-0.348138	0.00137633	1.99101	M-stable
ENSDARG00000105782	25.54	23.22	24.46	22.6	20.97	15.24	4.58	1.25	0.34	-0.589811	0.00310571	1.1752	M-stable
ENSDARG00000106631	42.81	32.98	33.98	32.52	29.86	16.76	4.96	2.2	3.46	-0.424856	0.00188495	1.63149	M-stable
ENSDARG00000106684	11.81	11.76	9.15	10.01	10.9	6.92	2	1.31	0.62	-0.423851	0.00176848	1.63536	M-unstable
ENSDARG00000108937	10.82	9.05	8.09	8.58	6.76	4.55	0.96	0.27	0.18	-0.611779	0.00130318	1.133	M-unstable

## Sheet: CSC_values
codon	tRNA anticodon	Wobble decoding	Codon group (Hia et al., 2019)	Amino acid	DT_sphere	tRNA_prop_sphere	DT_bud	tRNA_prop_bud	CSC (this work)	p_value	class (this work)	class (Bazzini et al., 2016)	CSC (Bazzini et al., 2016)
AAA	UUU	no	AT3	K	0.9885	0.0634238	0.933	0.0741781	0.0272442	0.252227	Neutral	NEUTRAL	-0.00867406
AAC	GUU	no	GT3	N	0.9821	0.0210593	0.9526	0.027112	-0.00225904	0.924336	Neutral	OPTIMAL	0.0295397
AAG	CUU	no	GT3	K	0.9955	0.0184955	0.9375	0.0273868	0.144398	1.0541e-09	Stabilizing	OPTIMAL	0.0703704
AAU	GUU	yes	AT3	N	0.9705	0.0210593	0.9517	0.027112	-0.024331	0.308614	Neutral	NEUTRAL	-0.0334106
ACA	UGU	no	AT3	T	1.0232	0.0080593	1.0056	0.0114153	-0.085615	0.000325943	Destabilizing	NON-OPTIMAL	-0.0130201
ACC	AGU	no	GT3	T	0.8589	0.0280674	0.8532	0.0252316	0.0437387	0.0671214	Neutral	NEUTRAL	0.0292233
ACG	CGU	no	GT3	T	1.2817	0.0241392	1.2293	0.0134492	0.00241995	0.921968	Neutral	NON-OPTIMAL	-0.0246651
ACU	AGU	yes	AT3	T	0.8951	0.0280674	0.9055	0.0252316	-0.0498977	0.0376357	Destabilizing	NON-OPTIMAL	-0.0152571
AGA	UCU	no	AT3	R	0.9806	0.0227125	0.9541	0.0148688	-0.0631516	0.00835756	Destabilizing	NEUTRAL	-0.0271676
AGC	GCU	no	GT3	S	0.9451	0.013572	0.8863	0.0130155	-0.0418112	0.0795846	Neutral	NON-OPTIMAL	-0.0469215
AGG	CCU	no	GT3	R	1.0436	0.0127965	1.0502	0.0128761	-0.0668148	0.00579528	Destabilizing	NON-OPTIMAL	-0.0375226
AGU	GCU	yes	AT3	S	0.9623	0.013572	0.9585	0.0130155	-0.0980241	4.31486e-05	Destabilizing	NON-OPTIMAL	-0.0697582
AUA	UAU	no	AT3	I	1.2313	0.00720373	1.2075	0.00624016	-0.0800588	0.00111919	Destabilizing	NON-OPTIMAL	-0.0381749
AUC	AAU	yes	GT3	I	0.902	0.0313594	0.858	0.0337365	0.10689	6.70291e-06	Stabilizing	NEUTRAL	0.0470558
AUG	CAU	no	GT3	M	0.9418	0.016785	0.8993	0.0185533	0.0626296	0.00823348	Stabilizing	OPTIMAL	0.0148299
AUU	AAU	no	AT3	I	0.8703	0.0313594	0.8689	0.0337365	-0.0109511	0.64766	Neutral	NEUTRAL	0.0256013
CAA	UUG	no	AT3	Q	1.0067	0.0234724	1.0147	0.0201005	-0.0946349	0.000105927	Destabilizing	NON-OPTIMAL	-0.056492
CAC	GUG	no	GT3	H	1.0162	0.0380868	1.0617	0.0342336	-0.0157316	0.515258	Neutral	NON-OPTIMAL	-0.0486956
CAG	CUG	no	GT3	Q	0.9255	0.0339701	0.9054	0.0341903	0.0214657	0.366354	Neutral	NEUTRAL	0.0224729
CAU	GUG	yes	AT3	H	0.9707	0.0380868	1.0142	0.0342336	-0.0825653	0.000645872	Destabilizing	NON-OPTIMAL	-0.0392683
CCA	UGG	no	AT3	P	1.1646	0.0148844	1.1732	0.012062	-0.0589079	0.0146061	Destabilizing	NEUTRAL	0.0266099
CCC	AGG	no	GT3	P	1.0562	0.0369147	1.0496	0.0307938	0.00913864	0.707186	Neutral	NEUTRAL	0.051609
CCG	CGG	no	GT3	P	1.2607	0.00513868	1.3023	0.00383205	0.0907382	0.00028257	Stabilizing	NEUTRAL	-0.0148815
CCU	AGG	yes	AT3	P	1.1159	0.0369147	1.132	0.0307938	-0.0376365	0.117725	Neutral	NEUTRAL	0.0352794
CGA	UCG	no	AT3	R	1.311	0.0101854	1.212	0.0136413	-0.0891291	0.000324282	Destabilizing	NON-OPTIMAL	-0.021538
CGC	ACG	no	GT3	R	1.0947	0.0378454	1.1278	0.0463817	0.0194336	0.431588	Neutral	NEUTRAL	-0.0110866
CGG	CCG	no	GT3	R	1.3588	0.00580699	1.2443	0.00360817	-0.0507639	0.0422636	Destabilizing	NEUTRAL	-0.0382483
CGU	ACG	yes	AT3	R	1.0204	0.0378454	1	0.0463817	-0.0219766	0.382229	Neutral	NEUTRAL	0.0048417
CUA	UAG	no	AT3	L	1.3327	0.00369879	1.3515	0.0030833	-0.0828387	0.00094902	Destabilizing	NON-OPTIMAL	-0.0134124
CUC	AAG	no	GT3	L	1.0835	0.0159797	1.1403	0.0133117	-0.00755429	0.752637	Neutral	NON-OPTIMAL	-0.00749218
CUG	CAG	no	GT3	L	1.0209	0.0205744	1.0689	0.0142675	0.0709372	0.00280249	Stabilizing	NON-OPTIMAL	-0.00823828
CUU	AAG	yes	AT3	L	1.1152	0.0159797	1.1644	0.0133117	-0.0762254	0.00159325	Destabilizing	NON-OPTIMAL	-0.0225038
GAA	UUC	no	AT3	E	0.9874	0.00734194	0.996	0.00615642	-0.0373386	0.116857	Neutral	OPTIMAL	0.0184466
GAC	GUC	no	GT3	D	0.9986	0.0390577	0.9809	0.0455673	0.094639	6.73452e-05	Stabilizing	OPTIMAL	0.0658046
GAG	CUC	no	GT3	E	0.9494	0.0485787	0.8922	0.0584957	0.0796624	0.00080064	Stabilizing	OPTIMAL	0.0324464
GAU	GUC	yes	AT3	D	0.9571	0.0390577	0.9454	0.0455673	0.0203315	0.393031	Neutral	OPTIMAL	0.0518253
GCA	UGC	no	AT3	A	0.9409	0.00983252	1.0446	0.00799442	-0.0218634	0.359448	Neutral	NEUTRAL	0.0335892
GCC	AGC	no	GT3	A	1.0014	0.0338611	1.0388	0.0346624	0.0905633	0.000142735	Stabilizing	OPTIMAL	0.0498051
GCG	CGC	no	GT3	A	1.1579	0.0341644	1.2434	0.0309317	0.106953	1.5015e-05	Stabilizing	NEUTRAL	-0.0615863
GCU	AGC	yes	AT3	A	1.0171	0.0338611	1.0093	0.0346624	0.060491	0.0111635	Stabilizing	OPTIMAL	0.00935865
GGA	UCC	no	AT3	G	0.9313	0.0349085	0.9252	0.0345161	0.0681552	0.00412172	Stabilizing	OPTIMAL	0.058201
GGC	GCC	no	GT3	G	1.0168	0.0248958	0.9987	0.0235352	0.0783623	0.00101793	Stabilizing	OPTIMAL	0.0564003
GGG	CCC	no	GT3	G	1.0818	0.00458434	1.0376	0.00587128	0.00152945	0.949681	Neutral	OPTIMAL	0.00934745
GGU	GCC	yes	AT3	G	0.9398	0.0248958	0.9006	0.0235352	0.0302326	0.208149	Neutral	OPTIMAL	0.0372096
GUA	UAC	no	AT3	V	1.0116	0.0152941	1.0202	0.0129922	-0.0418307	0.0930655	Neutral	NON-OPTIMAL	-0.0120177
GUC	AAC	no	GT3	V	0.8627	0.0176222	0.878	0.0179037	0.0553757	0.0203786	Stabilizing	NEUTRAL	0.0173359
GUG	CAC	no	GT3	V	0.9393	0.0156066	0.9229	0.0135321	0.0831496	0.000456984	Stabilizing	NEUTRAL	-0.0322263
GUU	AAC	yes	AT3	V	0.8516	0.0176222	0.831	0.0179037	-0.0450439	0.0603822	Neutral	NEUTRAL	-0.0350842
UAC	GUA	no	GT3	Y	1.0176	0.0486391	1.0434	0.0539969	0.0729377	0.00233872	Stabilizing	NEUTRAL	0.044576
UAU	GUA	yes	AT3	Y	0.9027	0.0486391	0.8974	0.0539969	-0.0187538	0.437798	Neutral	OPTIMAL	0.00676151
UCA	UGA	no	AT3	S	0.9754	0.00344406	0.9799	0.00581898	-0.115083	1.50713e-06	Destabilizing	NON-OPTIMAL	-0.0364906
UCC	AGA	no	GT3	S	0.9582	0.0273936	0.968	0.0229317	-0.0438246	0.0681602	Neutral	NON-OPTIMAL	-0.0145683
UCG	CGA	no	GT3	S	1.3508	0.00139423	1.3299	0.00262001	-0.00420518	0.869623	Neutral	NEUTRAL	-0.0348566
UCU	AGA	yes	AT3	S	0.9655	0.0273936	0.9786	0.0229317	-0.0848229	0.000368882	Destabilizing	NON-OPTIMAL	-0.0472686
UGC	GCA	no	GT3	C	1.0202	0.0300009	1.0057	0.0302095	-0.0206523	0.397439	Neutral	NON-OPTIMAL	-0.0787636
UGG	CCA	no	GT3	W	1.1455	0.0231615	1.1419	0.0284323	-0.0664249	0.00608797	Destabilizing	NON-OPTIMAL	-0.0403666
UGU	GCA	yes	AT3	C	1.0026	0.0300009	0.9548	0.0302095	-0.0467426	0.0555749	Neutral	NON-OPTIMAL	-0.0987069
UUA	UAA	no	AT3	L	1.1666	0.00581829	1.1744	0.00450229	-0.0995009	6.80283e-05	Destabilizing	NON-OPTIMAL	-0.0687301
UUC	GAA	no	GT3	F	0.9665	0.023294	0.9642	0.0224821	0.0650009	0.00631441	Stabilizing	OPTIMAL	0.0162137
UUG	CAA	no	GT3	L	1.1595	0.00332698	1.2286	0.00211901	-0.107085	8.76881e-06	Destabilizing	NON-OPTIMAL	-0.0477985
UUU	GAA	yes	AT3	F	0.9703	0.023294	0.9802	0.0224821	-0.0284191	0.233934	Neutral	NEUTRAL	-0.00348235
