# Supplementary material for: The dynamics and functional impact of tRNA repertoires during early embryogenesis in zebrafish
Source: EMBO J. 2024 Oct 14;43(22):19. doi: 10.1038/s44318-024-00265-4 (PMC11574265; doi:10.1038/s44318-024-00265-4)
Supplement: Supplementary file 7 — Dataset EV5 [file 44318_2024_265_MOESM7_ESM.xlsx]

## Sheet: Legend_dataset_EV5
Dataset EV5:	Quantitative mass spectrometry data and synthetic peptides used for targeted mass spectrometry.
	Uniprot ID, gene name and phosphosite (S) identity of each protein that was targeted for mass spectrometry analysis. The sequence of the peptide used for mass spectrometer calibration is stated. Label-free quantification (LFQ) values for each sample are provided. The phosphosites S73 and S75 of Maf1a could not be resolved (see Methods) and we could not detect any signal for the phosphosite S390 o…

## Sheet: Targeted mass spectrometry data
Uniprot ID	Gene Name	Synthetic peptide used for data acquisition	Target	untreated_3hpf_rep1	untreated_3hpf_rep2	untreated_3hpf_rep3	untreated_3hpf_rep4	untreated_3hpf_rep5	untreated_6hpf_rep1	untreated_6hpf_rep2	untreated_6hpf_rep3	untreated_6hpf_rep4	untreated_6hpf_rep5	untreated_10hpf_rep1	untreated_10hpf_rep2	untreated_10hpf_rep3	untreated_10hpf_rep4	untreated_10hpf_rep5	DMSO_6hpf_rep1	DMSO_6hpf_rep2	DMSO_6hpf_rep3	DMSO_6hpf_rep4	Rapa_6hpf_rep1	Rapa_6hpf_rep2	Rapa_6hpf_rep3	Rapa_6hpf_rep4
Q6PGU2	maf1a	IVFFTCR, SFRPDYDFSR, SVSLFMAPR	total	17054	21504.1	21441.1	18033.2	9878.7	38935	38768.2	37572.7	27392.8	40786.1	68587.5	65811.9	59882.5	57398.6	60002.8	42338.4	41530.8	44958.7	28232.3	52140.1	51038.4	58052.1	49622.6
Q6PGU2	maf1a	ALsPPQSSGISPNK	S60	31357.8	31987.9	22292.9	24107.7	24315	141493	109664	124221	129503	129865	192353	238471	208906	169609	226174	137338	130553	135406	116970	55903.9	50090.1	54213.9	47861.4
Q6PGU2	maf1a	ALSPPQSSGIsPNK	S68	24132.2	31273.9	35851.3	30293	34118.9	125568	92545.5	102849	103040	117462	232096	280896	237310	224951	248976	92318.4	90797.1	97688.8	84889.5	190912	203439	164441	180328
Q6PGU2	maf1a	LsHSlDDGE	S73	not measurable	not measurable	not measurable	not measurable	not measurable	not measurable	not measurable	not measurable	not measurable	not measurable	not measurable	not measurable	not measurable	not measurable	not measurable	not measurable	not measurable	not measurable	not measurable	not measurable	not measurable	not measurable	not measurable
Q6PGU2	maf1a	LSHslDDGE	S75	not measurable	not measurable	not measurable	not measurable	not measurable	not measurable	not measurable	not measurable	not measurable	not measurable	not measurable	not measurable	not measurable	not measurable	not measurable	not measurable	not measurable	not measurable	not measurable	not measurable	not measurable	not measurable	not measurable
Q4V9H8	maf1b	ILFFTCR, LDGFMEDR, SFRPDYDFSAAR, SVSVLSSYGR, TGDAQIIGR, TLFYLITTLNE	total	1100590	1078440	1193090	1087760	1139490	1104950	1072980	1327540	1137590	1286460	1049410	1179720	1058660	1125510	1171790	1612500	1579900	1606350	1222270	2118250	2582170	2283020	2141480
Q4V9H8	maf1b	ALsPPQSSSAPSPNLLGK	S60	3.37987e+06	1.70303e+06	2.72571e+06	1476867	2.76758e+06	2.62999e+06	2.72101e+06	2.59988e+06	2.29819e+06	2.77812e+06	1.736e+06	2.31087e+06	1.92468e+06	1.9014e+06	1.81055e+06	2.81931e+06	1.94228e+06	2.9796e+06	2.28216e+06	1.62542e+06	1.13807e+06	1.74512e+06	1.36165e+06
Q4V9H8	maf1b	ALSPPQSSSAPsPNLLGK	S69	101025	91945.2	150620	116249	142739	374710	415114	379439	408947	417907	457679	488675	438831	437116	346827	270391	360693	355231	287552	469943	336363	359158	367391
Q4V9H8	maf1b	sGEDAENPLSDK	S76	579552	410927	549194	584309	466022	943884	874221	905847	961858	1.24442e+06	648928	1.15248e+06	827405	550265	802227	1.55358e+06	1.4902e+06	1.56616e+06	860492	28914	61863.3	56831.3	19872.3
Q6DHL6	40S ribosomal protein S6/rps6	LsSLRASTSKS	S235	890698	924446	1.13717e+06	1.5074e+06	1.49789e+06	1.49373e+06	2.49983e+06	1.07401e+06	1351435	1204110	1.69263e+06	2.44792e+06	1.60161e+06	2.16094e+06	752776	1.32886e+06	1.2002e+06	1.39437e+06	960925	135624	146659	128924	108403
Q6DHL6	40S ribosomal protein S6/rps6	LSsLRASTSKS	S236	707599	754063	1.00855e+06	1.13625e+06	1.2076e+06	1.06367e+06	2.0791e+06	844232	1.10207e+06	858383	1.35189e+06	1.87373e+06	1.2464e+06	1.65475e+06	555065	1.07629e+06	850714	1.03073e+06	745863	98887.4	96837.6	92950.6	81351.4
Q6DHL6	40S ribosomal protein S6/rps6	LSSLRAsTSKS	S240	231275	253321	381194	438442	438423	552704	605119	320165	380393	431768	544842	551711	405617	554996	262791	379049	407351	376787	283441	85092.5	61385.6	44627.3	85186.3
A0A2R8RTH3	Ribosomal protein S6 kinase/rps6kb1a	FTSQTPVDsPDDTKLSE	S368	602132	625850	647406	494240	645010	738790	616328	557789	769387	542549	424829	287342	724914	477778	623754	787487	583114	735697	490738	183091	288364	210513	215094
A0A2R8QBK5	Ribosomal protein S6 kinase/rps6kb1b	FTSQTPVDsPDDSTLSE	S390	NA	NA	NA	NA	NA	NA	NA	NA	NA	NA	NA	NA	NA	NA	NA	NA	NA	NA	NA	NA	NA	NA	NA
		phosphosites denoted in red/lower case
