# Supplementary material for: The dynamics and functional impact of tRNA repertoires during early embryogenesis in zebrafish
Source: EMBO J. 2024 Oct 14;43(22):19. doi: 10.1038/s44318-024-00265-4 (PMC11574265; doi:10.1038/s44318-024-00265-4)
Supplement: Supplementary file 8 — Source data Fig. 2 [file 44318_2024_265_MOESM8_ESM.zip]

Archive with 8 entries (8 files):
- SD_Figure2/Source_data_Figure2E/SYBR_Gold_Ala_AGC_3.tiff
- SD_Figure2/Source_data_Figure2E/SYBR_Gold_Thr_UGU_8.tiff
- SD_Figure2/Source_data_Figure2E/SYBR_Gold_Ser_UGA_19.tiff
- SD_Figure2/Source_data_Figure2F/mimVsnorthern_plot.csv
- SD_Figure2/Source_data_Figure2E/northern_Ala_AGC_3.tiff
- SD_Figure2/Source_data_Figure2E/northern_Thr_UGU_8.tiff
- SD_Figure2/Source_data_Figure2E/northern_Ser_UGA_19.tiff
- SD_Figure2/Source_data_Figure2E/Source_data_Figure2F_NBs.ai
