# Supplementary material for: The dynamics and functional impact of tRNA repertoires during early embryogenesis in zebrafish
Source: EMBO J. 2024 Oct 14;43(22):19. doi: 10.1038/s44318-024-00265-4 (PMC11574265; doi:10.1038/s44318-024-00265-4)
Supplement: Supplementary file 8 — Source data Fig. 2 [file 44318_2024_265_MOESM8_ESM.zip › SD_Figure2/Source_data_Figure2F/mimVsnorthern_plot.csv]

Isodecoder	Method	hpf	replicate	norm
Ser-UGA-19	Northern	0	1	0.95
Ser-UGA-19	Northern	0	2	1.05
Ser-UGA-19	Northern	2.5	1	0.54
Ser-UGA-19	Northern	2.5	2	0.49
Ser-UGA-19	Northern	4	1	0.72
Ser-UGA-19	Northern	4	2	0.88
Ser-UGA-19	Northern	6	1	3.44
Ser-UGA-19	Northern	6	2	3.37
Ser-UGA-19	Northern	10	1	15.31
Ser-UGA-19	Northern	10	2	14.34
Thr-UGU-8	Northern	0	1	0.79
Thr-UGU-8	Northern	0	2	1.21
Thr-UGU-8	Northern	2.5	1	0.79
Thr-UGU-8	Northern	2.5	2	0.73
Thr-UGU-8	Northern	4	1	0.98
Thr-UGU-8	Northern	4	2	1.17
Thr-UGU-8	Northern	6	1	2.71
Thr-UGU-8	Northern	6	2	2.91
Thr-UGU-8	Northern	10	1	8.45
Thr-UGU-8	Northern	10	2	6.13
Ala-AGC-3	Northern	0	1	0.98
Ala-AGC-3	Northern	0	2	1.02
Ala-AGC-3	Northern	2.5	1	0.38
Ala-AGC-3	Northern	2.5	2	0.41
Ala-AGC-3	Northern	4	1	0.54
Ala-AGC-3	Northern	4	2	0.44
Ala-AGC-3	Northern	6	1	0.69
Ala-AGC-3	Northern	6	2	0.85
Ala-AGC-3	Northern	10	1	0.89
Ala-AGC-3	Northern	10	2	0.69
Ala-AGC-3	mim-tRNAseq	0	2	1.109453953
Ser-UGA-19	mim-tRNAseq	0	2	1.035197738
Thr-UGU-8	mim-tRNAseq	0	2	1.026564414
Ala-AGC-3	mim-tRNAseq	4	2	1.049921223
Ser-UGA-19	mim-tRNAseq	4	2	1.229898136
Thr-UGU-8	mim-tRNAseq	4	2	1.161034897
Ala-AGC-3	mim-tRNAseq	10	3	0.83303618
Ser-UGA-19	mim-tRNAseq	10	3	5.317075634
Thr-UGU-8	mim-tRNAseq	10	3	3.577804954
Ala-AGC-3	mim-tRNAseq	6	2	0.947499726
Ser-UGA-19	mim-tRNAseq	6	2	2.249339209
Thr-UGU-8	mim-tRNAseq	6	2	1.425868602
Ala-AGC-3	mim-tRNAseq	2.5	3	0.938939263
Ser-UGA-19	mim-tRNAseq	2.5	3	1.479562951
Thr-UGU-8	mim-tRNAseq	2.5	3	1.216716521
Ala-AGC-3	mim-tRNAseq	0	3	0.890546047
Ser-UGA-19	mim-tRNAseq	0	3	0.964802262
Thr-UGU-8	mim-tRNAseq	0	3	0.973435586
Ala-AGC-3	mim-tRNAseq	4	3	0.921994684
Ser-UGA-19	mim-tRNAseq	4	3	1.245579566
Thr-UGU-8	mim-tRNAseq	4	3	1.021515639
Ala-AGC-3	mim-tRNAseq	10	2	0.742908948
Ser-UGA-19	mim-tRNAseq	10	2	6.844447391
Thr-UGU-8	mim-tRNAseq	10	2	3.773009824
Ala-AGC-3	mim-tRNAseq	6	3	0.996469781
Ser-UGA-19	mim-tRNAseq	6	3	2.178131216
Thr-UGU-8	mim-tRNAseq	6	3	1.40442183
Ala-AGC-3	mim-tRNAseq	2.5	2	1.007965566
Ser-UGA-19	mim-tRNAseq	2.5	2	1.582284166
Thr-UGU-8	mim-tRNAseq	2.5	2	1.063629398
