# Supplementary material for: The dynamics and functional impact of tRNA repertoires during early embryogenesis in zebrafish
Source: EMBO J. 2024 Oct 14;43(22):19. doi: 10.1038/s44318-024-00265-4 (PMC11574265; doi:10.1038/s44318-024-00265-4)
Supplement: Supplementary file 9 — Source data Fig. 3 [file 44318_2024_265_MOESM9_ESM.zip › Source_data_Figure3A/Polysome_profiles_Fig3A.csv]

Flow Cell Export File
Flow Cell Files Exported: 75-epibody-8hpf-vd-0.2Nadeoxy.csv	bud-10hpf-vd-0.2Nadeoxy.csv	shield-6hpf-vd-0.2Nadeoxy.csv	sphere-4hpf-vd-0.2Nadeoxy.csv
Sample Offsets:
75-epibody-8hpf-vd-0.2Nadeoxy.csv: 0 samples
bud-10hpf-vd-0.2Nadeoxy.csv: 22 samples
shield-6hpf-vd-0.2Nadeoxy.csv: -9 samples
sphere-4hpf-vd-0.2Nadeoxy.csv: 4 samples
Data collection parameters for each of the exported files follows:
	75-epibody-8hpf-vd-0.2Nadeoxy.csv	bud-10hpf-vd-0.2Nadeoxy.csv	shield-6hpf-vd-0.2Nadeoxy.csv	sphere-4hpf-vd-0.2Nadeoxy.csv
Sensitivity	0	0	0	0
Sample Interval (ms)	328	328	328	328
LED1 On Time (ms)	16	16	16	16
Samples/mm	15.24	15.24	15.24	15.24
Scan Speed (mm/sec)	0.20	0.20	0.20	0.20
ChanA_Wavelength	260	260	260	260
Wavelength Mode	Single OD	Single OD	Single OD	Single OD
Distance per Fraction (mm)	8.70	8.70	8.70	8.70
Number of Fractions	9	9	9	9
Total Distance (mm)	78.30	78.30	78.30	78.30
Start Distance (mm)	0.00	0.00	0.00	0.00
Total Number Samples	1211	1199	1219	1190
Run Date	2022-03-30	2022-03-30	2022-03-30	2022-03-30
Type of Start	No delay	No delay	No delay	No delay
Y-axis Offset (OD)	0.00E+00	0.00E+00	0.00E+00	0.00E+00
X-axis Gain	1.000	1.000	1.000	1.000
Y-axis Gain	1.00	0.90	1.00	1.00
Data Columns:
Distance(mm)	75-epibody-8hpf-vd-0.2Nadeoxy.csv_AbsorbanceA	bud-10hpf-vd-0.2Nadeoxy.csv_AbsorbanceA	shield-6hpf-vd-0.2Nadeoxy.csv_AbsorbanceA	sphere-4hpf-vd-0.2Nadeoxy.csv_AbsorbanceA
-0.32			1.088747
-0.32			1.099992
-0.32			1.183740
-0.32			1.419834
-0.32			1.021287
-0.32			1.419834
-0.32			1.021287
-0.32			1.239131
-0.32			1.938482
-0.32	0.916096		1.512966
-0.25	0.901682		1.050316
-0.19	0.932397		1.077183
-0.13	1.151553		1.225518
-0.06	1.551015		1.039503	0.910818
0.00	1.151553		1.004643	0.856469
0.07	1.551015		1.206098	1.002884
0.12	1.518448		1.230509	0.962274
0.18	1.325162		2.837082	5.146981
0.25	1.477111		1.355983	0.962274
0.31	1.323603		1.144329	5.146981
0.38	0.944923		1.061327	2.502961
0.44	0.948146		1.046300	2.541711
0.51	0.964645		1.327217	2.572639
0.57	1.000209		1.808455	2.576156
0.63	1.027585		1.292698	2.584045
0.70	0.961681		1.089452	2.597552
0.76	1.036883		1.029142	2.620241
0.83	1.205179		1.087973	2.632657
0.89	2.049260		1.291837	2.634221
0.96	1.756346		2.983196	2.627845
1.02	1.078527		1.484246	2.626991
1.08	0.971073	0.962689	1.192263	2.630259
1.15	2.602480	1.044669	1.082817	2.628712
1.21	2.909320	1.224658	1.061603	2.627841
1.28	2.481516	1.334856	1.219538	2.625874
1.34	2.460233	2.980922	1.003031	2.622696
1.41	2.437614	1.334856	1.095514	2.620309
1.47	2.439420	2.980922	1.218138	2.620349
1.53	2.451985	2.360449	1.533088	2.621195
1.60	2.418349	2.315888	1.082169	2.624510
1.66	2.459783	2.303500	1.008176	2.628702
1.73	2.482720	2.244802	1.064102	2.633355
1.79	2.463178	2.259458	1.292755	2.640348
1.86	2.397002	2.280533	2.319630	2.642064
1.92	2.326689	2.246916	1.839697	2.640834
1.98	2.293259	2.203161	1.168502	2.643727
2.05	2.276847	2.169513	1.116583	2.648039
2.11	2.260695	2.150264	1.070844	2.648477
2.18	2.174304	2.100072	1.271759	2.651121
2.24	2.172559	2.117908	1.323876	2.653363
2.31	2.208698	2.188462	2.471061	2.662740
2.37	2.199790	2.150458	1.965709	2.671933
2.43	2.215752	2.171572	1.284069	2.680496
2.50	2.225478	2.195996	1.124739	2.693620
2.56	2.246917	2.208866	1.054197	2.693433
2.63	2.273938	2.243102	1.222113	2.697166
2.69	2.278748	2.203855	1.415371	2.699571
2.76	2.286410	2.213253	2.511007	2.700097
2.82	2.303752	2.329833	6.128093	2.699442
2.88	2.291145	2.428306	3.769764	2.699082
2.95	2.298408	2.463314	3.776844	2.695201
3.01	2.297931	2.426876	3.720229	2.694201
3.08	2.317522	2.377816	3.723420	2.690884
3.14	2.347866	2.330148	3.566732	2.691078
3.21	2.373052	2.325124	3.768813	2.686736
3.27	2.420689	2.369111	3.738180	2.685313
3.34	2.449761	2.352925	3.658252	2.678159
3.40	2.486465	2.454692	3.782656	2.674289
3.46	2.521874	2.490421	3.820228	2.673299
3.53	2.538656	2.523704	3.891666	2.665164
3.59	2.566356	2.528746	3.873764	2.663453
3.66	2.590621	2.412618	3.771594	2.660313
3.72	2.590405	2.356358	3.710444	2.654629
3.79	2.583020	2.339288	3.606846	2.656002
3.85	2.590724	2.317301	3.520847	2.648649
3.91	2.591736	2.317680	3.471948	2.647815
3.98	2.594352	2.325954	3.441388	2.640890
4.04	2.604164	2.367186	3.448048	2.637488
4.11	2.606667	2.413771	3.470544	2.635532
4.17	2.608219	2.457289	3.524435	2.635491
4.24	2.612240	2.526311	3.571458	2.628917
4.30	2.607133	2.585891	3.525312	2.627840
4.36	2.611320	2.607240	3.477232	2.628226
4.43	2.614113	2.616092	3.414721	2.622330
4.49	2.614904	2.619191	3.405760	2.624970
4.56	2.621033	2.617365	3.454356	2.619075
4.62	2.624891	2.619808	3.563018	2.618209
4.69	2.625772	2.622294	3.675616	2.618046
4.75	2.638300	2.624352	3.773944	2.609964
4.81	2.641540	2.628040	3.786234	2.609848
4.88	2.642575	2.635838	3.781456	2.606214
4.94	2.649975	2.641309	3.784755	2.600067
5.01	2.652483	2.645048	3.758631	2.592920
5.07	2.658456	2.648449	3.684516	2.586045
5.14	2.666382	2.649210	3.547657	2.580374
5.20	2.672527	2.646973	3.433334	2.574779
5.26	2.676993	2.651119	3.390714	2.570328
5.33	2.682843	2.658577	3.364637	2.556082
5.39	2.690223	2.664029	3.422522	2.544726
5.46	2.689867	2.656540	3.474432	2.530972
5.52	2.693298	2.648608	3.584869	2.518794
5.59	2.695794	2.638940	3.678668	2.502498
5.65	2.697573	2.644341	3.678423	2.488943
5.71	2.698077	2.652363	3.664103	2.470937
5.78	2.699681	2.653023	3.662816	2.448436
5.84	2.698621	2.657100	3.625511	2.429509
5.91	2.696408	2.660546	3.597329	2.400459
5.97	2.695423	2.662319	3.549284	2.373930
6.04	2.694113	2.660689	3.514040	2.349676
6.10	2.686642	2.660085	3.498677	2.317870
6.16	2.683649	2.663500	3.472570	2.290110
6.23	2.675890	2.659326	3.480703	2.258373
6.29	2.664981	2.661203	3.460981	2.226452
6.36	2.654895	2.659548	3.441652	2.198001
6.42	2.644244	2.655329	3.420580	2.170610
6.49	2.628431	2.651776	3.389158	2.135731
6.55	2.615245	2.646133	3.359828	2.100154
6.61	2.600159	2.638807	3.307597	2.069152
6.68	2.578621	2.632924	3.272193	2.032833
6.74	2.560657	2.621613	3.229765	1.995502
6.81	2.537162	2.609799	3.163467	1.958695
6.87	2.511202	2.596820	3.111275	1.917484
6.94	2.488033	2.580145	3.047349	1.880451
7.00	2.459912	2.561977	3.002642	1.847485
7.06	2.429302	2.546898	2.947468	1.810675
7.13	2.403591	2.525471	2.882717	1.770797
7.19	2.374146	2.504025	2.813385	1.734754
7.26	2.341848	2.482377	2.743881	1.700196
7.32	2.310732	2.459414	2.691664	1.667136
7.39	2.275824	2.433107	2.620856	1.633575
7.45	2.238045	2.407784	2.566911	1.599275
7.52	2.208320	2.377606	2.516354	1.564577
7.58	2.169923	2.347884	2.451822	1.533676
7.64	2.131059	2.318241	2.396242	1.503033
7.71	2.099844	2.283287	2.353345	1.469729
7.77	2.067680	2.251713	2.296234	1.441833
7.84	2.029211	2.220004	2.244443	1.407285
7.90	1.997803	2.185665	2.194472	1.376809
7.96	1.959027	2.151896	2.141381	1.347842
8.03	1.918145	2.118183	2.091900	1.319802
8.09	1.881370	2.081103	2.052042	1.295082
8.16	1.846477	2.048114	2.002850	1.273148
8.22	1.809505	2.016154	1.956001	1.247738
8.29	1.776289	1.978217	1.916979	1.228573
8.35	1.744187	1.942909	1.870758	1.205114
8.42	1.709968	1.910653	1.836455	1.183283
8.48	1.678988	1.874424	1.802429	1.164294
8.54	1.647823	1.841835	1.760135	1.145962
8.61	1.613709	1.808336	1.728345	1.127535
8.67	1.584561	1.768850	1.694172	1.119143
8.74	1.553399	1.738217	1.659133	1.097015
8.80	1.525451	1.709146	1.626464	1.075453
8.87	1.498268	1.674846	1.591816	1.054874
8.93	1.467185	1.641857	1.548909	1.037097
8.99	1.436519	1.614128	1.516538	1.021414
9.06	1.412463	1.584540	1.486327	1.006311
9.12	1.385568	1.555118	1.455666	0.990659
9.19	1.360786	1.528359	1.429836	0.974840
9.25	1.339168	1.499447	1.400267	0.965725
9.32	1.310779	1.473594	1.372054	0.953055
9.38	1.286287	1.448127	1.352885	0.937798
9.44	1.270485	1.419984	1.329639	0.929367
9.51	1.244409	1.397502	1.305923	0.917076
9.57	1.225113	1.375595	1.282621	0.903824
9.64	1.205613	1.345989	1.259635	0.893286
9.70	1.184045	1.326130	1.234747	0.879957
9.77	1.167658	1.307472	1.216178	0.869579
9.83	1.152717	1.283703	1.187233	0.857855
9.89	1.131988	1.268299	1.165351	0.849279
9.96	1.114099	1.247698	1.147182	0.840284
10.03	1.094471	1.227147	1.125597	0.830048
10.09	1.078435	1.215864	1.105922	0.822545
10.15	1.068072	1.199471	1.088653	0.811592
10.22	1.050384	1.179947	1.067977	0.805486
10.28	1.033091	1.166865	1.055289	0.794171
10.34	1.023025	1.151651	1.042452	0.787919
10.41	1.012908	1.133544	1.025001	0.781058
10.47	0.996716	1.120533	1.013032	0.773333
10.54	0.984212	1.105267	1.000379	0.767903
10.60	0.973144	1.088583	0.983965	0.764025
10.67	0.960421	1.076586	0.972091	0.754129
10.73	0.948334	1.061844	0.957519	0.744629
10.79	0.937535	1.049815	0.943669	0.738053
10.86	0.926991	1.035907	0.932394	0.730726
10.92	0.918155	1.022050	0.920766	0.721228
10.99	0.907494	1.014395	0.909981	0.714148
11.05	0.896301	1.006392	0.897574	0.707762
11.12	0.887991	0.992597	0.886982	0.701913
11.18	0.877312	0.980478	0.872628	0.697977
11.24	0.868328	0.973313	0.861850	0.688109
11.31	0.861048	0.962114	0.850577	0.683316
11.37	0.850650	0.949886	0.839583	0.677495
11.44	0.840550	0.940197	0.829605	0.670383
11.50	0.832515	0.926628	0.820203	0.670059
11.57	0.824028	0.919565	0.807558	0.663184
11.63	0.815367	0.910943	0.801207	0.652571
11.69	0.809572	0.900294	0.793452	0.647847
11.76	0.799879	0.889529	0.781617	0.639494
11.82	0.791030	0.881136	0.772873	0.632179
11.89	0.784910	0.870510	0.762690	0.626449
11.95	0.774765	0.861912	0.752674	0.621102
12.02	0.768202	0.852840	0.746154	0.615615
12.08	0.761402	0.844765	0.737687	0.614615
12.14	0.752427	0.840081	0.731302	0.612271
12.21	0.745018	0.832427	0.727111	0.605084
12.27	0.739286	0.819339	0.716402	0.600634
12.34	0.732125	0.812084	0.706828	0.592605
12.40	0.725378	0.805670	0.697987	0.588501
12.47	0.719475	0.796359	0.688733	0.583768
12.53	0.711318	0.789877	0.683984	0.577924
12.59	0.706133	0.782291	0.678184	0.571988
12.66	0.700211	0.772649	0.670292	0.567446
12.72	0.691761	0.765470	0.663065	0.563671
12.79	0.686107	0.757057	0.655775	0.558117
12.85	0.682561	0.748962	0.647623	0.554127
12.92	0.675283	0.742892	0.642443	0.550656
12.98	0.669350	0.738883	0.637339	0.543510
13.05	0.664109	0.728539	0.628269	0.541116
13.11	0.657133	0.721092	0.620807	0.536636
13.17	0.650207	0.712862	0.615693	0.533320
13.24	0.644879	0.705515	0.609167	0.534417
13.30	0.639515	0.701783	0.602303	0.527099
13.37	0.634129	0.694626	0.598703	0.522471
13.43	0.628727	0.688179	0.592419	0.518177
13.50	0.621080	0.683427	0.585360	0.513678
13.56	0.617558	0.676814	0.580022	0.509682
13.62	0.613182	0.671813	0.572814	0.507987
13.69	0.605789	0.667229	0.565869	0.502854
13.75	0.602368	0.658593	0.560192	0.500073
13.82	0.597295	0.651736	0.555897	0.500258
13.88	0.592664	0.647773	0.550130	0.499428
13.95	0.587067	0.640958	0.544870	0.499825
14.01	0.581919	0.636024	0.538447	0.503065
14.07	0.576196	0.630652	0.534462	0.500617
14.14	0.572170	0.624266	0.529629	0.493171
14.20	0.566617	0.619836	0.523644	0.486891
14.27	0.562117	0.614763	0.518598	0.482277
14.33	0.560763	0.607635	0.514483	0.481973
14.39	0.557294	0.603528	0.508817	0.482018
14.46	0.550289	0.598469	0.504830	0.475581
14.52	0.545366	0.593579	0.500624	0.468317
14.59	0.540952	0.587914	0.495262	0.464706
14.65	0.535690	0.582969	0.490035	0.460514
14.72	0.531787	0.577744	0.486838	0.456271
14.78	0.528397	0.573490	0.481073	0.454498
14.84	0.521285	0.569955	0.478481	0.452733
14.91	0.517760	0.564684	0.475074	0.448798
14.97	0.513123	0.560799	0.471898	0.447305
15.04	0.508401	0.556501	0.469145	0.441247
15.10	0.505341	0.550323	0.466306	0.437095
15.17	0.501827	0.546209	0.461934	0.435777
15.23	0.497853	0.543017	0.457058	0.434322
15.29	0.493454	0.537514	0.452224	0.431976
15.36	0.489905	0.533235	0.449179	0.428375
15.43	0.485548	0.529739	0.446605	0.424322
15.49	0.483481	0.523715	0.443048	0.422472
15.55	0.479478	0.520710	0.439527	0.419702
15.62	0.475875	0.517211	0.435758	0.417012
15.68	0.472634	0.512175	0.430598	0.412617
15.74	0.468679	0.508413	0.427684	0.408445
15.81	0.465218	0.505448	0.425535	0.405099
15.88	0.461462	0.500989	0.419449	0.402932
15.94	0.456879	0.497335	0.416449	0.402763
16.00	0.453412	0.493799	0.413115	0.399799
16.07	0.450959	0.488958	0.409473	0.396348
16.13	0.447513	0.485951	0.407268	0.394921
16.20	0.443544	0.482627	0.404581	0.392000
16.26	0.440041	0.477923	0.400340	0.389096
16.33	0.436730	0.475178	0.397632	0.388299
16.39	0.433643	0.470704	0.393947	0.384117
16.45	0.431122	0.467049	0.388884	0.381310
16.52	0.426264	0.464720	0.386087	0.379471
16.58	0.423767	0.459958	0.387201	0.375779
16.65	0.420681	0.456092	0.382947	0.375436
16.71	0.417731	0.454021	0.378553	0.373082
16.78	0.414300	0.449856	0.374121	0.369146
16.84	0.410934	0.447049	0.370621	0.367728
16.90	0.407513	0.442922	0.368445	0.366010
16.97	0.404329	0.439657	0.368470	0.362789
17.03	0.402710	0.436606	0.365774	0.360918
17.10	0.399084	0.434096	0.363369	0.358540
17.16	0.395899	0.429879	0.361416	0.356286
17.23	0.394205	0.427205	0.357737	0.355666
17.29	0.390831	0.424049	0.355723	0.355090
17.35	0.388130	0.421917	0.353579	0.353237
17.42	0.386758	0.418664	0.351477	0.350849
17.48	0.382331	0.415445	0.349338	0.348074
17.55	0.379944	0.412172	0.347493	0.344511
17.61	0.377958	0.409620	0.345252	0.343452
17.68	0.374337	0.407422	0.342376	0.341279
17.74	0.372824	0.404651	0.339019	0.339223
17.80	0.370698	0.401350	0.335487	0.339002
17.87	0.366283	0.398962	0.332912	0.337359
17.93	0.365162	0.396186	0.332251	0.335309
18.00	0.362972	0.392842	0.331595	0.334132
18.06	0.360174	0.392128	0.329495	0.333058
18.13	0.358377	0.387330	0.327987	0.330597
18.19	0.355644	0.384812	0.325668	0.329646
18.25	0.352820	0.383400	0.325469	0.328038
18.32	0.351985	0.379693	0.324819	0.326204
18.38	0.349938	0.377500	0.322648	0.325390
18.45	0.347363	0.375500	0.321342	0.323804
18.51	0.345712	0.372262	0.318817	0.320927
18.58	0.342585	0.371885	0.315896	0.320403
18.64	0.340763	0.371448	0.314652	0.318988
18.70	0.339827	0.368604	0.312658	0.317611
18.77	0.337186	0.367611	0.309542	0.317523
18.83	0.334932	0.364999	0.308605	0.316643
18.90	0.334218	0.362169	0.308483	0.315206
18.96	0.332699	0.361546	0.307307	0.314421
19.03	0.331836	0.360654	0.306276	0.314092
19.09	0.330000	0.357681	0.305195	0.312735
19.15	0.328311	0.355764	0.304247	0.312927
19.22	0.327590	0.353912	0.302881	0.311527
19.28	0.326238	0.352609	0.301939	0.309563
19.35	0.324517	0.351990	0.300215	0.308420
19.41	0.323150	0.349783	0.298796	0.306359
19.48	0.322024	0.347283	0.297504	0.304789
19.54	0.320762	0.347375	0.295732	0.305217
19.61	0.319540	0.346645	0.295049	0.304123
19.67	0.318238	0.344930	0.294796	0.303394
19.73	0.316523	0.342705	0.292829	0.303622
19.80	0.316045	0.341156	0.292505	0.301446
19.86	0.315111	0.341241	0.292268	0.299753
19.93	0.312948	0.340089	0.290950	0.299630
19.99	0.311201	0.337889	0.289500	0.298093
20.06	0.310582	0.336831	0.289025	0.298543
20.12	0.309584	0.336690	0.287671	0.298826
20.18	0.308930	0.334620	0.287773	0.296749
20.25	0.308443	0.332408	0.287020	0.294065
20.31	0.307302	0.330972	0.284613	0.291950
20.38	0.307564	0.329204	0.283729	0.289159
20.44	0.306069	0.328085	0.283457	0.288111
20.51	0.304689	0.327594	0.282113	0.287602
20.57	0.302256	0.326782	0.280970	0.286147
20.63	0.300878	0.324615	0.280527	0.285843
20.70	0.299202	0.322918	0.278920	0.284118
20.76	0.298687	0.322009	0.279084	0.282583
20.83	0.298207	0.320002	0.277753	0.281491
20.89	0.297358	0.320085	0.276593	0.280813
20.96	0.296606	0.318711	0.275512	0.279283
21.02	0.294275	0.316923	0.273702	0.279021
21.08	0.292508	0.314466	0.272912	0.278114
21.15	0.292524	0.313280	0.273120	0.275878
21.21	0.291401	0.311276	0.271035	0.274705
21.28	0.290489	0.310714	0.269778	0.274607
21.34	0.289962	0.308848	0.269372	0.273055
21.41	0.287182	0.306774	0.268081	0.272166
21.47	0.285593	0.305496	0.266473	0.271677
21.53	0.284193	0.305113	0.266071	0.270564
21.60	0.282593	0.303448	0.264080	0.269535
21.66	0.281690	0.301446	0.263595	0.269339
21.73	0.281101	0.299713	0.262875	0.268126
21.79	0.279283	0.299130	0.261500	0.267246
21.86	0.278545	0.297825	0.260295	0.266003
21.92	0.276976	0.295963	0.259328	0.264854
21.98	0.275626	0.294219	0.258015	0.264083
22.05	0.274774	0.292474	0.258020	0.263628
22.11	0.273338	0.290846	0.257032	0.263384
22.18	0.272102	0.290086	0.255007	0.262595
22.24	0.271061	0.287649	0.253156	0.261547
22.31	0.270907	0.285949	0.253336	0.259638
22.37	0.269104	0.285013	0.251376	0.258580
22.43	0.266970	0.283948	0.250238	0.257566
22.50	0.265376	0.282516	0.249563	0.256727
22.56	0.263924	0.281298	0.248228	0.256085
22.63	0.264303	0.278534	0.247878	0.254556
22.69	0.262688	0.277866	0.246774	0.252982
22.76	0.261113	0.276442	0.245385	0.253679
22.82	0.259434	0.274670	0.244391	0.254338
22.88	0.259001	0.273634	0.244431	0.253717
22.95	0.257120	0.272326	0.242519	0.254127
23.01	0.256332	0.270194	0.242086	0.253718
23.08	0.255243	0.268356	0.241100	0.250928
23.14	0.254464	0.267218	0.238583	0.249079
23.21	0.253530	0.266217	0.237489	0.247861
23.27	0.252102	0.264634	0.237286	0.247342
23.33	0.250796	0.264131	0.235791	0.246996
23.40	0.249678	0.261887	0.235002	0.246082
23.46	0.247914	0.260228	0.233629	0.244765
23.53	0.246665	0.259274	0.233908	0.244616
23.59	0.245896	0.257963	0.234023	0.244169
23.66	0.244614	0.256216	0.232461	0.243373
23.72	0.243558	0.254479	0.230236	0.242723
23.78	0.242494	0.253899	0.229825	0.242039
23.85	0.241222	0.252669	0.228601	0.241420
23.91	0.239933	0.251731	0.228212	0.240580
23.98	0.239707	0.250659	0.229291	0.239026
24.04	0.239111	0.249117	0.228091	0.238091
24.11	0.238129	0.247708	0.226887	0.237231
24.17	0.237864	0.245848	0.226676	0.236553
24.23	0.236785	0.244999	0.224016	0.235498
24.30	0.234123	0.244245	0.222825	0.234840
24.36	0.232569	0.243022	0.222342	0.234573
24.43	0.232017	0.241655	0.221239	0.234576
24.49	0.231273	0.240613	0.220909	0.234265
24.56	0.231302	0.239443	0.220815	0.233482
24.62	0.230528	0.238820	0.220065	0.232651
24.68	0.228970	0.237973	0.219419	0.232797
24.75	0.228463	0.237148	0.218440	0.232998
24.81	0.227757	0.236479	0.217196	0.233470
24.88	0.226725	0.235472	0.217888	0.233183
24.94	0.226417	0.234123	0.217512	0.233247
25.01	0.225605	0.232304	0.215899	0.232390
25.07	0.224188	0.231580	0.215211	0.232184
25.13	0.223491	0.230168	0.215207	0.230884
25.20	0.223279	0.229951	0.214246	0.231201
25.26	0.221498	0.229546	0.213092	0.230914
25.33	0.221352	0.228017	0.212620	0.230498
25.39	0.220644	0.227830	0.211972	0.230007
25.46	0.220005	0.225861	0.212740	0.230443
25.52	0.220480	0.225825	0.212482	0.229770
25.59	0.219979	0.225796	0.211276	0.229770
25.65	0.219000	0.225163	0.211216	0.230035
25.71	0.218813	0.224102	0.212274	0.231009
25.78	0.218722	0.223408	0.210960	0.231505
25.84	0.217861	0.222654	0.211188	0.231949
25.91	0.218100	0.221646	0.212882	0.232080
25.97	0.218410	0.221707	0.212156	0.230759
26.04	0.217692	0.221156	0.211688	0.230247
26.10	0.217605	0.220172	0.211782	0.230253
26.16	0.217650	0.220871	0.211933	0.230520
26.23	0.217011	0.220249	0.211249	0.231172
26.29	0.216835	0.219232	0.211313	0.231371
26.36	0.216748	0.219350	0.211116	0.231670
26.42	0.217140	0.219966	0.211401	0.232192
26.49	0.216615	0.218553	0.211442	0.232625
26.55	0.216904	0.218230	0.211266	0.233088
26.61	0.216834	0.219086	0.212227	0.233168
26.68	0.216999	0.218814	0.211679	0.233802
26.74	0.217249	0.218635	0.212106	0.234338
26.81	0.217568	0.218739	0.214119	0.235151
26.87	0.218195	0.218484	0.214990	0.236337
26.94	0.217999	0.218481	0.215214	0.235962
27.00	0.218446	0.218460	0.215684	0.236534
27.06	0.218958	0.218490	0.215072	0.237517
27.13	0.217608	0.218432	0.214895	0.238304
27.19	0.218536	0.219005	0.216343	0.239169
27.26	0.219872	0.218666	0.216703	0.240480
27.32	0.220498	0.220064	0.217519	0.242285
27.39	0.220845	0.220346	0.218724	0.243523
27.45	0.221938	0.221834	0.218836	0.245412
27.51	0.222462	0.221372	0.219556	0.245586
27.58	0.223190	0.222038	0.220409	0.246324
27.64	0.224517	0.222134	0.221147	0.248068
27.71	0.225273	0.224251	0.222086	0.250383
27.77	0.225963	0.224080	0.223932	0.251861
27.84	0.226917	0.223776	0.224928	0.253402
27.90	0.227522	0.225067	0.225997	0.254305
27.96	0.229151	0.225830	0.227054	0.254577
28.03	0.230432	0.226249	0.227285	0.256029
28.09	0.230663	0.228246	0.228355	0.258183
28.16	0.231998	0.228596	0.230666	0.260568
28.22	0.233665	0.229159	0.230828	0.262541
28.29	0.234520	0.230619	0.232829	0.263890
28.35	0.236511	0.231352	0.234650	0.264799
28.41	0.238247	0.231824	0.235639	0.266937
28.48	0.238893	0.233214	0.237615	0.269385
28.54	0.240435	0.234066	0.239665	0.272204
28.61	0.242394	0.234965	0.240198	0.277190
28.67	0.242844	0.236410	0.242045	0.277778
28.74	0.244728	0.237141	0.243701	0.280454
28.80	0.246408	0.237612	0.245910	0.281253
28.86	0.247456	0.238988	0.248003	0.282718
28.93	0.249386	0.239557	0.249618	0.284834
28.99	0.251191	0.241133	0.251004	0.287859
29.06	0.251949	0.242625	0.252161	0.291233
29.12	0.253531	0.242699	0.254418	0.294339
29.19	0.255435	0.243975	0.256314	0.296227
29.25	0.257181	0.245543	0.258711	0.299132
29.31	0.259092	0.245648	0.260774	0.302278
29.38	0.261088	0.246091	0.262646	0.305476
29.44	0.262142	0.247483	0.264867	0.308397
29.51	0.264541	0.247998	0.267009	0.311441
29.57	0.266403	0.248905	0.269237	0.314281
29.64	0.268028	0.249944	0.271695	0.317821
29.70	0.269919	0.250040	0.274232	0.320497
29.76	0.271796	0.250128	0.276261	0.323499
29.83	0.273313	0.251310	0.278670	0.326463
29.89	0.275148	0.251694	0.279650	0.329835
29.96	0.276076	0.252139	0.281403	0.333411
30.02	0.277524	0.253273	0.284366	0.337039
30.09	0.279931	0.252666	0.286817	0.340115
30.15	0.281633	0.253359	0.289392	0.343170
30.21	0.283066	0.253875	0.292095	0.347701
30.28	0.285744	0.254109	0.294066	0.350363
30.34	0.286500	0.254886	0.296237	0.353198
30.41	0.288112	0.255523	0.299110	0.356562
30.47	0.290602	0.254746	0.301005	0.360200
30.54	0.291795	0.256013	0.303235	0.364056
30.60	0.294123	0.256794	0.306035	0.367732
30.66	0.295514	0.255186	0.308677	0.371891
30.73	0.296595	0.255927	0.310959	0.375188
30.79	0.299204	0.256265	0.313643	0.378634
30.86	0.300764	0.256139	0.316344	0.382740
30.92	0.302356	0.258189	0.319445	0.387125
30.99	0.304159	0.257393	0.322445	0.391486
31.05	0.306485	0.256918	0.325649	0.395547
31.11	0.308328	0.258206	0.328663	0.400101
31.18	0.310530	0.258478	0.331687	0.404760
31.24	0.312963	0.258910	0.335668	0.408849
31.31	0.315206	0.259888	0.338158	0.414190
31.37	0.317506	0.259991	0.341575	0.419689
31.44	0.320259	0.260233	0.345696	0.424165
31.50	0.322567	0.260911	0.348964	0.429885
31.57	0.325300	0.261299	0.353182	0.435883
31.63	0.328392	0.261858	0.357289	0.440332
31.69	0.331027	0.265471	0.360724	0.446422
31.76	0.334899	0.264281	0.364661	0.451223
31.82	0.337998	0.264965	0.368792	0.457710
31.89	0.340256	0.266792	0.372943	0.463269
31.95	0.343370	0.267355	0.377859	0.469825
32.02	0.347062	0.268117	0.382336	0.475190
32.08	0.350051	0.270027	0.386793	0.481169
32.14	0.354170	0.272623	0.391593	0.487717
32.21	0.357877	0.272507	0.396213	0.493920
32.27	0.361317	0.274452	0.400966	0.500336
32.34	0.365810	0.276218	0.406173	0.506177
32.40	0.369601	0.277195	0.411244	0.511655
32.47	0.372883	0.280171	0.416409	0.517700
32.53	0.377498	0.281602	0.421672	0.523547
32.59	0.381509	0.283862	0.426698	0.528544
32.66	0.385405	0.286020	0.431148	0.534213
32.72	0.389825	0.287715	0.435992	0.539706
32.79	0.393877	0.289639	0.441063	0.544681
32.85	0.397774	0.292187	0.446478	0.549441
32.92	0.402411	0.294491	0.451749	0.553943
32.98	0.406522	0.296520	0.456517	0.557775
33.04	0.410099	0.299330	0.460439	0.563201
33.11	0.414039	0.301382	0.469126	0.565414
33.17	0.417305	0.303844	0.469149	0.568142
33.24	0.420839	0.306541	0.473085	0.571355
33.30	0.424658	0.308283	0.476986	0.573665
33.37	0.427952	0.311058	0.480645	0.575202
33.43	0.430798	0.313486	0.483456	0.576492
33.49	0.433820	0.315238	0.486727	0.577305
33.56	0.436375	0.317572	0.488958	0.577928
33.62	0.438170	0.319672	0.490973	0.577143
33.69	0.440154	0.321325	0.492700	0.576013
33.75	0.442074	0.324005	0.494426	0.574721
33.82	0.443386	0.325678	0.496898	0.573134
33.88	0.444733	0.325931	0.496931	0.570749
33.94	0.445076	0.327693	0.496782	0.567741
34.01	0.445365	0.328489	0.496203	0.564062
34.07	0.445214	0.329286	0.496115	0.560201
34.14	0.444375	0.330330	0.495489	0.554970
34.20	0.443757	0.330474	0.493216	0.549907
34.27	0.443559	0.330572	0.491363	0.545015
34.33	0.441145	0.330619	0.489160	0.539244
34.39	0.438957	0.330698	0.485905	0.533636
34.46	0.437904	0.329494	0.482965	0.525661
34.52	0.434987	0.329670	0.479627	0.517549
34.59	0.431748	0.329102	0.475842	0.509673
34.65	0.428525	0.328752	0.470158	0.501847
34.72	0.424715	0.329302	0.465287	0.494069
34.78	0.420891	0.327082	0.461269	0.486931
34.84	0.418507	0.326116	0.456085	0.481366
34.91	0.413454	0.325750	0.450435	0.472044
34.97	0.409363	0.325147	0.444281	0.465278
35.04	0.406053	0.324977	0.438338	0.456214
35.10	0.401313	0.326716	0.432280	0.447661
35.17	0.397603	0.326477	0.426308	0.439331
35.23	0.394272	0.327087	0.420474	0.431933
35.29	0.390166	0.329109	0.415270	0.424551
35.36	0.387323	0.330566	0.409059	0.416773
35.42	0.384399	0.332593	0.402528	0.408431
35.49	0.380854	0.336525	0.396366	0.401047
35.55	0.378422	0.339843	0.388737	0.393074
35.62	0.375571	0.343177	0.381986	0.386541
35.68	0.372234	0.347744	0.376741	0.379691
35.74	0.370206	0.351983	0.371924	0.373976
35.81	0.368422	0.357002	0.366054	0.367131
35.87	0.366320	0.362909	0.360211	0.359796
35.94	0.365581	0.368295	0.354559	0.352713
36.00	0.363756	0.374359	0.349360	0.346039
36.07	0.362113	0.380390	0.345084	0.339327
36.13	0.361811	0.385571	0.339467	0.333294
36.19	0.360050	0.391289	0.333554	0.327669
36.26	0.358177	0.396726	0.329780	0.321042
36.32	0.357554	0.402002	0.324216	0.315038
36.39	0.356702	0.407055	0.319422	0.308906
36.45	0.355465	0.411526	0.314443	0.301812
36.52	0.354580	0.415258	0.309331	0.294508
36.58	0.352561	0.418662	0.304734	0.289638
36.65	0.350577	0.421704	0.301163	0.284300
36.71	0.349629	0.424156	0.296552	0.278121
36.78	0.347397	0.425998	0.291934	0.272812
36.84	0.344688	0.427218	0.287509	0.266835
36.90	0.342858	0.427833	0.283008	0.260376
36.97	0.339490	0.427957	0.278007	0.254947
37.03	0.335617	0.427320	0.273295	0.249308
37.10	0.332271	0.425763	0.268522	0.243908
37.16	0.328318	0.423490	0.262764	0.238437
37.23	0.323716	0.420806	0.257884	0.233104
37.29	0.319449	0.417633	0.253626	0.228363
37.35	0.313574	0.413602	0.248389	0.220653
37.42	0.304123	0.408835	0.243972	0.213101
37.48	0.295642	0.403568	0.237639	0.208148
37.55	0.287667	0.397243	0.231091	0.203167
37.61	0.279407	0.390816	0.225988	0.199140
37.68	0.273107	0.383517	0.220791	0.194035
37.74	0.266085	0.375990	0.215016	0.188163
37.80	0.258207	0.367275	0.210222	0.183142
37.87	0.251171	0.359317	0.204984	0.180023
37.93	0.242676	0.350209	0.199518	0.175150
38.00	0.235029	0.341359	0.193355	0.170264
38.06	0.228714	0.331837	0.186457	0.165318
38.13	0.220591	0.322623	0.181401	0.161438
38.19	0.213866	0.313281	0.178032	0.157548
38.25	0.207564	0.302983	0.173809	0.154356
38.32	0.200301	0.293784	0.170126	0.150938
38.38	0.194664	0.285624	0.163286	0.147690
38.45	0.188514	0.275737	0.156486	0.145313
38.51	0.181555	0.267345	0.152533	0.142638
38.58	0.176821	0.255922	0.149501	0.139419
38.64	0.172205	0.242195	0.146167	0.136661
38.70	0.166795	0.233573	0.142865	0.134616
38.77	0.162985	0.223404	0.139582	0.132277
38.83	0.159237	0.214761	0.135847	0.129897
38.90	0.153295	0.209264	0.133024	0.129405
38.96	0.150401	0.202013	0.130377	0.125573
39.03	0.147164	0.195498	0.127272	0.123764
39.09	0.142863	0.192371	0.124829	0.121971
39.16	0.139924	0.185883	0.123387	0.119965
39.22	0.137266	0.180363	0.120476	0.118134
39.28	0.133555	0.176721	0.117989	0.116544
39.35	0.131095	0.172232	0.115916	0.114471
39.41	0.128526	0.167892	0.113569	0.113210
39.48	0.125632	0.165080	0.111967	0.112032
39.54	0.124162	0.160079	0.110698	0.110421
39.61	0.121918	0.156989	0.108961	0.109224
39.67	0.118908	0.154323	0.107345	0.107578
39.73	0.117228	0.150218	0.106326	0.106355
39.80	0.115134	0.147441	0.104862	0.105085
39.86	0.113112	0.145292	0.103795	0.104158
39.93	0.111478	0.141437	0.101949	0.102892
39.99	0.109906	0.139595	0.100543	0.101927
40.06	0.107794	0.137285	0.099818	0.101257
40.12	0.106685	0.134188	0.098831	0.100351
40.18	0.105501	0.132448	0.097338	0.098897
40.25	0.103338	0.131076	0.096044	0.097348
40.31	0.102262	0.128019	0.093183	0.096698
40.38	0.100964	0.126346	0.091181	0.096389
40.44	0.099331	0.125056	0.090453	0.095794
40.51	0.098663	0.122484	0.090207	0.094932
40.57	0.097369	0.120579	0.089277	0.094165
40.63	0.096310	0.119561	0.088837	0.093343
40.70	0.095472	0.117076	0.087870	0.092591
40.76	0.094455	0.115624	0.087143	0.091902
40.83	0.093227	0.114808	0.086147	0.091224
40.89	0.092816	0.112907	0.085056	0.090626
40.96	0.091594	0.111767	0.084662	0.090301
41.02	0.090780	0.110678	0.084055	0.089338
41.08	0.090092	0.109008	0.083719	0.088406
41.15	0.089119	0.107679	0.083671	0.087593
41.21	0.088456	0.106902	0.082469	0.087195
41.28	0.087791	0.105579	0.081693	0.086497
41.34	0.086595	0.104462	0.081640	0.086203
41.41	0.086204	0.103356	0.081390	0.085782
41.47	0.085749	0.101981	0.080752	0.085123
41.53	0.084711	0.101027	0.080120	0.084317
41.60	0.084110	0.099760	0.079682	0.083925
41.66	0.083616	0.098609	0.078715	0.083292
41.73	0.082314	0.097965	0.078327	0.082609
41.79	0.081768	0.096998	0.078022	0.082301
41.86	0.081229	0.096094	0.077273	0.081589
41.92	0.080338	0.095308	0.076663	0.080446
41.98	0.079476	0.094013	0.076318	0.078560
42.05	0.079318	0.092955	0.075615	0.077090
42.11	0.078159	0.092386	0.075033	0.076580
42.18	0.077789	0.091715	0.074346	0.076270
42.24	0.077003	0.090850	0.073839	0.075785
42.31	0.076243	0.090125	0.073469	0.075317
42.37	0.076040	0.088806	0.073005	0.074893
42.43	0.075731	0.088001	0.072827	0.073994
42.50	0.074867	0.087609	0.072041	0.073437
42.56	0.074165	0.086559	0.071777	0.073190
42.63	0.073624	0.085910	0.071528	0.072812
42.69	0.072784	0.085485	0.071019	0.072391
42.76	0.072345	0.084169	0.070626	0.072012
42.82	0.071809	0.083850	0.070267	0.071383
42.88	0.071575	0.083077	0.069979	0.070967
42.95	0.071341	0.082338	0.069578	0.070707
43.01	0.070652	0.082139	0.068954	0.070237
43.08	0.069929	0.081951	0.068787	0.069838
43.14	0.069587	0.081026	0.068288	0.069896
43.21	0.069177	0.080473	0.067889	0.069841
43.27	0.068589	0.080206	0.067867	0.069744
43.33	0.068547	0.079193	0.067689	0.069546
43.40	0.068300	0.078998	0.067415	0.068747
43.46	0.067935	0.078600	0.067278	0.068524
43.53	0.067622	0.078165	0.066820	0.068323
43.59	0.066959	0.077996	0.066613	0.067774
43.66	0.066644	0.077756	0.066306	0.067419
43.72	0.066575	0.076936	0.066206	0.067373
43.78	0.066395	0.076609	0.065932	0.067091
43.85	0.066064	0.076400	0.065478	0.066492
43.91	0.065752	0.075927	0.065382	0.066347
43.98	0.065387	0.075915	0.065286	0.065950
44.04	0.065060	0.075726	0.064594	0.066011
44.11	0.064894	0.075306	0.064436	0.065599
44.17	0.064504	0.075289	0.064858	0.065239
44.23	0.064620	0.074793	0.065090	0.065085
44.30	0.064667	0.074534	0.064855	0.064947
44.36	0.064291	0.074833	0.065027	0.064752
44.43	0.064138	0.074496	0.064520	0.064699
44.49	0.063927	0.074193	0.064293	0.064439
44.56	0.063540	0.074001	0.064150	0.064066
44.62	0.063494	0.073782	0.064014	0.063809
44.68	0.063615	0.073411	0.063844	0.063979
44.75	0.063226	0.073412	0.063882	0.063717
44.81	0.063128	0.073169	0.063701	0.063607
44.88	0.063006	0.073065	0.063705	0.063328
44.94	0.062605	0.073155	0.063545	0.062694
45.01	0.062766	0.072908	0.063202	0.062636
45.07	0.062552	0.072923	0.063609	0.062664
45.14	0.062592	0.072751	0.063652	0.062491
45.20	0.062595	0.072333	0.063807	0.062752
45.27	0.062527	0.072559	0.063371	0.062405
45.33	0.062286	0.072709	0.063277	0.062087
45.40	0.062201	0.072166	0.063327	0.062002
45.46	0.062271	0.072071	0.063417	0.061812
45.53	0.062602	0.072200	0.063402	0.061658
45.59	0.063055	0.071949	0.063286	0.061836
45.65	0.063221	0.072192	0.063339	0.061779
45.72	0.062220	0.072425	0.063666	0.061727
45.78	0.062628	0.072189	0.064180	0.061800
45.85	0.062946	0.072647	0.064224	0.061764
45.91	0.063192	0.073334	0.064279	0.061430
45.98	0.063525	0.073589	0.064464	0.061761
46.04	0.063675	0.073368	0.064837	0.062152
46.10	0.063953	0.073577	0.065633	0.062438
46.17	0.064614	0.073907	0.066241	0.062439
46.23	0.065096	0.074342	0.066642	0.062336
46.30	0.065613	0.074967	0.067089	0.062601
46.36	0.066621	0.075450	0.067533	0.063032
46.43	0.067239	0.076282	0.068115	0.063466
46.49	0.068175	0.077346	0.069307	0.063830
46.55	0.069472	0.078211	0.070327	0.064202
46.62	0.070755	0.079429	0.071414	0.064632
46.68	0.072267	0.080897	0.072610	0.065289
46.75	0.074046	0.082260	0.073822	0.065970
46.81	0.075630	0.084860	0.075020	0.066862
46.88	0.077840	0.087519	0.076340	0.067649
46.94	0.080346	0.089968	0.077914	0.069014
47.00	0.082742	0.093377	0.080204	0.070176
47.07	0.085924	0.096993	0.082509	0.071586
47.13	0.089217	0.100174	0.084624	0.072744
47.20	0.093370	0.105023	0.086834	0.074141
47.26	0.096684	0.110198	0.088985	0.075745
47.33	0.100688	0.115502	0.091280	0.077652
47.39	0.104834	0.121672	0.094223	0.079441
47.45	0.109513	0.127832	0.097127	0.081784
47.52	0.114344	0.134503	0.099962	0.083453
47.58	0.119205	0.141833	0.103027	0.085369
47.65	0.124609	0.149072	0.106084	0.087329
47.71	0.130098	0.157112	0.109456	0.089476
47.78	0.135431	0.165678	0.112833	0.090737
47.84	0.140882	0.173587	0.116050	0.092070
47.90	0.146241	0.181872	0.119434	0.094449
47.97	0.151492	0.189662	0.123186	0.096591
48.03	0.157021	0.197155	0.126560	0.098540
48.10	0.162290	0.204930	0.129464	0.100182
48.16	0.166974	0.212401	0.132243	0.101847
48.23	0.171307	0.219143	0.134981	0.103530
48.29	0.175210	0.225613	0.137436	0.105089
48.35	0.178849	0.231327	0.139835	0.106494
48.42	0.182138	0.236340	0.141609	0.107564
48.48	0.184462	0.240973	0.143077	0.108387
48.55	0.186762	0.244245	0.144413	0.109011
48.61	0.188457	0.246803	0.145208	0.109796
48.68	0.188928	0.249583	0.145717	0.110107
48.74	0.189135	0.250721	0.146004	0.110224
48.80	0.188942	0.250648	0.145661	0.110109
48.87	0.187832	0.250147	0.144852	0.109623
48.93	0.186189	0.248611	0.143971	0.109043
49.00	0.184407	0.246228	0.142229	0.108238
49.06	0.181778	0.243870	0.140501	0.106786
49.13	0.178455	0.240243	0.138206	0.105408
49.19	0.174768	0.235835	0.135428	0.104034
49.25	0.170652	0.231627	0.132189	0.102275
49.32	0.166346	0.226186	0.129002	0.100422
49.38	0.161900	0.220259	0.126312	0.098587
49.45	0.157206	0.214711	0.122993	0.096660
49.51	0.152346	0.208822	0.119559	0.094844
49.58	0.147423	0.202275	0.116178	0.092936
49.64	0.142603	0.196082	0.112954	0.090625
49.70	0.137890	0.189828	0.109633	0.088505
49.77	0.133476	0.183801	0.106521	0.086934
49.83	0.128957	0.177718	0.103603	0.084965
49.90	0.124781	0.171580	0.100752	0.083223
49.96	0.120913	0.165221	0.098105	0.081768
50.03	0.117206	0.160451	0.095614	0.080135
50.09	0.113771	0.154794	0.093343	0.078491
50.15	0.110500	0.149522	0.090865	0.077529
50.22	0.107242	0.144861	0.088966	0.076104
50.28	0.104512	0.140448	0.087094	0.074865
50.35	0.102251	0.136183	0.085401	0.074004
50.41	0.099738	0.132507	0.083601	0.072843
50.48	0.097647	0.129215	0.082384	0.071792
50.54	0.095570	0.125648	0.080953	0.071135
50.60	0.093598	0.122730	0.079837	0.070245
50.67	0.092026	0.120115	0.078821	0.069220
50.73	0.090492	0.117584	0.077719	0.068792
50.80	0.089116	0.115267	0.076728	0.068217
50.86	0.087679	0.112852	0.076193	0.067699
50.93	0.086311	0.110562	0.075444	0.066980
50.99	0.085082	0.108882	0.074561	0.066543
51.06	0.084039	0.106967	0.073922	0.066099
51.12	0.082895	0.105229	0.073295	0.065800
51.18	0.081843	0.103774	0.072730	0.065480
51.25	0.081073	0.102201	0.072276	0.065143
51.31	0.080124	0.101013	0.071574	0.064677
51.38	0.079155	0.099897	0.071444	0.064079
51.44	0.078598	0.098403	0.070748	0.063805
51.51	0.077886	0.097075	0.070068	0.063205
51.57	0.076923	0.096265	0.069548	0.062597
51.63	0.076352	0.095250	0.069195	0.062689
51.70	0.075683	0.094365	0.068384	0.062700
51.76	0.074781	0.093229	0.067997	0.062571
51.83	0.074195	0.092009	0.067719	0.062410
51.89	0.073617	0.091224	0.067387	0.061753
51.96	0.072939	0.090563	0.066927	0.061295
52.02	0.072357	0.089381	0.066422	0.061193
52.08	0.071727	0.088792	0.065636	0.060902
52.15	0.071024	0.088162	0.065447	0.060632
52.21	0.070464	0.086974	0.065156	0.060424
52.28	0.069855	0.086172	0.064408	0.060146
52.34	0.069295	0.085556	0.064149	0.059594
52.41	0.068798	0.084440	0.063558	0.059452
52.47	0.068217	0.083627	0.063199	0.059235
52.53	0.067581	0.083143	0.062654	0.059003
52.60	0.067182	0.082618	0.062111	0.059084
52.66	0.066494	0.081965	0.061917	0.058720
52.73	0.066261	0.081335	0.061925	0.058424
52.79	0.065892	0.080554	0.061640	0.058157
52.86	0.065597	0.080122	0.061686	0.057945
52.92	0.065329	0.079807	0.061112	0.057584
52.98	0.064919	0.079238	0.060648	0.057474
53.05	0.064295	0.078985	0.060623	0.056955
53.11	0.063864	0.078404	0.060688	0.056415
53.18	0.063753	0.077813	0.060392	0.056346
53.24	0.063413	0.077531	0.060213	0.056390
53.31	0.063193	0.077068	0.060357	0.056152
53.37	0.063090	0.076520	0.060147	0.056146
53.43	0.062668	0.076464	0.059866	0.055710
53.50	0.062436	0.076364	0.059880	0.055248
53.56	0.062272	0.076221	0.059802	0.055439
53.63	0.062110	0.075933	0.060067	0.055194
53.69	0.062255	0.075790	0.060270	0.055132
53.76	0.062272	0.075063	0.060236	0.055339
53.82	0.062337	0.075134	0.060159	0.055416
53.89	0.062261	0.075079	0.060199	0.055357
53.95	0.062243	0.075063	0.060093	0.055553
54.01	0.062259	0.075100	0.060435	0.055281
54.08	0.062533	0.074737	0.060791	0.055202
54.14	0.062811	0.074598	0.061031	0.054906
54.21	0.063150	0.074868	0.061429	0.054765
54.27	0.063650	0.074939	0.061827	0.055123
54.34	0.063817	0.075227	0.061895	0.054985
54.40	0.063882	0.075640	0.062416	0.054917
54.47	0.064572	0.075896	0.063209	0.055444
54.53	0.065225	0.076256	0.063768	0.055965
54.59	0.065874	0.076542	0.064655	0.056177
54.66	0.066924	0.076987	0.065648	0.056268
54.72	0.067882	0.077811	0.066668	0.056461
54.79	0.068884	0.079069	0.067829	0.056780
54.85	0.070127	0.080238	0.069255	0.057486
54.92	0.071566	0.081557	0.070511	0.058257
54.98	0.073386	0.083425	0.072232	0.058848
55.04	0.075307	0.084745	0.074143	0.059826
55.11	0.077393	0.086756	0.075902	0.060815
55.17	0.079725	0.089420	0.077969	0.061773
55.24	0.082180	0.092317	0.080283	0.062971
55.30	0.085022	0.095351	0.082656	0.064162
55.37	0.088156	0.098905	0.085157	0.065656
55.43	0.091437	0.102712	0.087928	0.067485
55.49	0.096473	0.106804	0.091093	0.069362
55.56	0.099119	0.111381	0.094268	0.071363
55.62	0.103036	0.116382	0.097504	0.073428
55.69	0.107137	0.121525	0.100682	0.075246
55.75	0.111180	0.126859	0.103968	0.077411
55.82	0.115476	0.132107	0.107154	0.080010
55.88	0.119760	0.137592	0.110751	0.082122
55.94	0.123958	0.143307	0.114171	0.084584
56.01	0.127988	0.148719	0.117417	0.087151
56.07	0.131893	0.154215	0.120579	0.089149
56.14	0.135566	0.159156	0.123292	0.091398
56.20	0.138828	0.163799	0.125768	0.093587
56.27	0.141824	0.168594	0.128117	0.095479
56.33	0.144408	0.172259	0.129937	0.097038
56.39	0.146424	0.175457	0.131218	0.099009
56.46	0.147943	0.178272	0.131925	0.100197
56.52	0.148892	0.180080	0.132236	0.101310
56.59	0.149345	0.181500	0.138901	0.102181
56.65	0.149076	0.182236	0.130803	0.102345
56.72	0.148397	0.182055	0.129335	0.102370
56.78	0.146949	0.181243	0.127435	0.102245
56.84	0.144832	0.179960	0.125383	0.101632
56.91	0.142494	0.177854	0.122702	0.100772
56.97	0.150926	0.175169	0.119512	0.099626
57.04	0.135973	0.172005	0.116361	0.097995
57.10	0.132482	0.168113	0.113165	0.096215
57.17	0.128994	0.163872	0.109664	0.094359
57.23	0.124891	0.159846	0.106315	0.092234
57.29	0.120880	0.155201	0.102995	0.090251
57.36	0.117012	0.150580	0.099435	0.088232
57.42	0.112926	0.145768	0.096236	0.085857
57.49	0.108928	0.140523	0.093233	0.083675
57.55	0.105339	0.135649	0.090351	0.081513
57.62	0.101903	0.131281	0.087751	0.079044
57.68	0.098701	0.126728	0.085107	0.077209
57.74	0.095342	0.122142	0.082658	0.075265
57.81	0.092234	0.118445	0.080541	0.073115
57.87	0.089549	0.114398	0.078616	0.071404
57.94	0.087043	0.110365	0.076881	0.069727
58.00	0.084616	0.107287	0.075379	0.068177
58.07	0.082597	0.104229	0.073949	0.066848
58.13	0.080756	0.101430	0.072687	0.065754
58.19	0.078860	0.100680	0.071538	0.064867
58.26	0.077315	0.096968	0.070485	0.064115
58.32	0.075870	0.094958	0.069918	0.063203
58.39	0.074597	0.092967	0.069211	0.062375
58.45	0.073554	0.091062	0.068636	0.061812
58.52	0.072561	0.089569	0.068094	0.061005
58.58	0.071721	0.088196	0.067484	0.060296
58.64	0.070881	0.086860	0.066734	0.059871
58.71	0.069737	0.085970	0.065998	0.059439
58.77	0.068794	0.084876	0.065540	0.059074
58.84	0.068159	0.083568	0.065192	0.058870
58.90	0.067622	0.082601	0.064797	0.058053
58.97	0.067281	0.081664	0.064285	0.057437
59.03	0.066741	0.080789	0.063646	0.057099
59.09	0.066063	0.080173	0.063309	0.056737
59.16	0.065573	0.079698	0.062742	0.056390
59.22	0.065140	0.078997	0.062318	0.056222
59.29	0.064725	0.078325	0.062138	0.056113
59.35	0.064410	0.077589	0.061924	0.055744
59.42	0.064125	0.076833	0.061486	0.055604
59.48	0.063635	0.076468	0.061243	0.055255
59.54	0.063302	0.075989	0.060976	0.054923
59.61	0.062772	0.075478	0.060620	0.054648
59.67	0.062309	0.075131	0.060517	0.054417
59.74	0.062082	0.074735	0.060489	0.054244
59.80	0.061961	0.074124	0.060383	0.054265
59.87	0.061684	0.074064	0.060481	0.054132
59.93	0.061621	0.073845	0.060704	0.053748
59.99	0.061731	0.073727	0.060697	0.053826
60.06	0.061431	0.073786	0.060875	0.053604
60.12	0.061399	0.073678	0.061236	0.053709
60.19	0.061539	0.073502	0.061486	0.054046
60.25	0.061551	0.073669	0.062062	0.053980
60.32	0.061789	0.073594	0.062878	0.054060
60.38	0.062268	0.073637	0.063630	0.054394
60.44	0.062629	0.073880	0.064409	0.054340
60.51	0.062955	0.074115	0.065175	0.054391
60.57	0.063348	0.074351	0.066186	0.055038
60.64	0.064085	0.075083	0.067568	0.055464
60.70	0.064735	0.075694	0.069017	0.056043
60.77	0.065703	0.076379	0.070651	0.056627
60.83	0.066864	0.077612	0.072466	0.057093
60.89	0.068300	0.078832	0.074290	0.059631
60.96	0.069691	0.080071	0.076459	0.058772
61.02	0.071279	0.081857	0.078791	0.059918
61.09	0.073043	0.083986	0.081219	0.061298
61.15	0.074881	0.086219	0.084224	0.062696
61.22	0.077193	0.088762	0.087256	0.063675
61.28	0.079790	0.091404	0.090079	0.065445
61.34	0.082511	0.094331	0.093086	0.067236
61.41	0.085526	0.097498	0.096032	0.069004
61.47	0.088617	0.100697	0.098702	0.071097
61.54	0.091530	0.104077	0.101537	0.073041
61.60	0.094598	0.107692	0.104195	0.075056
61.67	0.097637	0.110940	0.106261	0.077579
61.73	0.100507	0.114127	0.108195	0.079612
61.80	0.103354	0.117148	0.109616	0.081162
61.86	0.106028	0.119708	0.110501	0.082938
61.92	0.108164	0.122417	0.111150	0.084712
61.99	0.109970	0.124763	0.111311	0.086565
62.05	0.111573	0.126531	0.110799	0.087990
62.12	0.112442	0.127980	0.109988	0.089237
62.18	0.113050	0.128740	0.108982	0.089862
62.25	0.113483	0.128924	0.107145	0.090598
62.31	0.113006	0.128974	0.105032	0.090775
62.37	0.112202	0.128630	0.102700	0.090461
62.44	0.110877	0.127459	0.099991	0.089872
62.50	0.109010	0.126096	0.097358	0.089288
62.57	0.107011	0.124383	0.094618	0.088277
62.63	0.104892	0.122031	0.091811	0.087074
62.70	0.102582	0.119703	0.089135	0.085628
62.76	0.100135	0.117130	0.086639	0.083643
62.82	0.097932	0.114313	0.084199	0.081963
62.89	0.095409	0.111716	0.081810	0.080013
62.95	0.092708	0.108938	0.079783	0.077924
63.02	0.090304	0.106009	0.077848	0.076218
63.08	0.087926	0.103129	0.076142	0.074458
63.15	0.085601	0.100274	0.074552	0.072437
63.21	0.083669	0.097436	0.073192	0.077723
63.27	0.081561	0.094998	0.072044	0.069110
63.34	0.079646	0.092525	0.070763	0.067436
63.40	0.077912	0.090185	0.069575	0.065958
63.47	0.076214	0.088208	0.068694	0.064661
63.53	0.077634	0.086196	0.067989	0.063527
63.60	0.073598	0.084222	0.067221	0.062707
63.66	0.074655	0.082505	0.066737	0.061647
63.72	0.071456	0.080958	0.066277	0.060411
63.79	0.070571	0.079656	0.065606	0.059442
63.85	0.069408	0.078429	0.065266	0.058607
63.92	0.068721	0.077367	0.064791	0.058077
63.98	0.067687	0.076271	0.064360	0.057523
64.05	0.066944	0.075422	0.064338	0.056830
64.11	0.066582	0.074667	0.064328	0.056394
64.17	0.066081	0.073925	0.064150	0.056245
64.24	0.065586	0.073389	0.064331	0.055638
64.30	0.065130	0.072841	0.064319	0.055182
64.37	0.064809	0.072372	0.064350	0.054901
64.43	0.064376	0.072273	0.064507	0.054784
64.50	0.064256	0.071687	0.064943	0.054511
64.56	0.064087	0.071345	0.065151	0.054543
64.62	0.063850	0.071167	0.065854	0.054215
64.69	0.063775	0.071090	0.066315	0.054121
64.75	0.063801	0.071179	0.066901	0.054104
64.82	0.063774	0.071278	0.067630	0.053603
64.88	0.063815	0.071361	0.068389	0.053870
64.95	0.063792	0.071693	0.069600	0.054016
65.01	0.063884	0.072055	0.071034	0.054369
65.07	0.064262	0.072412	0.072552	0.054503
65.14	0.064559	0.073002	0.073886	0.054801
65.20	0.064789	0.073552	0.075637	0.055267
65.27	0.065653	0.074182	0.077182	0.055673
65.33	0.066387	0.075107	0.079078	0.056232
65.40	0.067337	0.076170	0.081222	0.056865
65.46	0.068426	0.077355	0.083353	0.058008
65.52	0.069540	0.078869	0.085403	0.058929
65.59	0.070909	0.080324	0.087400	0.059914
65.65	0.072643	0.081751	0.089321	0.061233
65.72	0.074420	0.083667	0.090847	0.062392
65.78	0.076170	0.085680	0.092344	0.063713
65.85	0.078010	0.087491	0.093441	0.065412
65.91	0.079637	0.089581	0.094170	0.067077
65.98	0.081302	0.091512	0.094819	0.068693
66.04	0.083140	0.093076	0.095056	0.070269
66.10	0.084688	0.094772	0.094782	0.071488
66.17	0.085968	0.096269	0.094221	0.072727
66.23	0.087161	0.097449	0.093062	0.073727
66.30	0.087793	0.098560	0.091860	0.074661
66.36	0.088323	0.099668	0.090617	0.075216
66.43	0.088970	0.099893	0.088948	0.075731
66.49	0.088595	0.099968	0.087268	0.075983
66.55	0.088312	0.099891	0.085679	0.075647
66.62	0.088817	0.099309	0.083830	0.075246
66.68	0.087358	0.098571	0.082328	0.074437
66.75	0.086028	0.097925	0.080637	0.073798
66.81	0.084845	0.097050	0.078637	0.073054
66.88	0.083326	0.095875	0.077326	0.071859
66.94	0.082151	0.094617	0.075999	0.070285
67.00	0.080729	0.093078	0.074608	0.069153
67.07	0.079435	0.091875	0.073582	0.067519
67.13	0.077985	0.090435	0.072447	0.066108
67.20	0.076218	0.088800	0.071040	0.064380
67.26	0.074243	0.087338	0.070233	0.063027
67.33	0.072972	0.085880	0.069419	0.061589
67.39	0.071320	0.084202	0.068469	0.060604
67.45	0.069619	0.082735	0.067918	0.059506
67.52	0.068222	0.081330	0.067497	0.058253
67.58	0.067046	0.079927	0.066857	0.057413
67.65	0.065662	0.078821	0.066679	0.056355
67.71	0.064634	0.077624	0.066477	0.055275
67.78	0.063718	0.076605	0.066117	0.054650
67.84	0.062735	0.075659	0.066171	0.054157
67.90	0.062038	0.074596	0.066472	0.053729
67.97	0.061368	0.073739	0.066439	0.053135
68.03	0.059656	0.073029	0.066604	0.052533
68.10	0.059076	0.072230	0.066851	0.052302
68.16	0.058629	0.071718	0.067288	0.052051
68.23	0.058651	0.071332	0.067766	0.051633
68.29	0.058753	0.070853	0.068514	0.051373
68.35	0.058702	0.070479	0.069292	0.051012
68.42	0.058659	0.070296	0.070149	0.050767
68.48	0.058720	0.070142	0.071374	0.050878
68.55	0.058838	0.070263	0.072206	0.051041
68.61	0.058824	0.070643	0.073173	0.051099
68.68	0.059025	0.070816	0.074079	0.051777
68.74	0.059541	0.071171	0.074763	0.052510
68.80	0.060153	0.071704	0.075734	0.053034
68.87	0.060906	0.072249	0.076574	0.053844
68.93	0.061819	0.072920	0.076958	0.054725
69.00	0.062579	0.073695	0.077300	0.055452
69.06	0.063551	0.074272	0.077207	0.056099
69.13	0.064322	0.074914	0.076932	0.056459
69.19	0.065228	0.075810	0.076696	0.057389
69.25	0.066217	0.076466	0.076211	0.058431
69.32	0.066801	0.076947	0.075473	0.059195
69.38	0.067140	0.077521	0.074762	0.059858
69.45	0.067494	0.077810	0.073573	0.060391
69.51	0.067568	0.078096	0.072404	0.060882
69.58	0.067486	0.078407	0.071316	0.061025
69.64	0.067521	0.078359	0.070144	0.061254
69.70	0.067369	0.078193	0.068886	0.061377
69.77	0.067160	0.077880	0.068054	0.061045
69.83	0.067187	0.077302	0.067114	0.060365
69.90	0.066906	0.076726	0.065949	0.059423
69.96	0.066435	0.076137	0.065147	0.057997
70.03	0.065931	0.075288	0.064143	0.057166
70.09	0.065076	0.074493	0.063355	0.056451
70.15	0.064313	0.073777	0.062652	0.055321
70.22	0.063698	0.072828	0.061958	0.054397
70.28	0.062823	0.071924	0.061326	0.053940
70.35	0.062010	0.070857	0.060851	0.053074
70.41	0.061169	0.069803	0.060518	0.052214
70.48	0.060208	0.069216	0.060397	0.051766
70.54	0.059453	0.068475	0.060348	0.051057
70.60	0.058596	0.067753	0.060041	0.051462
70.67	0.057716	0.066979	0.060209	0.050457
70.73	0.057052	0.066111	0.060661	0.049474
70.80	0.056731	0.065296	0.061045	0.048512
70.86	0.056017	0.064927	0.061329	0.047872
70.93	0.055398	0.064612	0.061848	0.047388
70.99	0.054963	0.064128	0.062068	0.047178
71.05	0.054446	0.063899	0.062462	0.047036
71.12	0.054199	0.063695	0.062861	0.046960
71.18	0.054206	0.063611	0.063143	0.047480
71.25	0.054076	0.063701	0.063453	0.047820
71.31	0.054165	0.063693	0.063668	0.047859
71.38	0.054491	0.063865	0.063680	0.048720
71.44	0.054518	0.064246	0.063549	0.048782
71.51	0.054579	0.064517	0.063341	0.049091
71.57	0.054907	0.064620	0.062981	0.049819
71.63	0.055217	0.064977	0.062583	0.050616
71.70	0.055457	0.065081	0.062342	0.050957
71.76	0.056010	0.064948	0.061910	0.051232
71.83	0.056118	0.065008	0.061376	0.051144
71.89	0.056570	0.064962	0.060920	0.051217
71.96	0.056697	0.064959	0.060300	0.051600
72.02	0.056493	0.064917	0.059733	0.051516
72.08	0.056496	0.064741	0.059361	0.051366
72.15	0.056614	0.064452	0.058877	0.051107
72.21	0.056503	0.064240	0.058601	0.050841
72.28	0.056265	0.063877	0.058350	0.050409
72.34	0.055876	0.063387	0.058014	0.050104
72.41	0.055425	0.063125	0.057924	0.049946
72.47	0.055149	0.062867	0.057876	0.049525
72.53	0.054901	0.062451	0.057591	0.049401
72.60	0.054337	0.062111	0.057720	0.049056
72.66	0.054110	0.061620	0.058011	0.048446
72.73	0.053991	0.061246	0.058117	0.047851
72.79	0.053613	0.060987	0.058025	0.047461
72.86	0.053172	0.060782	0.057149	0.047329
72.92	0.052711	0.060346	0.056635	0.046907
72.98	0.052052	0.059938	0.056719	0.046733
73.05	0.051726	0.059600	0.056444	0.046598
73.11	0.051304	0.059372	0.050533	0.046845
73.18	0.050976	0.059271	0.043618	0.046774
73.24	0.050931	0.059042	0.039479	0.046559
73.31	0.050883	0.059080	0.041888	0.046811
73.37	0.050711	0.059389	0.042227	0.046707
73.43	0.050803	0.059305	0.041415	0.046597
73.50	0.050871	0.059435	0.044951	0.046807
73.56	0.050687	0.059384	0.048175	0.046850
73.63	0.050843	0.059177	0.049154	0.046816
73.69	0.051029	0.059236	0.049458	0.047093
73.76	0.051010	0.059203	0.050188	0.046950
73.82	0.050912	0.059170	0.050846	0.046986
73.88	0.050928	0.059336	0.051346	0.047112
73.95	0.050859	0.059315	0.052217	0.047184
74.01	0.050888	0.059155	0.052644	0.046963
74.08	0.050736	0.059009	0.052823	0.046725
74.14	0.050507	0.058816	0.053160	0.046431
74.21	0.050412	0.058434	0.053472	0.046419
74.27	0.050302	0.058327	0.053583	0.045986
74.33	0.049993	0.058245	0.053942	0.045628
74.40	0.049942	0.057987	0.054094	0.045611
74.46	0.049726	0.057715	0.054113	0.045589
74.53	0.049453	0.057543	0.054277	0.045484
74.59	0.049443	0.057283	0.054449	0.045561
74.66	0.049389	0.057107	0.054426	0.045484
74.72	0.049186	0.056918	0.054542	0.045227
74.78	0.049142	0.056721	0.054330	0.045413
74.85	0.048958	0.056553	0.054288	0.045639
74.91	0.048823	0.056642	0.054281	0.045559
74.98	0.048761	0.056289	0.054178	0.045415
75.04	0.048613	0.056067	0.054098	0.045508
75.11	0.048568	0.056215	0.054104	0.045499
75.17	0.048562	0.055756	0.053964	0.045667
75.23	0.048500	0.055837	0.053818	0.045710
75.30	0.048462	0.055787	0.053780	0.045498
75.36	0.048425	0.055579	0.053552	0.045563
75.43	0.048185	0.055380	0.053475	0.045666
75.49	0.048164	0.055393	0.053520	0.045454
75.56	0.048177	0.055232	0.053511	0.045321
75.62	0.048170	0.055064	0.053350	0.045530
75.68	0.048044	0.054982	0.053261	0.045429
75.75	0.048094	0.054763	0.052954	0.045675
75.81	0.047834	0.054753	0.052934	0.045424
75.88	0.047751	0.054556	0.053056	0.045335
75.94	0.047804	0.054554	0.052809	0.045352
76.01	0.047704	0.054500	0.053000	0.045402
76.07	0.047586	0.054305	0.052788	0.045413
76.13	0.047537	0.054157	0.052514	0.045296
76.20	0.047474	0.054157	0.052607	0.045325
76.26	0.047514	0.054107	0.052436	0.045254
76.33	0.047385	0.054006	0.052205	0.045413
76.39	0.047188	0.053939	0.052168	0.045254
76.46	0.047162	0.053788	0.052082
76.52	0.047120	0.053634	0.051913
76.58	0.047096	0.053548	0.051850
76.65	0.047075	0.053407	0.051810
76.71	0.047135	0.053274	0.051628
76.78	0.046932	0.053104	0.051651
76.84	0.046943	0.052975	0.051702
76.91	0.047020	0.052871	0.051510
76.97	0.046900	0.052767	0.051440
77.03	0.046823	0.052571	0.051384
77.10	0.047141	0.052413	0.051205
77.16	0.046694	0.052361	0.051155
77.23	0.046565	0.052275	0.051147
77.29	0.046534	0.052187	0.051255
77.36	0.046469	0.052177	0.051013
77.42	0.046453	0.052146	0.051255
79.52	0.046469	0.052074
76.14		0.051957
76.21		0.051855
76.27		0.051769
76.34		0.051689
76.40		0.051616
76.46		0.051430
76.53		0.051425
76.59		0.051361
76.66		0.051342
78.76		0.051361
