# Supplementary material for: The dynamics and functional impact of tRNA repertoires during early embryogenesis in zebrafish
Source: EMBO J. 2024 Oct 14;43(22):19. doi: 10.1038/s44318-024-00265-4 (PMC11574265; doi:10.1038/s44318-024-00265-4)
Supplement: Supplementary file 10 — Source data Fig. 6 [file 44318_2024_265_MOESM10_ESM.zip]

Archive with 10 entries (10 files):
- SD_Figure6/Source_data_Figure6D/README_source_data_Figure6D.rtf
- SD_Figure6/Source_data_Figure6D/Source_data_Fig6D_MS_data.xlsx
- SD_Figure6/Source_data_Figure6A/Source_data_Figure6A_WBs.png
- SD_Figure6/Source_data_Figure6A/README_source_data_Figure6A.rtfd/TXT.rtf
- SD_Figure6/Source_data_Figure6A/S6RP_total_rep1.tif
- SD_Figure6/Source_data_Figure6A/Actin_rep1.tif
- SD_Figure6/Source_data_Figure6A/S6RP_phospho_rep1.tif
- SD_Figure6/Source_data_Figure6A/Source_data_Figure6A_WBs.ai
- SD_Figure6/Source_data_Figure6A/4EBP1_phospho_rep1.tif
- SD_Figure6/Source_data_Figure6A/4EBP1_total_rep1.tif
