# Supplementary material for: The dynamics and functional impact of tRNA repertoires during early embryogenesis in zebrafish
Source: EMBO J. 2024 Oct 14;43(22):19. doi: 10.1038/s44318-024-00265-4 (PMC11574265; doi:10.1038/s44318-024-00265-4)
Supplement: Supplementary file 10 — Source data Fig. 6 [file 44318_2024_265_MOESM10_ESM.zip › SD_Figure6/Source_data_Figure6D/Source_data_Fig6D_MS_data.xlsx]

## Sheet: Sheet1
		Time-point	untreated_3hpf					untreated_6hpf					untreated_10hpf
		Replicate	1	2	3	4	5	1	2	3	4	5	1	2	3	4	5
UniProt ID	Protein name
Q6PGU2	maf1a	LFQ intensity	17054	21504.1	21441.1	18033.2	9878.7	38935	38768.2	37572.7	27392.8	40786.1	68587.5	65811.9	59882.5	57398.6	60002.8
Q4V9H8	maf1b	LFQ intensity	1100590	1078440	1193090	1087760	1139490	1104950	1072980	1327540	1137590	1286460	1049410	1179720	1058660	1125510	1171790
