# Supplementary material for: The dynamics and functional impact of tRNA repertoires during early embryogenesis in zebrafish
Source: EMBO J. 2024 Oct 14;43(22):19. doi: 10.1038/s44318-024-00265-4 (PMC11574265; doi:10.1038/s44318-024-00265-4)
Supplement: Supplementary file 11 — Appendix Source Data [file 44318_2024_265_MOESM11_ESM.zip]

Archive with 19 entries (19 files):
- SD_AppendixFigure1/Source_data_AppendixFigure1B/Source_data_AppendixFigure1B_WBs.png
- SD_AppendixFigure1/Source_data_AppendixFigure1A/Source_data_AppendixFigure1A_WBs-01.png
- SD_AppendixFigure1/Source_data_AppendixFigure1A/README_source_data_AppendixFigure1A.rtf
- SD_AppendixFigure1/Source_data_AppendixFigure1B/README_source_data_AppendixFigure1B.rtf
- SD_AppendixFigure1/Source_data_AppendixFigure1A/Source_data_AppendixFigure1A_WBs-02.png
- SD_AppendixFigure1/Source_data_AppendixFigure1A/4EBP1_phospho_rep3.tif
- SD_AppendixFigure1/Source_data_AppendixFigure1B/RPS6_phospho_rapa.tif
- SD_AppendixFigure1/Source_data_AppendixFigure1A/4EBP1_total_rep3.tif
- SD_AppendixFigure1/Source_data_AppendixFigure1B/RPS6_total_rapa.tif
- SD_AppendixFigure1/Source_data_AppendixFigure1B/Actin_rapa.tif
- SD_AppendixFigure1/Source_data_AppendixFigure1A/4EBP1_total_rep2.tif
- SD_AppendixFigure1/Source_data_AppendixFigure1A/SRP6_phospho_reps2and3.tif
- SD_AppendixFigure1/Source_data_AppendixFigure1A/Actin_eif4ebp1_loading_control_rep3.tif
- SD_AppendixFigure1/Source_data_AppendixFigure1A/4EBP1_phospho_rep2.tif
- SD_AppendixFigure1/Source_data_AppendixFigure1A/Actin_rps6_loading_control_reps2and3.tif
- SD_AppendixFigure1/Source_data_AppendixFigure1A/Actin_eif4ebp1_loading_control_rep2.tif
- SD_AppendixFigure1/Source_data_AppendixFigure1A/SRP6_total_reps2and3.tif
- SD_AppendixFigure1/Source_data_AppendixFigure1B/Source_data_AppendixFigure1B_WBs.ai
- SD_AppendixFigure1/Source_data_AppendixFigure1A/Source_data_AppendixFigure1A_WBs.ai
